# Supplementary material for: Loss of TET2 in human hematopoietic stem cells alters the development and function of neutrophils
Source: Cell Stem Cell. 2023 Jun 1;30(6):781–799.e9. doi: 10.1016/j.stem.2023.05.004 (PMC12356769; doi:10.1016/j.stem.2023.05.004)
Supplement: Table S1. CRISPR and CyTOF, related to STAR Methods and Figure 1 [file mmc2.xls]

## Sheet:  Table S1
CRISPR sequence
sgRNA_TET2_Exon11	GGATTGGGCCGTCTCATGTA
MiSeq_TET2_fwd	CTACAGAAGCAGCCACCACA
MiSeq_TET2_rev	GAACCTGCAGCTTGAGATGA
CyTOF Antibody
Antigen	Clone	Metal conjugate	Vendor	Conjugation
CD45*	HI30	89Y	Fluidigm	Fluidigm
CD49d*	9F10	141Pr	Fluidigm	Fluidigm
CD19*	HIB19	142Nd	Fluidigm	Fluidigm
CD117*	104D2	143Nd	Fluidigm	Fluidigm
CD15*	W6D3	144Nd	Fluidigm	Fluidigm
CD64*	10.1	146Nd	Fluidigm	Fluidigm
CD182*	500000000	147Sm	Fluidigm	Fluidigm
CD14*	RMO52	148Nd	Fluidigm	Fluidigm
CD282*	T2.5	149Sm	Fluidigm	Fluidigm
CD86*	IT2.2	150Nd	Fluidigm	Fluidigm
CD62L*	DREG-56	151Eu	Biolegend	In house
CD36*	5-271	152Sm	Fluidigm	Fluidigm
CD192*	K036C2	153Eu	Fluidigm	Fluidigm
CD163*	GHI/61	154Sm	Fluidigm	Fluidigm
CD279*	EH12.2H7	155Gd	Fluidigm	Fluidigm
CD10*	HI10a	156Gd	Fluidigm	Fluidigm
CD284*	HTA125	158Gd	Fluidigm	Fluidigm
CD11c*	Bu15	159Tb	Fluidigm	Fluidigm
CD13*	WM15	160Gd	Fluidigm	Fluidigm
CD1c*	L161	161Dy	Biolegend	In house
CD66b*	80H3	162Dy	Fluidigm	Fluidigm
CD34*	581	163Dy	Fluidigm	Fluidigm
CD169*	7-239	164Dy	Miltenyi	In house
CD16*	3G8	165Ho	Fluidigm	Fluidigm
CD141*	M80	166Er	Fluidigm	Fluidigm
CD135*	BV10A4H2	167Er	Biolegend	In house
CD206*	2022-02-15	168Er	Fluidigm	Fluidigm
CD33*	WM53	169Tm	Fluidigm	Fluidigm
MerTK*	125518	170Er	Bio-techne	In house
CD68†	Y1/82A	171Yb	Fluidigm	Fluidigm
S100A8/A9†	900027	172Yb	Bio-techne	In house
CD371*	50C1	173Yb	Fluidigm	Fluidigm
HLA-DR*	L243	174Yb	Fluidigm	Fluidigm
CD184*	12G5	175Lu	Fluidigm	Fluidigm
CD56*	R19-760	176Yb	Fluidigm	Fluidigm
CD11b*	ICRF44	209Bi	Fluidigm	Fluidigm
*Cell surface antigen; †intracellular antigen
