# Supplementary material for: Loss of TET2 in human hematopoietic stem cells alters the development and function of neutrophils
Source: Cell Stem Cell. 2023 Jun 1;30(6):781–799.e9. doi: 10.1016/j.stem.2023.05.004 (PMC12356769; doi:10.1016/j.stem.2023.05.004)
Supplement: Table S2. Differentially expressed genes (DEGs) and gene set enrichment analysis (GSEA) from TET2Mut neutrophils, related to Figure 3 [file mmc3.xls]

## Sheet: RNASeq_DEG
GeneSymbol	log2FoldChange	padj
UTP14C	22.0144	3.98443e-14
GIMAP5	20.3029	1.00519e-09
PCOLCE2	10.1933	1.65148e-21
AZU1	8.86476	1.5401e-06
COL4A5	8.81161	1.93028e-14
GPAT2	8.75495	2.67138e-13
BAG6	8.7383	1.46651e-14
AOX1	8.69986	1.83852e-15
TAP2	8.41784	3.75242e-12
ATP6V0E2	8.06286	4.02348e-12
NXF3	7.83066	2.05909e-22
ASB9	7.7129	2.70855e-08
ENG	7.71132	1.04501e-09
MRM1	7.64304	3.23685e-10
CABLES1	7.63805	7.43881e-10
TMEM158	7.59337	3.87586e-10
RET	7.55673	2.25538e-10
ARMCX1	7.55299	7.45262e-09
DEFA9P	7.53187	1.7899e-09
DEFA8P	7.5312	3.82079e-149
CD1C	7.37104	1.22844e-07
ELANE	7.2955	8.4507e-90
SMIM10	7.26271	6.79145e-14
C9orf43	7.19392	1.79644e-09
PRLR	7.17327	4.75487e-08
CTSG	7.13975	2.19888e-102
SIGLEC12	6.93497	3.83402e-07
RPS4Y1	6.86439	8.96511e-20
METAP1D	6.82261	6.11843e-07
ANKRD35	6.79474	1.04924e-07
STK32B	6.76652	4.64535e-07
ZC4H2	6.74234	1.98668e-06
ZSCAN31	6.70093	5.2702e-12
TMEM201	6.66614	2.31931e-07
NR1I2	6.665	1.6415e-07
CFAP44	6.64862	5.64687e-08
AC098934.1	6.62244	1.37461e-50
ZFY	6.62239	4.07284e-09
CLEC11A	6.58474	1.16808e-101
DEFA4	6.52446	1.64466e-98
RHPN1	6.49781	1.6113e-07
MPO	6.49089	1.35954e-180
DEFA6	6.46305	5.80665e-07
TRPC2	6.36623	1.269e-06
PRTN3	6.30382	9.15682e-58
FGFBP3	6.30015	1.42546e-06
NRGN	6.2498	1.05162e-10
RHOBTB1	6.23451	3.33662e-07
RAB38	6.14303	5.55244e-06
TSPYL5	6.08876	9.09628e-06
ESAM	6.06969	2.52144e-06
CENPS-CORT	6.04942	4.47373e-07
TRH	6.01087	1.54661e-09
KDM5D	6.0106	2.17384e-14
IGLV3-27	5.98625	2.77455e-05
PEAR1	5.86862	2.78248e-05
KCNK17	5.86673	1.89076e-05
LRRIQ3	5.86242	2.4018e-05
ALDH3A1	5.77659	1.93173e-05
MEST	5.76835	3.77136e-16
PLXND1	5.68004	6.69383e-08
CLDN10	5.66595	1.49275e-32
KRT17	5.59467	2.16081e-05
AL390726.5	5.58101	1.03434e-09
DDX12P	5.4988	6.35484e-06
CAMSAP2	5.48059	1.71959e-06
RPP40	5.43906	2.86172e-07
SGIP1	5.42169	2.18631e-06
RAB7B	5.41874	1.92359e-06
NMNAT3	5.39829	9.40759e-07
SOCS6	5.35658	4.81986e-08
ADA	5.28941	1.07371e-14
MYC	5.2892	1.1306e-09
RAD54B	5.27494	3.34777e-05
PFKP	5.17209	3.08539e-10
PRSS57	5.16883	7.0905e-25
CPXM1	5.09875	1.6415e-07
FXYD1	5.09574	8.66303e-20
TP53I13	5.09163	9.44295e-08
LRFN4	5.0258	0.000103806
CYTL1	5.01415	5.70459e-06
NAT8B	5.01077	0.000152315
CTNNAL1	4.99274	1.89261e-14
TMEM51	4.92841	0.000169813
ENDOD1	4.83269	0.000409397
EMID1	4.79132	2.03963e-05
SLC17A9	4.77817	6.75476e-06
BSPRY	4.76329	4.68386e-07
TAF4B	4.7563	8.03435e-05
NPIPA8	4.72281	0.000222287
DEFB1	4.72184	7.96695e-12
MGST1	4.68503	9.00046e-20
THEM6	4.67038	1.0636e-05
EIF1AY	4.6267	7.34556e-14
KDELC1	4.62323	0.000610453
NRG4	4.61232	2.85462e-07
FAM198B	4.5724	0.00032419
ITM2C	4.55446	7.01958e-28
NME1	4.55439	3.97072e-15
LPO	4.52425	5.94978e-17
FKBP7	4.46314	6.97195e-06
C9orf172	4.43072	4.20985e-05
SSBP4	4.4189	0.000124168
BEND5	4.40532	0.0002811
TSNARE1	4.37523	0.000431807
NME1-NME2	4.37312	1.22992e-07
CRYGD	4.37168	0.000620397
C11orf45	4.36408	0.000430761
FAM212A	4.36246	7.49698e-11
WDHD1	4.34778	6.92144e-18
FXYD2	4.3346	1.84108e-11
RAC3	4.32825	9.6413e-05
SPARC	4.32328	4.14214e-05
CCNE1	4.29107	0.000168284
AC009533.1	4.28961	3.77834e-06
CENPI	4.27789	6.16027e-05
CST7	4.25478	2.55218e-28
IGFBP2	4.24647	1.02339e-13
CR381670.1	4.22909	6.70415e-05
LRGUK	4.2092	0.000734612
COL24A1	4.20746	0.000668837
CD320	4.19109	3.89352e-06
BCL2	4.18901	8.33494e-05
FXYD6	4.18847	1.77188e-20
FBLN5	4.17088	2.58107e-07
ALDH18A1	4.15122	4.36777e-10
NBDY	4.13994	3.07359e-15
FRMD3	4.13449	3.26188e-23
PAQR4	4.13152	4.5054e-09
ACOT7	4.10634	7.91368e-05
EPDR1	4.08912	0.000837675
ZBTB16	4.07044	2.86638e-14
AC008013.2	4.05585	0.000159674
PRIM1	4.05256	1.24299e-06
FAM95C	4.04455	1.49033e-05
ANKRD18B	4.04432	3.6886e-08
C18orf54	4.03471	0.000178045
APEX1	4.0183	2.22531e-44
DCAF4	4.01491	2.13242e-12
ANKLE1	4.00956	0.00041054
KCTD3	4.00768	5.44139e-09
ATIC	3.99953	1.02289e-11
ISOC2	3.99746	2.34504e-06
CD99	3.99587	0.000446999
SYNGR1	3.99318	9.68419e-17
AC098847.2	3.99174	0.000419642
BEX1	3.99165	0.000524607
ELOVL3	3.97095	1.0961e-05
SMYD5	3.96084	0.000477741
RECQL4	3.94627	0.000112559
GRIK5	3.93778	0.000915184
FTCDNL1	3.92863	2.92766e-05
LDHB	3.91102	8.19485e-27
LMAN1	3.90309	1.71956e-07
CHST7	3.86427	0.00112146
CPVL	3.86165	5.93972e-08
UGT3A2	3.8294	0.00162983
LDAH	3.81319	8.17569e-05
MUC19	3.80637	0.000679581
ZDHHC23	3.791	0.000993337
THBS4	3.77997	5.6851e-07
ZNF629	3.77358	3.07083e-06
MARVELD1	3.7638	0.000290666
TXLNGY	3.76079	1.77357e-13
SLAMF1	3.74959	0.00109504
CCDC34	3.74811	0.000140962
ZNF678	3.74499	0.000531657
E2F7	3.72473	5.50013e-05
CBX2	3.72425	0.000344017
PEBP1	3.71313	9.63673e-23
AOX3P	3.71278	0.000143961
SCML2	3.70697	7.07847e-07
ST5	3.69023	2.1378e-05
SMAD3	3.68473	0.000259578
ENOSF1	3.67305	1.71591e-51
LIPA	3.66385	1.37461e-50
CCR2	3.66349	0.000168236
EXO1	3.65749	6.10255e-10
CHCHD6	3.64955	0.000705045
TCN2	3.63336	0.00203768
NR2C2AP	3.62932	1.03142e-05
TRAV36DV7	3.62386	0.00146814
NUCB2	3.61961	3.24921e-21
SMIM24	3.58432	8.89405e-09
FBXO4	3.57696	1.3117e-13
MICALL2	3.57483	7.16647e-06
MT1X	3.56759	2.77455e-05
TARBP2	3.56631	8.45327e-05
AC138951.1	3.54281	0.0018402
C19orf48	3.52892	2.41355e-24
C5orf42	3.52501	2.25689e-11
DNPH1	3.52347	4.91081e-09
TUBGCP5	3.52064	0.000160968
PARP3	3.51371	0.0017714
MYOZ3	3.5016	0.000512017
TTK	3.49497	3.55482e-07
SNURF	3.47334	3.67079e-12
SFXN4	3.46709	6.96152e-10
APBB2	3.46445	4.23348e-07
NENF	3.46419	2.07312e-06
UCK2	3.45942	1.05191e-11
ACSM3	3.45794	3.22061e-13
ZNF85	3.45289	0.00113112
ANKRD18A	3.442	2.55282e-10
DNMT3B	3.41479	0.000259223
DNAAF5	3.41302	2.95101e-05
MTCYBP18	3.40771	0.000169813
PPRC1	3.40536	0.000552963
GAL	3.38206	0.00205199
AKIP1	3.37406	2.19715e-16
AC138207.8	3.34667	9.87517e-07
IGLC5	3.34246	8.97967e-05
IGHV3-15	3.3372	0.00228355
OMD	3.32717	0.00145323
MCM2	3.31801	2.40165e-15
HS2ST1	3.31304	1.83466e-06
NOB1	3.31149	6.08576e-05
C16orf59	3.30913	0.000198363
CDKN2A	3.30476	0.000936195
PDIA5	3.29508	1.21751e-05
PCBD1	3.27808	4.08424e-12
ADA2	3.27299	8.91153e-16
GGCT	3.25479	1.28873e-15
QTRT1	3.25457	1.91029e-09
SLPI	3.24916	1.65148e-21
SPEF2	3.24746	6.8508e-09
CD4	3.23581	2.15663e-14
MTBP	3.22525	5.10394e-08
CLN6	3.22194	4.26489e-15
DDX39B	3.22032	1.12969e-07
UQCC2	3.20545	2.81047e-19
STAP1	3.19957	8.34378e-06
EME1	3.19451	1.33685e-07
HIST1H2AJ	3.19326	3.52023e-05
MCUB	3.1901	0.000426907
TCEAL4	3.18873	1.82776e-13
RTKN2	3.17527	0.000179526
HPR	3.16449	0.000100356
MCM7	3.15918	1.39603e-20
CDT1	3.15818	8.49043e-09
GEN1	3.15618	1.90931e-11
SLC35F2	3.1456	0.0018275
MCM4	3.13612	2.66059e-09
MBLAC2	3.1325	0.00152621
SLC2A13	3.13173	0.000463172
GGH	3.12493	1.67073e-39
RAD51AP1	3.12308	3.50964e-19
GAMT	3.11335	2.23058e-07
STAC3	3.11202	2.37166e-11
ADCY3	3.10742	0.00016119
SNRPN	3.10097	3.10906e-29
ZBTB10	3.09518	0.000827717
NEIL3	3.09462	2.08808e-24
TK1	3.09271	1.26684e-21
FOXM1	3.09046	1.80948e-18
PRELID2P1	3.0882	0.00103305
TXNDC5	3.07758	0.000444286
CDC6	3.07694	3.38476e-05
IGKV1D-13	3.07641	0.00337857
RAD51	3.06984	1.38259e-11
B3GNT7	3.06761	9.35795e-20
BIN1	3.06062	0.000819271
IGFBP7	3.05962	3.58102e-13
MTFR2	3.04843	4.66259e-12
SMCO4	3.04079	3.63684e-18
SIMC1	3.0407	2.30467e-09
DDX11	3.03943	0.00016119
RRS1	3.03302	0.000161425
ARHGAP10	3.03119	0.000423876
AEBP1	3.03085	0.00113939
ERVFRD-1	3.0145	0.0037881
NMB	3.01036	0.000741015
MCM3	3.00415	2.31592e-21
DPP7	2.9971	4.77203e-22
GCAT	2.99512	1.1943e-05
DEFA5	2.99204	0.000561221
OXCT1	2.97273	2.48575e-05
CD200	2.96651	8.25528e-09
C12orf29	2.96148	4.11334e-06
CYFIP1	2.96129	5.1917e-08
CLEC10A	2.96121	0.00427711
PRKY	2.9599	5.50945e-05
C21orf33	2.9554	1.66761e-17
CENPM	2.95523	7.45495e-09
EXTL2	2.95049	0.00146655
MS4A3	2.94817	4.25532e-26
AC084121.3	2.94133	0.00319046
DNMT1	2.93768	2.67778e-21
ERCC1	2.93265	8.00615e-14
USP51	2.93062	0.00407406
COLGALT2	2.92688	0.00428727
ZNF219	2.92641	0.00385537
XBP1	2.92601	1.54186e-09
WDR34	2.92565	6.90146e-11
WDR76	2.91465	5.95704e-30
KLRG1	2.91246	6.21198e-05
FANCL	2.90648	1.79584e-06
POLE2	2.89813	2.69744e-10
STMN1	2.88235	1.85046e-19
CENPS	2.87725	2.59496e-05
GINS1	2.86722	0.00023439
SAV1	2.86466	0.000242737
ARHGAP11A	2.85357	1.20773e-13
HIST1H2AH	2.85293	6.08885e-06
CERKL	2.84902	0.00411141
PAX5	2.84761	4.20261e-06
MAD2L1	2.84725	5.93147e-18
PCLAF	2.84185	1.45754e-15
LRRC45	2.83915	0.000911844
COQ10A	2.83495	0.000350594
HMGN5	2.82852	5.11068e-10
IDUA	2.82777	0.00119914
CDK4	2.82346	5.19345e-16
ORC1	2.82297	3.78991e-05
WDR54	2.81028	5.43302e-05
AC005336.2	2.8075	0.00325384
TUBG2	2.80563	2.67495e-07
CCR7	2.8033	0.0051533
SPHK1	2.80169	0.00422759
NME2	2.80068	1.75879e-08
SULT1C4	2.79939	7.30656e-06
TMEM220	2.79759	9.56494e-06
DPY19L1P1	2.79735	3.67599e-08
HIST1H3G	2.78746	0.000613437
MT1F	2.78594	1.77115e-05
PNP	2.78285	1.45816e-15
BIVM	2.78225	6.27215e-05
ALKBH2	2.77889	0.00161993
FCGR1A	2.7785	5.30662e-09
ARHGEF10	2.77791	4.87218e-05
TIGD2	2.77711	0.00273593
NEMP1	2.77456	1.07899e-06
HHLA3	2.77292	3.14794e-05
LRP5	2.76811	0.00173116
RPS18	2.76743	3.10365e-08
MTFP1	2.76534	0.000836437
CYB5R2	2.76465	8.57636e-07
NUDT6	2.76385	4.10175e-06
TYMS	2.76199	1.45891e-23
ZNF10	2.75704	0.00134041
PPIL1	2.74797	2.82391e-06
RFESD	2.74482	0.00245908
RHBDD3	2.74066	2.64447e-06
TCEAL9	2.73964	8.17698e-05
TAF5L	2.73623	8.18895e-05
FAM111B	2.73564	0.000120021
MIS18A	2.73074	2.55025e-09
GXYLT2	2.72772	0.000396
AARS	2.72166	8.84015e-25
CPM	2.72125	2.20304e-09
MFAP4	2.7088	0.00377938
THG1L	2.70462	5.7658e-05
B9D1	2.70008	0.005711
SDF2L1	2.6989	2.95061e-08
SLC7A5	2.69786	0.000142384
CLSPN	2.69668	2.21115e-13
AL513343.1	2.6941	0.00299419
CPA3	2.69269	0.000304302
LAIR1	2.69261	2.8544e-16
AL160400.1	2.6925	0.00423901
AIFM3	2.69218	0.00297945
DDAH1	2.69019	0.00154819
ZXDB	2.68772	0.00582168
MESP1	2.68497	0.00550412
NECTIN2	2.6824	2.58107e-07
SPNS3	2.67801	1.13255e-27
AP002765.1	2.67642	0.00586901
NBPF1	2.66943	7.8229e-12
SLC39A8	2.66765	1.1306e-09
TRIM16	2.66238	3.19945e-05
DEFA3	2.66233	2.56617e-17
QDPR	2.66233	2.42205e-06
CCDC73	2.66128	0.00423089
PLPP5	2.65301	8.61174e-18
ZNF57	2.64893	0.00579937
IFI27L1	2.64854	2.73557e-07
CD38	2.64635	2.03824e-08
FABP5	2.64058	6.672e-17
C21orf58	2.63984	2.52833e-06
ALDOC	2.63635	3.62702e-07
RAB34	2.63548	0.000698052
FAM187A	2.6352	0.00623072
IL17RC	2.63335	1.44113e-05
IGKV1-16	2.62995	0.00594584
MLC1	2.62222	5.60707e-18
NPIPP1	2.62186	0.000971073
PEPD	2.62035	0.000168236
ALDH4A1	2.61506	4.55053e-15
CHTF18	2.61415	0.000819864
ABCE1	2.61262	0.000152167
RPLP0	2.61259	1.71667e-14
BLMH	2.61167	5.19296e-05
AOX2P	2.60608	0.000327556
POLQ	2.60563	1.17146e-05
TSEN54	2.60501	0.000147287
BRCA2	2.60165	3.6886e-08
MTCYBP35	2.59995	0.0015042
SLC34A1	2.59543	0.000925327
AC026403.1	2.59019	2.58796e-08
SLC25A19	2.5888	0.000189579
FAM46A	2.58837	7.15337e-34
SPC24	2.58672	6.35244e-11
SRPRB	2.58585	1.84404e-06
FRMD5	2.58548	0.000197826
ZNF839P1	2.57802	0.0050027
DEFA1	2.57783	2.87249e-08
MIPEP	2.57704	0.00276144
SLC38A5	2.57424	7.94437e-05
AF228730.6	2.57066	0.00643629
AGPAT5	2.57041	0.00551816
OSBPL7	2.56562	9.72927e-06
MCM10	2.55867	1.87678e-07
ACRBP	2.55806	5.93164e-07
PTMA	2.55806	6.16247e-14
PDIA6	2.55769	8.80351e-11
SFMBT1	2.55702	2.03824e-08
DPH2	2.55664	0.000356277
CD244	2.55562	5.76855e-05
WDR18	2.55538	1.3662e-05
FEN1	2.55267	2.28021e-10
ABHD14B	2.55248	0.00209579
POLD2	2.55162	5.08153e-08
PIGW	2.54978	0.000255377
NCAPH	2.54751	2.13193e-23
PPA1	2.54549	5.57408e-07
FGFR1	2.5451	3.13033e-05
TRIM59	2.54416	1.74351e-10
E2F1	2.54362	0.00190605
ILVBL	2.54348	0.000518066
ZNF827	2.54347	0.00641258
LAGE3	2.53965	3.01067e-08
CD83	2.53796	1.26777e-11
AL365357.1	2.52834	0.000133893
TMEM161A	2.52672	0.00226662
MAPKBP1	2.52449	1.90089e-06
TEAD3	2.52409	0.00711924
HIST1H2APS4	2.52307	0.00568615
FBXO5	2.52204	3.17175e-11
SPAG5	2.51862	1.52237e-07
IFT74	2.51616	4.75819e-09
CHEK1	2.50773	0.000561411
RRM2	2.50732	3.64488e-09
AGAP9	2.50626	0.00727425
LRRC20	2.50455	0.00704566
TIMELESS	2.50303	1.13494e-09
DDX3Y	2.49992	1.28966e-05
TCEAL3	2.49345	5.70459e-06
KLHL23	2.49059	0.000559727
THEM4	2.48951	0.000186224
FAM46C	2.48114	8.1858e-06
CTHRC1	2.48031	0.00639615
C6orf48	2.48031	1.30805e-16
KIAA0895L	2.47921	0.00231021
CMSS1	2.47322	7.94282e-09
CCNE2	2.47058	3.75242e-12
THOP1	2.47032	0.000177315
SLC47A1	2.46845	8.19647e-10
FGD2	2.46497	2.16644e-05
PRSS21	2.46444	0.000338585
SRGN	2.46057	2.62193e-11
TCTEX1D1	2.45955	8.25259e-19
HMCN1	2.45622	0.00631161
RRM1	2.45587	5.56658e-08
IFRD2	2.45222	0.00121148
ADAT2	2.44762	1.97409e-05
CDCA5	2.44644	9.34139e-05
KIF15	2.44415	2.01931e-07
OIP5	2.44287	1.38947e-06
FANCI	2.44099	1.05638e-17
MCM5	2.44018	2.63621e-13
GSTP1	2.43806	8.37363e-17
GINS2	2.43733	0.00326415
TMEM106C	2.43516	3.7198e-12
CENPU	2.43507	2.08912e-12
AGK	2.4346	0.000463172
FBL	2.43365	5.28182e-08
DEPDC1B	2.42911	1.9367e-08
HSPB1	2.42529	4.69645e-07
CEP41	2.42518	4.02519e-13
MTR	2.42395	0.000239906
SCG2	2.42349	0.00800074
AC087632.1	2.42016	7.65483e-08
CDC7	2.4152	0.000596923
PUS7	2.41395	0.0018586
HSPB1P1	2.40985	0.00821297
PARPBP	2.40887	2.01931e-07
RCC2	2.40678	3.67025e-09
PRPS2	2.40512	1.83964e-16
DUSP3	2.40494	6.93258e-07
NUSAP1	2.40411	4.37251e-07
ECSCR	2.40349	0.00401828
HLA-H	2.4019	0.00150867
HMSD	2.40189	0.00830654
HACD3	2.38937	1.53223e-07
FAM3C	2.38785	0.000277111
DTL	2.38606	1.80644e-07
PCNA	2.38552	3.82104e-17
DIAPH3	2.38466	2.40177e-06
GYPC	2.37866	5.52302e-12
KLRK1	2.37674	0.00154819
SMAD1	2.37503	1.99683e-06
LKAAEAR1	2.37238	0.00289182
HAUS1	2.36646	9.20319e-13
TRIP6	2.35956	2.11076e-07
RXRB	2.35637	0.00734569
ABHD17AP4	2.35529	0.00426482
URB1	2.35528	0.000224703
RSL1D1	2.3549	1.93027e-22
RASAL1	2.35395	0.00837339
LAMB2	2.35072	0.00877019
RECK	2.34776	0.000751944
TROAP	2.34653	5.7744e-15
MGLL	2.34537	4.9943e-20
LRRC75A	2.34531	4.67961e-15
CDC25A	2.34468	0.00177398
CDCA3	2.3437	1.42567e-05
PIWIL4	2.34089	2.25285e-12
MRPL12	2.34051	1.17126e-08
EZH2	2.338	4.66831e-12
ZNF783	2.3375	0.000554611
DAB2	2.33551	0.00650305
RFC4	2.33469	2.00444e-10
BZW2	2.33412	2.76127e-10
C12orf57	2.33382	4.49453e-18
TIMM8A	2.33335	0.00183523
ZNF496	2.3309	0.000834382
ATF7IP2	2.32843	4.66275e-09
MSH2	2.3251	0.00078582
AC092821.1	2.31732	2.03834e-06
ST3GAL3	2.31698	0.000495662
TTTY15	2.31677	0.00284721
UNG	2.3097	0.00193284
AC138517.2	2.30772	0.00436766
WEE1	2.30533	0.000637664
ATAD5	2.30487	3.23685e-10
MRPS26	2.30433	1.41407e-08
CDKN1C	2.3026	1.18124e-06
KIAA1524	2.30178	1.7949e-15
B3GALT6	2.30153	0.000564187
TEKT4P2	2.30148	0.00896658
LRRC34	2.29788	9.2924e-07
BMF	2.29621	0.00371256
ABHD14A	2.29617	0.000829349
MAP4K1	2.29562	7.27217e-06
TCTN3	2.29557	0.00187325
SLC29A1	2.29234	2.25502e-14
CCNF	2.29201	6.89399e-08
PACRGL	2.29042	8.02472e-05
P4HA2	2.28971	7.98083e-06
MAGI3	2.28721	0.00850115
REXO5	2.28601	0.000272397
BEX3	2.28364	0.0086538
ZWINT	2.28291	9.12934e-11
LIG1	2.27987	2.55267e-05
ADARB1	2.27909	0.00605106
GCHFR	2.27829	1.54509e-13
HADH	2.27698	2.79926e-06
WBP1LP2	2.27695	0.00814353
CENPO	2.27639	0.000338585
NUDT1	2.27476	2.32718e-13
HYAL3	2.27466	4.93516e-16
KCNE5	2.27325	0.00877588
TRMT44	2.27278	0.00452636
RMI2	2.27213	0.000118053
GNL3	2.27035	5.07222e-06
HMGA1	2.2701	4.00222e-13
NREP	2.26872	1.61455e-12
RXFP2	2.26647	0.000423562
RAB13	2.2652	2.42446e-17
AC004381.2	2.26012	0.000924048
ZBTB8OSP2	2.25849	0.00986016
NUP210	2.25615	2.10218e-07
ZDHHC11	2.25384	0.00600889
ANLN	2.25072	1.52107e-07
LRIG1	2.24782	0.00271285
PLCB1	2.24777	0.00199637
TOR3A	2.24768	5.10322e-08
SHMT2	2.24752	1.45816e-15
LRRCC1	2.24363	0.0102152
CCNA2	2.24081	6.672e-17
CCDC14	2.24006	4.03183e-06
SMC2	2.23801	9.82268e-06
DEPDC7	2.2356	0.00863838
CRIP1	2.23358	1.99885e-05
CDK6	2.2326	1.34003e-05
IQGAP3	2.23051	0.00124132
CEACAM6	2.23026	1.13214e-10
PTGR1	2.22889	1.31959e-07
TCL1B	2.22761	0.00914731
SLC35B4	2.22586	6.83169e-05
FOXRED2	2.22392	3.53283e-06
GUCY1A3	2.22197	0.0105017
NHLRC1	2.21866	0.0047484
MCM6	2.2183	3.18175e-18
UAP1	2.21765	0.00029429
RRP9	2.21754	0.00047858
ITGA4	2.21718	0.00691379
CERS6	2.21657	8.08231e-07
CKS1BP3	2.21594	8.49105e-09
HIRIP3	2.21586	1.344e-09
DNAJC9	2.21427	4.25532e-26
MRPS25	2.21123	6.75967e-27
CALR	2.20807	2.33753e-07
POLA1	2.20112	0.000900543
SUMF2	2.19455	2.91165e-26
BACE1	2.19324	0.0023623
IARS	2.18794	9.37603e-17
PEA15	2.18448	1.00257e-07
UBE3D	2.18294	0.0030631
TSPYL2	2.18243	0.000855811
AC239798.2	2.17929	0.00245908
RNASEH2A	2.17914	2.10218e-07
RUVBL2	2.17187	6.39838e-10
EGFL7	2.17186	0.0086538
KIF24	2.16939	0.000221635
BOLA3	2.1689	8.95846e-05
MNS1	2.16405	0.00448297
GRK1	2.16402	0.00913413
RPL22	2.16262	1.49053e-09
GEMIN8	2.16033	2.27193e-05
CANX	2.15918	1.57062e-13
BX664615.1	2.15493	0.00346907
CCDC103	2.15431	0.0055442
ANKRD20A4	2.15292	0.0112037
CD68	2.15152	8.0319e-25
LEF1	2.15117	0.000724799
AC135983.3	2.15002	0.010212
BUB1B	2.14944	0.00150666
CENPN	2.14903	5.44139e-09
VSIG4	2.14827	0.0018101
SLC5A6	2.14751	5.21058e-05
TOP2A	2.14716	2.61339e-07
SSR4	2.14075	5.49184e-10
CCDC167	2.14052	1.02295e-06
PRKACB	2.14017	0.00593187
NOP58	2.13982	1.0059e-06
POLD1	2.1389	0.00154882
SLC16A7	2.13796	1.6415e-07
CRTAP	2.13557	1.69757e-09
FPGS	2.13394	0.00429087
RHEBP1	2.13355	0.0102152
SSRP1	2.12721	9.71202e-07
SFXN2	2.1254	0.000156261
PPIH	2.12216	0.00382417
ITM2A	2.12072	1.99681e-05
ARL4C	2.12024	0.00645624
HSP90B1	2.12012	1.2899e-11
THNSL1	2.11847	0.00211881
MIF	2.11521	1.38492e-07
NDUFAF2	2.1137	0.00113971
FUT4	2.11353	2.18414e-10
CLDND2	2.11125	0.00223211
FIGNL1	2.11069	0.00344775
AUNIP	2.11055	0.00118536
IPO5	2.10933	0.000613256
CCDC86	2.10886	0.0110785
CDK2	2.10524	1.13623e-10
PANX1	2.10474	0.0119487
AC116533.1	2.10183	7.20816e-07
DPY19L4	2.09976	5.63428e-06
NAP1L1	2.09541	1.76951e-12
KHK	2.0941	0.0083415
NHP2	2.09359	4.11616e-16
PDIA4	2.09328	0.002106
CDCA4	2.09279	5.98046e-10
UBE2T	2.0917	0.011786
CDK1	2.08832	8.59856e-10
PLK4	2.0841	1.52239e-06
SGK3	2.08392	2.52833e-06
MCM8	2.08208	7.94437e-05
RPS3P6	2.08196	0.0107967
SKA3	2.07806	0.000146453
KDELC2	2.07588	3.62633e-14
SKA1	2.07447	1.41879e-12
USP45	2.07108	0.004586
B3GNTL1	2.07066	1.00238e-06
CD40	2.07021	0.0127063
SPA17	2.06975	1.15109e-05
MRPL11	2.06938	3.65289e-07
GPX1	2.06914	5.52783e-08
SHMT1	2.06876	4.95525e-07
PERP	2.06851	0.0125874
ATAD2	2.06705	9.63673e-23
SV2A	2.06644	0.00158387
AL162151.2	2.06586	5.2224e-10
HSPA4L	2.06454	4.82393e-10
RNASEH2B	2.06269	3.6068e-07
BANK1	2.05846	0.000213709
AC074033.1	2.05809	8.15063e-09
AL592437.2	2.05589	0.0131305
ZMYND12	2.05294	0.0120387
RPSA	2.05272	1.38947e-06
C15orf61	2.04976	2.79477e-06
GOLGA2P5	2.04828	0.000533832
CKS1B	2.04762	4.27622e-11
AC243967.1	2.04048	2.84433e-06
ZNF77	2.03916	0.00164468
SCMH1	2.03745	9.11839e-07
HMMR	2.03724	3.52737e-05
HIST1H3C	2.03507	0.0103145
BFAR	2.03374	0.0131292
FNIP2	2.0331	0.00921275
DCAF1	2.03258	2.82391e-06
CDKN2B	2.03069	0.00298314
CENPK	2.03013	4.18717e-05
AC068775.1	2.02943	0.0127315
RNF8	2.02831	1.82399e-06
AC106795.1	2.02758	3.78034e-06
BUB1	2.02376	3.68697e-06
RFC5	2.0237	1.63262e-11
RPS4X	2.02262	2.18295e-11
TSPAN4	2.02246	0.00745748
CDKN3	2.01777	2.94946e-16
GRAP	2.01545	0.00868371
BMS1P2	2.01481	0.00162373
RPL36A	2.01411	2.33538e-06
GGA2	2.0141	1.81057e-10
TRDC	2.00923	0.0139296
FARS2	2.00882	3.88222e-07
KIF20B	2.00566	4.35078e-08
MRPL3	2.00529	1.22553e-07
PKMYT1	2.0032	0.0019882
CRTC1	2.00135	0.0108606
ESCO2	2.00125	7.91181e-07
KNL1	1.99972	2.15854e-06
STK39	1.99911	0.00401959
GMNN	1.99848	4.7196e-06
AC007240.1	1.99758	0.00444516
JCHAIN	1.99726	4.58198e-06
HLA-DPB1	1.99543	0.00844699
NUDT8	1.99467	0.00953953
AC139795.1	1.9939	0.000941482
PDCD7	1.99203	0.000176578
TIPIN	1.99179	1.92554e-11
MYBL2	1.99092	0.00145323
INTS7	1.98694	3.43213e-12
TRIP13	1.9862	6.20388e-05
DDOST	1.98402	8.07625e-12
CTSW	1.98327	0.00448274
WIPF3	1.98287	0.00168276
IER5L	1.9797	0.0146285
PKIG	1.97938	0.00297925
NRP1	1.97724	0.000267907
RPL3	1.97633	4.13211e-08
ST7	1.97501	6.92398e-05
ZG16B	1.97376	4.45042e-08
BPHL	1.97357	0.000175165
FDX2	1.97341	0.00448219
RPS5	1.97309	1.00519e-09
TPX2	1.97194	4.24837e-15
TOP1MT	1.97104	5.67868e-05
ALG8	1.96999	0.00116776
FAM72A	1.96942	6.24493e-05
SNRPD1	1.9692	5.44139e-09
ZNF280B	1.96794	0.0149602
ASPM	1.96656	0.000232523
SLC35B2	1.96614	0.000964957
AC098934.2	1.96596	0.00251325
ZNF395	1.96512	0.00478024
KCNN4	1.96448	0.00520915
CCNB1	1.96349	1.85989e-06
LRCH1	1.96304	0.00117866
CENPW	1.96026	2.0021e-08
IGKV2D-29	1.95878	0.00948476
ANGEL1	1.95482	0.00271038
JAK3	1.95371	3.05184e-10
DPY19L2	1.95361	0.0073053
MKI67	1.95246	3.75374e-13
RPL18A	1.95231	1.06684e-08
STRBP	1.95181	0.000737224
C12orf66	1.95018	0.00376716
NUF2	1.94997	1.14353e-05
CDKN2AIPNL	1.94917	1.93852e-12
GMPS	1.94907	1.28783e-08
ZNF714	1.94708	1.72819e-05
YIPF2	1.94553	6.43138e-05
HMGN3	1.94553	1.96739e-08
IKZF2	1.94527	0.0154498
RASSF4	1.94475	2.80413e-05
KAT2A	1.94461	0.00870628
SLC22A16	1.94286	1.63619e-06
CENPH	1.94221	0.000423876
UBE2C	1.94158	2.57247e-09
ZMYM3	1.93972	0.000825395
RPS19	1.9384	1.857e-08
EEF1B2	1.93701	1.86077e-09
PUM3	1.93347	4.14028e-07
MARCH3	1.93319	0.00944514
BEX4	1.93266	4.26573e-05
TTC26	1.93131	0.00264579
RPS23	1.9308	1.93818e-12
CDK2AP1	1.92934	7.22475e-09
C7orf50	1.92822	0.000286829
TSPAN13	1.92808	1.24792e-05
PHPT1	1.9268	7.07819e-07
KIF20A	1.92544	8.33076e-13
PSPHP1	1.92496	1.7748e-05
MRPL24	1.92303	4.28718e-05
ZSCAN20	1.92108	0.00731124
ECHDC2	1.92005	1.66316e-09
ZGRF1	1.91926	4.95525e-07
LONP1	1.91832	1.48196e-06
ELOVL6	1.91613	0.00062142
RPS23P8	1.91589	0.0160712
HESX1	1.91403	0.0122686
TUBGCP4	1.91323	2.32237e-07
SERF1A	1.91282	6.23637e-05
SNRPF	1.91217	2.8178e-09
ZNF84	1.91002	1.52475e-07
CHAF1B	1.91002	0.000122078
BANF1	1.90968	1.07203e-07
NAT10	1.90903	0.00078582
AC007161.1	1.90471	0.00497378
PI4K2A	1.90462	0.0161638
AUTS2	1.9044	0.0158944
MECR	1.90375	0.0112857
PRC1	1.90366	3.58366e-07
C16orf74	1.90161	0.00776985
EVI5L	1.90149	0.000265075
NASP	1.89874	5.94607e-08
MPHOSPH9	1.89544	4.52876e-05
THOC3	1.89437	2.25125e-08
ALG1	1.8919	0.000123208
DNAJC12	1.88805	0.0149578
ZNF22	1.88785	2.38641e-08
AP1S1	1.88764	0.000106917
HYOU1	1.88701	3.07492e-11
NAALADL1	1.88646	0.000927913
FANCC	1.88584	0.0109016
PGAP1	1.88496	0.00811078
CKAP5	1.88419	8.03951e-07
RBL1	1.88351	2.31993e-11
KIFC1	1.88344	9.97913e-06
PPIAP22	1.88096	0.012783
STARD4	1.87939	5.38701e-07
MTMR2	1.87905	0.00213461
GINS4	1.8789	9.96622e-05
TRGC2	1.87819	6.72909e-11
METTL1	1.87697	0.00683694
CXCR2P1	1.87551	0.0170915
PSMC3IP	1.87498	0.00360712
VAMP8	1.87227	2.03808e-12
CEP76	1.87181	4.11333e-06
ZNF233	1.87126	0.0167846
TMEM237	1.87103	0.0121975
LYRM4	1.87078	0.000310245
VKORC1	1.8698	1.66583e-09
FUCA2	1.86967	5.58101e-09
CKS2	1.86661	2.46938e-15
CDC20	1.86489	4.05321e-07
PARP2	1.86228	5.96083e-10
AREG	1.86209	0.0173475
HBD	1.86073	0.01702
RAD54L	1.86049	0.00587104
ZNF66	1.85844	0.00576991
RPS12	1.85746	9.94657e-08
MPI	1.85697	2.36661e-05
C11orf88	1.85518	0.00363547
RPL13	1.85379	8.39996e-07
SDSL	1.85314	0.0132039
CACNA2D3	1.8531	2.25502e-14
CARNMT1	1.8511	2.25236e-06
AC116050.1	1.85026	0.00539158
PLEKHA8P1	1.84952	0.00724679
DCAKD	1.84904	0.00553993
GRAMD1B	1.84847	4.04388e-05
NDC80	1.84522	0.000686381
ZNF35	1.84308	0.0124074
TTC21B	1.84157	0.000180392
GUSB	1.84075	1.19859e-12
IDH2	1.84052	4.2282e-06
CHID1	1.84051	2.59876e-05
ZWILCH	1.83678	1.51068e-05
AKAP7	1.83539	0.00157169
TDP1	1.83517	1.67947e-12
SEPT11	1.83476	0.0035944
OGFOD3	1.83286	0.00263771
SLC26A2	1.83144	0.00104361
ACRV1	1.83079	0.018489
ERLIN1	1.83059	8.17418e-11
CCNB2	1.82778	2.83579e-07
SDHAP3	1.82765	0.0126317
CLDN12	1.82709	0.00361453
IGLL1	1.82681	0.000164619
SHQ1	1.82499	5.42773e-09
PES1	1.82452	2.72341e-07
CD69	1.82343	6.21182e-05
TMEM38B	1.82315	5.13779e-07
ALAS1	1.82237	6.16085e-14
LRMDA	1.82231	1.65881e-09
SPRYD4	1.82171	5.27229e-08
KIF11	1.82109	6.79465e-07
AVEN	1.82053	0.0188286
G6PC3	1.81827	2.50929e-09
FAH	1.81734	5.97506e-05
SLC2A5	1.81578	3.15272e-08
HILPDA	1.81514	0.00320022
HSPE1	1.81404	1.21688e-06
PDE3A	1.81359	0.0170402
EAF2	1.81281	9.98168e-15
KLC2	1.81212	0.0186366
URGCP	1.81203	0.000149566
TUBB6	1.81197	0.00617572
ZDHHC21	1.81111	0.000735155
ECE2	1.8102	0.00117866
FAM72D	1.80907	0.00542917
RPS3	1.80903	2.53469e-08
LSM4	1.80859	3.45819e-08
ZNF704	1.80733	0.0191094
DPCD	1.80407	0.00206141
BLK	1.80249	0.0191108
CILP2	1.80239	0.019268
APOLD1	1.8007	8.64273e-05
POLR3H	1.80068	0.00276873
RPL23A	1.79916	5.5523e-09
CENPJ	1.79646	0.000254484
PCED1A	1.79616	0.000163473
NCAPG2	1.79228	0.000100569
C1QBP	1.79139	1.49488e-06
GUSBP9	1.79084	0.01782
SPOUT1	1.78493	0.000873263
PLAC8	1.78486	2.22535e-11
ANO7	1.78397	0.017103
UMPS	1.78228	8.69943e-07
POGLUT1	1.78174	2.07407e-08
FAHD2B	1.78062	0.0148874
A2M	1.77894	0.0200845
PMVK	1.77477	0.000120626
PJA1	1.77375	0.0193438
NCAPD3	1.77214	0.00418479
ZNF32	1.77178	0.0178882
AC105233.4	1.77153	0.0202383
PRR11	1.77145	8.96452e-08
ZNF367	1.77104	0.00052331
TMPO	1.7703	2.55031e-06
BIRC5	1.77011	9.81772e-05
TSPAN3	1.76936	1.67633e-07
DHX37	1.76922	0.000210965
PPIA	1.7674	4.00988e-09
ZNF286A	1.76695	0.00139568
F2R	1.76665	0.00365867
GOT1	1.76469	5.05778e-07
CHD1L	1.76468	8.60408e-05
TWISTNB	1.76421	0.0010665
TUBA1B	1.76335	4.40304e-10
MKS1	1.76326	0.000138492
FAM162A	1.76185	2.25618e-10
CASP7	1.76133	0.00877019
NAXE	1.761	4.2703e-07
TMED3	1.76091	0.000146574
RPL10A	1.76058	2.02749e-08
SLC7A5P1	1.75754	0.0206588
CCRL2	1.75744	0.0112295
AL117328.1	1.75706	0.0122916
STIL	1.75678	0.000595953
SOX4	1.75648	0.000901923
CLEC4G	1.75546	0.0201165
UGDH	1.75393	0.0055442
PDGFC	1.75336	0.00267072
MEA1	1.75206	0.0110175
ACAA2	1.7477	0.00124222
TP53	1.74677	1.00554e-05
IMPDH2	1.74634	4.19146e-11
AC130472.1	1.74615	0.0195155
TIMM10	1.74565	0.000503845
SKA2	1.74499	3.49725e-10
SFRP1	1.7443	0.00150666
STAT4	1.74422	0.020736
MAGED1	1.74202	0.000224703
GNPNAT1	1.74158	0.00410488
USF1	1.74101	7.21704e-11
GNB3	1.74087	0.0208623
NOP14	1.74061	9.70679e-05
C2CD2	1.73722	0.0166843
KIF22	1.7368	3.91354e-07
LSM5	1.73625	2.04146e-07
CDC25B	1.7308	8.76145e-05
AC010203.1	1.7281	0.0196362
CENPX	1.72747	2.25689e-11
SSX2IP	1.72564	0.00538985
CDCA7	1.72533	0.0220733
MUTYH	1.72516	0.000137664
FHIT	1.72345	0.000649133
CKAP2L	1.72335	0.00032419
RNASE2	1.72333	3.18048e-05
TOMM40	1.72169	0.000318473
KNTC1	1.72166	1.06712e-05
ZNHIT6	1.72145	1.51347e-05
ORC6	1.72107	0.000175573
AL591846.1	1.71885	0.00486232
MALT1	1.71852	0.00759237
RPS6	1.71778	9.54698e-08
MRPS2	1.7169	0.00934953
N4BP2L1	1.71578	2.64239e-05
TMEM9	1.71542	0.000190651
TCL1A	1.71404	9.4967e-05
CDCA8	1.71359	6.60245e-07
ANKRD20A1	1.71294	0.0211518
DEPDC1	1.71178	0.00150666
ASRGL1	1.7101	3.60106e-05
SPTSSA	1.70698	3.1929e-15
GFI1	1.70607	0.000140531
FANCG	1.70548	0.000126016
ATP1A1	1.70527	2.18437e-08
GALK1	1.70284	0.000674937
TCF19	1.70103	0.00104551
SLC7A1	1.70031	0.0205541
ATP5G1	1.69973	3.05049e-05
ICMT	1.69382	0.000562031
EBF1	1.69157	0.000768849
AC242376.2	1.69155	0.0231974
MTA1	1.69118	0.000541329
DHRS4L2	1.69068	0.000402337
SLC43A1	1.69029	0.0223341
ZNF785	1.68967	3.18689e-05
TRAP1	1.68848	0.00207748
CYB5A	1.68814	1.16811e-06
PLK1	1.68799	4.19492e-10
ZNF660	1.6875	0.00208087
GTSF1	1.68702	0.00160161
IGLL5	1.68619	9.32781e-05
JPT2	1.68434	3.00219e-12
HIST1H3J	1.68361	0.0217477
AURKB	1.68339	3.23545e-05
MEGF8	1.68319	0.00847608
EHHADH	1.6826	0.00496234
FCGR1CP	1.68005	3.18397e-05
DDX55P1	1.67987	0.0214894
TTTY14	1.679	0.0140531
C17orf53	1.67886	0.000332639
DAGLA	1.67784	0.0215458
ARL2	1.67774	1.14566e-05
CEP290	1.67664	0.000199659
FGF7P6	1.67544	0.00748073
PPIF	1.67489	0.000316104
GMPR	1.67422	0.00821159
MRTO4	1.67262	0.000423476
EIF4EBP1	1.67164	2.73254e-05
MELK	1.67163	5.63428e-06
YDJC	1.67118	0.000164331
LINC00888	1.6711	0.0047341
DTYMK	1.67037	8.57831e-05
APRT	1.66992	6.16387e-08
AC073621.1	1.66942	0.00867945
CCNB1IP1	1.66435	0.00582231
C1orf228	1.6641	1.04615e-14
ACY1	1.66299	0.0142384
FBN1	1.66292	5.43302e-05
SAAL1	1.66165	2.58796e-08
TRUB2	1.65964	2.32355e-05
PCYOX1L	1.65923	0.000111392
RAD51C	1.65899	2.31054e-05
GOT2P3	1.65881	0.0108434
GADD45GIP1	1.65814	5.43086e-06
TNFRSF19	1.65716	0.0177314
SMC4	1.65536	2.8178e-09
GSTM1	1.65533	0.000387776
PTTG1	1.65411	2.94522e-07
AC084121.4	1.65357	0.0235858
RPL9	1.65117	1.78737e-09
RPL13A	1.65061	7.61365e-07
P2RY11	1.65039	0.024639
RDM1	1.64798	0.0252812
SPDL1	1.64715	7.91437e-05
RIBC2	1.64559	0.0225381
EBAG9	1.64494	3.90099e-05
TMEM223	1.64491	1.31774e-11
AGBL3	1.64456	0.0176001
MASTL	1.64414	0.000467354
DPY19L2P2	1.64276	0.0016525
PRRT4	1.64259	0.016363
HJURP	1.64221	2.41864e-07
TPD52	1.64123	0.0124092
NSD2	1.64109	0.000647808
ZNF124	1.64044	0.000818818
PTER	1.63855	0.000641915
EXOSC5	1.63763	0.000510596
TBC1D24	1.63688	7.40343e-05
RPL10	1.63643	1.37041e-09
EARS2	1.6326	0.000321801
COMT	1.63241	1.12936e-08
DBF4B	1.63234	0.002106
NPW	1.63114	0.0228351
TMEM97	1.62808	0.0162629
EIF2B3	1.62754	9.03639e-05
DHFR	1.62718	1.87057e-10
TMEM44	1.62591	0.000342244
RBM19	1.62572	8.46913e-13
LOXL1	1.62553	0.0250208
SRM	1.62475	0.00297925
CCT2	1.62448	3.57985e-08
FAM69B	1.62382	0.00929962
EXOG	1.6214	0.00660047
DYRK2	1.6208	0.0233202
RBFA	1.62041	2.75628e-05
DCTPP1	1.618	0.00029429
KRI1	1.617	0.00532481
DPYSL2	1.61526	0.000149447
NUDT17	1.61481	0.019557
KIF4A	1.61321	0.000737224
CITED2	1.61193	1.01514e-07
HPS4	1.61105	7.03783e-12
TMEM53	1.61031	0.00115763
KIF2C	1.61004	0.000223028
AC136632.2	1.60957	0.0196126
ZNF331	1.60946	0.00102308
SYCE2	1.60856	0.019268
ATP8B3	1.60711	0.00256929
NOP56	1.60678	3.6886e-08
NKG7	1.60598	1.16305e-13
BCL11A	1.60487	2.40177e-06
SHCBP1	1.60479	0.00114233
INTS5	1.60464	0.0110625
RPS8	1.60313	1.44175e-06
CKAP2	1.60307	2.60986e-06
CD84	1.60065	2.08867e-07
CD96	1.6002	0.00302527
GLDN	1.59984	0.000496245
UTY	1.59801	0.00259729
PARP1	1.5978	1.60146e-06
GINS3	1.59775	0.00274846
MAT2A	1.59691	1.04924e-07
DLGAP5	1.59681	3.42289e-05
RPS14P8	1.59544	0.0276186
RAN	1.59295	1.65493e-07
FANCA	1.59234	8.61013e-06
SLC25A22	1.59169	0.0266589
EMC1	1.59159	4.64439e-05
BMP3	1.59158	0.00116443
DCPS	1.5911	1.19148e-07
CCDC15	1.59023	1.71369e-05
HNRNPA1	1.58883	6.67171e-08
TFEC	1.58594	5.05929e-06
RRP7BP	1.58531	0.000237877
PDIA3	1.58419	1.00619e-06
THUMPD2	1.58357	1.6431e-05
CLCN5	1.58242	0.000257193
FANCD2P2	1.58084	0.0285822
GTSE1	1.58057	0.000271848
RCN1	1.57991	0.00048378
SLC25A10	1.57889	0.0195536
TP53RK	1.57742	0.000118549
HSP90AB1	1.57423	2.68666e-06
HSPA1L	1.57407	0.0270481
ZNF248	1.57385	0.00553883
CDCA2	1.5737	0.00125275
COA7	1.57341	0.000337361
POLR2M	1.57275	1.31654e-11
MRPL4	1.57205	0.000606013
SLC41A3	1.57129	0.00662823
NPM1	1.57072	1.2267e-07
GRK3	1.57069	0.000838658
SMYD2	1.56936	8.99601e-05
AHCY	1.5686	9.78691e-06
PRDM15	1.56828	0.00531265
REXO2	1.56727	5.07123e-05
AKR7A2	1.5667	0.000303696
VPREB1	1.56593	0.000505008
STOML1	1.56576	0.000201954
CCNJ	1.56384	0.0127577
AL132780.3	1.56305	2.54668e-09
PHF19	1.56104	1.27969e-11
PAICS	1.5606	0.000355347
CIT	1.56057	0.000433354
INTS14	1.55995	0.000827717
ZNF16	1.55983	0.00686302
RPL27A	1.55908	1.33066e-06
ALG3	1.55812	4.43174e-05
EDDM13	1.558	0.0279371
FANCM	1.55774	0.00334021
FGF7P3	1.55769	0.000112559
ERAL1	1.55601	3.93054e-08
PPARGC1B	1.55433	0.00534831
PELI3	1.55406	0.0300265
WDR74	1.55402	8.17418e-11
FZD6	1.554	0.00254407
SUCLG2	1.55174	0.000156484
RACGAP1	1.55153	2.78624e-05
NIFK	1.55097	3.89376e-08
TMSB4Y	1.55084	0.0299537
RHOU	1.54982	0.0103461
DIS3L2	1.54981	0.000467965
TRMT61A	1.54979	0.0218311
C3orf33	1.54943	0.00215668
SEC14L2	1.5488	0.0215554
SC5D	1.54652	1.63367e-08
ZNF572	1.54363	0.0266589
UROS	1.54034	0.00012804
POLD3	1.53882	0.000701319
HAUS5	1.53833	0.000334664
POLR1B	1.53576	0.010948
SLC1A5	1.53507	0.00194347
CPNE9	1.53455	0.0278129
TET1	1.53303	0.0235132
HINT2	1.53025	4.24769e-08
RFC3	1.53019	2.20716e-05
TARBP1	1.52938	4.96512e-05
NUDCD1	1.52808	0.000855811
IFI27L2	1.5262	0.0102152
CREB3L4	1.52617	0.0151829
ESPL1	1.52606	0.0055365
TKFC	1.52555	0.000135541
GLRB	1.52155	0.0303011
HDHD5	1.52098	0.00643583
KPNA2	1.51927	1.93714e-06
SLC12A2	1.51896	4.90775e-08
LRP12	1.51827	0.0073859
TOMM5	1.51783	1.94112e-05
UGGT2	1.51728	0.000131922
CDKN2C	1.51445	0.00155948
NABP2	1.51429	0.00298578
KCNQ5	1.51283	0.00150666
HOXB7	1.51167	0.0310097
POC1A	1.51155	0.0154987
TRUB1	1.51147	0.0144538
ODC1	1.51108	0.000121234
AC133065.4	1.50967	0.032592
AL353743.1	1.50849	0.0326872
RUSC1	1.50792	0.00392853
RCC1	1.50774	9.12794e-05
APPL1	1.50714	4.17269e-06
RPL35	1.50684	4.84032e-06
PLD4	1.50677	0.00227653
MRPL1	1.50519	0.0149599
NUP35	1.50468	0.0124903
TMEM109	1.50416	2.95536e-05
CENPF	1.50403	1.76138e-08
NEK2	1.50282	0.000781059
ARID5B	1.50247	0.00625543
DUT	1.50178	0.000213515
ZNF273	1.50101	2.42409e-07
ADSSL1	1.49998	0.00778394
MTG1	1.49944	8.88034e-05
AC139769.1	1.49844	0.0171472
MRPS33	1.49747	1.98412e-06
C21orf2	1.49392	2.28945e-05
TOE1	1.4937	0.00390855
GPX7	1.49308	8.99406e-07
SPN	1.49241	1.1815e-09
POP5	1.49155	1.31587e-05
PXMP2	1.49011	0.000900543
HAUS2	1.48991	1.08429e-07
PTGER4	1.48969	6.65929e-08
DOCK10	1.48933	0.000416742
RPL15	1.48928	2.86172e-07
MTHFD2L	1.48768	0.00371256
KIT	1.48732	0.0186951
MCMDC2	1.48522	0.00014998
HMGB3	1.48501	3.10365e-08
RPL32	1.48446	9.41728e-06
HEXA	1.48434	1.15167e-11
CDC45	1.48369	0.0306346
URI1	1.48345	0.000186894
LRRC1	1.48328	0.0230179
AD000091.1	1.48266	0.0254
AC006453.2	1.48135	0.0340343
MANEA	1.48079	0.000120021
AL158801.5	1.48043	0.00318185
ECM1	1.48038	0.0328971
ENTPD5	1.48019	0.0157397
IGHM	1.47976	0.00054839
MAGOHB	1.47974	0.000861305
IGKV1-9	1.4796	0.0327642
RPS17	1.47929	0.00178952
BRIX1	1.47929	1.33066e-06
BEGAIN	1.47876	0.0322843
RPF2	1.47867	0.00582743
TRIO	1.4784	0.0201506
RPL4	1.47729	5.8169e-09
ZC3H12C	1.47571	0.0204145
SGO1	1.47459	5.37632e-08
MAP3K20	1.47326	0.000964559
FAM83G	1.47014	0.00398469
ABHD10	1.46966	1.269e-06
FAM171B	1.46937	0.0306346
ZNF837	1.46674	0.0306346
NCAPG	1.46653	0.00422759
HLA-C	1.46564	9.07749e-15
RPS21	1.46542	0.000778963
RPLP1	1.46524	4.75546e-05
NCL	1.4636	4.18368e-07
PYHIN1	1.46295	0.00255724
SF3A3	1.46264	1.81383e-06
FAM210A	1.4613	0.0261371
PPP5C	1.46047	0.00147312
NUTM2G	1.4593	0.0197515
ZFP92	1.45836	0.0190214
RPL5	1.45813	7.41051e-09
BCKDHB	1.45795	0.00305557
PM20D2	1.45728	0.000390523
RPL3P7	1.45564	0.0358125
PDXDC2P	1.45475	0.00305557
LRR1	1.45452	0.000175273
NPIPA7	1.4537	0.0216295
ZIK1	1.45204	0.0363347
USP5	1.4507	0.00411694
CCDC50	1.45058	0.0111538
PGAP3	1.44975	0.036125
GUSBP1	1.44967	0.00401416
ZNF280C	1.44955	0.0188651
SWAP70	1.44937	5.33322e-06
NIT2	1.44734	8.53531e-06
INF2	1.44643	0.0360208
MSH5	1.44609	0.000526499
PABPC4	1.44563	3.17204e-05
KCTD6	1.44381	0.0151829
XRCC2	1.44205	0.0011118
PRRG4	1.44175	0.00165959
DPY19L1	1.44059	1.22595e-05
NUFIP1	1.43904	0.0143232
GOLIM4	1.43875	0.000491011
CCDC28B	1.4384	0.00507809
WDR4	1.43782	0.0327449
ATP6V1C2	1.43714	0.0192335
DNAJC15	1.43545	6.08152e-08
BCS1L	1.43535	0.000613256
SAE1	1.4339	1.59258e-07
CTPS1	1.43351	0.00500637
NEURL1	1.43268	0.0373387
RPL36	1.43263	2.607e-05
C20orf96	1.43114	0.0198435
BRCA1	1.43034	0.00029429
NCEH1	1.43021	0.027551
LDOC1	1.42952	0.0336514
PUS1	1.42732	0.000122078
NAP1L4	1.42714	8.6879e-08
ATP23	1.42646	2.11002e-08
IGLC7	1.42628	0.0155872
DMC1	1.42625	0.000731283
SPATA7	1.42588	0.0242419
BAG2	1.42571	0.00183593
RDH14	1.42537	0.00300088
ZMYND11	1.42452	1.6762e-05
RASIP1	1.42329	0.0357946
HSPH1	1.42312	0.0106606
LYG2	1.42217	0.0285623
MS4A1	1.42173	0.0202897
RPLP2	1.42161	2.65478e-05
RPS24	1.42119	4.03852e-07
THAP7	1.42034	2.87282e-05
KNOP1	1.41979	0.00012024
GSTM3	1.4197	0.00326917
AIG1	1.41894	0.00421715
HAUS4	1.4185	1.55417e-10
AFG3L2	1.41737	0.00592805
LGALS9B	1.41716	0.0377734
AL137013.1	1.41713	0.0388755
DHFRP1	1.4158	5.70459e-06
EXOSC2	1.41527	0.000118639
RPLP0P2	1.41471	0.00159195
SLC5A10	1.41375	0.000178171
EPS8L1	1.40973	0.0363188
PRRG2	1.40779	0.0397051
GSTO1	1.40778	1.94006e-09
MYO10	1.40746	0.00755356
TCEAL8	1.40702	5.21058e-05
KIF18A	1.40546	0.00820226
TACSTD2	1.40405	1.5493e-06
RPN2	1.4034	8.22731e-07
PAK1IP1	1.40325	0.00298807
CLNS1A	1.40276	4.04272e-06
DOHH	1.40172	0.00168064
EEF1A1	1.40087	1.37541e-08
IMMP1L	1.39917	1.71369e-05
GSTM4	1.39897	0.021838
KHDRBS3	1.39889	0.0340958
BLVRA	1.39857	0.000377268
ACY3	1.39822	0.0344657
NEU3	1.39802	0.00382138
NOS1AP	1.39785	0.0175687
ADCK2	1.39643	0.028427
NLN	1.39635	0.00681709
IPO11	1.39587	0.000681147
LAMC1	1.39536	0.0376333
RUVBL1	1.39427	0.00475226
SNX5	1.39285	1.91259e-05
ATP1B3	1.39014	5.8255e-06
AGAP3	1.39012	0.0377596
MRPL37	1.38974	0.000338585
WDR5	1.38974	0.00418479
NXT2	1.38949	7.46128e-05
DDB2	1.38812	1.04592e-06
PRADC1	1.38709	0.000925428
ARHGEF39	1.38431	0.00310085
BCAT1	1.38426	0.0314938
NUP188	1.3841	4.74303e-05
PHF7	1.38368	0.000300624
EP400NL	1.38335	0.00732778
FBXO25	1.38334	0.000837543
ALDH3A2	1.3833	6.08396e-07
ABHD17AP3	1.3823	0.0406665
ID1	1.38174	0.0404299
INSR	1.38169	1.83224e-07
POLE3	1.38152	1.28372e-06
ZNF121	1.38029	0.000628027
RAD9B	1.38013	0.0144885
TRGC1	1.38003	8.07625e-12
CENPCP1	1.38	0.0371074
RPS25	1.37917	4.62498e-08
ZFP64	1.37727	0.0293774
AF228730.7	1.37586	0.0290928
TFRC	1.37492	0.00624415
CRYZ	1.37436	0.00271285
CDC25C	1.37406	0.0268802
MTAP	1.37389	0.00081443
BCAT2	1.37352	0.0284418
MMD	1.37259	0.0132673
GCLC	1.37117	0.00711902
ST6GALNAC4	1.37031	0.0415732
AC090286.3	1.3693	0.0368798
GLB1L	1.36867	0.0168733
PCBP3	1.36862	0.0171259
RANBP1	1.36819	9.71202e-07
FYN	1.36789	0.0429518
SLC2A8	1.36737	0.0411824
HELLS	1.36649	5.66244e-05
PSD3	1.36644	0.0429057
TIGD6	1.36623	0.0319637
CDAN1	1.36252	0.00535127
SIGLEC1	1.3617	0.0398411
DIS3L	1.36113	4.97727e-08
SARS2	1.36098	0.0405421
PPIP5K1	1.36053	0.010501
DDX47	1.36044	1.20775e-09
HIST1H4C	1.36034	5.31665e-05
RPP25	1.35919	0.0405421
GPR18	1.35863	0.0351372
APOBEC3C	1.35831	9.04757e-05
ACYP1	1.35607	0.000146868
AC021148.1	1.35555	0.0438179
SMIM30	1.35492	9.91569e-06
CCDC144A	1.35423	0.00162102
NDUFAF4	1.35247	0.00331756
TRIM6	1.35235	0.0228641
GAS2L3	1.35138	0.000341238
ACAD9	1.35042	0.000181898
ITGB3BP	1.34974	0.000262422
GOT2	1.34937	8.89797e-05
ASCC3	1.34918	0.00843644
FAIM	1.34881	0.0233803
EEF1AKMT1	1.34816	0.0355432
TRMT11	1.34764	0.034793
TRMT2A	1.34748	0.00214868
LARP1B	1.34653	0.00313874
RPL23AP42	1.34618	7.91437e-05
AL592429.1	1.34589	0.00194471
CHAF1A	1.34453	0.00930444
CRYL1	1.34409	0.0266589
SNX18P3	1.34276	0.0452254
ANKRD20A7P	1.34172	0.0374791
ZC3HC1	1.3409	5.66205e-05
AC254562.1	1.34079	0.0453638
MSH6	1.33965	0.00108688
MRPL15	1.33919	3.61924e-05
RPL6	1.33805	2.46081e-05
SLC35G1	1.33608	0.0441669
PDE6B	1.33587	0.00275633
SUMO2P17	1.33529	0.0425885
CSTF2	1.33361	0.00404995
NOL6	1.33336	0.0210446
SNRPA1	1.33312	2.8178e-09
INTS10	1.33278	0.00140512
MGMT	1.3323	0.000975148
RPL37A	1.33223	0.000337413
RPL18	1.33148	0.000103584
UBR7	1.33108	1.96739e-08
RNASEH2C	1.331	9.25617e-06
NAE1	1.33043	1.31959e-07
AC126755.1	1.33016	0.0429983
C19orf44	1.32914	0.0435034
GUSBP2	1.32888	0.00967336
MRPL23	1.32884	8.772e-06
BRI3BP	1.32755	1.04083e-05
COQ6	1.32752	6.20388e-05
USP2	1.3275	0.0443219
AL590867.2	1.32663	0.00112836
MTERF3	1.32663	0.00152922
ZNF343	1.3266	0.0452607
RPS27A	1.32642	3.7861e-05
NUCKS1	1.32603	8.46994e-08
TTC39C	1.32592	4.7852e-07
NOLC1	1.32568	1.17146e-05
KIAA1024	1.32445	0.0438674
GANC	1.32322	0.00027819
RBBP7	1.32315	3.78991e-05
RPS3A	1.32297	3.86721e-05
RAVER2	1.32267	0.0240952
RAB44	1.32265	1.83172e-05
C14orf80	1.32228	0.0104419
PDCD11	1.32152	2.81621e-05
CR769767.2	1.32135	0.0471469
TVP23C-CDRT4	1.31947	0.0463429
TUBB	1.31914	0.00214868
RHNO1	1.31638	4.68579e-05
CCDC81	1.31624	0.0241011
C2orf88	1.31527	0.0472069
ERI2	1.31422	0.00229481
BCL2L2	1.31324	0.0403528
POLR1C	1.31298	0.000204789
ARMC5	1.31263	0.00169997
RFX5	1.31252	0.00124279
DNAJC11	1.31237	0.00586837
TAF1B	1.31181	0.000630105
RPA3	1.31143	7.32696e-06
MYBPC2	1.31053	0.0395614
PGBD1	1.31038	0.0480618
EEF1B2P3	1.3097	0.0471573
CD79A	1.30965	0.00793546
DNAJC21	1.30961	0.0336233
CENPL	1.30903	0.00531265
ZNF443	1.30716	0.00187768
KLHL42	1.30693	0.000478508
FASN	1.3048	0.0454218
C11orf97	1.30472	0.0474179
SCD	1.3038	0.000402337
KTI12	1.30343	0.000698581
ARHGAP23	1.30187	0.0488892
IGLV8-61	1.30156	0.0492247
SRSF7	1.30131	8.30458e-07
RUFY3	1.30034	0.0334802
E2F8	1.30026	0.0327341
HIST1H3F	1.30026	0.0471179
SPATA20	1.29889	0.00992765
SUV39H2	1.29831	0.00483446
EIF5A	1.29793	2.07622e-05
ATP5J2-PTCD1	1.29712	0.0451909
TSC22D1	1.29527	0.00078582
MRPL57	1.295	5.5459e-06
FDX1	1.29449	0.00370502
F2RL3	1.29178	0.0487247
RP9	1.29152	0.00129179
BICD1	1.29095	0.0415558
RIMKLA	1.29084	0.034885
NDUFV1	1.29022	6.92262e-07
NUDT15	1.29007	0.00418456
BPI	1.28956	1.82892e-07
SPIDR	1.28902	2.31054e-05
YBX3	1.28871	0.00623652
RPL31	1.28846	2.94924e-05
RPS16	1.28797	0.000182326
IPO7	1.28788	0.000591632
RORA	1.28655	0.0435617
HNRNPA1P48	1.28636	0.00528047
C4orf46	1.286	0.000555155
UBE2E2	1.28489	8.772e-06
AC026366.1	1.28429	0.00276815
NOP53	1.284	3.59501e-05
SMPD4	1.28386	0.0108337
GPATCH4	1.28363	0.0405421
SCFD2	1.28336	0.0152841
CCDC163	1.28273	0.0388846
MARCO	1.2825	0.0461588
NANS	1.28162	6.27215e-05
AP001331.1	1.28055	0.0429057
HYI	1.28051	0.0303996
TPSB2	1.28041	0.0133312
RPS13	1.2803	1.61807e-06
RPL12	1.27886	7.14909e-06
SUCNR1	1.2787	0.00382128
DNTT	1.2783	0.035466
METTL26	1.27632	0.00487792
IFT172	1.27609	0.00270664
CD3EAP	1.27543	0.0227738
M6PR	1.27517	3.13033e-05
SYNJ2BP	1.27492	0.00065784
EXOSC9	1.27474	0.000109581
TMA16	1.27404	0.00200498
DERA	1.27347	3.85097e-09
CNPY2	1.27294	7.34756e-05
CRELD2	1.27286	0.00662864
WDR90	1.27283	0.0198039
RGS16	1.27265	0.0376333
HSD17B8	1.27166	0.0380442
LZTFL1	1.27098	0.00145492
AES	1.27069	0.000484422
MRE11	1.26982	1.02289e-11
HSPA12B	1.26981	0.0490218
GEMIN4	1.26979	0.00909469
SGO2	1.26804	9.87764e-06
PHF10	1.26771	0.00970697
EMC9	1.2677	0.00139477
ARNTL2	1.26573	0.0270404
NOM1	1.26533	0.00752867
PPP1R14B	1.26523	0.0113941
MLLT1	1.2646	0.0202801
CLUHP3	1.2636	0.0468785
ACADS	1.26323	0.000341086
MRPS35	1.26289	0.000178045
RAD1	1.26141	2.0481e-05
AURKA	1.26124	0.0025438
MSRB3	1.26077	0.000437238
SLFN13	1.26005	0.00344242
RPUSD4	1.25982	0.00811078
ARHGAP11B	1.25677	0.00507829
GPSM1	1.25663	0.0469008
GSE1	1.25499	8.88788e-05
SLC43A3	1.25425	1.68171e-05
TRIM28	1.25364	0.00225992
SLC25A12	1.25348	0.000870018
DPM2	1.25252	1.90089e-06
ZDHHC24	1.25184	0.00562665
AKR1C1	1.25079	0.0319637
FXYD5	1.25025	5.1027e-07
ASB13	1.24969	7.71445e-07
SIGMAR1	1.24956	0.000900543
STOX2	1.24881	0.000271761
RGCC	1.24844	4.85994e-07
EBNA1BP2	1.24843	0.000251713
ECHS1	1.24763	5.96433e-05
NOP16	1.24761	0.0269346
SETMAR	1.24722	0.00159356
ANKRD26	1.24694	0.0350735
CBX5	1.24589	5.47312e-05
PRMT6	1.24545	0.0440305
PIGT	1.24502	1.10204e-05
PHGDH	1.24484	0.0363277
KANK1	1.24469	0.0258842
PSMG1	1.24462	0.00268171
MND1	1.24457	0.0214894
TUBG1	1.24425	7.9179e-07
SEM1	1.24384	0.000127449
ARL17B	1.2427	0.00747739
RBM14-RBM4	1.24254	0.0104701
TYW1	1.24246	0.0107174
CHCHD10	1.24135	0.00320204
AIFM1	1.24118	0.000432498
SYNJ2BP-COX16	1.24097	0.000841664
NDUFB11	1.24054	3.56823e-06
WDYHV1	1.23994	0.0148645
ITGAV	1.23987	0.00731124
ZNF454	1.23518	0.0124302
PKD2	1.23386	0.00104765
DCTD	1.23368	0.00585017
SERPINF1	1.23264	0.0164077
PMS1	1.2324	0.00323377
ZNF439	1.23175	0.00806574
LTV1	1.2306	0.00392853
KANSL3	1.2302	9.63623e-05
RPS2	1.22949	0.00593765
DCP1B	1.22917	0.000299685
GNA15	1.22901	0.000509582
NPC2	1.22702	5.34709e-05
C16orf95	1.2269	0.0409411
PA2G4	1.22546	0.000321961
GUSBP3	1.22541	0.0413435
KLF10	1.22512	0.00313701
RPL7	1.22431	3.33318e-06
CLPP	1.22427	6.77899e-05
NPRL3	1.22414	0.00123474
CASP6	1.22407	0.000198573
MTFR1	1.2239	0.0386917
LACTB2	1.22374	4.05388e-06
TPSAB1	1.22296	0.0362546
MZB1	1.22043	0.0225575
IKBKE	1.21951	0.0405421
TCAF1	1.21822	0.0100204
CYBRD1	1.21706	0.000915298
HEATR1	1.21594	0.00662864
C1orf216	1.21296	0.00551156
PRPF19	1.21295	0.0445286
KDELR1	1.21191	4.56144e-05
C11orf49	1.2115	0.0119148
MOV10L1	1.21147	0.0378234
UTP20	1.21105	0.0310097
SLC38A6	1.21092	0.00191249
SLFN11	1.21065	0.0113327
NUDT14	1.21024	0.00289182
HDAC6	1.2099	6.34702e-08
AAAS	1.20945	1.44485e-05
SNX8	1.20867	0.00178242
PIH1D1	1.20823	5.84665e-06
SLC1A3	1.20746	0.0493138
LIMA1	1.20674	0.0303055
IFT80	1.20557	0.0161373
FOLR3	1.20527	3.62534e-05
RPL11	1.20518	0.000106843
CENPE	1.20353	9.56172e-09
HSPD1	1.20345	6.02208e-06
XRCC3	1.20322	0.00532933
RPS20	1.20271	0.000373364
SKP2	1.20242	5.53347e-06
CTSC	1.20185	2.63191e-07
LRPPRC	1.20123	0.0146416
FN3KRP	1.20048	4.03852e-07
CD72	1.1998	0.00631568
PASK	1.19949	0.0287251
NDRG1	1.19938	0.00324871
SYT11	1.1986	0.037607
TMEM217	1.19845	0.0383783
ERCC2	1.19797	0.0396082
SNX9	1.19685	0.0129658
TBC1D31	1.19682	0.0346899
SPIN2B	1.19677	0.049625
ANKRD36C	1.19617	0.000182761
ELK3	1.19583	0.00318935
MRPS24	1.1952	0.000133926
C1orf112	1.19469	0.000433354
IMMT	1.19359	5.63428e-06
SIGIRR	1.19333	0.0181617
RFC2	1.19324	3.22661e-07
TSGA10	1.19213	0.000862479
GXYLT1P3	1.19175	0.0492984
DBF4	1.19001	0.00230695
SPNS2	1.18926	0.0460449
CCDC189	1.18832	0.00098382
CEP55	1.18731	0.047674
IFT46	1.18642	0.0472069
COX16	1.18538	1.28852e-05
AP4M1	1.18447	0.000301466
MLEC	1.18396	0.00294992
ZDHHC4	1.18366	0.00105324
CNTROB	1.18262	0.0382995
TIMM9	1.18232	0.00486032
HAUS8	1.18054	0.0148325
DPH6	1.18028	0.00297723
MRM2	1.17967	2.62348e-06
KAT6B	1.17937	0.0105545
LINC00680	1.17883	0.0331107
GPT2	1.17774	0.0183752
TM7SF3	1.17761	2.42104e-06
COL16A1	1.17756	0.0461817
SNRPD2	1.17499	0.000410377
ARL4A	1.17394	0.000353768
RPL19	1.17347	0.000217342
C20orf27	1.17122	0.000534392
PIAS2	1.17104	0.0138344
TASP1	1.171	0.00281781
EFHC1	1.17034	0.0139381
RAD18	1.16895	0.000330299
PHYH	1.16872	0.0409793
TIMM21	1.16733	0.000690437
PLCB4	1.16676	0.0455893
AC005912.1	1.16664	0.000472144
HIST1H2AG	1.16648	0.00788528
FAAH	1.16609	0.0024983
SLC47A1P1	1.16592	0.0492984
TBC1D22B	1.16549	0.000582286
SLC1A4	1.16527	0.00103912
ZNF420	1.16458	0.0349722
RPL9P9	1.16456	0.000162011
CENPB	1.16454	0.00453872
SLITRK4	1.16412	0.0210995
DPPA4	1.1635	0.00345969
ECT2	1.16097	0.0070918
SLC25A39	1.16087	0.000806196
XYLT2	1.16059	0.00839931
SHPK	1.15988	0.0180663
TBC1D15	1.15967	2.74243e-05
COA4	1.15845	0.00283677
PDPR	1.15843	0.00205552
RPS11	1.15793	0.00076774
MRPL19	1.15678	0.000476007
CAND1	1.15645	1.69592e-07
GMPPB	1.15634	0.000208206
PTPRCAP	1.15501	0.0142384
NDUFB9	1.15437	0.00424275
EXOSC8	1.15344	2.90974e-06
MAGED4B	1.15337	0.047881
DGCR8	1.15309	0.00833373
LRRC37A	1.1526	0.0081768
YWHAQ	1.15227	9.18318e-08
PAQR3	1.15097	0.0307197
RCC1L	1.15053	0.012602
RPL15P3	1.1505	0.0310719
CARD11	1.15027	0.0470337
C21orf59	1.14944	8.61176e-05
IGLC3	1.14905	0.0109684
MSTO1	1.14845	0.0109114
CCL28	1.14718	0.0381567
PTRH2	1.14718	0.0117553
PNO1	1.14688	0.00272222
MTHFD1	1.14669	0.000844042
MRPS18B	1.14644	3.90356e-07
UTP4	1.14235	0.0439681
MCUR1	1.14146	0.00154882
MVD	1.13962	0.00651038
PTCD3	1.13955	8.5925e-06
EIF5B	1.13511	5.69232e-05
EEF1E1	1.1345	9.35074e-05
SRD5A3	1.13445	0.0484837
MRPS12	1.13113	0.00948486
RRP7A	1.13011	0.00385971
RPS15	1.13009	0.000674461
SLC25A6	1.12931	0.000345352
BRIP1	1.12772	0.0331107
SUV39H1	1.12722	0.0417747
CHCHD4	1.12718	0.021848
CAMTA1	1.12582	2.81322e-08
CCDC7	1.12528	0.00722229
COG2	1.12405	0.000333824
DDX10	1.12385	0.00323668
MRPL27	1.12382	7.63393e-07
EIF3L	1.12138	1.68072e-06
WRAP53	1.12109	0.0115784
ANKRD50	1.12105	0.00950404
RPL29	1.11815	5.95753e-06
MRPS17	1.11797	0.00703206
MAK16	1.11666	0.013005
ERN1	1.11577	0.002754
IDH3A	1.11478	0.00282852
EIF2D	1.11446	0.0011767
MYB	1.11418	0.000431807
GCFC2	1.11397	0.00759638
IMP4	1.11287	9.9381e-05
ELP6	1.11159	0.00324028
HSCB	1.11154	0.012787
SYNCRIP	1.11094	0.000273232
YEATS4	1.10912	0.00185387
ARL1	1.10784	1.87634e-05
RPL8	1.10673	2.74243e-05
CCT6B	1.10638	0.00282523
EMILIN2	1.10602	0.00908376
SNRPE	1.10559	2.08412e-05
FAM83D	1.10479	0.0282362
RPS29	1.10367	0.00226646
MDN1	1.10363	0.0228765
FAM35A	1.10277	0.0427101
TMEM87A	1.10269	7.55047e-10
RIMKLB	1.10164	0.0168283
ENOPH1	1.10045	0.00177418
HNRNPR	1.09993	0.00013104
KHSRP	1.0997	0.013195
FAM136A	1.09901	0.000234098
ACTL6A	1.09874	0.000444413
TCEA1	1.09754	0.000146868
MMACHC	1.09739	0.016036
P4HB	1.09635	0.00169647
DIEXF	1.09624	0.0298512
ATP2B4	1.09276	2.91533e-07
NADK2	1.09186	0.0327946
AC139495.2	1.09173	0.0377734
FAM207A	1.09083	0.0165857
CREB3L2	1.09069	0.00933705
THAP12	1.09066	0.00191506
AHI1	1.09015	0.0310147
ARMCX3	1.08983	1.41872e-06
AIMP2	1.08879	0.00759796
NEMP2	1.0882	0.0339354
STAR	1.08668	0.0327486
NIPSNAP1	1.08651	0.0161697
FBXO43	1.08474	0.0166961
HAAO	1.08461	0.0088014
LINC00959	1.08424	0.0229527
PCID2	1.084	0.000634862
HDAC9	1.08391	0.00662864
EIF3C	1.08305	1.76321e-06
MYDGF	1.08287	0.000611678
EEF2	1.08261	0.000153925
PLOD3	1.08193	0.0103636
RPL34	1.08117	0.000775587
PTBP1	1.08098	0.000356325
GPATCH11	1.08092	0.00401789
ZNF37A	1.08059	0.00214868
GZMB	1.07855	0.0397551
VRK1	1.07818	5.02971e-08
CFL2	1.07805	0.0020435
LIMD1	1.07767	0.00299058
AL669942.1	1.07452	0.0228351
IFT122	1.07379	0.000276078
DCXR	1.07361	0.00153661
LYAR	1.07268	0.00297504
HMBS	1.07204	0.0249606
RPL12P38	1.07106	0.00111784
SQLE	1.07059	0.00192844
MTX2	1.07053	0.00241273
TEX2	1.0705	8.59296e-05
NUDT9	1.06971	0.000158786
SLC25A1	1.06869	0.0216115
FUNDC2	1.06764	0.00254407
NANOG	1.06657	0.0107912
LINC00116	1.06636	0.0224416
PTRH1	1.0636	0.0188844
RNA5-8SP6	1.06245	0.0202744
AARSD1	1.06233	0.006576
MAP7D3	1.05796	0.0109895
TBL2	1.05768	0.00176984
E2F2	1.05601	5.43388e-05
AC107075.1	1.0558	0.000196274
HASPIN	1.05359	0.043718
TMEM156	1.05331	0.0113205
ABCB7	1.05313	0.00428727
HTRA4	1.05272	0.0149602
DCAF17	1.05226	0.00948476
LARS2	1.05067	0.00687223
FAHD2A	1.0506	0.0160513
ENO1	1.05045	0.000146868
RPS28	1.04992	0.00142113
PRKX	1.04759	4.54315e-05
MRPL17	1.04755	0.0303081
TFB2M	1.04661	0.000776561
MIF4GD	1.04567	0.00291478
SCGB3A1	1.04543	0.0163258
RPL21	1.04538	0.000254651
OXNAD1	1.04448	0.0139965
STT3A	1.04325	5.58805e-05
BTG3	1.04291	0.0463107
PRMT1	1.0422	0.000953529
TXN2	1.03923	0.000393865
CEP57L1	1.03835	0.0237152
MNAT1	1.03809	0.000852438
SLC2A9	1.03763	0.0137708
H2AFX	1.03727	0.00740998
DSN1	1.03719	0.00168064
PUSL1	1.03668	0.0269208
SIVA1	1.03659	0.000565764
TCF4	1.03609	0.00795539
COX6C	1.03471	0.00061041
ELK1	1.03393	0.00090196
TRMT61B	1.03306	0.0330354
BLVRB	1.033	0.000668837
SPIN4	1.03293	0.0125835
RDX	1.03223	0.022854
TMEM205	1.03222	1.03422e-06
BDH2	1.02833	0.0221077
CENPA	1.02591	0.0141648
TMEM147	1.0259	0.00964018
SNRPC	1.02364	3.31382e-05
VPS13A	1.02269	0.000237814
SNRPA	1.02268	0.0150361
WDR89	1.02222	0.0498265
METTL12	1.02151	0.0389972
ZSWIM7	1.02052	5.53569e-07
NOA1	1.0199	0.00023766
STOML2	1.01971	0.000494264
DDX39A	1.01947	5.07123e-05
HIST1H2AM	1.01945	0.000472144
DHRS4	1.01926	0.00851819
IPO9	1.01836	5.96733e-05
OSBPL1A	1.01745	0.00163651
PACS2	1.01704	0.00815538
IGKC	1.01691	0.0127227
S1PR3	1.01621	0.0204025
SLC25A26	1.01606	0.0213538
DKC1	1.01553	0.0011674
VMA21	1.01512	6.56674e-06
KIF5C	1.01434	0.0223624
USP37	1.01414	0.00538985
TRMT5	1.01351	0.0127632
RYK	1.0131	0.0166828
METTL8	1.01241	0.0108925
RSAD1	1.01142	0.0202944
GM2A	1.01085	0.000135166
ANAPC1	1.01082	0.0124516
TMEM107	1.01078	0.000101459
CYB5RL	1.01057	0.00673674
PLIN2	1.01054	0.00970686
VPREB3	1.00947	0.0290803
USP40	1.00907	0.0233202
AC115223.1	1.00903	0.0253957
RNLS	1.00876	0.00748281
ALG5	1.00764	9.4967e-05
FTSJ1	1.00676	0.000602594
MGST2	1.00661	0.00187549
UCKL1	1.00655	0.00128456
LMNB1	1.00653	0.000286224
ECI1	1.00634	0.0354619
DPAGT1	1.0063	0.000741949
ANKRD28	1.00617	0.000162011
SMIM11B	1.00613	0.00111784
SASS6	1.00546	0.0148914
ANXA2R	1.00534	0.00629876
SLBP	1.00445	0.000410836
KDM1A	1.00398	0.0149599
SMG9	1.00397	0.0171142
WDR36	1.00383	0.00716447
LANCL1	1.00375	0.000316532
XPNPEP1	1.00271	0.0254664
JMJD8	1.0022	0.0327486
MCRIP2	1.00164	0.0111792
HAUS7	1.00042	0.0286521
NAGPA	0.999147	0.0317708
MAPRE2	0.999018	0.00289197
EFCAB11	0.998467	0.00200285
KIF14	0.998344	0.00914731
ASF1B	0.99805	0.00298953
ITGA9	0.997308	0.00727693
HCFC1R1	0.997247	0.0132919
YBX1	0.997146	0.000752725
LARS	0.997129	0.000176384
AC107918.4	0.996733	0.0397957
GFER	0.995589	0.0296093
AL139099.1	0.994765	0.0244946
PIMREG	0.994602	0.0203156
ABRACL	0.994245	0.000678774
ASPH	0.993925	0.000421391
PTPMT1	0.993674	0.00146703
GLO1	0.992668	5.43302e-05
TRIAP1	0.990527	0.00374223
WDR12	0.990143	0.00186905
NUP62	0.990039	0.000134377
DNAJC25	0.98967	0.0330687
DPH5	0.989499	0.0438136
MRPS27	0.989176	0.00276144
HEMK1	0.98897	0.000255377
PPIB	0.987764	0.000841664
TEX30	0.986903	0.00501469
METAP2	0.98509	3.2693e-05
OSTC	0.984281	0.000190651
ACSS1	0.983904	0.0115796
[truncated: 2,673 more rows]

## Sheet: Hallmark_DOWN
NAME	GS<br> follow link to MSigDB	GS DETAILS	SIZE	ES	NES	NOM p-val	FDR q-val	FWER p-val	RANK AT MAX	LEADING EDGE
HALLMARK_INFLAMMATORY_RESPONSE	HALLMARK_INFLAMMATORY_RESPONSE	Details ...	52	-0.473274	-3.99203	0	0	0	808	tags=69%, list=23%, signal=88%
HALLMARK_TNFA_SIGNALING_VIA_NFKB	HALLMARK_TNFA_SIGNALING_VIA_NFKB	Details ...	48	-0.389496	-3.19571	0	0	0	1233	tags=73%, list=35%, signal=110%
HALLMARK_COMPLEMENT	HALLMARK_COMPLEMENT	Details ...	45	-0.368825	-2.87748	0	0.000555556	0.001	1399	tags=76%, list=39%, signal=123%
HALLMARK_HEME_METABOLISM	HALLMARK_HEME_METABOLISM	Details ...	54	-0.329385	-2.82442	0	0.000416667	0.001	1422	tags=72%, list=40%, signal=118%
HALLMARK_IL6_JAK_STAT3_SIGNALING	HALLMARK_IL6_JAK_STAT3_SIGNALING	Details ...	24	-0.462702	-2.73122	0	0.000333333	0.001	1336	tags=83%, list=37%, signal=132%
HALLMARK_INTERFERON_GAMMA_RESPONSE	HALLMARK_INTERFERON_GAMMA_RESPONSE	Details ...	48	-0.322739	-2.65114	0	0.000277778	0.001	1245	tags=67%, list=35%, signal=101%
HALLMARK_APOPTOSIS	HALLMARK_APOPTOSIS	Details ...	55	-0.28333	-2.47163	0	0.000588095	0.003	823	tags=51%, list=23%, signal=65%
HALLMARK_KRAS_SIGNALING_UP	HALLMARK_KRAS_SIGNALING_UP	Details ...	41	-0.306512	-2.39488	0	0.00187968	0.011	1271	tags=66%, list=36%, signal=101%
HALLMARK_INTERFERON_ALPHA_RESPONSE	HALLMARK_INTERFERON_ALPHA_RESPONSE	Details ...	21	-0.398801	-2.22477	0.00197239	0.00443329	0.031	626	tags=57%, list=18%, signal=69%
HALLMARK_APICAL_JUNCTION	HALLMARK_APICAL_JUNCTION	Details ...	33	-0.323983	-2.2027	0	0.00456885	0.035	1344	tags=70%, list=38%, signal=111%
HALLMARK_COAGULATION	HALLMARK_COAGULATION	Details ...	15	-0.445769	-2.12343	0.0043573	0.00747904	0.061	1273	tags=80%, list=36%, signal=124%
HALLMARK_REACTIVE_OXYGEN_SPECIES_PATHWAY	HALLMARK_REACTIVE_OXYGEN_SPECIES_PATHWAY	Details ...	23	-0.351048	-2.05695	0.00803213	0.0103271	0.087	1240	tags=70%, list=35%, signal=106%
HALLMARK_PROTEIN_SECRETION	HALLMARK_PROTEIN_SECRETION	Details ...	29	-0.31597	-2.01221	0.0087146	0.0130022	0.118	2084	tags=90%, list=58%, signal=213%
HALLMARK_PI3K_AKT_MTOR_SIGNALING	HALLMARK_PI3K_AKT_MTOR_SIGNALING	Details ...	28	-0.30724	-1.97243	0.00591716	0.0145411	0.142	1336	tags=68%, list=37%, signal=108%
HALLMARK_IL2_STAT5_SIGNALING	HALLMARK_IL2_STAT5_SIGNALING	Details ...	60	-0.194267	-1.81319	0.0156863	0.0316602	0.3	688	tags=38%, list=19%, signal=47%
HALLMARK_TGF_BETA_SIGNALING	HALLMARK_TGF_BETA_SIGNALING	Details ...	14	-0.325825	-1.47983	0.0784708	0.139965	0.815	1138	tags=64%, list=32%, signal=94%
HALLMARK_HYPOXIA	HALLMARK_HYPOXIA	Details ...	49	-0.17762	-1.47435	0.0710059	0.134885	0.817	979	tags=45%, list=27%, signal=61%
HALLMARK_ALLOGRAFT_REJECTION	HALLMARK_ALLOGRAFT_REJECTION	Details ...	55	-0.155949	-1.35002	0.136986	0.217758	0.946	1271	tags=51%, list=36%, signal=78%
HALLMARK_MYOGENESIS	HALLMARK_MYOGENESIS	Details ...	23	-0.237434	-1.33303	0.144928	0.22157	0.96	1022	tags=52%, list=29%, signal=73%
HALLMARK_APICAL_SURFACE	HALLMARK_APICAL_SURFACE	Details ...	15	-0.244288	-1.13736	0.287149	0.42684	0.999	799	tags=47%, list=22%, signal=60%
HALLMARK_EPITHELIAL_MESENCHYMAL_TRANSITION	HALLMARK_EPITHELIAL_MESENCHYMAL_TRANSITION		38	-0.155914	-1.12769	0.279762	0.420279	0.999	954	tags=42%, list=27%, signal=57%
HALLMARK_KRAS_SIGNALING_DN	HALLMARK_KRAS_SIGNALING_DN		20	-0.208108	-1.11732	0.316306	0.414175	0.999	512	tags=35%, list=14%, signal=41%
HALLMARK_ADIPOGENESIS	HALLMARK_ADIPOGENESIS		52	-0.131359	-1.10359	0.316532	0.413811	0.999	2355	tags=79%, list=66%, signal=228%
HALLMARK_BILE_ACID_METABOLISM	HALLMARK_BILE_ACID_METABOLISM		17	-0.211765	-1.04299	0.398798	0.481582	1	719	tags=41%, list=20%, signal=51%
HALLMARK_UV_RESPONSE_DN	HALLMARK_UV_RESPONSE_DN		34	-0.141356	-0.983071	0.444227	0.55232	1	1497	tags=56%, list=42%, signal=95%
HALLMARK_ESTROGEN_RESPONSE_EARLY	HALLMARK_ESTROGEN_RESPONSE_EARLY		33	-0.14112	-0.982023	0.477137	0.532512	1	584	tags=30%, list=16%, signal=36%
HALLMARK_XENOBIOTIC_METABOLISM	HALLMARK_XENOBIOTIC_METABOLISM		48	-0.109747	-0.905325	0.571735	0.626776	1	2963	tags=94%, list=83%, signal=542%
HALLMARK_PEROXISOME	HALLMARK_PEROXISOME		24	-0.147877	-0.863735	0.645098	0.667427	1	667	tags=33%, list=19%, signal=41%
HALLMARK_P53_PATHWAY	HALLMARK_P53_PATHWAY		63	-0.088869	-0.817836	0.69556	0.71335	1	1787	tags=59%, list=50%, signal=115%
HALLMARK_UV_RESPONSE_UP	HALLMARK_UV_RESPONSE_UP		48	-0.0992717	-0.789384	0.757339	0.729739	1	1586	tags=54%, list=44%, signal=96%

## Sheet: Hallmark_UP
NAME	GS<br> follow link to MSigDB	GS DETAILS	SIZE	ES	NES	NOM p-val	FDR q-val	FWER p-val	RANK AT MAX	LEADING EDGE
HALLMARK_E2F_TARGETS	HALLMARK_E2F_TARGETS	Details ...	139	0.390776	5.15682	0	0	0	1844	tags=89%, list=52%, signal=177%
HALLMARK_MYC_TARGETS_V1	HALLMARK_MYC_TARGETS_V1	Details ...	108	0.389434	4.78962	0	0	0	2222	tags=100%, list=62%, signal=257%
HALLMARK_G2M_CHECKPOINT	HALLMARK_G2M_CHECKPOINT	Details ...	115	0.346822	4.41054	0	0	0	1844	tags=85%, list=52%, signal=170%
HALLMARK_MYC_TARGETS_V2	HALLMARK_MYC_TARGETS_V2	Details ...	31	0.455521	2.9875	0	0	0	1958	tags=100%, list=55%, signal=219%
HALLMARK_OXIDATIVE_PHOSPHORYLATION	HALLMARK_OXIDATIVE_PHOSPHORYLATION	Details ...	53	0.318219	2.71712	0	0	0	2249	tags=94%, list=63%, signal=251%
HALLMARK_SPERMATOGENESIS	HALLMARK_SPERMATOGENESIS	Details ...	36	0.323592	2.34841	0	0.00145176	0.012	1633	tags=78%, list=46%, signal=142%
HALLMARK_UNFOLDED_PROTEIN_RESPONSE	HALLMARK_UNFOLDED_PROTEIN_RESPONSE	Details ...	46	0.25632	2.03388	0.00193424	0.00909499	0.088	2046	tags=83%, list=57%, signal=191%
HALLMARK_ESTROGEN_RESPONSE_LATE	HALLMARK_ESTROGEN_RESPONSE_LATE	Details ...	50	0.217479	1.78318	0.0265306	0.030361	0.306	1662	tags=68%, list=47%, signal=125%
HALLMARK_MTORC1_SIGNALING	HALLMARK_MTORC1_SIGNALING	Details ...	84	0.15969	1.6651	0.0320641	0.0527342	0.503	2121	tags=75%, list=59%, signal=180%
HALLMARK_DNA_REPAIR	HALLMARK_DNA_REPAIR	Details ...	55	0.183012	1.57625	0.0431211	0.0747216	0.667	2148	tags=78%, list=60%, signal=193%
HALLMARK_MITOTIC_SPINDLE	HALLMARK_MITOTIC_SPINDLE	Details ...	72	0.132984	1.28609	0.179283	0.230339	0.976	1518	tags=56%, list=42%, signal=95%
HALLMARK_GLYCOLYSIS	HALLMARK_GLYCOLYSIS	Details ...	56	0.139911	1.23063	0.193798	0.258921	0.989	1612	tags=59%, list=45%, signal=106%
HALLMARK_FATTY_ACID_METABOLISM	HALLMARK_FATTY_ACID_METABOLISM	Details ...	49	0.140001	1.16179	0.242678	0.30381	0.998	2203	tags=76%, list=62%, signal=194%
HALLMARK_ANDROGEN_RESPONSE	HALLMARK_ANDROGEN_RESPONSE	Details ...	29	0.0949712	0.603738	0.950855	1	1	2865	tags=90%, list=80%, signal=449%
HALLMARK_CHOLESTEROL_HOMEOSTASIS	HALLMARK_CHOLESTEROL_HOMEOSTASIS	Details ...	20	0.115597	0.602488	0.95501	0.940134	1	2446	tags=80%, list=68%, signal=252%

## Sheet: KEGG_DOWN
NAME	GS<br> follow link to MSigDB	GS DETAILS	SIZE	ES	NES	NOM p-val	FDR q-val	FWER p-val	RANK AT MAX	LEADING EDGE
KEGG_TOLL_LIKE_RECEPTOR_SIGNALING_PATHWAY	KEGG_TOLL_LIKE_RECEPTOR_SIGNALING_PATHWAY	Details ...	28	-0.595776	-3.81517	0	0	0	1334	tags=96%, list=37%, signal=153%
KEGG_CYTOKINE_CYTOKINE_RECEPTOR_INTERACTION	KEGG_CYTOKINE_CYTOKINE_RECEPTOR_INTERACTION	Details ...	41	-0.477457	-3.59423	0	0	0	1103	tags=78%, list=31%, signal=112%
KEGG_NEUROTROPHIN_SIGNALING_PATHWAY	KEGG_NEUROTROPHIN_SIGNALING_PATHWAY	Details ...	39	-0.473666	-3.48224	0	0	0	1350	tags=85%, list=38%, signal=135%
KEGG_FC_EPSILON_RI_SIGNALING_PATHWAY	KEGG_FC_EPSILON_RI_SIGNALING_PATHWAY	Details ...	23	-0.586558	-3.39439	0	0	0	1336	tags=96%, list=37%, signal=152%
KEGG_NATURAL_KILLER_CELL_MEDIATED_CYTOTOXICITY	KEGG_NATURAL_KILLER_CELL_MEDIATED_CYTOTOXICITY	Details ...	34	-0.483806	-3.38039	0	0	0	1336	tags=85%, list=37%, signal=135%
KEGG_CHEMOKINE_SIGNALING_PATHWAY	KEGG_CHEMOKINE_SIGNALING_PATHWAY	Details ...	52	-0.381818	-3.2154	0	0	0	1336	tags=75%, list=37%, signal=118%
KEGG_MAPK_SIGNALING_PATHWAY	KEGG_MAPK_SIGNALING_PATHWAY	Details ...	62	-0.341871	-3.11186	0	0	0	1336	tags=71%, list=37%, signal=111%
KEGG_RENAL_CELL_CARCINOMA	KEGG_RENAL_CELL_CARCINOMA	Details ...	20	-0.579504	-3.09117	0	0	0	1336	tags=95%, list=37%, signal=151%
KEGG_FC_GAMMA_R_MEDIATED_PHAGOCYTOSIS	KEGG_FC_GAMMA_R_MEDIATED_PHAGOCYTOSIS	Details ...	33	-0.448021	-3.07075	0	0	0	1338	tags=82%, list=37%, signal=130%
KEGG_FOCAL_ADHESION	KEGG_FOCAL_ADHESION	Details ...	42	-0.392783	-3.03478	0	0	0	1336	tags=76%, list=37%, signal=120%
KEGG_LEUKOCYTE_TRANSENDOTHELIAL_MIGRATION	KEGG_LEUKOCYTE_TRANSENDOTHELIAL_MIGRATION	Details ...	26	-0.515185	-3.02843	0	0	0	1334	tags=88%, list=37%, signal=140%
KEGG_REGULATION_OF_ACTIN_CYTOSKELETON	KEGG_REGULATION_OF_ACTIN_CYTOSKELETON	Details ...	45	-0.38612	-3.02356	0	0	0	1338	tags=76%, list=37%, signal=119%
KEGG_T_CELL_RECEPTOR_SIGNALING_PATHWAY	KEGG_T_CELL_RECEPTOR_SIGNALING_PATHWAY	Details ...	27	-0.481753	-2.96503	0	0	0	1336	tags=85%, list=37%, signal=135%
KEGG_JAK_STAT_SIGNALING_PATHWAY	KEGG_JAK_STAT_SIGNALING_PATHWAY	Details ...	27	-0.481753	-2.95892	0	0	0	1336	tags=85%, list=37%, signal=135%
KEGG_ENDOCYTOSIS	KEGG_ENDOCYTOSIS	Details ...	46	-0.353227	-2.82474	0	0	0	1551	tags=78%, list=43%, signal=137%
KEGG_B_CELL_RECEPTOR_SIGNALING_PATHWAY	KEGG_B_CELL_RECEPTOR_SIGNALING_PATHWAY	Details ...	27	-0.444434	-2.78519	0	0	0	1336	tags=81%, list=37%, signal=129%
KEGG_LEISHMANIA_INFECTION	KEGG_LEISHMANIA_INFECTION	Details ...	22	-0.47283	-2.63779	0	0.00016609	0.002	1245	tags=82%, list=35%, signal=125%
KEGG_EPITHELIAL_CELL_SIGNALING_IN_HELICOBACTER_PYLORI_INFECTION	KEGG_EPITHELIAL_CELL_SIGNALING_IN_HELICOBACTER_PYLORI_INFECTION	Details ...	18	-0.512974	-2.61272	0	0.000219363	0.003	1353	tags=89%, list=38%, signal=142%
KEGG_MTOR_SIGNALING_PATHWAY	KEGG_MTOR_SIGNALING_PATHWAY	Details ...	16	-0.504078	-2.40582	0	0.000908799	0.014	1334	tags=88%, list=37%, signal=139%
KEGG_AXON_GUIDANCE	KEGG_AXON_GUIDANCE	Details ...	22	-0.426248	-2.35466	0	0.00199744	0.032	1248	tags=77%, list=35%, signal=118%
KEGG_VEGF_SIGNALING_PATHWAY	KEGG_VEGF_SIGNALING_PATHWAY		20	-0.429223	-2.3324	0.00211416	0.00236574	0.04	1334	tags=80%, list=37%, signal=127%
KEGG_SYSTEMIC_LUPUS_ERYTHEMATOSUS	KEGG_SYSTEMIC_LUPUS_ERYTHEMATOSUS		35	-0.328802	-2.28217	0	0.00303178	0.052	573	tags=49%, list=16%, signal=57%
KEGG_ENDOMETRIAL_CANCER	KEGG_ENDOMETRIAL_CANCER		18	-0.433909	-2.26129	0	0.0031115	0.056	1634	tags=89%, list=46%, signal=163%
KEGG_HEMATOPOIETIC_CELL_LINEAGE	KEGG_HEMATOPOIETIC_CELL_LINEAGE		25	-0.374491	-2.26059	0	0.00302873	0.057	673	tags=56%, list=19%, signal=69%
KEGG_NOD_LIKE_RECEPTOR_SIGNALING_PATHWAY	KEGG_NOD_LIKE_RECEPTOR_SIGNALING_PATHWAY		19	-0.431185	-2.23558	0.00196078	0.00340695	0.067	1289	tags=79%, list=36%, signal=123%
KEGG_ERBB_SIGNALING_PATHWAY	KEGG_ERBB_SIGNALING_PATHWAY		19	-0.417957	-2.2284	0.00209644	0.00346346	0.07	1336	tags=79%, list=37%, signal=125%
KEGG_PHOSPHATIDYLINOSITOL_SIGNALING_SYSTEM	KEGG_PHOSPHATIDYLINOSITOL_SIGNALING_SYSTEM		18	-0.430126	-2.20887	0.00193798	0.00393597	0.083	1449	tags=83%, list=41%, signal=140%
KEGG_LONG_TERM_POTENTIATION	KEGG_LONG_TERM_POTENTIATION		22	-0.397516	-2.19039	0	0.0044287	0.095	1350	tags=77%, list=38%, signal=123%
KEGG_CHRONIC_MYELOID_LEUKEMIA	KEGG_CHRONIC_MYELOID_LEUKEMIA		24	-0.376268	-2.16701	0.00588235	0.0047927	0.107	1345	tags=75%, list=38%, signal=119%
KEGG_INSULIN_SIGNALING_PATHWAY	KEGG_INSULIN_SIGNALING_PATHWAY		30	-0.325071	-2.15481	0	0.00501815	0.114	1350	tags=70%, list=38%, signal=112%
KEGG_APOPTOSIS	KEGG_APOPTOSIS		32	-0.317161	-2.13192	0.00209205	0.00544438	0.124	1334	tags=69%, list=37%, signal=109%
KEGG_GLYCEROPHOSPHOLIPID_METABOLISM	KEGG_GLYCEROPHOSPHOLIPID_METABOLISM		10	-0.554969	-2.10652	0.00585938	0.00614003	0.146	1239	tags=90%, list=35%, signal=137%
KEGG_TYPE_II_DIABETES_MELLITUS	KEGG_TYPE_II_DIABETES_MELLITUS		10	-0.528299	-2.04963	0.00403226	0.00878374	0.21	1334	tags=90%, list=37%, signal=143%
KEGG_RIG_I_LIKE_RECEPTOR_SIGNALING_PATHWAY	KEGG_RIG_I_LIKE_RECEPTOR_SIGNALING_PATHWAY		12	-0.474345	-2.04366	0	0.00873214	0.215	1289	tags=83%, list=36%, signal=130%
KEGG_GNRH_SIGNALING_PATHWAY	KEGG_GNRH_SIGNALING_PATHWAY		24	-0.354754	-2.03643	0	0.00890038	0.225	1719	tags=83%, list=48%, signal=160%
KEGG_NEUROACTIVE_LIGAND_RECEPTOR_INTERACTION	KEGG_NEUROACTIVE_LIGAND_RECEPTOR_INTERACTION		25	-0.349084	-2.02644	0.00769231	0.00953655	0.243	906	tags=60%, list=25%, signal=80%
KEGG_COMPLEMENT_AND_COAGULATION_CASCADES	KEGG_COMPLEMENT_AND_COAGULATION_CASCADES		10	-0.518304	-1.99694	0	0.0109291	0.276	298	tags=60%, list=8%, signal=65%
KEGG_ADIPOCYTOKINE_SIGNALING_PATHWAY	KEGG_ADIPOCYTOKINE_SIGNALING_PATHWAY		12	-0.474345	-1.94728	0.0120724	0.0141516	0.353	1289	tags=83%, list=36%, signal=130%
KEGG_INOSITOL_PHOSPHATE_METABOLISM	KEGG_INOSITOL_PHOSPHATE_METABOLISM		13	-0.442389	-1.91824	0.0100806	0.0163565	0.402	1449	tags=85%, list=41%, signal=142%
KEGG_AMYOTROPHIC_LATERAL_SCLEROSIS_ALS	KEGG_AMYOTROPHIC_LATERAL_SCLEROSIS_ALS		18	-0.375008	-1.89781	0.011811	0.0178861	0.436	1248	tags=72%, list=35%, signal=110%
KEGG_SNARE_INTERACTIONS_IN_VESICULAR_TRANSPORT	KEGG_SNARE_INTERACTIONS_IN_VESICULAR_TRANSPORT		13	-0.430091	-1.88128	0.012024	0.0188466	0.464	1218	tags=77%, list=34%, signal=116%
KEGG_VASCULAR_SMOOTH_MUSCLE_CONTRACTION	KEGG_VASCULAR_SMOOTH_MUSCLE_CONTRACTION		23	-0.320053	-1.8411	0.0101626	0.0228448	0.537	1350	tags=70%, list=38%, signal=111%
KEGG_ACUTE_MYELOID_LEUKEMIA	KEGG_ACUTE_MYELOID_LEUKEMIA		16	-0.377953	-1.8239	0.0117878	0.0243504	0.564	1336	tags=75%, list=37%, signal=119%
KEGG_ALZHEIMERS_DISEASE	KEGG_ALZHEIMERS_DISEASE		36	-0.243433	-1.73618	0.0205607	0.0374733	0.722	1720	tags=72%, list=48%, signal=138%
KEGG_NON_SMALL_CELL_LUNG_CANCER	KEGG_NON_SMALL_CELL_LUNG_CANCER		24	-0.286171	-1.69959	0.0311891	0.0449243	0.793	1367	tags=67%, list=38%, signal=107%
KEGG_TIGHT_JUNCTION	KEGG_TIGHT_JUNCTION		17	-0.332043	-1.64992	0.0483871	0.0564193	0.868	1342	tags=71%, list=38%, signal=113%
KEGG_PARKINSONS_DISEASE	KEGG_PARKINSONS_DISEASE		19	-0.307627	-1.63907	0.0272904	0.0580226	0.883	2292	tags=95%, list=64%, signal=263%
KEGG_PRION_DISEASES	KEGG_PRION_DISEASES		10	-0.420213	-1.63368	0.04	0.0582342	0.892	1719	tags=90%, list=48%, signal=173%
KEGG_PANCREATIC_CANCER	KEGG_PANCREATIC_CANCER		25	-0.2687	-1.62974	0.0424242	0.058237	0.898	1334	tags=64%, list=37%, signal=101%
KEGG_GLIOMA	KEGG_GLIOMA		21	-0.290716	-1.60923	0.0572597	0.0626476	0.919	1350	tags=67%, list=38%, signal=107%
KEGG_TGF_BETA_SIGNALING_PATHWAY	KEGG_TGF_BETA_SIGNALING_PATHWAY		18	-0.292722	-1.48956	0.0729167	0.106528	0.985	1342	tags=67%, list=38%, signal=106%
KEGG_WNT_SIGNALING_PATHWAY	KEGG_WNT_SIGNALING_PATHWAY		33	-0.210186	-1.44184	0.102941	0.126504	0.999	1422	tags=61%, list=40%, signal=100%
KEGG_PATHWAYS_IN_CANCER	KEGG_PATHWAYS_IN_CANCER		76	-0.133581	-1.36806	0.120553	0.168045	1	1367	tags=51%, list=38%, signal=81%
KEGG_PATHOGENIC_ESCHERICHIA_COLI_INFECTION	KEGG_PATHOGENIC_ESCHERICHIA_COLI_INFECTION		16	-0.272286	-1.32043	0.138298	0.199027	1	1935	tags=81%, list=54%, signal=176%
KEGG_ADHERENS_JUNCTION	KEGG_ADHERENS_JUNCTION		18	-0.25433	-1.29729	0.159923	0.212793	1	1280	tags=61%, list=36%, signal=95%
KEGG_PPAR_SIGNALING_PATHWAY	KEGG_PPAR_SIGNALING_PATHWAY		15	-0.284603	-1.29251	0.168357	0.212816	1	1370	tags=67%, list=38%, signal=108%
KEGG_ALDOSTERONE_REGULATED_SODIUM_REABSORPTION	KEGG_ALDOSTERONE_REGULATED_SODIUM_REABSORPTION		12	-0.294476	-1.25105	0.204	0.242532	1	1334	tags=67%, list=37%, signal=106%
KEGG_LONG_TERM_DEPRESSION	KEGG_LONG_TERM_DEPRESSION		10	-0.325491	-1.23891	0.194	0.249449	1	1342	tags=70%, list=38%, signal=112%
KEGG_FATTY_ACID_METABOLISM	KEGG_FATTY_ACID_METABOLISM		16	-0.250914	-1.22693	0.190381	0.256287	1	2011	tags=81%, list=56%, signal=185%
KEGG_PEROXISOME	KEGG_PEROXISOME		19	-0.231072	-1.22276	0.199588	0.255805	1	2000	tags=79%, list=56%, signal=178%
KEGG_COLORECTAL_CANCER	KEGG_COLORECTAL_CANCER		23	-0.210359	-1.18897	0.250478	0.282933	1	1584	tags=65%, list=44%, signal=116%
KEGG_VIRAL_MYOCARDITIS	KEGG_VIRAL_MYOCARDITIS		13	-0.268874	-1.17791	0.219608	0.289815	1	1517	tags=69%, list=42%, signal=120%
KEGG_BLADDER_CANCER	KEGG_BLADDER_CANCER		14	-0.261463	-1.1728	0.233129	0.290258	1	1367	tags=64%, list=38%, signal=104%
KEGG_SPHINGOLIPID_METABOLISM	KEGG_SPHINGOLIPID_METABOLISM		12	-0.259082	-1.09077	0.346535	0.375857	1	2353	tags=92%, list=66%, signal=268%
KEGG_CALCIUM_SIGNALING_PATHWAY	KEGG_CALCIUM_SIGNALING_PATHWAY		29	-0.159265	-0.99829	0.454191	0.48978	1	1777	tags=66%, list=50%, signal=129%
KEGG_MELANOMA	KEGG_MELANOMA		18	-0.183299	-0.92062	0.544747	0.591848	1	1334	tags=56%, list=37%, signal=88%
KEGG_GLYCEROLIPID_METABOLISM	KEGG_GLYCEROLIPID_METABOLISM		13	-0.207275	-0.911901	0.544922	0.595368	1	2011	tags=77%, list=56%, signal=175%
KEGG_VASOPRESSIN_REGULATED_WATER_REABSORPTION	KEGG_VASOPRESSIN_REGULATED_WATER_REABSORPTION		12	-0.215075	-0.901703	0.589147	0.601783	1	1319	tags=58%, list=37%, signal=92%
KEGG_OLFACTORY_TRANSDUCTION	KEGG_OLFACTORY_TRANSDUCTION		10	-0.219652	-0.829853	0.673729	0.700604	1	1719	tags=70%, list=48%, signal=135%
KEGG_TRYPTOPHAN_METABOLISM	KEGG_TRYPTOPHAN_METABOLISM		12	-0.193165	-0.818541	0.684211	0.707101	1	2290	tags=83%, list=64%, signal=231%
KEGG_DILATED_CARDIOMYOPATHY	KEGG_DILATED_CARDIOMYOPATHY		13	-0.153889	-0.676234	0.865462	0.881348	1	2201	tags=77%, list=62%, signal=200%
KEGG_AMINO_SUGAR_AND_NUCLEOTIDE_SUGAR_METABOLISM	KEGG_AMINO_SUGAR_AND_NUCLEOTIDE_SUGAR_METABOLISM		15	-0.120607	-0.569701	0.94683	0.959042	1	3144	tags=100%, list=88%, signal=831%

## Sheet: KEGG_UP
NAME	GS<br> follow link to MSigDB	GS DETAILS	SIZE	ES	NES	NOM p-val	FDR q-val	FWER p-val	RANK AT MAX	LEADING EDGE
KEGG_RIBOSOME	KEGG_RIBOSOME	Details ...	69	0.426558	4.15855	0	0	0	2025	tags=99%, list=57%, signal=223%
KEGG_DNA_REPLICATION	KEGG_DNA_REPLICATION	Details ...	26	0.501085	3.1192	0	0	0	1382	tags=88%, list=39%, signal=143%
KEGG_CELL_CYCLE	KEGG_CELL_CYCLE	Details ...	60	0.335744	3.06583	0	0	0	844	tags=57%, list=24%, signal=73%
KEGG_PURINE_METABOLISM	KEGG_PURINE_METABOLISM	Details ...	43	0.319842	2.43352	0	0.0024076	0.012	2110	tags=91%, list=59%, signal=219%
KEGG_NUCLEOTIDE_EXCISION_REPAIR	KEGG_NUCLEOTIDE_EXCISION_REPAIR	Details ...	17	0.478729	2.37288	0	0.00298457	0.019	1659	tags=94%, list=46%, signal=175%
KEGG_MISMATCH_REPAIR	KEGG_MISMATCH_REPAIR	Details ...	14	0.500241	2.24725	0	0.00816647	0.061	1536	tags=93%, list=43%, signal=162%
KEGG_HOMOLOGOUS_RECOMBINATION	KEGG_HOMOLOGOUS_RECOMBINATION	Details ...	16	0.440242	2.09059	0.00204918	0.0185596	0.149	1559	tags=88%, list=44%, signal=155%
KEGG_BASE_EXCISION_REPAIR	KEGG_BASE_EXCISION_REPAIR	Details ...	19	0.392063	2.02258	0.00608519	0.0246295	0.217	1426	tags=79%, list=40%, signal=131%
KEGG_PYRIMIDINE_METABOLISM	KEGG_PYRIMIDINE_METABOLISM	Details ...	37	0.276746	1.97099	0.0137795	0.0293281	0.281	2110	tags=86%, list=59%, signal=209%
KEGG_TYROSINE_METABOLISM	KEGG_TYROSINE_METABOLISM	Details ...	13	0.385502	1.69166	0.0354167	0.123625	0.801	2199	tags=100%, list=62%, signal=259%
KEGG_BUTANOATE_METABOLISM	KEGG_BUTANOATE_METABOLISM	Details ...	12	0.391292	1.64834	0.0258449	0.140671	0.878	2178	tags=100%, list=61%, signal=255%
KEGG_CYSTEINE_AND_METHIONINE_METABOLISM	KEGG_CYSTEINE_AND_METHIONINE_METABOLISM	Details ...	14	0.349474	1.56463	0.0674847	0.195502	0.952	1307	tags=71%, list=37%, signal=112%
KEGG_SPLICEOSOME	KEGG_SPLICEOSOME	Details ...	38	0.20996	1.54258	0.0460653	0.199771	0.966	2641	tags=95%, list=74%, signal=360%
KEGG_PROPANOATE_METABOLISM	KEGG_PROPANOATE_METABOLISM	Details ...	10	0.384054	1.52113	0.0690979	0.206481	0.978	2203	tags=100%, list=62%, signal=260%
KEGG_ONE_CARBON_POOL_BY_FOLATE	KEGG_ONE_CARBON_POOL_BY_FOLATE	Details ...	10	0.378888	1.51469	0.0604167	0.198358	0.981	1507	tags=80%, list=42%, signal=138%
KEGG_DRUG_METABOLISM_CYTOCHROME_P450	KEGG_DRUG_METABOLISM_CYTOCHROME_P450	Details ...	10	0.385177	1.50669	0.0750988	0.193825	0.983	2199	tags=100%, list=62%, signal=259%
KEGG_VALINE_LEUCINE_AND_ISOLEUCINE_DEGRADATION	KEGG_VALINE_LEUCINE_AND_ISOLEUCINE_DEGRADATION	Details ...	19	0.283141	1.50436	0.0720165	0.183881	0.984	2565	tags=100%, list=72%, signal=353%
KEGG_N_GLYCAN_BIOSYNTHESIS	KEGG_N_GLYCAN_BIOSYNTHESIS	Details ...	16	0.314609	1.49582	0.0800781	0.179711	0.986	2229	tags=94%, list=62%, signal=248%
KEGG_HUNTINGTONS_DISEASE	KEGG_HUNTINGTONS_DISEASE	Details ...	29	0.23407	1.47994	0.0732673	0.1832	0.986	2249	tags=86%, list=63%, signal=231%
KEGG_GLYCOLYSIS_GLUCONEOGENESIS	KEGG_GLYCOLYSIS_GLUCONEOGENESIS	Details ...	14	0.323215	1.47181	0.0972516	0.18019	0.988	2421	tags=100%, list=68%, signal=309%
KEGG_LYSINE_DEGRADATION	KEGG_LYSINE_DEGRADATION		14	0.321208	1.43946	0.0880626	0.19913	0.994	2173	tags=93%, list=61%, signal=236%
KEGG_PYRUVATE_METABOLISM	KEGG_PYRUVATE_METABOLISM		13	0.323124	1.40194	0.125506	0.220506	0.996	2421	tags=100%, list=68%, signal=309%
KEGG_P53_SIGNALING_PATHWAY	KEGG_P53_SIGNALING_PATHWAY		27	0.220749	1.36649	0.138004	0.245137	0.999	804	tags=44%, list=23%, signal=57%
KEGG_RNA_DEGRADATION	KEGG_RNA_DEGRADATION		18	0.263959	1.32641	0.151261	0.275696	1	2236	tags=89%, list=63%, signal=236%
KEGG_CELL_ADHESION_MOLECULES_CAMS	KEGG_CELL_ADHESION_MOLECULES_CAMS		19	0.248522	1.3095	0.151579	0.28148	1	1372	tags=63%, list=38%, signal=102%
KEGG_ARGININE_AND_PROLINE_METABOLISM	KEGG_ARGININE_AND_PROLINE_METABOLISM		16	0.259983	1.26876	0.180361	0.317945	1	2200	tags=88%, list=62%, signal=227%
KEGG_PRIMARY_IMMUNODEFICIENCY	KEGG_PRIMARY_IMMUNODEFICIENCY		14	0.284951	1.26387	0.196819	0.311366	1	2302	tags=93%, list=64%, signal=260%
KEGG_METABOLISM_OF_XENOBIOTICS_BY_CYTOCHROME_P450	KEGG_METABOLISM_OF_XENOBIOTICS_BY_CYTOCHROME_P450		11	0.294095	1.17789	0.235772	0.405955	1	2199	tags=91%, list=62%, signal=236%
KEGG_OXIDATIVE_PHOSPHORYLATION	KEGG_OXIDATIVE_PHOSPHORYLATION		18	0.227912	1.17694	0.250501	0.393306	1	2761	tags=100%, list=77%, signal=438%
KEGG_SMALL_CELL_LUNG_CANCER	KEGG_SMALL_CELL_LUNG_CANCER		28	0.177846	1.1467	0.279843	0.418957	1	2558	tags=89%, list=72%, signal=312%
KEGG_OOCYTE_MEIOSIS	KEGG_OOCYTE_MEIOSIS		42	0.147808	1.13253	0.287698	0.425051	1	2624	tags=88%, list=73%, signal=328%
KEGG_FRUCTOSE_AND_MANNOSE_METABOLISM	KEGG_FRUCTOSE_AND_MANNOSE_METABOLISM		13	0.223269	0.967271	0.497976	0.67405	1	853	tags=46%, list=24%, signal=60%
KEGG_ANTIGEN_PROCESSING_AND_PRESENTATION	KEGG_ANTIGEN_PROCESSING_AND_PRESENTATION		20	0.177928	0.959614	0.479757	0.667425	1	2046	tags=75%, list=57%, signal=175%
KEGG_PROGESTERONE_MEDIATED_OOCYTE_MATURATION	KEGG_PROGESTERONE_MEDIATED_OOCYTE_MATURATION		33	0.140478	0.949057	0.517857	0.665766	1	909	tags=39%, list=25%, signal=52%
KEGG_UBIQUITIN_MEDIATED_PROTEOLYSIS	KEGG_UBIQUITIN_MEDIATED_PROTEOLYSIS		26	0.153022	0.935519	0.527619	0.670348	1	2891	tags=96%, list=81%, signal=501%
KEGG_PENTOSE_PHOSPHATE_PATHWAY	KEGG_PENTOSE_PHOSPHATE_PATHWAY		10	0.236665	0.932536	0.511583	0.657057	1	2728	tags=100%, list=76%, signal=422%
KEGG_GAP_JUNCTION	KEGG_GAP_JUNCTION		21	0.170294	0.929056	0.521385	0.644998	1	2456	tags=86%, list=69%, signal=273%
KEGG_PROSTATE_CANCER	KEGG_PROSTATE_CANCER		31	0.134671	0.899922	0.569444	0.674734	1	2518	tags=84%, list=70%, signal=282%
KEGG_VIBRIO_CHOLERAE_INFECTION	KEGG_VIBRIO_CHOLERAE_INFECTION		17	0.168743	0.832404	0.65996	0.769033	1	2761	tags=94%, list=77%, signal=413%
KEGG_ECM_RECEPTOR_INTERACTION	KEGG_ECM_RECEPTOR_INTERACTION		12	0.199625	0.829777	0.663951	0.753969	1	1372	tags=58%, list=38%, signal=94%
KEGG_AMINOACYL_TRNA_BIOSYNTHESIS	KEGG_AMINOACYL_TRNA_BIOSYNTHESIS		12	0.193258	0.808037	0.699387	0.770222	1	1990	tags=75%, list=56%, signal=169%
KEGG_GLUTATHIONE_METABOLISM	KEGG_GLUTATHIONE_METABOLISM		25	0.127883	0.756091	0.768	0.828741	1	2403	tags=80%, list=67%, signal=243%
KEGG_DRUG_METABOLISM_OTHER_ENZYMES	KEGG_DRUG_METABOLISM_OTHER_ENZYMES		14	0.159319	0.736018	0.819209	0.836257	1	2749	tags=93%, list=77%, signal=401%
KEGG_LYSOSOME	KEGG_LYSOSOME		29	0.102212	0.652914	0.907025	0.915477	1	2593	tags=83%, list=73%, signal=300%
KEGG_MELANOGENESIS	KEGG_MELANOGENESIS		21	0.10893	0.598908	0.932673	0.941852	1	2844	tags=90%, list=80%, signal=441%

## Sheet: GO_DOWN
NAME	GS<br> follow link to MSigDB	GS DETAILS	SIZE	ES	NES	NOM p-val	FDR q-val	FWER p-val	RANK AT MAX	LEADING EDGE
GOBP_EXOCYTOSIS	GOBP_EXOCYTOSIS	Details ...	266	-0.267047	-4.90572	0	0	0	1401	tags=64%, list=39%, signal=97%
GOBP_CELL_MORPHOGENESIS	GOBP_CELL_MORPHOGENESIS	Details ...	186	-0.29803	-4.5563	0	0	0	1354	tags=66%, list=38%, signal=101%
GOBP_MYELOID_LEUKOCYTE_ACTIVATION	GOBP_MYELOID_LEUKOCYTE_ACTIVATION	Details ...	233	-0.256238	-4.5048	0	0	0	1399	tags=63%, list=39%, signal=97%
GOBP_CELL_ACTIVATION	GOBP_CELL_ACTIVATION	Details ...	411	-0.202008	-4.46704	0	0	0	1344	tags=55%, list=38%, signal=79%
GOBP_SECRETION	GOBP_SECRETION	Details ...	361	-0.211985	-4.4126	0	0	0	1418	tags=59%, list=40%, signal=88%
GOBP_IMMUNE_EFFECTOR_PROCESS	GOBP_IMMUNE_EFFECTOR_PROCESS	Details ...	373	-0.205836	-4.35065	0	0	0	1344	tags=56%, list=38%, signal=80%
GOBP_PROCESS_UTILIZING_AUTOPHAGIC_MECHANISM	GOBP_PROCESS_UTILIZING_AUTOPHAGIC_MECHANISM	Details ...	114	-0.346829	-4.29261	0	0	0	1653	tags=80%, list=46%, signal=144%
GOBP_MYELOID_LEUKOCYTE_MEDIATED_IMMUNITY	GOBP_MYELOID_LEUKOCYTE_MEDIATED_IMMUNITY	Details ...	211	-0.264029	-4.28962	0	0	0	1399	tags=64%, list=39%, signal=99%
GOBP_CYTOKINE_MEDIATED_SIGNALING_PATHWAY	GOBP_CYTOKINE_MEDIATED_SIGNALING_PATHWAY	Details ...	177	-0.277004	-4.27122	0	0	0	1341	tags=64%, list=38%, signal=97%
GOBP_MACROAUTOPHAGY	GOBP_MACROAUTOPHAGY	Details ...	78	-0.41113	-4.25182	0	0	0	1358	tags=78%, list=38%, signal=123%
GOBP_INFLAMMATORY_RESPONSE	GOBP_INFLAMMATORY_RESPONSE	Details ...	157	-0.281006	-4.17048	0	0	0	998	tags=55%, list=28%, signal=73%
GOBP_CELL_ACTIVATION_INVOLVED_IN_IMMUNE_RESPONSE	GOBP_CELL_ACTIVATION_INVOLVED_IN_IMMUNE_RESPONSE	Details ...	266	-0.224613	-4.13469	0	0	0	1313	tags=58%, list=37%, signal=84%
GOBP_ACTIN_FILAMENT_BASED_PROCESS	GOBP_ACTIN_FILAMENT_BASED_PROCESS	Details ...	165	-0.282077	-4.11525	0	0	0	1378	tags=65%, list=39%, signal=102%
GOBP_REGULATION_OF_IMMUNE_RESPONSE	GOBP_REGULATION_OF_IMMUNE_RESPONSE	Details ...	229	-0.236482	-4.10777	0	0	0	1363	tags=60%, list=38%, signal=91%
GOBP_LEUKOCYTE_MEDIATED_IMMUNITY	GOBP_LEUKOCYTE_MEDIATED_IMMUNITY	Details ...	273	-0.219555	-4.09966	0	0	0	1344	tags=58%, list=38%, signal=86%
GOBP_REGULATION_OF_ANATOMICAL_STRUCTURE_SIZE	GOBP_REGULATION_OF_ANATOMICAL_STRUCTURE_SIZE	Details ...	114	-0.326682	-4.07787	0	0	0	1378	tags=70%, list=39%, signal=111%
GOBP_REGULATION_OF_IMMUNE_SYSTEM_PROCESS	GOBP_REGULATION_OF_IMMUNE_SYSTEM_PROCESS	Details ...	357	-0.195681	-4.02186	0	0	0	1363	tags=56%, list=38%, signal=81%
GOBP_DEFENSE_RESPONSE	GOBP_DEFENSE_RESPONSE	Details ...	354	-0.195826	-4.0161	0	0	0	1399	tags=57%, list=39%, signal=84%
GOBP_CELL_MORPHOGENESIS_INVOLVED_IN_DIFFERENTIATION	GOBP_CELL_MORPHOGENESIS_INVOLVED_IN_DIFFERENTIATION	Details ...	127	-0.301222	-4.01073	0	0	0	1354	tags=67%, list=38%, signal=104%
GOBP_TRANSMEMBRANE_RECEPTOR_PROTEIN_TYROSINE_KINASE_SIGNALING_PATHWAY	GOBP_TRANSMEMBRANE_RECEPTOR_PROTEIN_TYROSINE_KINASE_SIGNALING_PATHWAY	Details ...	138	-0.299748	-4.00331	0	0	0	1353	tags=67%, list=38%, signal=103%
GOBP_REGULATION_OF_CELLULAR_COMPONENT_SIZE	GOBP_REGULATION_OF_CELLULAR_COMPONENT_SIZE		96	-0.331751	-3.90888	0	0	0	1378	tags=71%, list=39%, signal=112%
GOBP_REGULATION_OF_RESPONSE_TO_EXTERNAL_STIMULUS	GOBP_REGULATION_OF_RESPONSE_TO_EXTERNAL_STIMULUS		209	-0.238964	-3.8907	0	0	0	1385	tags=61%, list=39%, signal=94%
GOBP_ACTIN_FILAMENT_ORGANIZATION	GOBP_ACTIN_FILAMENT_ORGANIZATION		104	-0.328032	-3.85294	0	0	0	1405	tags=71%, list=39%, signal=114%
GOBP_AUTOPHAGOSOME_ORGANIZATION	GOBP_AUTOPHAGOSOME_ORGANIZATION		32	-0.562641	-3.81781	0	0	0	1358	tags=94%, list=38%, signal=150%
GOBP_RESPONSE_TO_CYTOKINE	GOBP_RESPONSE_TO_CYTOKINE		278	-0.200495	-3.76246	0	0	0	1345	tags=56%, list=38%, signal=83%
GOBP_CELLULAR_COMPONENT_MORPHOGENESIS	GOBP_CELLULAR_COMPONENT_MORPHOGENESIS		129	-0.290631	-3.75446	0	0	0	1354	tags=66%, list=38%, signal=102%
GOBP_WOUND_HEALING	GOBP_WOUND_HEALING		115	-0.305412	-3.75052	0	0	0	1399	tags=69%, list=39%, signal=109%
GOBP_ENZYME_LINKED_RECEPTOR_PROTEIN_SIGNALING_PATHWAY	GOBP_ENZYME_LINKED_RECEPTOR_PROTEIN_SIGNALING_PATHWAY		189	-0.237227	-3.74675	0	0	0	1353	tags=60%, list=38%, signal=92%
GOBP_BIOLOGICAL_ADHESION	GOBP_BIOLOGICAL_ADHESION		262	-0.206356	-3.73741	0	0	0	1363	tags=57%, list=38%, signal=86%
GOBP_PROTEIN_PHOSPHORYLATION	GOBP_PROTEIN_PHOSPHORYLATION		358	-0.173574	-3.68568	0	0	0	1289	tags=52%, list=36%, signal=73%
GOBP_NEURON_DEVELOPMENT	GOBP_NEURON_DEVELOPMENT		187	-0.232313	-3.67342	0	0	0	1354	tags=60%, list=38%, signal=91%
GOBP_POSITIVE_REGULATION_OF_SIGNALING	GOBP_POSITIVE_REGULATION_OF_SIGNALING		340	-0.179015	-3.65086	0	0	0	1345	tags=54%, list=38%, signal=78%
GOBP_CELL_PART_MORPHOGENESIS	GOBP_CELL_PART_MORPHOGENESIS		116	-0.29458	-3.64338	0	0	0	1354	tags=66%, list=38%, signal=103%
GOBP_RESPONSE_TO_WOUNDING	GOBP_RESPONSE_TO_WOUNDING		141	-0.271835	-3.64319	0	0	0	1399	tags=65%, list=39%, signal=103%
GOBP_REGULATION_OF_VESICLE_MEDIATED_TRANSPORT	GOBP_REGULATION_OF_VESICLE_MEDIATED_TRANSPORT		104	-0.307005	-3.64236	0	0	0	1684	tags=77%, list=47%, signal=141%
GOBP_NEURON_DIFFERENTIATION	GOBP_NEURON_DIFFERENTIATION		212	-0.217941	-3.63648	0	0	0	1358	tags=58%, list=38%, signal=89%
GOBP_REGULATION_OF_INTRACELLULAR_SIGNAL_TRANSDUCTION	GOBP_REGULATION_OF_INTRACELLULAR_SIGNAL_TRANSDUCTION		388	-0.16547	-3.59484	0	0	0	1343	tags=52%, list=38%, signal=75%
GOBP_VACUOLE_ORGANIZATION	GOBP_VACUOLE_ORGANIZATION		46	-0.452009	-3.55514	0	0	0	1358	tags=83%, list=38%, signal=132%
GOBP_ACTIN_POLYMERIZATION_OR_DEPOLYMERIZATION	GOBP_ACTIN_POLYMERIZATION_OR_DEPOLYMERIZATION		55	-0.402518	-3.55085	0	0	0	1378	tags=78%, list=39%, signal=125%
GOBP_LOCOMOTION	GOBP_LOCOMOTION		360	-0.170631	-3.52845	0	0	0	1358	tags=53%, list=38%, signal=77%
GOBP_MAPK_CASCADE	GOBP_MAPK_CASCADE		179	-0.22936	-3.51586	0	0	0	1358	tags=60%, list=38%, signal=92%
GOBP_CELL_MORPHOGENESIS_INVOLVED_IN_NEURON_DIFFERENTIATION	GOBP_CELL_MORPHOGENESIS_INVOLVED_IN_NEURON_DIFFERENTIATION		92	-0.32525	-3.49618	0	0	0	1354	tags=70%, list=38%, signal=109%
GOBP_NEGATIVE_REGULATION_OF_PHOSPHORUS_METABOLIC_PROCESS	GOBP_NEGATIVE_REGULATION_OF_PHOSPHORUS_METABOLIC_PROCESS		113	-0.283951	-3.49521	0	0	0	1358	tags=65%, list=38%, signal=102%
GOBP_NEUROGENESIS	GOBP_NEUROGENESIS		261	-0.189503	-3.47546	0	0	0	1358	tags=56%, list=38%, signal=83%
GOBP_NEGATIVE_REGULATION_OF_PHOSPHORYLATION	GOBP_NEGATIVE_REGULATION_OF_PHOSPHORYLATION		94	-0.309086	-3.47497	0	0	0	1358	tags=68%, list=38%, signal=107%
GOBP_REGULATION_OF_PROTEIN_PHOSPHORYLATION	GOBP_REGULATION_OF_PROTEIN_PHOSPHORYLATION		277	-0.186944	-3.44928	0	0	0	1358	tags=55%, list=38%, signal=82%
GOBP_REGULATION_OF_DEFENSE_RESPONSE	GOBP_REGULATION_OF_DEFENSE_RESPONSE		144	-0.24752	-3.39803	0	0	0	1385	tags=63%, list=39%, signal=98%
GOBP_PHAGOCYTOSIS	GOBP_PHAGOCYTOSIS		102	-0.294332	-3.39034	0	0	0	1361	tags=67%, list=38%, signal=105%
GOBP_CELL_CELL_ADHESION	GOBP_CELL_CELL_ADHESION		161	-0.231626	-3.38369	0	0	0	1363	tags=60%, list=38%, signal=93%
GOBP_POSITIVE_REGULATION_OF_MOLECULAR_FUNCTION	GOBP_POSITIVE_REGULATION_OF_MOLECULAR_FUNCTION		396	-0.154635	-3.38268	0	0	0	1350	tags=52%, list=38%, signal=74%
GOBP_DEFENSE_RESPONSE_TO_OTHER_ORGANISM	GOBP_DEFENSE_RESPONSE_TO_OTHER_ORGANISM		246	-0.186483	-3.34819	0	0	0	1341	tags=55%, list=38%, signal=82%
GOBP_REGULATION_OF_PHOSPHORUS_METABOLIC_PROCESS	GOBP_REGULATION_OF_PHOSPHORUS_METABOLIC_PROCESS		358	-0.162967	-3.34436	0	0	0	1363	tags=53%, list=38%, signal=77%
GOBP_POSITIVE_REGULATION_OF_IMMUNE_SYSTEM_PROCESS	GOBP_POSITIVE_REGULATION_OF_IMMUNE_SYSTEM_PROCESS		234	-0.193962	-3.34339	0	0	0	1338	tags=56%, list=37%, signal=83%
GOBP_CELL_MIGRATION	GOBP_CELL_MIGRATION		302	-0.174597	-3.34262	0	0	0	1358	tags=54%, list=38%, signal=80%
GOBP_AXON_DEVELOPMENT	GOBP_AXON_DEVELOPMENT		90	-0.306727	-3.34221	0	0	0	1354	tags=68%, list=38%, signal=106%
GOBP_VESICLE_LOCALIZATION	GOBP_VESICLE_LOCALIZATION		47	-0.406809	-3.33071	0	0	0	1531	tags=83%, list=43%, signal=143%
GOBP_REGULATION_OF_ACTIN_FILAMENT_ORGANIZATION	GOBP_REGULATION_OF_ACTIN_FILAMENT_ORGANIZATION		72	-0.343651	-3.33019	0	0	0	1378	tags=72%, list=39%, signal=115%
GOBP_POSITIVE_REGULATION_OF_INTRACELLULAR_SIGNAL_TRANSDUCTION	GOBP_POSITIVE_REGULATION_OF_INTRACELLULAR_SIGNAL_TRANSDUCTION		207	-0.206304	-3.32093	0	0	0	1343	tags=57%, list=38%, signal=86%
GOBP_INNATE_IMMUNE_RESPONSE	GOBP_INNATE_IMMUNE_RESPONSE		201	-0.203474	-3.31141	0	0	0	1341	tags=57%, list=38%, signal=86%
GOBP_REGULATION_OF_ACTIN_FILAMENT_BASED_PROCESS	GOBP_REGULATION_OF_ACTIN_FILAMENT_BASED_PROCESS		91	-0.292277	-3.30236	0	0	0	1378	tags=67%, list=39%, signal=106%
GOBP_REGULATION_OF_TRANSPORT	GOBP_REGULATION_OF_TRANSPORT		304	-0.166692	-3.2746	0	0	0	1583	tags=60%, list=44%, signal=98%
GOBP_DEPHOSPHORYLATION	GOBP_DEPHOSPHORYLATION		107	-0.277847	-3.27407	0	0	0	1542	tags=70%, list=43%, signal=120%
GOBP_POSITIVE_REGULATION_OF_RESPONSE_TO_EXTERNAL_STIMULUS	GOBP_POSITIVE_REGULATION_OF_RESPONSE_TO_EXTERNAL_STIMULUS		111	-0.267204	-3.25995	0	0	0	1361	tags=64%, list=38%, signal=100%
GOBP_POSITIVE_REGULATION_OF_CYTOKINE_PRODUCTION	GOBP_POSITIVE_REGULATION_OF_CYTOKINE_PRODUCTION		107	-0.265178	-3.25785	0	0	0	985	tags=53%, list=28%, signal=71%
GOBP_REGULATION_OF_ACTIN_FILAMENT_LENGTH	GOBP_REGULATION_OF_ACTIN_FILAMENT_LENGTH		50	-0.400102	-3.25282	0	0	0	1378	tags=78%, list=39%, signal=125%
GOBP_REGULATION_OF_HYDROLASE_ACTIVITY	GOBP_REGULATION_OF_HYDROLASE_ACTIVITY		262	-0.178056	-3.24654	0	0	0	1184	tags=50%, list=33%, signal=69%
GOBP_REGULATION_OF_PROTEIN_POLYMERIZATION	GOBP_REGULATION_OF_PROTEIN_POLYMERIZATION		57	-0.363869	-3.23909	0	0	0	1354	tags=74%, list=38%, signal=117%
GOBP_REGULATION_OF_AUTOPHAGY	GOBP_REGULATION_OF_AUTOPHAGY		66	-0.338476	-3.2137	0	0	0	1358	tags=71%, list=38%, signal=113%
GOBP_POSITIVE_REGULATION_OF_CATALYTIC_ACTIVITY	GOBP_POSITIVE_REGULATION_OF_CATALYTIC_ACTIVITY		324	-0.165093	-3.19807	0	0	0	1350	tags=53%, list=38%, signal=77%
GOBP_SUPRAMOLECULAR_FIBER_ORGANIZATION	GOBP_SUPRAMOLECULAR_FIBER_ORGANIZATION		156	-0.220448	-3.1979	0	0	0	1469	tags=62%, list=41%, signal=101%
GOBP_NEGATIVE_REGULATION_OF_SIGNALING	GOBP_NEGATIVE_REGULATION_OF_SIGNALING		251	-0.17899	-3.17244	0	0	0	1342	tags=54%, list=38%, signal=81%
GOBP_IMMUNE_RESPONSE_REGULATING_SIGNALING_PATHWAY	GOBP_IMMUNE_RESPONSE_REGULATING_SIGNALING_PATHWAY		124	-0.248288	-3.16989	0	0	0	1363	tags=62%, list=38%, signal=97%
GOBP_PROTEIN_DEPHOSPHORYLATION	GOBP_PROTEIN_DEPHOSPHORYLATION		77	-0.30238	-3.15755	0	0	0	1542	tags=73%, list=43%, signal=125%
GOBP_NEGATIVE_REGULATION_OF_RESPONSE_TO_STIMULUS	GOBP_NEGATIVE_REGULATION_OF_RESPONSE_TO_STIMULUS		317	-0.159214	-3.15378	0	0	0	1342	tags=52%, list=38%, signal=76%
GOBP_REGULATION_OF_RESPONSE_TO_BIOTIC_STIMULUS	GOBP_REGULATION_OF_RESPONSE_TO_BIOTIC_STIMULUS		94	-0.277746	-3.14365	0	0	0	1543	tags=70%, list=43%, signal=120%
GOBP_REGULATION_OF_CELL_PROJECTION_ORGANIZATION	GOBP_REGULATION_OF_CELL_PROJECTION_ORGANIZATION		115	-0.255534	-3.14315	0	0	0	1354	tags=63%, list=38%, signal=98%
GOBP_REGULATION_OF_CELL_ADHESION	GOBP_REGULATION_OF_CELL_ADHESION		158	-0.216432	-3.13887	0	0	0	1342	tags=58%, list=38%, signal=89%
GOBP_REGULATION_OF_CELLULAR_COMPONENT_BIOGENESIS	GOBP_REGULATION_OF_CELLULAR_COMPONENT_BIOGENESIS		214	-0.192374	-3.13443	0	0	0	1358	tags=56%, list=38%, signal=85%
GOBP_CYTOKINE_PRODUCTION	GOBP_CYTOKINE_PRODUCTION		171	-0.211343	-3.12861	0	0	0	1392	tags=59%, list=39%, signal=92%
GOBP_POSITIVE_REGULATION_OF_CATABOLIC_PROCESS	GOBP_POSITIVE_REGULATION_OF_CATABOLIC_PROCESS		91	-0.289411	-3.12297	0	0	0	1702	tags=76%, list=48%, signal=141%
GOBP_RESPONSE_TO_BIOTIC_STIMULUS	GOBP_RESPONSE_TO_BIOTIC_STIMULUS		323	-0.152662	-3.10839	0	0	0	1385	tags=53%, list=39%, signal=78%
GOBP_REGULATION_OF_SUPRAMOLECULAR_FIBER_ORGANIZATION	GOBP_REGULATION_OF_SUPRAMOLECULAR_FIBER_ORGANIZATION		89	-0.278063	-3.10376	0	0	0	1561	tags=71%, list=44%, signal=123%
GOBP_ENDOMEMBRANE_SYSTEM_ORGANIZATION	GOBP_ENDOMEMBRANE_SYSTEM_ORGANIZATION		93	-0.274078	-3.10183	0	0	0	1352	tags=65%, list=38%, signal=101%
GOBP_POSITIVE_REGULATION_OF_AUTOPHAGY	GOBP_POSITIVE_REGULATION_OF_AUTOPHAGY		31	-0.463301	-3.08031	0	0	0	1702	tags=94%, list=48%, signal=177%
GOBP_POSITIVE_REGULATION_OF_IMMUNE_RESPONSE	GOBP_POSITIVE_REGULATION_OF_IMMUNE_RESPONSE		174	-0.204634	-3.07638	0	0	0	1338	tags=57%, list=37%, signal=87%
GOBP_T_CELL_ACTIVATION	GOBP_T_CELL_ACTIVATION		120	-0.236375	-3.05966	0	0	0	1358	tags=61%, list=38%, signal=95%
GOBP_PROTEIN_LOCALIZATION_TO_PLASMA_MEMBRANE	GOBP_PROTEIN_LOCALIZATION_TO_PLASMA_MEMBRANE		53	-0.357617	-3.04499	0	0	0	1371	tags=74%, list=38%, signal=118%
GOBP_NEGATIVE_REGULATION_OF_INTRACELLULAR_SIGNAL_TRANSDUCTION	GOBP_NEGATIVE_REGULATION_OF_INTRACELLULAR_SIGNAL_TRANSDUCTION		124	-0.233029	-3.04164	0	0	0	1358	tags=60%, list=38%, signal=94%
GOBP_REGULATION_OF_CELLULAR_CATABOLIC_PROCESS	GOBP_REGULATION_OF_CELLULAR_CATABOLIC_PROCESS		173	-0.204207	-3.03518	0	0	0	1702	tags=67%, list=48%, signal=122%
GOBP_CELL_PROJECTION_ORGANIZATION	GOBP_CELL_PROJECTION_ORGANIZATION		307	-0.155782	-3.02121	0	0	0	1354	tags=52%, list=38%, signal=77%
GOBP_POSITIVE_REGULATION_OF_PHOSPHORUS_METABOLIC_PROCESS	GOBP_POSITIVE_REGULATION_OF_PHOSPHORUS_METABOLIC_PROCESS		222	-0.1794	-3.01241	0	0	0	1363	tags=55%, list=38%, signal=83%
GOBP_POSITIVE_REGULATION_OF_HYDROLASE_ACTIVITY	GOBP_POSITIVE_REGULATION_OF_HYDROLASE_ACTIVITY		178	-0.195901	-3.01039	0	0	0	1684	tags=66%, list=47%, signal=118%
GOBP_REGULATION_OF_ANATOMICAL_STRUCTURE_MORPHOGENESIS	GOBP_REGULATION_OF_ANATOMICAL_STRUCTURE_MORPHOGENESIS		176	-0.199218	-3.00494	0	0	0	1354	tags=57%, list=38%, signal=87%
GOBP_PATTERN_RECOGNITION_RECEPTOR_SIGNALING_PATHWAY	GOBP_PATTERN_RECOGNITION_RECEPTOR_SIGNALING_PATHWAY		54	-0.345188	-3.00108	0	0	0	1631	tags=80%, list=46%, signal=144%
GOBP_POSITIVE_REGULATION_OF_DEFENSE_RESPONSE	GOBP_POSITIVE_REGULATION_OF_DEFENSE_RESPONSE		78	-0.292311	-2.99591	0	0	0	1361	tags=67%, list=38%, signal=105%
GOBP_REGULATION_OF_CATABOLIC_PROCESS	GOBP_REGULATION_OF_CATABOLIC_PROCESS		208	-0.181297	-2.9912	0	1.37789e-05	0.001	1761	tags=66%, list=49%, signal=123%
GOBP_CELL_CELL_SIGNALING	GOBP_CELL_CELL_SIGNALING		249	-0.167053	-2.98994	0	1.36368e-05	0.001	1569	tags=59%, list=44%, signal=99%
GOBP_REGULATION_OF_PROTEIN_MODIFICATION_PROCESS	GOBP_REGULATION_OF_PROTEIN_MODIFICATION_PROCESS		377	-0.140794	-2.9772	0	1.34977e-05	0.001	1304	tags=49%, list=37%, signal=69%
GOBP_POSITIVE_REGULATION_OF_INTERLEUKIN_8_PRODUCTION	GOBP_POSITIVE_REGULATION_OF_INTERLEUKIN_8_PRODUCTION		18	-0.595167	-2.97547	0	1.33614e-05	0.001	664	tags=78%, list=19%, signal=95%
GOBP_ACTIVATION_OF_IMMUNE_RESPONSE	GOBP_ACTIVATION_OF_IMMUNE_RESPONSE		133	-0.221493	-2.95595	0	2.67094e-05	0.002	1361	tags=59%, list=38%, signal=92%
GOBP_NEGATIVE_REGULATION_OF_KINASE_ACTIVITY	GOBP_NEGATIVE_REGULATION_OF_KINASE_ACTIVITY		64	-0.313213	-2.95143	0	2.6445e-05	0.002	1358	tags=69%, list=38%, signal=109%
GOBP_ENDOSOMAL_TRANSPORT	GOBP_ENDOSOMAL_TRANSPORT		47	-0.368511	-2.9474	0	2.61857e-05	0.002	1666	tags=83%, list=47%, signal=153%
GOBP_PLASMA_MEMBRANE_ORGANIZATION	GOBP_PLASMA_MEMBRANE_ORGANIZATION		21	-0.518928	-2.94588	0	2.59315e-05	0.002	1220	tags=86%, list=34%, signal=129%
GOBP_REGULATION_OF_MAPK_CASCADE	GOBP_REGULATION_OF_MAPK_CASCADE		142	-0.220412	-2.93578	0	2.56821e-05	0.002	1358	tags=59%, list=38%, signal=92%
GOBP_EPHRIN_RECEPTOR_SIGNALING_PATHWAY	GOBP_EPHRIN_RECEPTOR_SIGNALING_PATHWAY		18	-0.586663	-2.92868	0	2.54375e-05	0.002	1488	tags=100%, list=42%, signal=171%
GOBP_GRANULOCYTE_MIGRATION	GOBP_GRANULOCYTE_MIGRATION		43	-0.378947	-2.92534	0	3.73236e-05	0.003	1405	tags=77%, list=39%, signal=125%
GOBP_POSITIVE_REGULATION_OF_MULTICELLULAR_ORGANISMAL_PROCESS	GOBP_POSITIVE_REGULATION_OF_MULTICELLULAR_ORGANISMAL_PROCESS		269	-0.158788	-2.92246	0	3.69748e-05	0.003	1309	tags=51%, list=37%, signal=75%
GOBP_REGULATION_OF_INNATE_IMMUNE_RESPONSE	GOBP_REGULATION_OF_INNATE_IMMUNE_RESPONSE		74	-0.287377	-2.91667	0	3.66324e-05	0.003	1361	tags=66%, list=38%, signal=105%
GOBP_POSITIVE_REGULATION_OF_LOCOMOTION	GOBP_POSITIVE_REGULATION_OF_LOCOMOTION		128	-0.218051	-2.91575	0	3.62963e-05	0.003	1343	tags=59%, list=38%, signal=91%
GOBP_REGULATION_OF_CELLULAR_COMPONENT_MOVEMENT	GOBP_REGULATION_OF_CELLULAR_COMPONENT_MOVEMENT		217	-0.169137	-2.91445	0	3.59664e-05	0.003	1343	tags=53%, list=38%, signal=80%
GOBP_ACTIVATION_OF_PROTEIN_KINASE_ACTIVITY	GOBP_ACTIVATION_OF_PROTEIN_KINASE_ACTIVITY		86	-0.27392	-2.90447	0	3.56423e-05	0.003	1289	tags=63%, list=36%, signal=96%
GOBP_REGULATION_OF_MACROAUTOPHAGY	GOBP_REGULATION_OF_MACROAUTOPHAGY		39	-0.393629	-2.90316	0	3.53241e-05	0.003	1358	tags=77%, list=38%, signal=123%
GOBP_TAXIS	GOBP_TAXIS		127	-0.224804	-2.90216	0	4.67375e-05	0.004	1336	tags=59%, list=37%, signal=91%
GOBP_GLYCEROLIPID_BIOSYNTHETIC_PROCESS	GOBP_GLYCEROLIPID_BIOSYNTHETIC_PROCESS		57	-0.3156	-2.85704	0	9.31545e-05	0.008	1649	tags=77%, list=46%, signal=141%
GOBP_COAGULATION	GOBP_COAGULATION		75	-0.281193	-2.85552	0	9.23445e-05	0.008	1399	tags=67%, list=39%, signal=107%
GOBP_POSITIVE_REGULATION_OF_RESPONSE_TO_BIOTIC_STIMULUS	GOBP_POSITIVE_REGULATION_OF_RESPONSE_TO_BIOTIC_STIMULUS		59	-0.319453	-2.85314	0	9.15484e-05	0.008	1361	tags=69%, list=38%, signal=110%
GOBP_POSITIVE_REGULATION_OF_CELL_DEATH	GOBP_POSITIVE_REGULATION_OF_CELL_DEATH		159	-0.198048	-2.84334	0	0.000113574	0.01	1639	tags=65%, list=46%, signal=114%
GOBP_TOLL_LIKE_RECEPTOR_SIGNALING_PATHWAY	GOBP_TOLL_LIKE_RECEPTOR_SIGNALING_PATHWAY		42	-0.366707	-2.80907	0	0.000146415	0.013	1343	tags=74%, list=38%, signal=117%
GOBP_CIRCULATORY_SYSTEM_DEVELOPMENT	GOBP_CIRCULATORY_SYSTEM_DEVELOPMENT		186	-0.181878	-2.80823	0	0.000145184	0.013	1344	tags=55%, list=38%, signal=83%
GOBP_REGULATION_OF_CYTOSKELETON_ORGANIZATION	GOBP_REGULATION_OF_CYTOSKELETON_ORGANIZATION		127	-0.217293	-2.79208	0	0.000166764	0.015	1390	tags=60%, list=39%, signal=94%
GOBP_REGULATION_OF_PROTEIN_KINASE_ACTIVITY	GOBP_REGULATION_OF_PROTEIN_KINASE_ACTIVITY		210	-0.168077	-2.7629	0	0.000232046	0.021	1358	tags=54%, list=38%, signal=82%
GOBP_VESICLE_CYTOSKELETAL_TRAFFICKING	GOBP_VESICLE_CYTOSKELETAL_TRAFFICKING		14	-0.633221	-2.76131	0	0.000230144	0.021	1320	tags=100%, list=37%, signal=158%
GOBP_REGULATION_OF_INFLAMMATORY_RESPONSE	GOBP_REGULATION_OF_INFLAMMATORY_RESPONSE		67	-0.287777	-2.76005	0	0.000228273	0.021	805	tags=51%, list=23%, signal=64%
GOBP_PROTEIN_LOCALIZATION_TO_CELL_PERIPHERY	GOBP_PROTEIN_LOCALIZATION_TO_CELL_PERIPHERY		58	-0.31271	-2.75822	0	0.000226432	0.021	1304	tags=67%, list=37%, signal=104%
GOBP_REGULATION_OF_CELL_DIFFERENTIATION	GOBP_REGULATION_OF_CELL_DIFFERENTIATION		285	-0.147328	-2.74303	0	0.000288705	0.027	1309	tags=50%, list=37%, signal=73%
GOBP_POSITIVE_REGULATION_OF_PROTEIN_PHOSPHORYLATION	GOBP_POSITIVE_REGULATION_OF_PROTEIN_PHOSPHORYLATION		193	-0.175885	-2.74283	0	0.000286414	0.027	1350	tags=54%, list=38%, signal=83%
GOBP_REGULATION_OF_PROTEIN_CONTAINING_COMPLEX_ASSEMBLY	GOBP_REGULATION_OF_PROTEIN_CONTAINING_COMPLEX_ASSEMBLY		116	-0.210788	-2.71598	0	0.000358226	0.034	1582	tags=65%, list=44%, signal=112%
GOBP_REGULATION_OF_PROTEOLYSIS	GOBP_REGULATION_OF_PROTEOLYSIS		146	-0.196123	-2.71459	0	0.000355427	0.034	1531	tags=62%, list=43%, signal=103%
GOBP_FC_RECEPTOR_SIGNALING_PATHWAY	GOBP_FC_RECEPTOR_SIGNALING_PATHWAY		59	-0.30535	-2.7079	0	0.000373268	0.036	1350	tags=68%, list=38%, signal=107%
GOBP_PROTEIN_POLYMERIZATION	GOBP_PROTEIN_POLYMERIZATION		78	-0.266435	-2.70191	0	0.000390945	0.038	1543	tags=69%, list=43%, signal=119%
GOBP_REGULATION_OF_NEURON_PROJECTION_DEVELOPMENT	GOBP_REGULATION_OF_NEURON_PROJECTION_DEVELOPMENT		71	-0.274565	-2.7007	0	0.000387961	0.038	1354	tags=65%, list=38%, signal=102%
GOBP_NEGATIVE_REGULATION_OF_PROTEIN_MODIFICATION_PROCESS	GOBP_NEGATIVE_REGULATION_OF_PROTEIN_MODIFICATION_PROCESS		138	-0.200303	-2.68747	0	0.000415754	0.041	1358	tags=57%, list=38%, signal=89%
GOBP_MEMBRANE_ORGANIZATION	GOBP_MEMBRANE_ORGANIZATION		218	-0.161809	-2.68701	0	0.000412628	0.041	1572	tags=59%, list=44%, signal=99%
GOBP_RECEPTOR_METABOLIC_PROCESS	GOBP_RECEPTOR_METABOLIC_PROCESS		31	-0.412276	-2.68562	0	0.000419645	0.042	1537	tags=84%, list=43%, signal=146%
GOBP_LEUKOCYTE_CELL_CELL_ADHESION	GOBP_LEUKOCYTE_CELL_CELL_ADHESION		92	-0.241167	-2.68226	0	0.000436599	0.044	1336	tags=61%, list=37%, signal=95%
GOBP_REGULATION_OF_MAP_KINASE_ACTIVITY	GOBP_REGULATION_OF_MAP_KINASE_ACTIVITY		77	-0.262115	-2.66563	0	0.000462689	0.047	1358	tags=64%, list=38%, signal=100%
GOBP_MYELOID_CELL_DIFFERENTIATION	GOBP_MYELOID_CELL_DIFFERENTIATION		109	-0.220199	-2.66007	0	0.000508064	0.051	1303	tags=58%, list=36%, signal=88%
GOBP_PEPTIDYL_TYROSINE_MODIFICATION	GOBP_PEPTIDYL_TYROSINE_MODIFICATION		75	-0.267037	-2.65505	0	0.000523645	0.053	1258	tags=61%, list=35%, signal=93%
GOBP_ANATOMICAL_STRUCTURE_FORMATION_INVOLVED_IN_MORPHOGENESIS	GOBP_ANATOMICAL_STRUCTURE_FORMATION_INVOLVED_IN_MORPHOGENESIS		189	-0.16871	-2.65221	0	0.000519878	0.053	1358	tags=54%, list=38%, signal=82%
GOBP_POSITIVE_REGULATION_OF_MACROAUTOPHAGY	GOBP_POSITIVE_REGULATION_OF_MACROAUTOPHAGY		18	-0.530982	-2.65186	0	0.000516165	0.053	1289	tags=89%, list=36%, signal=138%
GOBP_NEUTROPHIL_MIGRATION	GOBP_NEUTROPHIL_MIGRATION		33	-0.398503	-2.64821	0	0.000550438	0.057	1405	tags=79%, list=39%, signal=129%
GOBP_ACTIVATION_OF_INNATE_IMMUNE_RESPONSE	GOBP_ACTIVATION_OF_INNATE_IMMUNE_RESPONSE		40	-0.349717	-2.64646	0	0.000565357	0.059	1802	tags=85%, list=50%, signal=170%
GOBP_VACUOLAR_TRANSPORT	GOBP_VACUOLAR_TRANSPORT		33	-0.385925	-2.64567	0	0.000570725	0.059	1666	tags=85%, list=47%, signal=158%
GOBP_LIPID_METABOLIC_PROCESS	GOBP_LIPID_METABOLIC_PROCESS		265	-0.143607	-2.64422	0	0.000566762	0.059	1858	tags=65%, list=52%, signal=126%
GOBP_POSITIVE_REGULATION_OF_PEPTIDASE_ACTIVITY	GOBP_POSITIVE_REGULATION_OF_PEPTIDASE_ACTIVITY		53	-0.310326	-2.64299	0	0.000562853	0.059	1807	tags=81%, list=51%, signal=162%
GOBP_REGULATION_OF_CELLULAR_LOCALIZATION	GOBP_REGULATION_OF_CELLULAR_LOCALIZATION		175	-0.173708	-2.6419	0	0.000558998	0.059	1350	tags=54%, list=38%, signal=83%
GOBP_PLATELET_ACTIVATION	GOBP_PLATELET_ACTIVATION		33	-0.38798	-2.63458	0	0.000582863	0.062	1334	tags=76%, list=37%, signal=120%
GOBP_VASCULAR_ENDOTHELIAL_GROWTH_FACTOR_RECEPTOR_SIGNALING_PATHWAY	GOBP_VASCULAR_ENDOTHELIAL_GROWTH_FACTOR_RECEPTOR_SIGNALING_PATHWAY		25	-0.429828	-2.63096	0	0.000587749	0.063	1334	tags=80%, list=37%, signal=127%
GOBP_INTERLEUKIN_8_PRODUCTION	GOBP_INTERLEUKIN_8_PRODUCTION		24	-0.44457	-2.62705	0	0.000592659	0.064	805	tags=67%, list=23%, signal=85%
GOBP_POSITIVE_REGULATION_OF_SYNAPTIC_TRANSMISSION	GOBP_POSITIVE_REGULATION_OF_SYNAPTIC_TRANSMISSION		24	-0.443442	-2.62576	0	0.000597534	0.065	1702	tags=92%, list=48%, signal=174%
GOBP_POSITIVE_REGULATION_OF_PROTEOLYSIS	GOBP_POSITIVE_REGULATION_OF_PROTEOLYSIS		90	-0.23588	-2.61211	0.00200803	0.000710354	0.078	1561	tags=67%, list=44%, signal=115%
GOBP_RESPONSE_TO_TUMOR_NECROSIS_FACTOR	GOBP_RESPONSE_TO_TUMOR_NECROSIS_FACTOR		55	-0.29856	-2.60834	0	0.00070568	0.078	1289	tags=65%, list=36%, signal=101%
GOBP_REGULATION_OF_DEPHOSPHORYLATION	GOBP_REGULATION_OF_DEPHOSPHORYLATION		52	-0.306228	-2.60755	0	0.000701068	0.078	1396	tags=69%, list=39%, signal=112%
GOBP_REGULATION_OF_LEUKOCYTE_MEDIATED_IMMUNITY	GOBP_REGULATION_OF_LEUKOCYTE_MEDIATED_IMMUNITY		61	-0.282844	-2.60399	0	0.000748483	0.083	1116	tags=59%, list=31%, signal=84%
GOBP_CELLULAR_DEFENSE_RESPONSE	GOBP_CELLULAR_DEFENSE_RESPONSE		14	-0.578856	-2.59742	0	0.000760996	0.085	748	tags=79%, list=21%, signal=99%
GOBP_POSITIVE_REGULATION_OF_MAPK_CASCADE	GOBP_POSITIVE_REGULATION_OF_MAPK_CASCADE		105	-0.214065	-2.59186	0	0.000773201	0.087	1334	tags=58%, list=37%, signal=90%
GOBP_SUPEROXIDE_METABOLIC_PROCESS	GOBP_SUPEROXIDE_METABOLIC_PROCESS		21	-0.472127	-2.59084	0	0.000776723	0.088	1046	tags=76%, list=29%, signal=107%
GOBP_GRANULOCYTE_CHEMOTAXIS	GOBP_GRANULOCYTE_CHEMOTAXIS		34	-0.37522	-2.58755	0	0.000822203	0.094	1405	tags=76%, list=39%, signal=125%
GOBP_GLYCEROLIPID_METABOLIC_PROCESS	GOBP_GLYCEROLIPID_METABOLIC_PROCESS		77	-0.253613	-2.58253	0	0.000841757	0.096	1898	tags=78%, list=53%, signal=163%
GOBP_REGULATION_OF_PEPTIDYL_TYROSINE_PHOSPHORYLATION	GOBP_REGULATION_OF_PEPTIDYL_TYROSINE_PHOSPHORYLATION		53	-0.297662	-2.58111	0	0.000853321	0.098	1245	tags=64%, list=35%, signal=97%
GOBP_IMMUNE_SYSTEM_DEVELOPMENT	GOBP_IMMUNE_SYSTEM_DEVELOPMENT		222	-0.154355	-2.57993	0	0.000864411	0.099	1286	tags=50%, list=36%, signal=74%
GOBP_NEGATIVE_REGULATION_OF_CELL_DIFFERENTIATION	GOBP_NEGATIVE_REGULATION_OF_CELL_DIFFERENTIATION		103	-0.213046	-2.57473	0	0.000875476	0.101	1204	tags=54%, list=34%, signal=80%
GOBP_POSITIVE_REGULATION_OF_CHEMOKINE_PRODUCTION	GOBP_POSITIVE_REGULATION_OF_CHEMOKINE_PRODUCTION		15	-0.545966	-2.57313	0.00193798	0.000878104	0.102	1631	tags=100%, list=46%, signal=183%
GOBP_VASCULATURE_DEVELOPMENT	GOBP_VASCULATURE_DEVELOPMENT		123	-0.196558	-2.57028	0	0.000889516	0.104	1414	tags=59%, list=40%, signal=94%
GOBP_REGULATION_OF_CELL_MORPHOGENESIS	GOBP_REGULATION_OF_CELL_MORPHOGENESIS		71	-0.257536	-2.56554	0	0.000908811	0.106	1313	tags=62%, list=37%, signal=96%
GOBP_POSITIVE_REGULATION_OF_CELL_ADHESION	GOBP_POSITIVE_REGULATION_OF_CELL_ADHESION		108	-0.216128	-2.56539	0	0.000903336	0.106	1336	tags=58%, list=37%, signal=90%
GOBP_MUSCLE_SYSTEM_PROCESS	GOBP_MUSCLE_SYSTEM_PROCESS		73	-0.251743	-2.55816	0	0.000969953	0.115	1371	tags=63%, list=38%, signal=100%
GOBP_SUPEROXIDE_ANION_GENERATION	GOBP_SUPEROXIDE_ANION_GENERATION		11	-0.631922	-2.54417	0	0.00110008	0.132	998	tags=91%, list=28%, signal=126%
GOBP_POSITIVE_REGULATION_OF_PROTEIN_KINASE_ACTIVITY	GOBP_POSITIVE_REGULATION_OF_PROTEIN_KINASE_ACTIVITY		142	-0.186076	-2.54089	0	0.00114873	0.139	1350	tags=56%, list=38%, signal=86%
GOBP_REGULATION_OF_PHOSPHATASE_ACTIVITY	GOBP_REGULATION_OF_PHOSPHATASE_ACTIVITY		37	-0.352078	-2.53439	0	0.00118163	0.144	1363	tags=73%, list=38%, signal=117%
GOBP_REGULATION_OF_AUTOPHAGOSOME_ASSEMBLY	GOBP_REGULATION_OF_AUTOPHAGOSOME_ASSEMBLY		11	-0.633811	-2.52928	0	0.00126788	0.155	1316	tags=100%, list=37%, signal=158%
GOBP_VESICLE_ORGANIZATION	GOBP_VESICLE_ORGANIZATION		79	-0.242293	-2.52415	0	0.00130754	0.161	1325	tags=61%, list=37%, signal=94%
GOBP_RESPONSE_TO_INTERLEUKIN_1	GOBP_RESPONSE_TO_INTERLEUKIN_1		39	-0.333907	-2.52337	0	0.00132332	0.163	1569	tags=77%, list=44%, signal=136%
GOBP_INNATE_IMMUNE_RESPONSE_ACTIVATING_SIGNAL_TRANSDUCTION	GOBP_INNATE_IMMUNE_RESPONSE_ACTIVATING_SIGNAL_TRANSDUCTION		32	-0.372599	-2.51934	0	0.00135448	0.167	1361	tags=75%, list=38%, signal=120%
GOBP_GLYCEROPHOSPHOLIPID_METABOLIC_PROCESS	GOBP_GLYCEROPHOSPHOLIPID_METABOLIC_PROCESS		64	-0.270649	-2.51652	0	0.00134674	0.167	1898	tags=80%, list=53%, signal=167%
GOBP_SMALL_GTPASE_MEDIATED_SIGNAL_TRANSDUCTION	GOBP_SMALL_GTPASE_MEDIATED_SIGNAL_TRANSDUCTION		112	-0.204346	-2.50159	0	0.00149124	0.185	1367	tags=58%, list=38%, signal=91%
GOBP_NEGATIVE_REGULATION_OF_TOLL_LIKE_RECEPTOR_SIGNALING_PATHWAY	GOBP_NEGATIVE_REGULATION_OF_TOLL_LIKE_RECEPTOR_SIGNALING_PATHWAY		12	-0.599438	-2.50078	0	0.00149016	0.186	546	tags=75%, list=15%, signal=88%
GOBP_EXTRINSIC_APOPTOTIC_SIGNALING_PATHWAY	GOBP_EXTRINSIC_APOPTOTIC_SIGNALING_PATHWAY		62	-0.270563	-2.50044	0	0.00148179	0.186	1183	tags=60%, list=33%, signal=88%
GOBP_INTERLEUKIN_1_MEDIATED_SIGNALING_PATHWAY	GOBP_INTERLEUKIN_1_MEDIATED_SIGNALING_PATHWAY		25	-0.418731	-2.49977	0	0.00148842	0.188	1802	tags=92%, list=50%, signal=184%
GOBP_VESICLE_DOCKING	GOBP_VESICLE_DOCKING		17	-0.508513	-2.49924	0	0.00148761	0.189	1345	tags=88%, list=38%, signal=141%
GOBP_RESPONSE_TO_GROWTH_FACTOR	GOBP_RESPONSE_TO_GROWTH_FACTOR		132	-0.188583	-2.49671	0	0.00152414	0.194	1463	tags=59%, list=41%, signal=96%
GOBP_ENDOSOME_ORGANIZATION	GOBP_ENDOSOME_ORGANIZATION		16	-0.506609	-2.49587	0	0.0015233	0.195	1325	tags=88%, list=37%, signal=138%
GOBP_LEUKOCYTE_CHEMOTAXIS	GOBP_LEUKOCYTE_CHEMOTAXIS		63	-0.266725	-2.4929	0	0.00153711	0.197	1333	tags=63%, list=37%, signal=100%
GOBP_REGULATION_OF_SMALL_GTPASE_MEDIATED_SIGNAL_TRANSDUCTION	GOBP_REGULATION_OF_SMALL_GTPASE_MEDIATED_SIGNAL_TRANSDUCTION		73	-0.247762	-2.4922	0	0.00152875	0.197	1336	tags=62%, list=37%, signal=96%
GOBP_REGULATION_OF_PEPTIDASE_ACTIVITY	GOBP_REGULATION_OF_PEPTIDASE_ACTIVITY		88	-0.227912	-2.48476	0.00199203	0.00159283	0.204	1683	tags=69%, list=47%, signal=128%
GOBP_INTRACELLULAR_TRANSPORT	GOBP_INTRACELLULAR_TRANSPORT		432	-0.110209	-2.48412	0	0.00158427	0.204	2582	tags=82%, list=72%, signal=260%
GOBP_RESPONSE_TO_OXYGEN_CONTAINING_COMPOUND	GOBP_RESPONSE_TO_OXYGEN_CONTAINING_COMPOUND		360	-0.120223	-2.48178	0	0.00159744	0.205	1381	tags=49%, list=39%, signal=72%
GOBP_POSITIVE_REGULATION_OF_GTPASE_ACTIVITY	GOBP_POSITIVE_REGULATION_OF_GTPASE_ACTIVITY		87	-0.223681	-2.47294	0	0.00168107	0.217	1028	tags=51%, list=29%, signal=69%
GOBP_REGULATION_OF_VACUOLE_ORGANIZATION	GOBP_REGULATION_OF_VACUOLE_ORGANIZATION		13	-0.556963	-2.47268	0	0.00167922	0.218	1316	tags=92%, list=37%, signal=146%
GOBP_REGULATION_OF_MULTICELLULAR_ORGANISMAL_DEVELOPMENT	GOBP_REGULATION_OF_MULTICELLULAR_ORGANISMAL_DEVELOPMENT		241	-0.141276	-2.47177	0	0.00167744	0.219	1309	tags=50%, list=37%, signal=73%
GOBP_REGULATION_OF_EXOCYTOSIS	GOBP_REGULATION_OF_EXOCYTOSIS		37	-0.343201	-2.45588	0	0.00187967	0.241	1684	tags=81%, list=47%, signal=152%
GOBP_REGULATION_OF_AXONOGENESIS	GOBP_REGULATION_OF_AXONOGENESIS		31	-0.366335	-2.45561	0	0.00186988	0.241	1354	tags=74%, list=38%, signal=118%
GOBP_CYTOSOLIC_TRANSPORT	GOBP_CYTOSOLIC_TRANSPORT		36	-0.343609	-2.45457	0	0.00188087	0.242	1465	tags=75%, list=41%, signal=126%
GOBP_REGULATION_OF_CYSTEINE_TYPE_ENDOPEPTIDASE_ACTIVITY	GOBP_REGULATION_OF_CYSTEINE_TYPE_ENDOPEPTIDASE_ACTIVITY		57	-0.273589	-2.45408	0	0.00187118	0.242	1734	tags=75%, list=49%, signal=144%
GOBP_LONG_TERM_SYNAPTIC_POTENTIATION	GOBP_LONG_TERM_SYNAPTIC_POTENTIATION		17	-0.485695	-2.45022	0	0.00191689	0.249	1216	tags=82%, list=34%, signal=124%
GOBP_REGULATION_OF_CELL_SHAPE	GOBP_REGULATION_OF_CELL_SHAPE		35	-0.350418	-2.4461	0.00196464	0.00193469	0.253	1313	tags=71%, list=37%, signal=112%
GOBP_ERK1_AND_ERK2_CASCADE	GOBP_ERK1_AND_ERK2_CASCADE		60	-0.266591	-2.44008	0	0.00196576	0.257	1327	tags=63%, list=37%, signal=99%
GOBP_PHOSPHOLIPID_METABOLIC_PROCESS	GOBP_PHOSPHOLIPID_METABOLIC_PROCESS		82	-0.23031	-2.43922	0	0.00197617	0.259	1898	tags=76%, list=53%, signal=158%
GOBP_NEGATIVE_REGULATION_OF_CATALYTIC_ACTIVITY	GOBP_NEGATIVE_REGULATION_OF_CATALYTIC_ACTIVITY		160	-0.169395	-2.43054	0	0.0021011	0.274	1276	tags=52%, list=36%, signal=77%
GOBP_REGULATION_OF_CELL_CELL_ADHESION	GOBP_REGULATION_OF_CELL_CELL_ADHESION		102	-0.210708	-2.43053	0	0.00209059	0.274	1336	tags=58%, list=37%, signal=90%
GOBP_INTERFERON_GAMMA_PRODUCTION	GOBP_INTERFERON_GAMMA_PRODUCTION		31	-0.361935	-2.4284	0	0.00210706	0.277	563	tags=52%, list=16%, signal=61%
GOBP_DENDRITE_DEVELOPMENT	GOBP_DENDRITE_DEVELOPMENT		38	-0.331353	-2.42363	0	0.00218959	0.287	1086	tags=63%, list=30%, signal=90%
GOBP_MYELOID_LEUKOCYTE_MIGRATION	GOBP_MYELOID_LEUKOCYTE_MIGRATION		60	-0.264882	-2.41019	0.00201207	0.00242919	0.317	1333	tags=63%, list=37%, signal=99%
GOBP_POSITIVE_REGULATION_OF_DEVELOPMENTAL_PROCESS	GOBP_POSITIVE_REGULATION_OF_DEVELOPMENTAL_PROCESS		236	-0.138449	-2.40021	0	0.002634	0.338	1310	tags=50%, list=37%, signal=73%
GOBP_G_PROTEIN_COUPLED_RECEPTOR_SIGNALING_PATHWAY	GOBP_G_PROTEIN_COUPLED_RECEPTOR_SIGNALING_PATHWAY		119	-0.191754	-2.3998	0	0.00262115	0.338	1350	tags=56%, list=38%, signal=87%
GOBP_LIPOPOLYSACCHARIDE_MEDIATED_SIGNALING_PATHWAY	GOBP_LIPOPOLYSACCHARIDE_MEDIATED_SIGNALING_PATHWAY		17	-0.495259	-2.39925	0	0.0026148	0.339	1182	tags=82%, list=33%, signal=122%
GOBP_BLOOD_VESSEL_MORPHOGENESIS	GOBP_BLOOD_VESSEL_MORPHOGENESIS		107	-0.200108	-2.39793	0	0.00260217	0.339	1344	tags=57%, list=38%, signal=89%
GOBP_VESICLE_TRANSPORT_ALONG_MICROTUBULE	GOBP_VESICLE_TRANSPORT_ALONG_MICROTUBULE		10	-0.63251	-2.39701	0	0.00260247	0.34	1320	tags=100%, list=37%, signal=158%
GOBP_REGULATION_OF_PHOSPHOPROTEIN_PHOSPHATASE_ACTIVITY	GOBP_REGULATION_OF_PHOSPHOPROTEIN_PHOSPHATASE_ACTIVITY		29	-0.38041	-2.39542	0	0.00262261	0.345	1363	tags=76%, list=38%, signal=122%
GOBP_CHEMICAL_HOMEOSTASIS	GOBP_CHEMICAL_HOMEOSTASIS		202	-0.148289	-2.39504	0	0.0026228	0.346	1358	tags=52%, list=38%, signal=79%
GOBP_NEGATIVE_REGULATION_OF_TOR_SIGNALING	GOBP_NEGATIVE_REGULATION_OF_TOR_SIGNALING		10	-0.636665	-2.39485	0	0.0026165	0.347	948	tags=90%, list=27%, signal=122%
GOBP_POSITIVE_REGULATION_OF_PROTEIN_METABOLIC_PROCESS	GOBP_POSITIVE_REGULATION_OF_PROTEIN_METABOLIC_PROCESS		360	-0.117296	-2.39215	0	0.0026546	0.351	1569	tags=54%, list=44%, signal=87%
GOBP_REGULATION_OF_ION_TRANSPORT	GOBP_REGULATION_OF_ION_TRANSPORT		221	-0.140199	-2.39211	0	0.00264214	0.351	1794	tags=63%, list=50%, signal=119%
GOBP_POSITIVE_REGULATION_OF_INTERLEUKIN_6_PRODUCTION	GOBP_POSITIVE_REGULATION_OF_INTERLEUKIN_6_PRODUCTION		25	-0.392117	-2.39192	0	0.00264218	0.353	1182	tags=72%, list=33%, signal=107%
GOBP_NEGATIVE_REGULATION_OF_MOLECULAR_FUNCTION	GOBP_NEGATIVE_REGULATION_OF_MOLECULAR_FUNCTION		216	-0.142614	-2.39047	0	0.00265455	0.355	1358	tags=51%, list=38%, signal=78%
GOBP_REGULATION_OF_GTPASE_ACTIVITY	GOBP_REGULATION_OF_GTPASE_ACTIVITY		103	-0.203799	-2.38794	0	0.00271609	0.363	1028	tags=49%, list=29%, signal=66%
GOBP_MULTICELLULAR_ORGANISMAL_HOMEOSTASIS	GOBP_MULTICELLULAR_ORGANISMAL_HOMEOSTASIS		96	-0.212972	-2.38089	0	0.0028332	0.376	1456	tags=61%, list=41%, signal=101%
GOBP_LEUKOCYTE_MIGRATION	GOBP_LEUKOCYTE_MIGRATION		128	-0.181284	-2.37796	0	0.00291255	0.382	1358	tags=55%, list=38%, signal=86%
GOBP_I_KAPPAB_KINASE_NF_KAPPAB_SIGNALING	GOBP_I_KAPPAB_KINASE_NF_KAPPAB_SIGNALING		73	-0.236349	-2.37326	0	0.00298512	0.389	1327	tags=60%, list=37%, signal=94%
GOBP_TUMOR_NECROSIS_FACTOR_SUPERFAMILY_CYTOKINE_PRODUCTION	GOBP_TUMOR_NECROSIS_FACTOR_SUPERFAMILY_CYTOKINE_PRODUCTION		37	-0.330884	-2.37139	0.00195695	0.00303877	0.395	1631	tags=78%, list=46%, signal=143%
GOBP_NEUTROPHIL_CHEMOTAXIS	GOBP_NEUTROPHIL_CHEMOTAXIS		27	-0.387651	-2.36641	0	0.00309792	0.404	1405	tags=78%, list=39%, signal=127%
GOBP_INTERLEUKIN_6_PRODUCTION	GOBP_INTERLEUKIN_6_PRODUCTION		40	-0.322282	-2.35902	0	0.00325997	0.416	1631	tags=78%, list=46%, signal=141%
GOBP_P38MAPK_CASCADE	GOBP_P38MAPK_CASCADE		14	-0.51594	-2.35699	0	0.00329337	0.423	1227	tags=86%, list=34%, signal=130%
GOBP_RESPONSE_TO_INSULIN	GOBP_RESPONSE_TO_INSULIN		67	-0.246105	-2.3539	0	0.00332072	0.428	1111	tags=55%, list=31%, signal=79%
GOBP_PEPTIDYL_SERINE_MODIFICATION	GOBP_PEPTIDYL_SERINE_MODIFICATION		91	-0.211976	-2.35336	0	0.00331197	0.428	1265	tags=56%, list=35%, signal=85%
GOBP_CELLULAR_RESPONSE_TO_OXYGEN_CONTAINING_COMPOUND	GOBP_CELLULAR_RESPONSE_TO_OXYGEN_CONTAINING_COMPOUND		259	-0.128616	-2.35079	0	0.00336258	0.434	1354	tags=50%, list=38%, signal=74%
GOBP_FC_RECEPTOR_MEDIATED_STIMULATORY_SIGNALING_PATHWAY	GOBP_FC_RECEPTOR_MEDIATED_STIMULATORY_SIGNALING_PATHWAY		41	-0.31221	-2.35077	0	0.00334776	0.434	1338	tags=68%, list=37%, signal=108%
GOBP_STRESS_ACTIVATED_PROTEIN_KINASE_SIGNALING_CASCADE	GOBP_STRESS_ACTIVATED_PROTEIN_KINASE_SIGNALING_CASCADE		63	-0.252276	-2.34925	0	0.00339159	0.44	1327	tags=62%, list=37%, signal=97%
GOBP_REGULATION_OF_PROTEIN_DEPHOSPHORYLATION	GOBP_REGULATION_OF_PROTEIN_DEPHOSPHORYLATION		40	-0.32231	-2.34215	0.00196464	0.00352258	0.457	1363	tags=70%, list=38%, signal=112%
GOBP_PROTEIN_AUTOPHOSPHORYLATION	GOBP_PROTEIN_AUTOPHOSPHORYLATION		63	-0.255782	-2.33166	0.00204918	0.00380313	0.486	1258	tags=60%, list=35%, signal=91%
GOBP_REGULATION_OF_DNA_BINDING_TRANSCRIPTION_FACTOR_ACTIVITY	GOBP_REGULATION_OF_DNA_BINDING_TRANSCRIPTION_FACTOR_ACTIVITY		96	-0.207746	-2.32512	0	0.00393864	0.5	1623	tags=66%, list=45%, signal=117%
GOBP_LYSOSOME_LOCALIZATION	GOBP_LYSOSOME_LOCALIZATION		25	-0.393493	-2.32294	0	0.00397389	0.503	1320	tags=76%, list=37%, signal=120%
GOBP_POSITIVE_REGULATION_OF_TRANSPORT	GOBP_POSITIVE_REGULATION_OF_TRANSPORT		167	-0.158225	-2.32269	0	0.00395684	0.503	1537	tags=58%, list=43%, signal=97%
GOBP_POSITIVE_REGULATION_OF_CELL_DIFFERENTIATION	GOBP_POSITIVE_REGULATION_OF_CELL_DIFFERENTIATION		164	-0.155967	-2.31112	0.00193424	0.00426567	0.536	1103	tags=46%, list=31%, signal=63%
GOBP_NEGATIVE_REGULATION_OF_PEPTIDYL_TYROSINE_PHOSPHORYLATION	GOBP_NEGATIVE_REGULATION_OF_PEPTIDYL_TYROSINE_PHOSPHORYLATION		18	-0.460233	-2.30878	0.00198413	0.00432178	0.544	1342	tags=83%, list=38%, signal=133%
GOBP_INOSITOL_LIPID_MEDIATED_SIGNALING	GOBP_INOSITOL_LIPID_MEDIATED_SIGNALING		42	-0.296978	-2.30358	0	0.00449158	0.554	1334	tags=67%, list=37%, signal=105%
GOBP_POSITIVE_REGULATION_OF_CELL_PROJECTION_ORGANIZATION	GOBP_POSITIVE_REGULATION_OF_CELL_PROJECTION_ORGANIZATION		65	-0.240991	-2.29958	0	0.0046076	0.563	1354	tags=62%, list=38%, signal=97%
GOBP_POSITIVE_REGULATION_OF_PROTEIN_POLYMERIZATION	GOBP_POSITIVE_REGULATION_OF_PROTEIN_POLYMERIZATION		31	-0.345501	-2.29784	0	0.00465631	0.569	1543	tags=77%, list=43%, signal=135%
GOBP_NEGATIVE_REGULATION_OF_MULTICELLULAR_ORGANISMAL_PROCESS	GOBP_NEGATIVE_REGULATION_OF_MULTICELLULAR_ORGANISMAL_PROCESS		170	-0.153166	-2.29411	0	0.00476507	0.577	1392	tags=54%, list=39%, signal=84%
GOBP_REGULATION_OF_TOR_SIGNALING	GOBP_REGULATION_OF_TOR_SIGNALING		23	-0.397516	-2.29403	0	0.00475086	0.577	1541	tags=83%, list=43%, signal=144%
GOBP_REGULATION_OF_REGULATED_SECRETORY_PATHWAY	GOBP_REGULATION_OF_REGULATED_SECRETORY_PATHWAY		29	-0.359339	-2.29294	0	0.00478123	0.582	1684	tags=83%, list=47%, signal=155%
GOBP_REGULATION_OF_MYOBLAST_DIFFERENTIATION	GOBP_REGULATION_OF_MYOBLAST_DIFFERENTIATION		10	-0.594834	-2.29242	0.00201207	0.00480065	0.584	1097	tags=90%, list=31%, signal=130%
GOBP_PROTEIN_CATABOLIC_PROCESS	GOBP_PROTEIN_CATABOLIC_PROCESS		193	-0.145276	-2.28084	0	0.00514369	0.61	1620	tags=59%, list=45%, signal=102%
GOBP_NEGATIVE_REGULATION_OF_PROTEIN_METABOLIC_PROCESS	GOBP_NEGATIVE_REGULATION_OF_PROTEIN_METABOLIC_PROCESS		225	-0.135289	-2.27974	0.00380228	0.00517207	0.614	1358	tags=51%, list=38%, signal=77%
GOBP_NEURON_PROJECTION_GUIDANCE	GOBP_NEURON_PROJECTION_GUIDANCE		40	-0.304672	-2.27918	0.00192678	0.0051619	0.616	1336	tags=68%, list=37%, signal=107%
GOBP_REGULATION_OF_EXTRINSIC_APOPTOTIC_SIGNALING_PATHWAY	GOBP_REGULATION_OF_EXTRINSIC_APOPTOTIC_SIGNALING_PATHWAY		46	-0.281413	-2.27484	0	0.00533275	0.627	1183	tags=61%, list=33%, signal=90%
GOBP_PHOSPHOLIPID_BIOSYNTHETIC_PROCESS	GOBP_PHOSPHOLIPID_BIOSYNTHETIC_PROCESS		61	-0.250949	-2.27037	0	0.00547878	0.638	1755	tags=74%, list=49%, signal=143%
GOBP_POSITIVE_REGULATION_OF_TUMOR_NECROSIS_FACTOR_SUPERFAMILY_CYTOKINE_PRODUCTION	GOBP_POSITIVE_REGULATION_OF_TUMOR_NECROSIS_FACTOR_SUPERFAMILY_CYTOKINE_PRODUCTION		25	-0.383659	-2.2678	0.00188324	0.00553264	0.643	1212	tags=72%, list=34%, signal=108%
GOBP_REGULATION_OF_BODY_FLUID_LEVELS	GOBP_REGULATION_OF_BODY_FLUID_LEVELS		98	-0.195622	-2.26648	0	0.00555357	0.647	1399	tags=58%, list=39%, signal=93%
GOBP_POSITIVE_REGULATION_OF_PROTEIN_MODIFICATION_PROCESS	GOBP_POSITIVE_REGULATION_OF_PROTEIN_MODIFICATION_PROCESS		250	-0.127634	-2.26	0.00196078	0.00578969	0.661	1363	tags=50%, list=38%, signal=75%
GOBP_CHEMOKINE_PRODUCTION	GOBP_CHEMOKINE_PRODUCTION		24	-0.381342	-2.25808	0	0.00583593	0.664	1327	tags=75%, list=37%, signal=119%
GOBP_REGULATION_OF_SECRETION	GOBP_REGULATION_OF_SECRETION		108	-0.184148	-2.25779	0	0.00582348	0.665	1546	tags=61%, list=43%, signal=104%
GOBP_REGULATION_OF_PHAGOCYTOSIS	GOBP_REGULATION_OF_PHAGOCYTOSIS		33	-0.328787	-2.25205	0.00205339	0.00602259	0.68	1327	tags=70%, list=37%, signal=110%
GOBP_ACTIVATION_OF_MAPKK_ACTIVITY	GOBP_ACTIVATION_OF_MAPKK_ACTIVITY		13	-0.51741	-2.24813	0	0.00616782	0.685	1182	tags=85%, list=33%, signal=126%
GOBP_FC_EPSILON_RECEPTOR_SIGNALING_PATHWAY	GOBP_FC_EPSILON_RECEPTOR_SIGNALING_PATHWAY		34	-0.331377	-2.24528	0	0.00626928	0.693	1350	tags=71%, list=38%, signal=112%
GOBP_AMYLOID_PRECURSOR_PROTEIN_CATABOLIC_PROCESS	GOBP_AMYLOID_PRECURSOR_PROTEIN_CATABOLIC_PROCESS		17	-0.449971	-2.24479	0	0.00626626	0.696	1343	tags=82%, list=38%, signal=131%
GOBP_CELLULAR_RESPONSE_TO_PEPTIDE	GOBP_CELLULAR_RESPONSE_TO_PEPTIDE		99	-0.192492	-2.24476	0	0.00624187	0.696	1353	tags=57%, list=38%, signal=89%
GOBP_PROTEOLYSIS	GOBP_PROTEOLYSIS		334	-0.108787	-2.24399	0	0.00623876	0.698	1531	tags=53%, list=43%, signal=84%
GOBP_CELLULAR_RESPONSE_TO_NITROGEN_COMPOUND	GOBP_CELLULAR_RESPONSE_TO_NITROGEN_COMPOUND		150	-0.161621	-2.24378	0	0.006225	0.7	1353	tags=53%, list=38%, signal=82%
GOBP_REGULATION_OF_CELL_JUNCTION_ASSEMBLY	GOBP_REGULATION_OF_CELL_JUNCTION_ASSEMBLY		26	-0.368671	-2.24266	0.00196078	0.00621651	0.7	1304	tags=73%, list=37%, signal=114%
GOBP_REGULATION_OF_CELL_DEVELOPMENT	GOBP_REGULATION_OF_CELL_DEVELOPMENT		99	-0.192204	-2.24041	0	0.00629517	0.708	1354	tags=57%, list=38%, signal=89%
GOBP_NEGATIVE_REGULATION_OF_ACTIN_FILAMENT_POLYMERIZATION	GOBP_NEGATIVE_REGULATION_OF_ACTIN_FILAMENT_POLYMERIZATION		14	-0.480246	-2.23067	0	0.00665446	0.724	1354	tags=86%, list=38%, signal=137%
GOBP_ESTABLISHMENT_OF_ORGANELLE_LOCALIZATION	GOBP_ESTABLISHMENT_OF_ORGANELLE_LOCALIZATION		115	-0.184375	-2.23018	0	0.00666051	0.726	1600	tags=63%, list=45%, signal=110%
GOBP_POSITIVE_REGULATION_OF_ERK1_AND_ERK2_CASCADE	GOBP_POSITIVE_REGULATION_OF_ERK1_AND_ERK2_CASCADE		38	-0.31013	-2.22419	0	0.00699508	0.741	1631	tags=76%, list=46%, signal=139%
GOBP_DENDRITE_MORPHOGENESIS	GOBP_DENDRITE_MORPHOGENESIS		20	-0.410135	-2.22328	0.00217391	0.00701915	0.743	1759	tags=90%, list=49%, signal=176%
GOBP_SYNAPTIC_SIGNALING	GOBP_SYNAPTIC_SIGNALING		98	-0.192338	-2.22271	0	0.00701354	0.743	1702	tags=66%, list=48%, signal=123%
GOBP_AUTOPHAGOSOME_MATURATION	GOBP_AUTOPHAGOSOME_MATURATION		11	-0.539251	-2.22072	0.00403226	0.00706255	0.745	1328	tags=91%, list=37%, signal=144%
GOBP_REGULATION_OF_HETEROTYPIC_CELL_CELL_ADHESION	GOBP_REGULATION_OF_HETEROTYPIC_CELL_CELL_ADHESION		10	-0.572094	-2.21832	0.00196078	0.00719534	0.751	1178	tags=90%, list=33%, signal=134%
GOBP_POSITIVE_REGULATION_OF_STRESS_ACTIVATED_PROTEIN_KINASE_SIGNALING_CASCADE	GOBP_POSITIVE_REGULATION_OF_STRESS_ACTIVATED_PROTEIN_KINASE_SIGNALING_CASCADE		26	-0.36405	-2.21763	0.00213675	0.00722369	0.752	1183	tags=69%, list=33%, signal=103%
GOBP_NEGATIVE_REGULATION_OF_NF_KAPPAB_TRANSCRIPTION_FACTOR_ACTIVITY	GOBP_NEGATIVE_REGULATION_OF_NF_KAPPAB_TRANSCRIPTION_FACTOR_ACTIVITY		20	-0.415315	-2.21602	0.002079	0.00729676	0.757	1562	tags=85%, list=44%, signal=150%
GOBP_PHOSPHATIDYLINOSITOL_METABOLIC_PROCESS	GOBP_PHOSPHATIDYLINOSITOL_METABOLIC_PROCESS		36	-0.313286	-2.21584	0.00191571	0.00726983	0.757	1473	tags=72%, list=41%, signal=122%
GOBP_HOMEOSTATIC_PROCESS	GOBP_HOMEOSTATIC_PROCESS		401	-0.0993983	-2.21356	0	0.00738552	0.766	1405	tags=48%, list=39%, signal=70%
GOBP_LUNG_MORPHOGENESIS	GOBP_LUNG_MORPHOGENESIS		10	-0.57406	-2.21252	0.00198807	0.00741736	0.767	1171	tags=90%, list=33%, signal=134%
GOBP_CELL_CHEMOTAXIS	GOBP_CELL_CHEMOTAXIS		77	-0.216175	-2.21248	0.00206612	0.00739029	0.767	1333	tags=58%, list=37%, signal=91%
GOBP_POSITIVE_REGULATION_OF_EXOCYTOSIS	GOBP_POSITIVE_REGULATION_OF_EXOCYTOSIS		21	-0.400933	-2.21018	0.00193424	0.00747602	0.772	1639	tags=86%, list=46%, signal=157%
GOBP_NECROTIC_CELL_DEATH	GOBP_NECROTIC_CELL_DEATH		20	-0.409459	-2.20999	0.00203252	0.00745884	0.772	1047	tags=70%, list=29%, signal=98%
GOBP_POSITIVE_REGULATION_OF_CELLULAR_COMPONENT_BIOGENESIS	GOBP_POSITIVE_REGULATION_OF_CELLULAR_COMPONENT_BIOGENESIS		116	-0.17875	-2.20904	0.00195312	0.00747543	0.775	1354	tags=55%, list=38%, signal=86%
GOBP_REGULATION_OF_NERVOUS_SYSTEM_DEVELOPMENT	GOBP_REGULATION_OF_NERVOUS_SYSTEM_DEVELOPMENT		69	-0.225993	-2.20851	0.0019802	0.00745825	0.776	1073	tags=52%, list=30%, signal=73%
GOBP_REACTIVE_OXYGEN_SPECIES_METABOLIC_PROCESS	GOBP_REACTIVE_OXYGEN_SPECIES_METABOLIC_PROCESS		72	-0.225302	-2.20703	0.00414938	0.00750402	0.781	1693	tags=69%, list=47%, signal=129%
GOBP_REGULATION_OF_NEUROGENESIS	GOBP_REGULATION_OF_NEUROGENESIS		60	-0.241951	-2.20541	0	0.00753986	0.782	1354	tags=62%, list=38%, signal=98%
GOBP_EXTRINSIC_APOPTOTIC_SIGNALING_PATHWAY_VIA_DEATH_DOMAIN_RECEPTORS	GOBP_EXTRINSIC_APOPTOTIC_SIGNALING_PATHWAY_VIA_DEATH_DOMAIN_RECEPTORS		30	-0.338076	-2.20292	0.002	0.00762358	0.785	1423	tags=73%, list=40%, signal=121%
GOBP_NIK_NF_KAPPAB_SIGNALING	GOBP_NIK_NF_KAPPAB_SIGNALING		37	-0.309821	-2.19998	0	0.00775299	0.791	1802	tags=81%, list=50%, signal=162%
GOBP_SIGNAL_RELEASE	GOBP_SIGNAL_RELEASE		76	-0.215389	-2.19673	0.00205761	0.00792523	0.8	1551	tags=64%, list=43%, signal=112%
GOBP_AUTOPHAGY_OF_MITOCHONDRION	GOBP_AUTOPHAGY_OF_MITOCHONDRION		21	-0.396991	-2.19663	0.00205339	0.0079067	0.8	1653	tags=86%, list=46%, signal=159%
GOBP_REGULATION_OF_HEMOPOIESIS	GOBP_REGULATION_OF_HEMOPOIESIS		93	-0.194473	-2.19217	0	0.00816456	0.809	976	tags=46%, list=27%, signal=62%
GOBP_SELECTIVE_AUTOPHAGY	GOBP_SELECTIVE_AUTOPHAGY		16	-0.45592	-2.19198	0.00200401	0.00814067	0.809	1282	tags=81%, list=36%, signal=126%
GOBP_ENDOPLASMIC_RETICULUM_TO_GOLGI_VESICLE_MEDIATED_TRANSPORT	GOBP_ENDOPLASMIC_RETICULUM_TO_GOLGI_VESICLE_MEDIATED_TRANSPORT		34	-0.316779	-2.18893	0.00202429	0.00830367	0.813	2032	tags=88%, list=57%, signal=203%
GOBP_TEMPERATURE_HOMEOSTASIS	GOBP_TEMPERATURE_HOMEOSTASIS		38	-0.299378	-2.1844	0.00194175	0.00852161	0.822	1011	tags=58%, list=28%, signal=80%
GOBP_POSITIVE_REGULATION_OF_PHAGOCYTOSIS	GOBP_POSITIVE_REGULATION_OF_PHAGOCYTOSIS		19	-0.42049	-2.18156	0	0.00866007	0.828	1327	tags=79%, list=37%, signal=125%
GOBP_RDNA_HETEROCHROMATIN_ASSEMBLY	GOBP_RDNA_HETEROCHROMATIN_ASSEMBLY		16	-0.449663	-2.17972	0	0.00871306	0.828	188	tags=50%, list=5%, signal=53%
GOBP_HEART_DEVELOPMENT	GOBP_HEART_DEVELOPMENT		90	-0.19732	-2.17807	0.00191205	0.00879007	0.83	1219	tags=53%, list=34%, signal=79%
GOBP_NEGATIVE_REGULATION_OF_TRANSPORT	GOBP_NEGATIVE_REGULATION_OF_TRANSPORT		86	-0.201384	-2.17782	0	0.00876922	0.83	1708	tags=67%, list=48%, signal=126%
GOBP_NEGATIVE_REGULATION_OF_CYTOKINE_PRODUCTION	GOBP_NEGATIVE_REGULATION_OF_CYTOKINE_PRODUCTION		61	-0.237591	-2.17748	0.0020284	0.00874384	0.83	1392	tags=62%, list=39%, signal=100%
GOBP_CELLULAR_LIPID_METABOLIC_PROCESS	GOBP_CELLULAR_LIPID_METABOLIC_PROCESS		197	-0.135096	-2.17616	0	0.00882382	0.833	2011	tags=69%, list=56%, signal=149%
GOBP_POSITIVE_REGULATION_OF_TRANSFERASE_ACTIVITY	GOBP_POSITIVE_REGULATION_OF_TRANSFERASE_ACTIVITY		175	-0.143665	-2.17488	0	0.00888033	0.839	1350	tags=51%, list=38%, signal=79%
GOBP_ACTIN_FILAMENT_DEPOLYMERIZATION	GOBP_ACTIN_FILAMENT_DEPOLYMERIZATION		15	-0.463555	-2.1747	0	0.00885926	0.839	1686	tags=93%, list=47%, signal=176%
GOBP_AMYLOID_PRECURSOR_PROTEIN_METABOLIC_PROCESS	GOBP_AMYLOID_PRECURSOR_PROTEIN_METABOLIC_PROCESS		21	-0.403079	-2.17377	0.0020284	0.00889753	0.845	951	tags=67%, list=27%, signal=90%
GOBP_CELL_CELL_SIGNALING_BY_WNT	GOBP_CELL_CELL_SIGNALING_BY_WNT		94	-0.192352	-2.17024	0.00204918	0.00910585	0.85	1802	tags=69%, list=50%, signal=136%
GOBP_LYMPHOCYTE_ACTIVATION	GOBP_LYMPHOCYTE_ACTIVATION		191	-0.136158	-2.16924	0	0.00912914	0.852	1336	tags=50%, list=37%, signal=76%
GOBP_MYELOID_LEUKOCYTE_DIFFERENTIATION	GOBP_MYELOID_LEUKOCYTE_DIFFERENTIATION		46	-0.274051	-2.1691	0.00396825	0.00910329	0.852	976	tags=54%, list=27%, signal=74%
GOBP_POSITIVE_REGULATION_OF_DNA_BINDING_TRANSCRIPTION_FACTOR_ACTIVITY	GOBP_POSITIVE_REGULATION_OF_DNA_BINDING_TRANSCRIPTION_FACTOR_ACTIVITY		65	-0.234445	-2.1674	0.00200401	0.00916289	0.856	1322	tags=60%, list=37%, signal=94%
GOBP_NEGATIVE_REGULATION_OF_TRANSFERASE_ACTIVITY	GOBP_NEGATIVE_REGULATION_OF_TRANSFERASE_ACTIVITY		74	-0.219237	-2.1635	0	0.00938534	0.863	1358	tags=59%, list=38%, signal=94%
GOBP_CELL_SURFACE_RECEPTOR_SIGNALING_PATHWAY_INVOLVED_IN_CELL_CELL_SIGNALING	GOBP_CELL_SURFACE_RECEPTOR_SIGNALING_PATHWAY_INVOLVED_IN_CELL_CELL_SIGNALING		103	-0.180621	-2.1632	0.00200803	0.00938071	0.864	1802	tags=68%, list=50%, signal=133%
GOBP_NEUROTRANSMITTER_SECRETION	GOBP_NEUROTRANSMITTER_SECRETION		22	-0.394904	-2.15709	0	0.00974413	0.88	1684	tags=86%, list=47%, signal=162%
GOBP_SYNCYTIUM_FORMATION	GOBP_SYNCYTIUM_FORMATION		13	-0.478138	-2.15547	0.00194553	0.00977797	0.884	1047	tags=77%, list=29%, signal=108%
GOBP_MONONUCLEAR_CELL_MIGRATION	GOBP_MONONUCLEAR_CELL_MIGRATION		49	-0.267542	-2.15521	0	0.00976758	0.884	808	tags=49%, list=23%, signal=62%
GOBP_EXTERNAL_ENCAPSULATING_STRUCTURE_ORGANIZATION	GOBP_EXTERNAL_ENCAPSULATING_STRUCTURE_ORGANIZATION		54	-0.247826	-2.1537	0.00387597	0.00984925	0.886	849	tags=48%, list=24%, signal=62%
GOBP_CELLULAR_RESPONSE_TO_PEPTIDE_HORMONE_STIMULUS	GOBP_CELLULAR_RESPONSE_TO_PEPTIDE_HORMONE_STIMULUS		77	-0.210453	-2.1527	0	0.00986919	0.888	1353	tags=58%, list=38%, signal=92%
GOBP_REGULATION_OF_MYELOID_LEUKOCYTE_MEDIATED_IMMUNITY	GOBP_REGULATION_OF_MYELOID_LEUKOCYTE_MEDIATED_IMMUNITY		17	-0.424804	-2.15034	0.00204918	0.0100028	0.893	592	tags=59%, list=17%, signal=70%
GOBP_POSITIVE_REGULATION_OF_INTERLEUKIN_1_PRODUCTION	GOBP_POSITIVE_REGULATION_OF_INTERLEUKIN_1_PRODUCTION		23	-0.371556	-2.14892	0.0020284	0.0100613	0.894	546	tags=52%, list=15%, signal=61%
GOBP_REGULATION_OF_MYELOID_CELL_DIFFERENTIATION	GOBP_REGULATION_OF_MYELOID_CELL_DIFFERENTIATION		61	-0.239327	-2.14887	0	0.010029	0.894	976	tags=51%, list=27%, signal=69%
GOBP_POSITIVE_REGULATION_OF_NF_KAPPAB_TRANSCRIPTION_FACTOR_ACTIVITY	GOBP_POSITIVE_REGULATION_OF_NF_KAPPAB_TRANSCRIPTION_FACTOR_ACTIVITY		44	-0.279221	-2.14634	0	0.0101672	0.901	1289	tags=64%, list=36%, signal=98%
GOBP_RESPONSE_TO_ENDOGENOUS_STIMULUS	GOBP_RESPONSE_TO_ENDOGENOUS_STIMULUS		308	-0.110541	-2.14238	0	0.0103666	0.906	1403	tags=49%, list=39%, signal=74%
GOBP_ENDOCYTOSIS	GOBP_ENDOCYTOSIS		126	-0.164304	-2.14198	0.00400802	0.0103677	0.906	1561	tags=60%, list=44%, signal=102%
GOBP_CELLULAR_RESPONSE_TO_INSULIN_STIMULUS	GOBP_CELLULAR_RESPONSE_TO_INSULIN_STIMULUS		57	-0.239355	-2.14003	0	0.0104706	0.909	1353	tags=61%, list=38%, signal=97%
GOBP_RAS_PROTEIN_SIGNAL_TRANSDUCTION	GOBP_RAS_PROTEIN_SIGNAL_TRANSDUCTION		73	-0.210933	-2.13991	0.00192678	0.0104629	0.91	1367	tags=59%, list=38%, signal=93%
GOBP_RESPONSE_TO_BACTERIUM	GOBP_RESPONSE_TO_BACTERIUM		135	-0.157064	-2.13793	0.0040568	0.0105699	0.918	546	tags=30%, list=15%, signal=34%
GOBP_LIPID_MODIFICATION	GOBP_LIPID_MODIFICATION		58	-0.234667	-2.13762	0	0.0105662	0.918	1763	tags=72%, list=49%, signal=141%
GOBP_INTERLEUKIN_1_PRODUCTION	GOBP_INTERLEUKIN_1_PRODUCTION		35	-0.307581	-2.13591	0.00395257	0.0106382	0.921	546	tags=46%, list=15%, signal=53%
GOBP_POSITIVE_REGULATION_OF_CELLULAR_COMPONENT_ORGANIZATION	GOBP_POSITIVE_REGULATION_OF_CELLULAR_COMPONENT_ORGANIZATION		246	-0.119089	-2.12923	0.00579151	0.0110747	0.928	1812	tags=62%, list=51%, signal=117%
GOBP_HOMOTYPIC_CELL_CELL_ADHESION	GOBP_HOMOTYPIC_CELL_CELL_ADHESION		16	-0.441296	-2.12576	0.00402414	0.0112993	0.932	1334	tags=81%, list=37%, signal=129%
GOBP_REGULATION_OF_LEUKOCYTE_DEGRANULATION	GOBP_REGULATION_OF_LEUKOCYTE_DEGRANULATION		16	-0.43982	-2.12361	0.00205761	0.011435	0.932	1116	tags=75%, list=31%, signal=109%
GOBP_NUCLEOTIDE_BINDING_DOMAIN_LEUCINE_RICH_REPEAT_CONTAINING_RECEPTOR_SIGNALING_PATHWAY	GOBP_NUCLEOTIDE_BINDING_DOMAIN_LEUCINE_RICH_REPEAT_CONTAINING_RECEPTOR_SIGNALING_PATHWAY		13	-0.485875	-2.1219	0.00197628	0.0115615	0.936	1569	tags=92%, list=44%, signal=164%
GOBP_PROTEIN_LOCALIZATION_TO_CELL_JUNCTION	GOBP_PROTEIN_LOCALIZATION_TO_CELL_JUNCTION		18	-0.415088	-2.11955	0.00398406	0.0116994	0.94	1304	tags=78%, list=37%, signal=122%
GOBP_REGULATION_OF_TRANS_SYNAPTIC_SIGNALING	GOBP_REGULATION_OF_TRANS_SYNAPTIC_SIGNALING		63	-0.226198	-2.1176	0.00187617	0.0118114	0.941	1702	tags=70%, list=48%, signal=131%
GOBP_REGULATION_OF_PEPTIDE_TRANSPORT	GOBP_REGULATION_OF_PEPTIDE_TRANSPORT		125	-0.169225	-2.11669	0.00201207	0.0118411	0.941	1418	tags=56%, list=40%, signal=90%
GOBP_REGULATION_OF_RESPONSE_TO_STRESS	GOBP_REGULATION_OF_RESPONSE_TO_STRESS		305	-0.107094	-2.11512	0	0.0119155	0.942	1361	tags=48%, list=38%, signal=71%
GOBP_LYSOSOMAL_TRANSPORT	GOBP_LYSOSOMAL_TRANSPORT		23	-0.363703	-2.11493	0.00397614	0.0118955	0.942	1661	tags=83%, list=47%, signal=153%
GOBP_POSITIVE_REGULATION_OF_CELL_CELL_ADHESION	GOBP_POSITIVE_REGULATION_OF_CELL_CELL_ADHESION		72	-0.213905	-2.11385	0.00390625	0.0119409	0.944	1336	tags=58%, list=37%, signal=91%
GOBP_REGULATION_OF_STRESS_ACTIVATED_PROTEIN_KINASE_SIGNALING_CASCADE	GOBP_REGULATION_OF_STRESS_ACTIVATED_PROTEIN_KINASE_SIGNALING_CASCADE		39	-0.287618	-2.1123	0.00199601	0.0120177	0.945	1183	tags=62%, list=33%, signal=91%
GOBP_VESICLE_MEDIATED_TRANSPORT_IN_SYNAPSE	GOBP_VESICLE_MEDIATED_TRANSPORT_IN_SYNAPSE		27	-0.346268	-2.11125	0.00408163	0.0120746	0.945	1684	tags=81%, list=47%, signal=153%
GOBP_CELL_JUNCTION_ASSEMBLY	GOBP_CELL_JUNCTION_ASSEMBLY		52	-0.254305	-2.10761	0.004158	0.0122759	0.95	1304	tags=62%, list=37%, signal=96%
GOBP_POSITIVE_REGULATION_OF_SMALL_GTPASE_MEDIATED_SIGNAL_TRANSDUCTION	GOBP_POSITIVE_REGULATION_OF_SMALL_GTPASE_MEDIATED_SIGNAL_TRANSDUCTION		18	-0.40846	-2.10674	0.00595238	0.0122913	0.952	1526	tags=83%, list=43%, signal=145%
GOBP_ASTROCYTE_DIFFERENTIATION	GOBP_ASTROCYTE_DIFFERENTIATION		18	-0.413681	-2.10581	0.00373832	0.0123149	0.952	1309	tags=78%, list=37%, signal=122%
GOBP_REGULATION_OF_TRANSFERASE_ACTIVITY	GOBP_REGULATION_OF_TRANSFERASE_ACTIVITY		259	-0.116505	-2.10369	0.00198807	0.0124221	0.953	1270	tags=46%, list=36%, signal=67%
GOBP_POSITIVE_REGULATION_OF_REACTIVE_OXYGEN_SPECIES_METABOLIC_PROCESS	GOBP_POSITIVE_REGULATION_OF_REACTIVE_OXYGEN_SPECIES_METABOLIC_PROCESS		26	-0.342227	-2.10322	0.00197628	0.0123973	0.953	1123	tags=65%, list=31%, signal=95%
GOBP_MYOBLAST_FUSION	GOBP_MYOBLAST_FUSION		11	-0.526972	-2.0998	0.00393701	0.012663	0.958	1047	tags=82%, list=29%, signal=115%
GOBP_NEGATIVE_REGULATION_OF_MAP_KINASE_ACTIVITY	GOBP_NEGATIVE_REGULATION_OF_MAP_KINASE_ACTIVITY		19	-0.411765	-2.09694	0.00607287	0.0128986	0.961	1358	tags=79%, list=38%, signal=127%
GOBP_REGULATION_OF_TOLL_LIKE_RECEPTOR_SIGNALING_PATHWAY	GOBP_REGULATION_OF_TOLL_LIKE_RECEPTOR_SIGNALING_PATHWAY		20	-0.399662	-2.09489	0.00626305	0.0130024	0.963	546	tags=55%, list=15%, signal=65%
GOBP_REGULATION_OF_ENDOCYTOSIS	GOBP_REGULATION_OF_ENDOCYTOSIS		42	-0.270107	-2.08882	0	0.0134755	0.966	1684	tags=74%, list=47%, signal=138%
GOBP_REGULATION_OF_RAS_PROTEIN_SIGNAL_TRANSDUCTION	GOBP_REGULATION_OF_RAS_PROTEIN_SIGNAL_TRANSDUCTION		44	-0.265899	-2.08858	0.00205761	0.0134676	0.966	1336	tags=64%, list=37%, signal=100%
GOBP_ASTROCYTE_DEVELOPMENT	GOBP_ASTROCYTE_DEVELOPMENT		15	-0.435648	-2.08559	0	0.0137221	0.969	1309	tags=80%, list=37%, signal=126%
GOBP_RESPONSE_TO_MOLECULE_OF_BACTERIAL_ORIGIN	GOBP_RESPONSE_TO_MOLECULE_OF_BACTERIAL_ORIGIN		79	-0.200944	-2.08412	0.0019685	0.0138036	0.97	1379	tags=58%, list=39%, signal=93%
GOBP_REGULATION_OF_SYNAPTIC_PLASTICITY	GOBP_REGULATION_OF_SYNAPTIC_PLASTICITY		34	-0.301433	-2.07819	0.00410678	0.0142583	0.975	1561	tags=74%, list=44%, signal=129%
GOBP_REGULATION_OF_ANION_TRANSPORT	GOBP_REGULATION_OF_ANION_TRANSPORT		155	-0.146172	-2.07546	0.00401606	0.0144535	0.977	1783	tags=64%, list=50%, signal=122%
GOBP_EPITHELIAL_CELL_DIFFERENTIATION	GOBP_EPITHELIAL_CELL_DIFFERENTIATION		92	-0.185982	-2.07315	0.00564972	0.0145903	0.977	868	tags=42%, list=24%, signal=55%
GOBP_POSITIVE_REGULATION_OF_CYSTEINE_TYPE_ENDOPEPTIDASE_ACTIVITY	GOBP_POSITIVE_REGULATION_OF_CYSTEINE_TYPE_ENDOPEPTIDASE_ACTIVITY		40	-0.272452	-2.07167	0.0019685	0.0146374	0.978	1807	tags=78%, list=51%, signal=155%
GOBP_ADAPTIVE_THERMOGENESIS	GOBP_ADAPTIVE_THERMOGENESIS		35	-0.29153	-2.07152	0.0060241	0.0146182	0.978	1011	tags=57%, list=28%, signal=79%
GOBP_PROGRAMMED_NECROTIC_CELL_DEATH	GOBP_PROGRAMMED_NECROTIC_CELL_DEATH		17	-0.415024	-2.06815	0.00198807	0.0148956	0.981	1047	tags=71%, list=29%, signal=99%
GOBP_TUMOR_NECROSIS_FACTOR_MEDIATED_SIGNALING_PATHWAY	GOBP_TUMOR_NECROSIS_FACTOR_MEDIATED_SIGNALING_PATHWAY		28	-0.326225	-2.06648	0	0.0150368	0.981	1779	tags=82%, list=50%, signal=162%
GOBP_ADENYLATE_CYCLASE_MODULATING_G_PROTEIN_COUPLED_RECEPTOR_SIGNALING_PATHWAY	GOBP_ADENYLATE_CYCLASE_MODULATING_G_PROTEIN_COUPLED_RECEPTOR_SIGNALING_PATHWAY		24	-0.353157	-2.06641	0.00409836	0.014994	0.981	534	tags=50%, list=15%, signal=58%
GOBP_MUSCLE_STRUCTURE_DEVELOPMENT	GOBP_MUSCLE_STRUCTURE_DEVELOPMENT		92	-0.185332	-2.06262	0.00609756	0.0152995	0.984	1375	tags=57%, list=38%, signal=90%
GOBP_POSITIVE_REGULATION_OF_MAP_KINASE_ACTIVITY	GOBP_POSITIVE_REGULATION_OF_MAP_KINASE_ACTIVITY		59	-0.223736	-2.06162	0.006	0.0154159	0.985	1334	tags=59%, list=37%, signal=93%
GOBP_INTERLEUKIN_10_PRODUCTION	GOBP_INTERLEUKIN_10_PRODUCTION		13	-0.4645	-2.06013	0.00426439	0.0155421	0.985	546	tags=62%, list=15%, signal=72%
GOBP_INTERLEUKIN_1_BETA_PRODUCTION	GOBP_INTERLEUKIN_1_BETA_PRODUCTION		33	-0.304786	-2.0593	0.00208333	0.0155738	0.985	546	tags=45%, list=15%, signal=53%
GOBP_TUBE_MORPHOGENESIS	GOBP_TUBE_MORPHOGENESIS		142	-0.151156	-2.05802	0.00198413	0.0156925	0.985	1344	tags=52%, list=38%, signal=80%
GOBP_VESICLE_DOCKING_INVOLVED_IN_EXOCYTOSIS	GOBP_VESICLE_DOCKING_INVOLVED_IN_EXOCYTOSIS		10	-0.525211	-2.05363	0.00568182	0.0160891	0.985	1345	tags=90%, list=38%, signal=144%
GOBP_REGULATION_OF_PHOSPHATIDYLINOSITOL_3_KINASE_SIGNALING	GOBP_REGULATION_OF_PHOSPHATIDYLINOSITOL_3_KINASE_SIGNALING		32	-0.317161	-2.05314	0.00761905	0.0161002	0.985	1334	tags=69%, list=37%, signal=109%
GOBP_REGULATION_OF_AMYLOID_PRECURSOR_PROTEIN_CATABOLIC_PROCESS	GOBP_REGULATION_OF_AMYLOID_PRECURSOR_PROTEIN_CATABOLIC_PROCESS		13	-0.472172	-2.04945	0.00770713	0.0163814	0.985	1343	tags=85%, list=38%, signal=135%
GOBP_POST_GOLGI_VESICLE_MEDIATED_TRANSPORT	GOBP_POST_GOLGI_VESICLE_MEDIATED_TRANSPORT		23	-0.357896	-2.04659	0	0.0165917	0.986	1371	tags=74%, list=38%, signal=119%
GOBP_NEGATIVE_REGULATION_OF_NERVOUS_SYSTEM_DEVELOPMENT	GOBP_NEGATIVE_REGULATION_OF_NERVOUS_SYSTEM_DEVELOPMENT		23	-0.365786	-2.04023	0.00203252	0.0171471	0.988	1343	tags=74%, list=38%, signal=118%
GOBP_CELL_CELL_JUNCTION_ORGANIZATION	GOBP_CELL_CELL_JUNCTION_ORGANIZATION		34	-0.293752	-2.03954	0.00195312	0.0171368	0.988	1273	tags=65%, list=36%, signal=100%
GOBP_EXOCYTIC_PROCESS	GOBP_EXOCYTIC_PROCESS		18	-0.403552	-2.03948	0	0.0170896	0.988	1345	tags=78%, list=38%, signal=124%
GOBP_NEUROTRANSMITTER_TRANSPORT	GOBP_NEUROTRANSMITTER_TRANSPORT		26	-0.338995	-2.03476	0	0.0175559	0.99	1684	tags=81%, list=47%, signal=152%
GOBP_REGULATION_OF_INTRACELLULAR_TRANSPORT	GOBP_REGULATION_OF_INTRACELLULAR_TRANSPORT		80	-0.20053	-2.0318	0.00218818	0.0178368	0.991	1310	tags=56%, list=37%, signal=87%
GOBP_CELLULAR_COMPONENT_DISASSEMBLY	GOBP_CELLULAR_COMPONENT_DISASSEMBLY		148	-0.146107	-2.02975	0.00389864	0.0180013	0.991	2228	tags=76%, list=62%, signal=195%
GOBP_ORGANELLE_TRANSPORT_ALONG_MICROTUBULE	GOBP_ORGANELLE_TRANSPORT_ALONG_MICROTUBULE		17	-0.418185	-2.0273	0.00785855	0.0182549	0.992	1456	tags=82%, list=41%, signal=138%
GOBP_POSITIVE_REGULATION_OF_LIPID_METABOLIC_PROCESS	GOBP_POSITIVE_REGULATION_OF_LIPID_METABOLIC_PROCESS		24	-0.347614	-2.02566	0.00201613	0.0183905	0.992	1149	tags=67%, list=32%, signal=98%
GOBP_LIPID_BIOSYNTHETIC_PROCESS	GOBP_LIPID_BIOSYNTHETIC_PROCESS		147	-0.145646	-2.02545	0.00203666	0.0183625	0.992	1762	tags=63%, list=49%, signal=120%
GOBP_REGULATION_OF_PROTEIN_LOCALIZATION	GOBP_REGULATION_OF_PROTEIN_LOCALIZATION		192	-0.125857	-2.02158	0.00410678	0.0186862	0.992	1343	tags=49%, list=38%, signal=75%
GOBP_MYD88_INDEPENDENT_TOLL_LIKE_RECEPTOR_SIGNALING_PATHWAY	GOBP_MYD88_INDEPENDENT_TOLL_LIKE_RECEPTOR_SIGNALING_PATHWAY		15	-0.429501	-2.01598	0.00408998	0.0193185	0.992	1569	tags=87%, list=44%, signal=154%
GOBP_POSITIVE_REGULATION_OF_ACTIN_FILAMENT_POLYMERIZATION	GOBP_POSITIVE_REGULATION_OF_ACTIN_FILAMENT_POLYMERIZATION		20	-0.377815	-2.01487	0	0.0193785	0.992	1338	tags=75%, list=37%, signal=119%
GOBP_POSITIVE_REGULATION_OF_SECRETION	GOBP_POSITIVE_REGULATION_OF_SECRETION		59	-0.223084	-2.01465	0.0021097	0.0193478	0.992	1639	tags=68%, list=46%, signal=123%
GOBP_MYD88_DEPENDENT_TOLL_LIKE_RECEPTOR_SIGNALING_PATHWAY	GOBP_MYD88_DEPENDENT_TOLL_LIKE_RECEPTOR_SIGNALING_PATHWAY		15	-0.429501	-2.01083	0.00596422	0.0197454	0.992	1569	tags=87%, list=44%, signal=154%
GOBP_MEMBRANE_PROTEIN_PROTEOLYSIS	GOBP_MEMBRANE_PROTEIN_PROTEOLYSIS		19	-0.393752	-2.01006	0.00212314	0.019768	0.992	1234	tags=74%, list=35%, signal=112%
GOBP_DETECTION_OF_CHEMICAL_STIMULUS	GOBP_DETECTION_OF_CHEMICAL_STIMULUS		13	-0.470206	-2.00943	0	0.0197942	0.992	1350	tags=85%, list=38%, signal=136%
GOBP_RESPONSE_TO_INTERFERON_GAMMA	GOBP_RESPONSE_TO_INTERFERON_GAMMA		40	-0.277973	-2.00933	0.00397614	0.0197523	0.992	1341	tags=65%, list=38%, signal=103%
GOBP_REGULATION_OF_PROTEIN_SERINE_THREONINE_KINASE_ACTIVITY	GOBP_REGULATION_OF_PROTEIN_SERINE_THREONINE_KINASE_ACTIVITY		131	-0.152408	-2.00896	0.00206186	0.0197643	0.992	1358	tags=53%, list=38%, signal=82%
GOBP_REGULATION_OF_CELL_DEATH	GOBP_REGULATION_OF_CELL_DEATH		383	-0.0957968	-2.00779	0.0019685	0.0198645	0.992	1710	tags=56%, list=48%, signal=97%
GOBP_EPITHELIAL_CELL_DEVELOPMENT	GOBP_EPITHELIAL_CELL_DEVELOPMENT		37	-0.275523	-2.00663	0.00588235	0.0199786	0.993	1344	tags=65%, list=38%, signal=103%
GOBP_POSITIVE_REGULATION_OF_CYTOKINE_PRODUCTION_INVOLVED_IN_IMMUNE_RESPONSE	GOBP_POSITIVE_REGULATION_OF_CYTOKINE_PRODUCTION_INVOLVED_IN_IMMUNE_RESPONSE		13	-0.4645	-2.00592	0.00572519	0.0199929	0.993	546	tags=62%, list=15%, signal=72%
GOBP_NATURAL_KILLER_CELL_ACTIVATION	GOBP_NATURAL_KILLER_CELL_ACTIVATION		17	-0.399305	-2.0056	0.00588235	0.0199726	0.994	1313	tags=76%, list=37%, signal=120%
GOBP_POSITIVE_REGULATION_OF_HEMOPOIESIS	GOBP_POSITIVE_REGULATION_OF_HEMOPOIESIS		37	-0.282656	-2.00246	0.00804829	0.0203083	0.994	643	tags=46%, list=18%, signal=55%
GOBP_ORGANELLE_DISASSEMBLY	GOBP_ORGANELLE_DISASSEMBLY		27	-0.328099	-2.0022	0.00970874	0.0202834	0.994	2013	tags=89%, list=56%, signal=202%
GOBP_SENSORY_PERCEPTION_OF_MECHANICAL_STIMULUS	GOBP_SENSORY_PERCEPTION_OF_MECHANICAL_STIMULUS		23	-0.34175	-2.00051	0.00399202	0.0204567	0.994	1273	tags=70%, list=36%, signal=107%
GOBP_REGULATION_OF_DEVELOPMENTAL_GROWTH	GOBP_REGULATION_OF_DEVELOPMENTAL_GROWTH		60	-0.220159	-1.99904	0.00760456	0.0205773	0.994	1371	tags=60%, list=38%, signal=96%
GOBP_LEUKOCYTE_DIFFERENTIATION	GOBP_LEUKOCYTE_DIFFERENTIATION		115	-0.159847	-1.99722	0.0020202	0.0207635	0.994	1281	tags=51%, list=36%, signal=77%
GOBP_DENDRITIC_SPINE_DEVELOPMENT	GOBP_DENDRITIC_SPINE_DEVELOPMENT		18	-0.398737	-1.99508	0.0103093	0.0209372	0.994	1759	tags=89%, list=49%, signal=174%
GOBP_INSULIN_RECEPTOR_SIGNALING_PATHWAY	GOBP_INSULIN_RECEPTOR_SIGNALING_PATHWAY		29	-0.313703	-1.99443	0.00397614	0.0209766	0.994	1353	tags=69%, list=38%, signal=110%
GOBP_CALCIUM_ION_TRANSPORT	GOBP_CALCIUM_ION_TRANSPORT		63	-0.21517	-1.99211	0.00410678	0.0212502	0.995	1684	tags=68%, list=47%, signal=127%
GOBP_RESPONSE_TO_PEPTIDE	GOBP_RESPONSE_TO_PEPTIDE		125	-0.155871	-1.99202	0.00790514	0.0211993	0.995	1264	tags=50%, list=35%, signal=75%
GOBP_POSITIVE_REGULATION_OF_PEPTIDYL_TYROSINE_PHOSPHORYLATION	GOBP_POSITIVE_REGULATION_OF_PEPTIDYL_TYROSINE_PHOSPHORYLATION		35	-0.287322	-1.98926	0.00610998	0.0215227	0.996	1230	tags=63%, list=34%, signal=95%
GOBP_PHOSPHATIDYLINOSITOL_3_KINASE_SIGNALING	GOBP_PHOSPHATIDYLINOSITOL_3_KINASE_SIGNALING		35	-0.286772	-1.98875	0.0078125	0.0215292	0.997	1334	tags=66%, list=37%, signal=104%
GOBP_MYOBLAST_DIFFERENTIATION	GOBP_MYOBLAST_DIFFERENTIATION		13	-0.464089	-1.98649	0.00779727	0.0217472	0.997	1097	tags=77%, list=31%, signal=111%
GOBP_POSITIVE_REGULATION_OF_EXTRINSIC_APOPTOTIC_SIGNALING_PATHWAY	GOBP_POSITIVE_REGULATION_OF_EXTRINSIC_APOPTOTIC_SIGNALING_PATHWAY		21	-0.362527	-1.98612	0.0056391	0.0217361	0.997	1095	tags=67%, list=31%, signal=96%
GOBP_NEGATIVE_REGULATION_OF_CELLULAR_PROTEIN_LOCALIZATION	GOBP_NEGATIVE_REGULATION_OF_CELLULAR_PROTEIN_LOCALIZATION		26	-0.332965	-1.98517	0.00787402	0.0218141	0.997	1568	tags=77%, list=44%, signal=136%
GOBP_REGULATION_OF_RESPONSE_TO_WOUNDING	GOBP_REGULATION_OF_RESPONSE_TO_WOUNDING		24	-0.344466	-1.98388	0.00420168	0.021884	0.997	1309	tags=71%, list=37%, signal=111%
GOBP_CYTOSKELETON_ORGANIZATION	GOBP_CYTOSKELETON_ORGANIZATION		333	-0.0981238	-1.98196	0.00965251	0.0221115	0.999	1378	tags=47%, list=39%, signal=70%
GOBP_INFLAMMATORY_RESPONSE_TO_ANTIGENIC_STIMULUS	GOBP_INFLAMMATORY_RESPONSE_TO_ANTIGENIC_STIMULUS		16	-0.400872	-1.98001	0.00575816	0.0223426	0.999	808	tags=63%, list=23%, signal=80%
GOBP_CELL_JUNCTION_ORGANIZATION	GOBP_CELL_JUNCTION_ORGANIZATION		106	-0.16679	-1.978	0	0.0225048	0.999	1310	tags=53%, list=37%, signal=81%
GOBP_NERVOUS_SYSTEM_PROCESS	GOBP_NERVOUS_SYSTEM_PROCESS		122	-0.154526	-1.97685	0.006	0.0226478	0.999	1371	tags=53%, list=38%, signal=84%
GOBP_REGULATION_OF_CELLULAR_PROTEIN_LOCALIZATION	GOBP_REGULATION_OF_CELLULAR_PROTEIN_LOCALIZATION		121	-0.152791	-1.97458	0.00835073	0.0229447	0.999	1304	tags=51%, list=37%, signal=78%
GOBP_REGULATION_OF_IMMUNE_EFFECTOR_PROCESS	GOBP_REGULATION_OF_IMMUNE_EFFECTOR_PROCESS		102	-0.166062	-1.9736	0.00414079	0.023001	0.999	1631	tags=62%, list=46%, signal=110%
GOBP_NEGATIVE_REGULATION_OF_PROTEIN_POLYMERIZATION	GOBP_NEGATIVE_REGULATION_OF_PROTEIN_POLYMERIZATION		15	-0.422997	-1.9723	0.00193798	0.0231067	0.999	1354	tags=80%, list=38%, signal=128%
GOBP_POSITIVE_REGULATION_OF_INTERFERON_GAMMA_PRODUCTION	GOBP_POSITIVE_REGULATION_OF_INTERFERON_GAMMA_PRODUCTION		19	-0.375739	-1.97144	0.00429185	0.0231461	1	546	tags=53%, list=15%, signal=62%
GOBP_REGULATION_OF_PROTEIN_LOCALIZATION_TO_MEMBRANE	GOBP_REGULATION_OF_PROTEIN_LOCALIZATION_TO_MEMBRANE		40	-0.263165	-1.97015	0.00808081	0.0232047	1	1304	tags=63%, list=37%, signal=97%
GOBP_NEURON_DEATH	GOBP_NEURON_DEATH		75	-0.198338	-1.96935	0.008	0.0232431	1	1784	tags=69%, list=50%, signal=136%
GOBP_GOLGI_VESICLE_TRANSPORT	GOBP_GOLGI_VESICLE_TRANSPORT		79	-0.192769	-1.96873	0.00383142	0.0233079	1	2131	tags=78%, list=60%, signal=190%
GOBP_NEGATIVE_REGULATION_OF_B_CELL_ACTIVATION	GOBP_NEGATIVE_REGULATION_OF_B_CELL_ACTIVATION		14	-0.447523	-1.96778	0.00994036	0.023349	1	705	tags=64%, list=20%, signal=80%
GOBP_DENDRITIC_CELL_DIFFERENTIATION	GOBP_DENDRITIC_CELL_DIFFERENTIATION		12	-0.475094	-1.96474	0.00798403	0.0238273	1	691	tags=67%, list=19%, signal=82%
GOBP_POSITIVE_REGULATION_OF_MYELOID_LEUKOCYTE_DIFFERENTIATION	GOBP_POSITIVE_REGULATION_OF_MYELOID_LEUKOCYTE_DIFFERENTIATION		13	-0.456567	-1.96453	0.00618557	0.0238053	1	849	tags=69%, list=24%, signal=90%
GOBP_INTRACELLULAR_PROTEIN_TRANSPORT	GOBP_INTRACELLULAR_PROTEIN_TRANSPORT		302	-0.100745	-1.96302	0.00201613	0.0239757	1	2664	tags=84%, list=75%, signal=302%
GOBP_POSITIVE_REGULATION_OF_PROTEIN_CONTAINING_COMPLEX_ASSEMBLY	GOBP_POSITIVE_REGULATION_OF_PROTEIN_CONTAINING_COMPLEX_ASSEMBLY		68	-0.199134	-1.96147	0.00613497	0.0241292	1	1562	tags=63%, list=44%, signal=110%
GOBP_REGULATION_OF_LIPID_METABOLIC_PROCESS	GOBP_REGULATION_OF_LIPID_METABOLIC_PROCESS		78	-0.189981	-1.9613	0.00573614	0.0240971	1	1169	tags=51%, list=33%, signal=75%
GOBP_CYTOKINE_PRODUCTION_INVOLVED_IN_IMMUNE_RESPONSE	GOBP_CYTOKINE_PRODUCTION_INVOLVED_IN_IMMUNE_RESPONSE		25	-0.334209	-1.96127	0.00401606	0.0240454	1	673	tags=52%, list=19%, signal=64%
GOBP_STRIATED_MUSCLE_CELL_DIFFERENTIATION	GOBP_STRIATED_MUSCLE_CELL_DIFFERENTIATION		49	-0.234836	-1.95858	0.00400802	0.0244272	1	1798	tags=73%, list=50%, signal=146%
GOBP_RESPIRATORY_BURST	GOBP_RESPIRATORY_BURST		17	-0.40043	-1.95851	0.0105485	0.0243718	1	1309	tags=76%, list=37%, signal=120%
GOBP_POSITIVE_REGULATION_OF_CELL_DEVELOPMENT	GOBP_POSITIVE_REGULATION_OF_CELL_DEVELOPMENT		63	-0.212266	-1.95644	0.00976562	0.0246389	1	1354	tags=59%, list=38%, signal=93%
GOBP_REGULATION_OF_RESPONSE_TO_CYTOKINE_STIMULUS	GOBP_REGULATION_OF_RESPONSE_TO_CYTOKINE_STIMULUS		39	-0.274249	-1.95502	0.00578035	0.0248042	1	1505	tags=69%, list=42%, signal=118%
GOBP_TISSUE_MIGRATION	GOBP_TISSUE_MIGRATION		65	-0.208133	-1.95452	0.00793651	0.0248151	1	1744	tags=69%, list=49%, signal=133%
GOBP_POSITIVE_REGULATION_OF_PROTEIN_SERINE_THREONINE_KINASE_ACTIVITY	GOBP_POSITIVE_REGULATION_OF_PROTEIN_SERINE_THREONINE_KINASE_ACTIVITY		84	-0.186244	-1.95442	0.0139165	0.024769	1	1350	tags=56%, list=38%, signal=88%
GOBP_POSITIVE_REGULATION_OF_NEURON_DEATH	GOBP_POSITIVE_REGULATION_OF_NEURON_DEATH		25	-0.320429	-1.95359	0.0116505	0.0248119	1	579	tags=48%, list=16%, signal=57%
GOBP_POSITIVE_REGULATION_OF_LEUKOCYTE_MIGRATION	GOBP_POSITIVE_REGULATION_OF_LEUKOCYTE_MIGRATION		34	-0.279387	-1.95259	0.00595238	0.0248866	1	1639	tags=74%, list=46%, signal=135%
GOBP_T_CELL_MEDIATED_IMMUNITY	GOBP_T_CELL_MEDIATED_IMMUNITY		27	-0.317923	-1.95192	0.00410678	0.0249638	1	1123	tags=63%, list=31%, signal=91%
GOBP_T_CELL_RECEPTOR_SIGNALING_PATHWAY	GOBP_T_CELL_RECEPTOR_SIGNALING_PATHWAY		45	-0.252219	-1.94903	0.0056926	0.0252924	1	1334	tags=62%, list=37%, signal=98%
GOBP_NEGATIVE_REGULATION_OF_GROWTH	GOBP_NEGATIVE_REGULATION_OF_GROWTH		53	-0.225546	-1.94883	0.00200803	0.025255	1	1027	tags=51%, list=29%, signal=70%
GOBP_MEMBRANE_PROTEIN_ECTODOMAIN_PROTEOLYSIS	GOBP_MEMBRANE_PROTEIN_ECTODOMAIN_PROTEOLYSIS		14	-0.442263	-1.94704	0.0114286	0.0255228	1	1234	tags=79%, list=35%, signal=120%
GOBP_AMYLOID_BETA_METABOLIC_PROCESS	GOBP_AMYLOID_BETA_METABOLIC_PROCESS		17	-0.390866	-1.94687	0.00198413	0.0254758	1	1343	tags=76%, list=38%, signal=122%
GOBP_REGULATION_OF_PATTERN_RECOGNITION_RECEPTOR_SIGNALING_PATHWAY	GOBP_REGULATION_OF_PATTERN_RECOGNITION_RECEPTOR_SIGNALING_PATHWAY		26	-0.32086	-1.94539	0.0119522	0.0256226	1	924	tags=58%, list=26%, signal=77%
GOBP_REGULATION_OF_PROTEIN_CONTAINING_COMPLEX_DISASSEMBLY	GOBP_REGULATION_OF_PROTEIN_CONTAINING_COMPLEX_DISASSEMBLY		28	-0.310545	-1.94387	0	0.0257441	1	1707	tags=79%, list=48%, signal=149%
GOBP_TOR_SIGNALING	GOBP_TOR_SIGNALING		27	-0.315269	-1.94355	0.0100604	0.0257311	1	1397	tags=70%, list=39%, signal=115%
GOBP_NEGATIVE_REGULATION_OF_EXTRINSIC_APOPTOTIC_SIGNALING_PATHWAY	GOBP_NEGATIVE_REGULATION_OF_EXTRINSIC_APOPTOTIC_SIGNALING_PATHWAY		28	-0.314415	-1.94211	0.00788955	0.0258953	1	1183	tags=64%, list=33%, signal=95%
GOBP_AMEBOIDAL_TYPE_CELL_MIGRATION	GOBP_AMEBOIDAL_TYPE_CELL_MIGRATION		87	-0.180419	-1.94011	0.00199203	0.0261413	1	1343	tags=55%, list=38%, signal=86%
GOBP_REGULATION_OF_EPITHELIAL_CELL_MIGRATION	GOBP_REGULATION_OF_EPITHELIAL_CELL_MIGRATION		45	-0.24733	-1.93788	0.00608519	0.026436	1	1510	tags=67%, list=42%, signal=114%
GOBP_CELLULAR_RESPONSE_TO_STARVATION	GOBP_CELLULAR_RESPONSE_TO_STARVATION		37	-0.271585	-1.93735	0.00747664	0.0264619	1	1551	tags=70%, list=43%, signal=123%
GOBP_ESTABLISHMENT_OR_MAINTENANCE_OF_CELL_POLARITY	GOBP_ESTABLISHMENT_OR_MAINTENANCE_OF_CELL_POLARITY		55	-0.22345	-1.93402	0.00968992	0.027036	1	1748	tags=71%, list=49%, signal=137%
GOBP_MUSCLE_CONTRACTION	GOBP_MUSCLE_CONTRACTION		58	-0.223539	-1.93402	0.00581395	0.0269741	1	1371	tags=60%, list=38%, signal=96%
GOBP_NEGATIVE_REGULATION_OF_CELL_POPULATION_PROLIFERATION	GOBP_NEGATIVE_REGULATION_OF_CELL_POPULATION_PROLIFERATION		142	-0.139334	-1.93194	0.00766283	0.0272581	1	1133	tags=45%, list=32%, signal=63%
GOBP_MORPHOGENESIS_OF_A_POLARIZED_EPITHELIUM	GOBP_MORPHOGENESIS_OF_A_POLARIZED_EPITHELIUM		24	-0.33277	-1.92917	0	0.0276701	1	1797	tags=83%, list=50%, signal=167%
GOBP_POSITIVE_REGULATION_OF_REGULATED_SECRETORY_PATHWAY	GOBP_POSITIVE_REGULATION_OF_REGULATED_SECRETORY_PATHWAY		15	-0.409821	-1.92914	0.00587084	0.0276132	1	1639	tags=87%, list=46%, signal=159%
GOBP_POSITIVE_REGULATION_OF_PATTERN_RECOGNITION_RECEPTOR_SIGNALING_PATHWAY	GOBP_POSITIVE_REGULATION_OF_PATTERN_RECOGNITION_RECEPTOR_SIGNALING_PATHWAY		10	-0.497754	-1.92604	0.00990099	0.0280875	1	1800	tags=100%, list=50%, signal=201%
GOBP_POSITIVE_REGULATION_OF_CANONICAL_WNT_SIGNALING_PATHWAY	GOBP_POSITIVE_REGULATION_OF_CANONICAL_WNT_SIGNALING_PATHWAY		27	-0.309262	-1.92549	0.00392927	0.0281157	1	1286	tags=67%, list=36%, signal=103%
GOBP_NEGATIVE_REGULATION_OF_MAPK_CASCADE	GOBP_NEGATIVE_REGULATION_OF_MAPK_CASCADE		39	-0.264009	-1.92335	0.00416667	0.0284059	1	1358	tags=64%, list=38%, signal=102%
GOBP_POSITIVE_REGULATION_OF_LEUKOCYTE_CELL_CELL_ADHESION	GOBP_POSITIVE_REGULATION_OF_LEUKOCYTE_CELL_CELL_ADHESION		66	-0.20582	-1.92324	0.00776699	0.028354	1	1336	tags=58%, list=37%, signal=90%
GOBP_NEGATIVE_REGULATION_OF_INTRACELLULAR_TRANSPORT	GOBP_NEGATIVE_REGULATION_OF_INTRACELLULAR_TRANSPORT		11	-0.471854	-1.91897	0.010142	0.0290393	1	1568	tags=91%, list=44%, signal=162%
GOBP_POSITIVE_REGULATION_OF_I_KAPPAB_KINASE_NF_KAPPAB_SIGNALING	GOBP_POSITIVE_REGULATION_OF_I_KAPPAB_KINASE_NF_KAPPAB_SIGNALING		45	-0.242472	-1.91835	0.0060241	0.0290591	1	1289	tags=60%, list=36%, signal=93%
GOBP_PLATELET_AGGREGATION	GOBP_PLATELET_AGGREGATION		14	-0.414157	-1.91407	0.00383142	0.029661	1	1334	tags=79%, list=37%, signal=125%
GOBP_NEGATIVE_REGULATION_OF_CYSTEINE_TYPE_ENDOPEPTIDASE_ACTIVITY	GOBP_NEGATIVE_REGULATION_OF_CYSTEINE_TYPE_ENDOPEPTIDASE_ACTIVITY		20	-0.356532	-1.91383	0.011811	0.0296368	1	1235	tags=70%, list=35%, signal=106%
GOBP_PRODUCTION_OF_MOLECULAR_MEDIATOR_INVOLVED_IN_INFLAMMATORY_RESPONSE	GOBP_PRODUCTION_OF_MOLECULAR_MEDIATOR_INVOLVED_IN_INFLAMMATORY_RESPONSE		21	-0.348138	-1.91188	0.0147059	0.0299472	1	976	tags=62%, list=27%, signal=85%
GOBP_POSITIVE_REGULATION_OF_IMMUNE_EFFECTOR_PROCESS	GOBP_POSITIVE_REGULATION_OF_IMMUNE_EFFECTOR_PROCESS		62	-0.207582	-1.91062	0.011257	0.0301218	1	1116	tags=52%, list=31%, signal=74%
GOBP_POSITIVE_REGULATION_OF_JNK_CASCADE	GOBP_POSITIVE_REGULATION_OF_JNK_CASCADE		19	-0.355193	-1.90852	0.00775194	0.0304573	1	1183	tags=68%, list=33%, signal=102%
GOBP_REGULATION_OF_MYELOID_LEUKOCYTE_DIFFERENTIATION	GOBP_REGULATION_OF_MYELOID_LEUKOCYTE_DIFFERENTIATION		23	-0.32994	-1.90811	0.00407332	0.0304457	1	849	tags=57%, list=24%, signal=74%
GOBP_NEGATIVE_REGULATION_OF_SUPRAMOLECULAR_FIBER_ORGANIZATION	GOBP_NEGATIVE_REGULATION_OF_SUPRAMOLECULAR_FIBER_ORGANIZATION		31	-0.288737	-1.90375	0.00381679	0.0311183	1	1744	tags=77%, list=49%, signal=150%
GOBP_SYNAPTIC_VESICLE_LOCALIZATION	GOBP_SYNAPTIC_VESICLE_LOCALIZATION		11	-0.482245	-1.90147	0.00998004	0.0314724	1	1531	tags=91%, list=43%, signal=159%
GOBP_PEROXISOME_ORGANIZATION	GOBP_PEROXISOME_ORGANIZATION		17	-0.383371	-1.89826	0.00814664	0.0320837	1	2000	tags=94%, list=56%, signal=213%
GOBP_REGULATION_OF_PROTEIN_TYROSINE_KINASE_ACTIVITY	GOBP_REGULATION_OF_PROTEIN_TYROSINE_KINASE_ACTIVITY		21	-0.341688	-1.89819	0.00655022	0.0320192	1	1169	tags=67%, list=33%, signal=99%
GOBP_CELLULAR_RESPONSE_TO_HORMONE_STIMULUS	GOBP_CELLULAR_RESPONSE_TO_HORMONE_STIMULUS		124	-0.145947	-1.89538	0.0162272	0.0325273	1	1399	tags=53%, list=39%, signal=84%
GOBP_REGULATION_OF_PROTEIN_AUTOPHOSPHORYLATION	GOBP_REGULATION_OF_PROTEIN_AUTOPHOSPHORYLATION		16	-0.3911	-1.88996	0.0063425	0.0335169	1	1066	tags=69%, list=30%, signal=98%
GOBP_NEGATIVE_REGULATION_OF_RESPONSE_TO_WOUNDING	GOBP_NEGATIVE_REGULATION_OF_RESPONSE_TO_WOUNDING		11	-0.474458	-1.88855	0.00790514	0.0337153	1	1234	tags=82%, list=35%, signal=125%
GOBP_PLACENTA_DEVELOPMENT	GOBP_PLACENTA_DEVELOPMENT		30	-0.285131	-1.88668	0.015534	0.0339807	1	658	tags=47%, list=18%, signal=57%
GOBP_DNA_REPLICATION_DEPENDENT_NUCLEOSOME_ORGANIZATION	GOBP_DNA_REPLICATION_DEPENDENT_NUCLEOSOME_ORGANIZATION		16	-0.386881	-1.8861	0.0165289	0.034035	1	188	tags=44%, list=5%, signal=46%
GOBP_REGULATION_OF_CHEMOTAXIS	GOBP_REGULATION_OF_CHEMOTAXIS		56	-0.207724	-1.88569	0.00986193	0.0340549	1	1248	tags=55%, list=35%, signal=84%
GOBP_CELLULAR_RESPONSE_TO_MOLECULE_OF_BACTERIAL_ORIGIN	GOBP_CELLULAR_RESPONSE_TO_MOLECULE_OF_BACTERIAL_ORIGIN		46	-0.237651	-1.88514	0.00988142	0.0340796	1	1182	tags=57%, list=33%, signal=83%
GOBP_VESICLE_TARGETING	GOBP_VESICLE_TARGETING		21	-0.349707	-1.88386	0.0140281	0.0342532	1	1991	tags=90%, list=56%, signal=203%
GOBP_REGULATION_OF_CELLULAR_RESPONSE_TO_INSULIN_STIMULUS	GOBP_REGULATION_OF_CELLULAR_RESPONSE_TO_INSULIN_STIMULUS		13	-0.419975	-1.88053	0.014	0.0348174	1	1254	tags=77%, list=35%, signal=118%
GOBP_NEGATIVE_REGULATION_OF_CELL_ADHESION	GOBP_NEGATIVE_REGULATION_OF_CELL_ADHESION		47	-0.239433	-1.87848	0.00767754	0.0350942	1	601	tags=40%, list=17%, signal=48%
GOBP_REGULATION_OF_EXTRINSIC_APOPTOTIC_SIGNALING_PATHWAY_VIA_DEATH_DOMAIN_RECEPTORS	GOBP_REGULATION_OF_EXTRINSIC_APOPTOTIC_SIGNALING_PATHWAY_VIA_DEATH_DOMAIN_RECEPTORS		19	-0.361385	-1.87638	0.00591716	0.035381	1	1161	tags=68%, list=33%, signal=101%
GOBP_DEVELOPMENTAL_GROWTH	GOBP_DEVELOPMENTAL_GROWTH		117	-0.151333	-1.87425	0.0121457	0.0357294	1	1371	tags=53%, list=38%, signal=83%
GOBP_CELLULAR_PROTEIN_CATABOLIC_PROCESS	GOBP_CELLULAR_PROTEIN_CATABOLIC_PROCESS		159	-0.132988	-1.87333	0.00583658	0.0358391	1	1569	tags=57%, list=44%, signal=96%
GOBP_PHOSPHATIDYLINOSITOL_BIOSYNTHETIC_PROCESS	GOBP_PHOSPHATIDYLINOSITOL_BIOSYNTHETIC_PROCESS		27	-0.297863	-1.86926	0.00790514	0.036517	1	1591	tags=74%, list=45%, signal=133%
GOBP_METAL_ION_HOMEOSTASIS	GOBP_METAL_ION_HOMEOSTASIS		104	-0.162752	-1.86637	0.0158416	0.0370546	1	2356	tags=82%, list=66%, signal=233%
GOBP_NEGATIVE_REGULATION_OF_MYELOID_CELL_DIFFERENTIATION	GOBP_NEGATIVE_REGULATION_OF_MYELOID_CELL_DIFFERENTIATION		26	-0.306434	-1.86515	0.0163265	0.0371809	1	563	tags=46%, list=16%, signal=54%
GOBP_MACROPHAGE_ACTIVATION	GOBP_MACROPHAGE_ACTIVATION		29	-0.294549	-1.86227	0.0169492	0.0376809	1	805	tags=52%, list=23%, signal=66%
GOBP_CYTOPLASMIC_PATTERN_RECOGNITION_RECEPTOR_SIGNALING_PATHWAY	GOBP_CYTOPLASMIC_PATTERN_RECOGNITION_RECEPTOR_SIGNALING_PATHWAY		20	-0.350113	-1.85989	0.0125523	0.0381731	1	1615	tags=80%, list=45%, signal=145%
GOBP_NEGATIVE_REGULATION_OF_TUMOR_NECROSIS_FACTOR_SUPERFAMILY_CYTOKINE_PRODUCTION	GOBP_NEGATIVE_REGULATION_OF_TUMOR_NECROSIS_FACTOR_SUPERFAMILY_CYTOKINE_PRODUCTION		14	-0.406007	-1.85979	0.0114943	0.0381037	1	1363	tags=79%, list=38%, signal=127%
GOBP_NEGATIVE_REGULATION_OF_DEVELOPMENTAL_GROWTH	GOBP_NEGATIVE_REGULATION_OF_DEVELOPMENTAL_GROWTH		21	-0.335546	-1.8588	0.0165289	0.0382326	1	1531	tags=76%, list=43%, signal=133%
GOBP_MESENCHYMAL_CELL_DIFFERENTIATION	GOBP_MESENCHYMAL_CELL_DIFFERENTIATION		40	-0.252123	-1.85789	0.0155945	0.0383186	1	1343	tags=63%, list=38%, signal=99%
GOBP_REGULATION_OF_ORGAN_GROWTH	GOBP_REGULATION_OF_ORGAN_GROWTH		17	-0.380144	-1.85738	0.00779727	0.0383284	1	1171	tags=71%, list=33%, signal=105%
GOBP_MAST_CELL_ACTIVATION_INVOLVED_IN_IMMUNE_RESPONSE	GOBP_MAST_CELL_ACTIVATION_INVOLVED_IN_IMMUNE_RESPONSE		16	-0.39342	-1.85714	0.00976562	0.0382952	1	1281	tags=75%, list=36%, signal=116%
GOBP_SYNAPTIC_VESICLE_TRANSPORT	GOBP_SYNAPTIC_VESICLE_TRANSPORT		10	-0.480629	-1.8568	0.00814664	0.0383047	1	1861	tags=100%, list=52%, signal=208%
GOBP_TOLL_LIKE_RECEPTOR_4_SIGNALING_PATHWAY	GOBP_TOLL_LIKE_RECEPTOR_4_SIGNALING_PATHWAY		14	-0.420501	-1.85444	0.00821355	0.0387017	1	546	tags=57%, list=15%, signal=67%
GOBP_CENTRAL_NERVOUS_SYSTEM_DEVELOPMENT	GOBP_CENTRAL_NERVOUS_SYSTEM_DEVELOPMENT		172	-0.123468	-1.8543	0.00438597	0.0386603	1	2011	tags=68%, list=56%, signal=148%
GOBP_CELLULAR_RESPONSE_TO_EXTERNAL_STIMULUS	GOBP_CELLULAR_RESPONSE_TO_EXTERNAL_STIMULUS		75	-0.183963	-1.85415	0.0226804	0.0386109	1	1358	tags=56%, list=38%, signal=88%
GOBP_POSITIVE_REGULATION_OF_GENE_EXPRESSION	GOBP_POSITIVE_REGULATION_OF_GENE_EXPRESSION		223	-0.109602	-1.84537	0.0148936	0.0403685	1	579	tags=26%, list=16%, signal=30%
GOBP_POSITIVE_REGULATION_OF_PHOSPHATIDYLINOSITOL_3_KINASE_SIGNALING	GOBP_POSITIVE_REGULATION_OF_PHOSPHATIDYLINOSITOL_3_KINASE_SIGNALING		23	-0.324562	-1.84535	0.0060241	0.040288	1	1334	tags=70%, list=37%, signal=110%
GOBP_MEMBRANE_FUSION	GOBP_MEMBRANE_FUSION		43	-0.241679	-1.84509	0.0167364	0.0402687	1	1391	tags=63%, list=39%, signal=102%
GOBP_TUBE_DEVELOPMENT	GOBP_TUBE_DEVELOPMENT		174	-0.124329	-1.84162	0.0157791	0.0410843	1	1344	tags=49%, list=38%, signal=75%
GOBP_ION_HOMEOSTASIS	GOBP_ION_HOMEOSTASIS		127	-0.140994	-1.8392	0.0093633	0.0415132	1	2356	tags=80%, list=66%, signal=225%
GOBP_CYTOKINE_PRODUCTION_INVOLVED_IN_INFLAMMATORY_RESPONSE	GOBP_CYTOKINE_PRODUCTION_INVOLVED_IN_INFLAMMATORY_RESPONSE		15	-0.395371	-1.8391	0.0177866	0.0414365	1	976	tags=67%, list=27%, signal=91%
GOBP_RECEPTOR_LOCALIZATION_TO_SYNAPSE	GOBP_RECEPTOR_LOCALIZATION_TO_SYNAPSE		11	-0.454801	-1.83674	0.024	0.0418342	1	1304	tags=82%, list=37%, signal=128%
GOBP_METAL_ION_TRANSPORT	GOBP_METAL_ION_TRANSPORT		74	-0.181239	-1.83644	0.00824742	0.0418226	1	1684	tags=65%, list=47%, signal=120%
GOBP_PEPTIDE_SECRETION	GOBP_PEPTIDE_SECRETION		79	-0.176835	-1.8357	0.0159046	0.0419309	1	1418	tags=57%, list=40%, signal=92%
GOBP_DEFENSE_RESPONSE_TO_BACTERIUM	GOBP_DEFENSE_RESPONSE_TO_BACTERIUM		60	-0.206036	-1.83539	0.02079	0.0419108	1	349	tags=30%, list=10%, signal=33%
GOBP_APOPTOTIC_PROCESS	GOBP_APOPTOTIC_PROCESS		443	-0.0786735	-1.83276	0.0155945	0.0423719	1	1690	tags=54%, list=47%, signal=90%
GOBP_VESICLE_MEDIATED_TRANSPORT_BETWEEN_ENDOSOMAL_COMPARTMENTS	GOBP_VESICLE_MEDIATED_TRANSPORT_BETWEEN_ENDOSOMAL_COMPARTMENTS		11	-0.452273	-1.83251	0.022869	0.0423237	1	1313	tags=82%, list=37%, signal=129%
GOBP_REGULATION_OF_CELL_SIZE	GOBP_REGULATION_OF_CELL_SIZE		46	-0.232916	-1.83245	0.0114943	0.0422492	1	1354	tags=61%, list=38%, signal=97%
GOBP_REGULATION_OF_NUCLEOTIDE_METABOLIC_PROCESS	GOBP_REGULATION_OF_NUCLEOTIDE_METABOLIC_PROCESS		31	-0.267092	-1.82901	0.00395257	0.0429231	1	2512	tags=97%, list=70%, signal=323%
GOBP_NEUTRAL_LIPID_BIOSYNTHETIC_PROCESS	GOBP_NEUTRAL_LIPID_BIOSYNTHETIC_PROCESS		10	-0.47434	-1.82896	0.0179641	0.0428718	1	1169	tags=80%, list=33%, signal=119%
GOBP_NECROPTOTIC_PROCESS	GOBP_NECROPTOTIC_PROCESS		15	-0.391397	-1.82583	0.00610998	0.0434681	1	752	tags=60%, list=21%, signal=76%
GOBP_EPITHELIUM_DEVELOPMENT	GOBP_EPITHELIUM_DEVELOPMENT		176	-0.119439	-1.82515	0.00992064	0.0434965	1	874	tags=36%, list=24%, signal=45%
GOBP_NEGATIVE_REGULATION_OF_ACTIN_FILAMENT_DEPOLYMERIZATION	GOBP_NEGATIVE_REGULATION_OF_ACTIN_FILAMENT_DEPOLYMERIZATION		11	-0.445176	-1.82175	0.0149533	0.0443653	1	1663	tags=91%, list=47%, signal=170%
GOBP_TRANSITION_METAL_ION_HOMEOSTASIS	GOBP_TRANSITION_METAL_ION_HOMEOSTASIS		27	-0.294081	-1.82175	0.0205761	0.0442769	1	1869	tags=81%, list=52%, signal=170%
GOBP_REGULATION_OF_PROTEIN_LOCALIZATION_TO_PLASMA_MEMBRANE	GOBP_REGULATION_OF_PROTEIN_LOCALIZATION_TO_PLASMA_MEMBRANE		24	-0.316892	-1.82092	0.0139721	0.0443594	1	1258	tags=67%, list=35%, signal=102%
GOBP_POLYSACCHARIDE_METABOLIC_PROCESS	GOBP_POLYSACCHARIDE_METABOLIC_PROCESS		25	-0.304471	-1.81789	0.0153846	0.0450887	1	1350	tags=68%, list=38%, signal=109%
GOBP_RESPONSE_TO_NITROGEN_COMPOUND	GOBP_RESPONSE_TO_NITROGEN_COMPOUND		221	-0.107809	-1.81748	0.0117188	0.0450815	1	1353	tags=48%, list=38%, signal=72%
GOBP_REGULATION_OF_REACTIVE_OXYGEN_SPECIES_METABOLIC_PROCESS	GOBP_REGULATION_OF_REACTIVE_OXYGEN_SPECIES_METABOLIC_PROCESS		53	-0.208657	-1.81344	0.00808081	0.0460202	1	1693	tags=68%, list=47%, signal=127%
GOBP_CELLULAR_RESPONSE_TO_BIOTIC_STIMULUS	GOBP_CELLULAR_RESPONSE_TO_BIOTIC_STIMULUS		52	-0.215341	-1.81339	0.0223577	0.0459375	1	1029	tags=50%, list=29%, signal=69%
GOBP_RESPONSE_TO_AMYLOID_BETA	GOBP_RESPONSE_TO_AMYLOID_BETA		14	-0.3989	-1.81326	0.00785855	0.0458629	1	878	tags=64%, list=25%, signal=85%
GOBP_NEGATIVE_REGULATION_OF_AUTOPHAGY	GOBP_NEGATIVE_REGULATION_OF_AUTOPHAGY		13	-0.412108	-1.8132	0.00804829	0.0457913	1	1282	tags=77%, list=36%, signal=120%
GOBP_SYNAPTIC_VESICLE_EXOCYTOSIS	GOBP_SYNAPTIC_VESICLE_EXOCYTOSIS		17	-0.35405	-1.81289	0.00824742	0.0457805	1	1684	tags=82%, list=47%, signal=155%
GOBP_REGULATION_OF_MONONUCLEAR_CELL_MIGRATION	GOBP_REGULATION_OF_MONONUCLEAR_CELL_MIGRATION		31	-0.264596	-1.81261	0.0193798	0.045772	1	562	tags=42%, list=16%, signal=49%
GOBP_REGULATION_OF_LIPID_KINASE_ACTIVITY	GOBP_REGULATION_OF_LIPID_KINASE_ACTIVITY		14	-0.401188	-1.81074	0.0162602	0.0461603	1	1125	tags=71%, list=31%, signal=104%
GOBP_REGULATION_OF_LEUKOCYTE_MIGRATION	GOBP_REGULATION_OF_LEUKOCYTE_MIGRATION		55	-0.209812	-1.80827	0.0196078	0.0466232	1	562	tags=36%, list=16%, signal=42%
GOBP_MODIFICATION_DEPENDENT_MACROMOLECULE_CATABOLIC_PROCESS	GOBP_MODIFICATION_DEPENDENT_MACROMOLECULE_CATABOLIC_PROCESS		133	-0.134798	-1.80722	0.01417	0.0467776	1	1874	tags=65%, list=52%, signal=132%
GOBP_ORGANELLE_MEMBRANE_FUSION	GOBP_ORGANELLE_MEMBRANE_FUSION		30	-0.27988	-1.80623	0.0121951	0.0469575	1	1391	tags=67%, list=39%, signal=108%
GOBP_HEAD_DEVELOPMENT	GOBP_HEAD_DEVELOPMENT		136	-0.133842	-1.80511	0.0114068	0.0471609	1	2010	tags=69%, list=56%, signal=152%
GOBP_ACTIVATION_OF_GTPASE_ACTIVITY	GOBP_ACTIVATION_OF_GTPASE_ACTIVITY		22	-0.317209	-1.80393	0.00823045	0.0474127	1	1148	tags=64%, list=32%, signal=93%
GOBP_REGULATION_OF_T_CELL_MEDIATED_IMMUNITY	GOBP_REGULATION_OF_T_CELL_MEDIATED_IMMUNITY		21	-0.331805	-1.80368	0.0159363	0.047396	1	1034	tags=62%, list=29%, signal=87%
GOBP_REGULATION_OF_POSTSYNAPSE_ORGANIZATION	GOBP_REGULATION_OF_POSTSYNAPSE_ORGANIZATION		14	-0.400145	-1.80259	0.0226804	0.0476212	1	1639	tags=86%, list=46%, signal=158%
GOBP_RESPONSE_TO_HORMONE	GOBP_RESPONSE_TO_HORMONE		183	-0.117368	-1.80109	0.0182927	0.0479187	1	1399	tags=50%, list=39%, signal=78%
GOBP_CELLULAR_RESPONSE_TO_CHEMICAL_STRESS	GOBP_CELLULAR_RESPONSE_TO_CHEMICAL_STRESS		100	-0.155737	-1.79667	0.0196464	0.0490273	1	1282	tags=51%, list=36%, signal=77%
GOBP_RESPONSE_TO_LIPID	GOBP_RESPONSE_TO_LIPID		183	-0.11692	-1.79618	0.0167364	0.0490642	1	1381	tags=50%, list=39%, signal=77%
GOBP_REGULATION_OF_SUPEROXIDE_METABOLIC_PROCESS	GOBP_REGULATION_OF_SUPEROXIDE_METABOLIC_PROCESS		13	-0.414702	-1.79611	0.0119048	0.0489858	1	998	tags=69%, list=28%, signal=96%
GOBP_PROTEIN_MODIFICATION_BY_SMALL_PROTEIN_CONJUGATION_OR_REMOVAL	GOBP_PROTEIN_MODIFICATION_BY_SMALL_PROTEIN_CONJUGATION_OR_REMOVAL		232	-0.103923	-1.79519	0.0228216	0.0491277	1	1871	tags=62%, list=52%, signal=122%
GOBP_NEGATIVE_REGULATION_OF_GENE_EXPRESSION_EPIGENETIC	GOBP_NEGATIVE_REGULATION_OF_GENE_EXPRESSION_EPIGENETIC		37	-0.255652	-1.79481	0.013308	0.0491387	1	835	tags=49%, list=23%, signal=63%
GOBP_REGULATION_OF_LEUKOCYTE_CHEMOTAXIS	GOBP_REGULATION_OF_LEUKOCYTE_CHEMOTAXIS		33	-0.259352	-1.79296	0.011976	0.0495718	1	1248	tags=61%, list=35%, signal=92%
GOBP_PROTEIN_IMPORT	GOBP_PROTEIN_IMPORT		48	-0.217863	-1.79276	0.0122699	0.0495417	1	2582	tags=94%, list=72%, signal=334%
GOBP_PROTEIN_KINASE_B_SIGNALING	GOBP_PROTEIN_KINASE_B_SIGNALING		53	-0.212357	-1.79215	0.0211946	0.0495921	1	1343	tags=58%, list=38%, signal=92%
GOBP_VIRION_ASSEMBLY	GOBP_VIRION_ASSEMBLY		13	-0.408671	-1.79096	0.0200401	0.0497797	1	1569	tags=85%, list=44%, signal=150%
GOBP_NEGATIVE_REGULATION_OF_VIRAL_GENOME_REPLICATION	GOBP_NEGATIVE_REGULATION_OF_VIRAL_GENOME_REPLICATION		17	-0.352164	-1.7884	0.0211538	0.0504256	1	430	tags=47%, list=12%, signal=53%
GOBP_TISSUE_REGENERATION	GOBP_TISSUE_REGENERATION		12	-0.415449	-1.78758	0.00831601	0.050502	1	1201	tags=75%, list=34%, signal=113%
GOBP_MESENCHYME_DEVELOPMENT	GOBP_MESENCHYME_DEVELOPMENT		47	-0.222979	-1.78647	0.0121951	0.0507318	1	1343	tags=60%, list=38%, signal=94%
GOBP_REGULATION_OF_DENDRITE_DEVELOPMENT	GOBP_REGULATION_OF_DENDRITE_DEVELOPMENT		17	-0.351982	-1.78185	0.0102669	0.0519184	1	1061	tags=65%, list=30%, signal=92%
GOBP_RESPONSE_TO_PEPTIDE_HORMONE	GOBP_RESPONSE_TO_PEPTIDE_HORMONE		98	-0.156404	-1.77827	0.00643777	0.0527853	1	1353	tags=53%, list=38%, signal=83%
GOBP_RESPONSE_TO_STARVATION	GOBP_RESPONSE_TO_STARVATION		39	-0.235305	-1.77755	0.0134357	0.0528924	1	1551	tags=67%, list=43%, signal=117%
GOBP_NEGATIVE_REGULATION_OF_LEUKOCYTE_PROLIFERATION	GOBP_NEGATIVE_REGULATION_OF_LEUKOCYTE_PROLIFERATION		19	-0.330988	-1.7755	0.0157171	0.0533123	1	705	tags=53%, list=20%, signal=65%
GOBP_PEROXISOMAL_TRANSPORT	GOBP_PEROXISOMAL_TRANSPORT		15	-0.375279	-1.77534	0.0144033	0.0532577	1	2000	tags=93%, list=56%, signal=211%
GOBP_NEGATIVE_REGULATION_OF_PROTEIN_CONTAINING_COMPLEX_DISASSEMBLY	GOBP_NEGATIVE_REGULATION_OF_PROTEIN_CONTAINING_COMPLEX_DISASSEMBLY		18	-0.345182	-1.77503	0.018595	0.0532308	1	1354	tags=72%, list=38%, signal=116%
GOBP_LAMELLIPODIUM_ORGANIZATION	GOBP_LAMELLIPODIUM_ORGANIZATION		21	-0.323464	-1.77355	0.00998004	0.0536143	1	1744	tags=81%, list=49%, signal=157%
GOBP_POSITIVE_REGULATION_OF_ANION_TRANSPORT	GOBP_POSITIVE_REGULATION_OF_ANION_TRANSPORT		93	-0.156895	-1.77321	0.0208333	0.0536248	1	1414	tags=55%, list=40%, signal=88%
GOBP_HETEROTYPIC_CELL_CELL_ADHESION	GOBP_HETEROTYPIC_CELL_CELL_ADHESION		20	-0.331419	-1.77127	0.0223577	0.0540333	1	967	tags=60%, list=27%, signal=82%
GOBP_LYMPHOCYTE_COSTIMULATION	GOBP_LYMPHOCYTE_COSTIMULATION		18	-0.350247	-1.7711	0.0162933	0.0539883	1	1336	tags=72%, list=37%, signal=115%
GOBP_CELLULAR_EXTRAVASATION	GOBP_CELLULAR_EXTRAVASATION		27	-0.290425	-1.76827	0.0168421	0.0546151	1	559	tags=44%, list=16%, signal=52%
GOBP_DEFENSE_RESPONSE_TO_GRAM_POSITIVE_BACTERIUM	GOBP_DEFENSE_RESPONSE_TO_GRAM_POSITIVE_BACTERIUM		19	-0.341965	-1.76674	0.0193133	0.0549432	1	290	tags=42%, list=8%, signal=46%
GOBP_CATION_TRANSPORT	GOBP_CATION_TRANSPORT		160	-0.124231	-1.76486	0.0221328	0.0554696	1	1698	tags=59%, list=48%, signal=108%
GOBP_CALCIUM_ION_TRANSMEMBRANE_TRANSPORT	GOBP_CALCIUM_ION_TRANSMEMBRANE_TRANSPORT		47	-0.219007	-1.76475	0.0294118	0.0554076	1	2269	tags=85%, list=64%, signal=230%
GOBP_POSITIVE_REGULATION_OF_AXONOGENESIS	GOBP_POSITIVE_REGULATION_OF_AXONOGENESIS		18	-0.345182	-1.76444	0.0158103	0.0554016	1	1354	tags=72%, list=38%, signal=116%
GOBP_LIPID_LOCALIZATION	GOBP_LIPID_LOCALIZATION		84	-0.163663	-1.76184	0.0246914	0.0560579	1	1854	tags=68%, list=52%, signal=138%
GOBP_REGULATION_OF_PROTEIN_LOCALIZATION_TO_CELL_PERIPHERY	GOBP_REGULATION_OF_PROTEIN_LOCALIZATION_TO_CELL_PERIPHERY		28	-0.280272	-1.76137	0.0159681	0.0560925	1	1304	tags=64%, list=37%, signal=100%
GOBP_EXTRACELLULAR_MATRIX_DISASSEMBLY	GOBP_EXTRACELLULAR_MATRIX_DISASSEMBLY		10	-0.463897	-1.75667	0.0346232	0.0573371	1	849	tags=70%, list=24%, signal=92%
GOBP_PRESYNAPTIC_ENDOCYTOSIS	GOBP_PRESYNAPTIC_ENDOCYTOSIS		11	-0.439279	-1.75659	0.020202	0.0572622	1	1684	tags=91%, list=47%, signal=171%
GOBP_NEGATIVE_REGULATION_OF_EXTRINSIC_APOPTOTIC_SIGNALING_PATHWAY_VIA_DEATH_DOMAIN_RECEPTORS	GOBP_NEGATIVE_REGULATION_OF_EXTRINSIC_APOPTOTIC_SIGNALING_PATHWAY_VIA_DEATH_DOMAIN_RECEPTORS		14	-0.39107	-1.75553	0.0174419	0.0575153	1	1161	tags=71%, list=33%, signal=105%
GOBP_MUSCLE_CELL_DIFFERENTIATION	GOBP_MUSCLE_CELL_DIFFERENTIATION		61	-0.192398	-1.75473	0.0191939	0.0576244	1	1375	tags=57%, list=38%, signal=92%
GOBP_ESTABLISHMENT_OF_CELL_POLARITY	GOBP_ESTABLISHMENT_OF_CELL_POLARITY		36	-0.253896	-1.75396	0.0391753	0.057746	1	1683	tags=72%, list=47%, signal=135%
GOBP_POSITIVE_REGULATION_OF_RESPONSE_TO_CYTOKINE_STIMULUS	GOBP_POSITIVE_REGULATION_OF_RESPONSE_TO_CYTOKINE_STIMULUS		12	-0.41367	-1.75344	0.0244361	0.0578477	1	1505	tags=83%, list=42%, signal=144%
GOBP_POSITIVE_REGULATION_OF_ION_TRANSPORT	GOBP_POSITIVE_REGULATION_OF_ION_TRANSPORT		121	-0.138024	-1.75338	0.00808081	0.0577607	1	1414	tags=53%, list=40%, signal=85%
GOBP_CELLULAR_RESPONSE_TO_MECHANICAL_STIMULUS	GOBP_CELLULAR_RESPONSE_TO_MECHANICAL_STIMULUS		21	-0.319441	-1.75302	0.0195652	0.057775	1	1248	tags=67%, list=35%, signal=102%
GOBP_REGULATION_OF_TUBE_SIZE	GOBP_REGULATION_OF_TUBE_SIZE		20	-0.32455	-1.75246	0.0125786	0.0578562	1	1170	tags=65%, list=33%, signal=96%
GOBP_MUSCLE_ADAPTATION	GOBP_MUSCLE_ADAPTATION		17	-0.34892	-1.74835	0.0242424	0.0590897	1	1282	tags=71%, list=36%, signal=110%
GOBP_EPIDERMAL_GROWTH_FACTOR_RECEPTOR_SIGNALING_PATHWAY	GOBP_EPIDERMAL_GROWTH_FACTOR_RECEPTOR_SIGNALING_PATHWAY		24	-0.294908	-1.74747	0.0326296	0.0592931	1	1336	tags=67%, list=37%, signal=106%
GOBP_REGULATION_OF_NIK_NF_KAPPAB_SIGNALING	GOBP_REGULATION_OF_NIK_NF_KAPPAB_SIGNALING		24	-0.295659	-1.74666	0.0104384	0.0594437	1	1631	tags=75%, list=46%, signal=137%
GOBP_REGULATION_OF_LONG_TERM_SYNAPTIC_POTENTIATION	GOBP_REGULATION_OF_LONG_TERM_SYNAPTIC_POTENTIATION		11	-0.434224	-1.74467	0.0316206	0.0599489	1	1702	tags=91%, list=48%, signal=173%
GOBP_VESICLE_MEDIATED_TRANSPORT_TO_THE_PLASMA_MEMBRANE	GOBP_VESICLE_MEDIATED_TRANSPORT_TO_THE_PLASMA_MEMBRANE		16	-0.36811	-1.74199	0.0215686	0.0606658	1	1371	tags=75%, list=38%, signal=121%
GOBP_REGULATION_OF_CELL_SUBSTRATE_ADHESION	GOBP_REGULATION_OF_CELL_SUBSTRATE_ADHESION		46	-0.216565	-1.74127	0.0157791	0.0608101	1	1334	tags=59%, list=37%, signal=92%
GOBP_LIPID_OXIDATION	GOBP_LIPID_OXIDATION		29	-0.267044	-1.74053	0.01	0.0609547	1	2011	tags=83%, list=56%, signal=188%
GOBP_RESPONSE_TO_MECHANICAL_STIMULUS	GOBP_RESPONSE_TO_MECHANICAL_STIMULUS		37	-0.24806	-1.73842	0.0413223	0.0615217	1	1248	tags=59%, list=35%, signal=90%
GOBP_ACUTE_INFLAMMATORY_RESPONSE	GOBP_ACUTE_INFLAMMATORY_RESPONSE		20	-0.325901	-1.73492	0.0342052	0.0624992	1	808	tags=55%, list=23%, signal=71%
GOBP_POSITIVE_REGULATION_OF_APOPTOTIC_SIGNALING_PATHWAY	GOBP_POSITIVE_REGULATION_OF_APOPTOTIC_SIGNALING_PATHWAY		36	-0.246261	-1.73418	0.0162272	0.0626558	1	1710	tags=72%, list=48%, signal=137%
GOBP_REGULATION_OF_PEPTIDYL_SERINE_PHOSPHORYLATION	GOBP_REGULATION_OF_PEPTIDYL_SERINE_PHOSPHORYLATION		35	-0.251682	-1.73385	0.027668	0.0626469	1	1254	tags=60%, list=35%, signal=92%
GOBP_CELL_GROWTH	GOBP_CELL_GROWTH		108	-0.144096	-1.73088	0.0285132	0.0635034	1	1354	tags=52%, list=38%, signal=81%
GOBP_MAST_CELL_ACTIVATION	GOBP_MAST_CELL_ACTIVATION		19	-0.32761	-1.72952	0.0252427	0.0638367	1	1281	tags=68%, list=36%, signal=106%
GOBP_POSITIVE_REGULATION_OF_NERVOUS_SYSTEM_DEVELOPMENT	GOBP_POSITIVE_REGULATION_OF_NERVOUS_SYSTEM_DEVELOPMENT		43	-0.228624	-1.72932	0.027451	0.0637954	1	1354	tags=60%, list=38%, signal=96%
GOBP_POSITIVE_REGULATION_OF_PROTEIN_DEPHOSPHORYLATION	GOBP_POSITIVE_REGULATION_OF_PROTEIN_DEPHOSPHORYLATION		20	-0.327027	-1.72832	0.0194175	0.0640627	1	1697	tags=80%, list=48%, signal=152%
GOBP_NEURON_PROJECTION_ORGANIZATION	GOBP_NEURON_PROJECTION_ORGANIZATION		18	-0.3429	-1.72829	0.0251572	0.0639606	1	1759	tags=83%, list=49%, signal=163%
GOBP_POSITIVE_REGULATION_OF_LEUKOCYTE_MEDIATED_IMMUNITY	GOBP_POSITIVE_REGULATION_OF_LEUKOCYTE_MEDIATED_IMMUNITY		34	-0.249044	-1.72787	0.0325203	0.0640108	1	1116	tags=56%, list=31%, signal=81%
GOBP_GLIAL_CELL_DIFFERENTIATION	GOBP_GLIAL_CELL_DIFFERENTIATION		41	-0.224382	-1.72706	0.0214844	0.0641721	1	1561	tags=66%, list=44%, signal=116%
GOBP_POSITIVE_REGULATION_OF_WNT_SIGNALING_PATHWAY	GOBP_POSITIVE_REGULATION_OF_WNT_SIGNALING_PATHWAY		33	-0.248615	-1.72573	0.010395	0.0644702	1	1286	tags=61%, list=36%, signal=94%
GOBP_INTEGRIN_MEDIATED_SIGNALING_PATHWAY	GOBP_INTEGRIN_MEDIATED_SIGNALING_PATHWAY		22	-0.310832	-1.72551	0.0271399	0.0644303	1	1333	tags=68%, list=37%, signal=108%
GOBP_VASCULOGENESIS	GOBP_VASCULOGENESIS		13	-0.405926	-1.72407	0.0195312	0.0647701	1	1304	tags=77%, list=37%, signal=121%
GOBP_VESICLE_BUDDING_FROM_MEMBRANE	GOBP_VESICLE_BUDDING_FROM_MEMBRANE		19	-0.339431	-1.71602	0.0262172	0.0674236	1	1991	tags=89%, list=56%, signal=201%
GOBP_ORGANELLE_LOCALIZATION	GOBP_ORGANELLE_LOCALIZATION		183	-0.115665	-1.71575	0.0158103	0.067435	1	1639	tags=57%, list=46%, signal=100%
GOBP_REGULATION_OF_EXTENT_OF_CELL_GROWTH	GOBP_REGULATION_OF_EXTENT_OF_CELL_GROWTH		22	-0.304917	-1.7128	0.0283401	0.0683614	1	1354	tags=68%, list=38%, signal=109%
GOBP_REGULATION_OF_DENDRITIC_SPINE_DEVELOPMENT	GOBP_REGULATION_OF_DENDRITIC_SPINE_DEVELOPMENT		10	-0.442673	-1.71207	0.0366599	0.0685018	1	1639	tags=90%, list=46%, signal=166%
GOBP_POSITIVE_REGULATION_OF_SMALL_MOLECULE_METABOLIC_PROCESS	GOBP_POSITIVE_REGULATION_OF_SMALL_MOLECULE_METABOLIC_PROCESS		23	-0.301959	-1.71193	0.025	0.0684189	1	793	tags=52%, list=22%, signal=67%
GOBP_REGULATION_OF_HEMATOPOIETIC_PROGENITOR_CELL_DIFFERENTIATION	GOBP_REGULATION_OF_HEMATOPOIETIC_PROGENITOR_CELL_DIFFERENTIATION		12	-0.398689	-1.71052	0.0272904	0.0687714	1	1856	tags=92%, list=52%, signal=190%
GOBP_NEGATIVE_REGULATION_OF_ION_TRANSPORT	GOBP_NEGATIVE_REGULATION_OF_ION_TRANSPORT		56	-0.193158	-1.70952	0.0295858	0.0690317	1	1363	tags=57%, list=38%, signal=91%
GOBP_TRANSMEMBRANE_TRANSPORT	GOBP_TRANSMEMBRANE_TRANSPORT		232	-0.101352	-1.7094	0.0281125	0.0689644	1	1818	tags=60%, list=51%, signal=115%
GOBP_POSITIVE_REGULATION_OF_MYELOID_CELL_DIFFERENTIATION	GOBP_POSITIVE_REGULATION_OF_MYELOID_CELL_DIFFERENTIATION		23	-0.294155	-1.70764	0.0197239	0.0694555	1	976	tags=57%, list=27%, signal=77%
GOBP_REGULATION_OF_TRANSMEMBRANE_TRANSPORT	GOBP_REGULATION_OF_TRANSMEMBRANE_TRANSPORT		89	-0.154274	-1.70537	0.022	0.0701318	1	1350	tags=53%, list=38%, signal=83%
GOBP_ACTIN_FILAMENT_BASED_MOVEMENT	GOBP_ACTIN_FILAMENT_BASED_MOVEMENT		21	-0.310429	-1.70451	0.0175781	0.0702924	1	1280	tags=67%, list=36%, signal=103%
GOBP_REGULATION_OF_GRANULOCYTE_CHEMOTAXIS	GOBP_REGULATION_OF_GRANULOCYTE_CHEMOTAXIS		16	-0.358549	-1.70396	0.0218688	0.0703638	1	1405	tags=75%, list=39%, signal=123%
GOBP_POSITIVE_REGULATION_OF_PEPTIDE_SECRETION	GOBP_POSITIVE_REGULATION_OF_PEPTIDE_SECRETION		29	-0.261721	-1.70298	0.0272537	0.0705683	1	1414	tags=66%, list=40%, signal=108%
GOBP_NEGATIVE_REGULATION_OF_ADAPTIVE_IMMUNE_RESPONSE	GOBP_NEGATIVE_REGULATION_OF_ADAPTIVE_IMMUNE_RESPONSE		13	-0.391726	-1.69849	0.0308008	0.0719945	1	805	tags=62%, list=23%, signal=79%
GOBP_IRON_ION_HOMEOSTASIS	GOBP_IRON_ION_HOMEOSTASIS		19	-0.324233	-1.69524	0.0243408	0.0730481	1	2045	tags=89%, list=57%, signal=208%
GOBP_HYALURONAN_METABOLIC_PROCESS	GOBP_HYALURONAN_METABOLIC_PROCESS		13	-0.384918	-1.69486	0.0345489	0.0730673	1	1104	tags=69%, list=31%, signal=100%
GOBP_TISSUE_MORPHOGENESIS	GOBP_TISSUE_MORPHOGENESIS		95	-0.150705	-1.69307	0.0311284	0.0735894	1	1357	tags=53%, list=38%, signal=83%
GOBP_REGULATION_OF_MEGAKARYOCYTE_DIFFERENTIATION	GOBP_REGULATION_OF_MEGAKARYOCYTE_DIFFERENTIATION		23	-0.297389	-1.6929	0.029106	0.0735403	1	188	tags=35%, list=5%, signal=36%
GOBP_NEURON_APOPTOTIC_PROCESS	GOBP_NEURON_APOPTOTIC_PROCESS		52	-0.200809	-1.69235	0.0278884	0.0736282	1	1561	tags=63%, list=44%, signal=111%
GOBP_REGULATION_OF_CELL_PROJECTION_ASSEMBLY	GOBP_REGULATION_OF_CELL_PROJECTION_ASSEMBLY		44	-0.214775	-1.69035	0.0333333	0.0742806	1	1354	tags=59%, list=38%, signal=94%
GOBP_ENDOTHELIUM_DEVELOPMENT	GOBP_ENDOTHELIUM_DEVELOPMENT		26	-0.276086	-1.68927	0.0293501	0.0745913	1	808	tags=50%, list=23%, signal=64%
GOBP_PROTEIN_PROCESSING	GOBP_PROTEIN_PROCESSING		45	-0.20947	-1.68799	0.0342052	0.0749552	1	691	tags=40%, list=19%, signal=49%
GOBP_NEGATIVE_REGULATION_OF_CELL_DEVELOPMENT	GOBP_NEGATIVE_REGULATION_OF_CELL_DEVELOPMENT		32	-0.251554	-1.68791	0.0283401	0.0748553	1	1343	tags=63%, list=38%, signal=99%
GOBP_ESTABLISHMENT_OF_PROTEIN_LOCALIZATION_TO_PLASMA_MEMBRANE	GOBP_ESTABLISHMENT_OF_PROTEIN_LOCALIZATION_TO_PLASMA_MEMBRANE		13	-0.387101	-1.68774	0.0300601	0.0748021	1	1371	tags=77%, list=38%, signal=124%
GOBP_ACTIVATION_OF_CYSTEINE_TYPE_ENDOPEPTIDASE_ACTIVITY_INVOLVED_IN_APOPTOTIC_PROCESS	GOBP_ACTIVATION_OF_CYSTEINE_TYPE_ENDOPEPTIDASE_ACTIVITY_INVOLVED_IN_APOPTOTIC_PROCESS		25	-0.282898	-1.68452	0.0235294	0.0758113	1	855	tags=52%, list=24%, signal=68%
GOBP_NEGATIVE_REGULATION_OF_INFLAMMATORY_RESPONSE	GOBP_NEGATIVE_REGULATION_OF_INFLAMMATORY_RESPONSE		26	-0.275956	-1.68183	0.0412574	0.0767217	1	1358	tags=65%, list=38%, signal=105%
GOBP_CARTILAGE_DEVELOPMENT	GOBP_CARTILAGE_DEVELOPMENT		28	-0.270921	-1.68175	0.0363636	0.0766235	1	1082	tags=57%, list=30%, signal=81%
GOBP_ACTIN_NUCLEATION	GOBP_ACTIN_NUCLEATION		11	-0.42243	-1.68099	0.0255906	0.0767671	1	1744	tags=91%, list=49%, signal=177%
GOBP_REGULATION_OF_INTRACELLULAR_PROTEIN_TRANSPORT	GOBP_REGULATION_OF_INTRACELLULAR_PROTEIN_TRANSPORT		58	-0.192305	-1.68067	0.0269231	0.0767822	1	1296	tags=55%, list=36%, signal=85%
GOBP_REGULATION_OF_MAST_CELL_ACTIVATION_INVOLVED_IN_IMMUNE_RESPONSE	GOBP_REGULATION_OF_MAST_CELL_ACTIVATION_INVOLVED_IN_IMMUNE_RESPONSE		11	-0.416967	-1.67779	0.0245902	0.0777081	1	1114	tags=73%, list=31%, signal=105%
GOBP_LEUKOCYTE_APOPTOTIC_PROCESS	GOBP_LEUKOCYTE_APOPTOTIC_PROCESS		25	-0.281556	-1.67707	0.0217391	0.077825	1	574	tags=44%, list=16%, signal=52%
GOBP_POSITIVE_REGULATION_OF_EPITHELIAL_CELL_MIGRATION	GOBP_POSITIVE_REGULATION_OF_EPITHELIAL_CELL_MIGRATION		30	-0.262658	-1.67676	0.038835	0.0778315	1	1452	tags=67%, list=41%, signal=111%
GOBP_CELL_SUBSTRATE_ADHESION	GOBP_CELL_SUBSTRATE_ADHESION		72	-0.171952	-1.67621	0.0277228	0.0779337	1	1334	tags=54%, list=37%, signal=85%
GOBP_REGULATION_OF_JNK_CASCADE	GOBP_REGULATION_OF_JNK_CASCADE		27	-0.273865	-1.67535	0.0173745	0.0780922	1	750	tags=48%, list=21%, signal=60%
GOBP_T_CELL_ACTIVATION_INVOLVED_IN_IMMUNE_RESPONSE	GOBP_T_CELL_ACTIVATION_INVOLVED_IN_IMMUNE_RESPONSE		28	-0.267696	-1.67523	0.0315582	0.0780111	1	1221	tags=61%, list=34%, signal=92%
GOBP_NEGATIVE_REGULATION_OF_DNA_BINDING_TRANSCRIPTION_FACTOR_ACTIVITY	GOBP_NEGATIVE_REGULATION_OF_DNA_BINDING_TRANSCRIPTION_FACTOR_ACTIVITY		29	-0.259093	-1.67168	0.0304878	0.079297	1	1916	tags=79%, list=54%, signal=170%
GOBP_REGULATION_OF_PROTEIN_DEPOLYMERIZATION	GOBP_REGULATION_OF_PROTEIN_DEPOLYMERIZATION		19	-0.319448	-1.67056	0.0413386	0.0796302	1	1686	tags=79%, list=47%, signal=149%
GOBP_REGULATION_OF_LEUKOCYTE_PROLIFERATION	GOBP_REGULATION_OF_LEUKOCYTE_PROLIFERATION		56	-0.188587	-1.66701	0.0241935	0.0809626	1	805	tags=41%, list=23%, signal=52%
GOBP_BONE_RESORPTION	GOBP_BONE_RESORPTION		12	-0.399438	-1.6645	0.0328542	0.0818161	1	1258	tags=75%, list=35%, signal=115%
GOBP_EPIDERMAL_CELL_DIFFERENTIATION	GOBP_EPIDERMAL_CELL_DIFFERENTIATION		24	-0.285654	-1.66448	0.0307377	0.0816904	1	1220	tags=63%, list=34%, signal=94%
GOBP_MITOCHONDRION_ORGANIZATION	GOBP_MITOCHONDRION_ORGANIZATION		149	-0.116239	-1.66406	0.027027	0.0817208	1	2384	tags=78%, list=67%, signal=224%
GOBP_ERBB_SIGNALING_PATHWAY	GOBP_ERBB_SIGNALING_PATHWAY		28	-0.269268	-1.66307	0.0376569	0.0820255	1	1343	tags=64%, list=38%, signal=102%
GOBP_REGULATION_OF_PHOSPHATIDYLINOSITOL_3_KINASE_ACTIVITY	GOBP_REGULATION_OF_PHOSPHATIDYLINOSITOL_3_KINASE_ACTIVITY		11	-0.413878	-1.66276	0.0264228	0.0819904	1	1125	tags=73%, list=31%, signal=106%
GOBP_SYNAPTIC_VESICLE_RECYCLING	GOBP_SYNAPTIC_VESICLE_RECYCLING		13	-0.376359	-1.66215	0.0275591	0.0820835	1	1684	tags=85%, list=47%, signal=160%
GOBP_ACTIVATION_OF_MAPK_ACTIVITY	GOBP_ACTIVATION_OF_MAPK_ACTIVITY		41	-0.222116	-1.66178	0.0357143	0.0821023	1	1569	tags=66%, list=44%, signal=116%
GOBP_NEGATIVE_REGULATION_OF_CATABOLIC_PROCESS	GOBP_NEGATIVE_REGULATION_OF_CATABOLIC_PROCESS		60	-0.181283	-1.65815	0.0227273	0.0834113	1	1448	tags=58%, list=41%, signal=96%
GOBP_POSITIVE_REGULATION_OF_CELL_ACTIVATION	GOBP_POSITIVE_REGULATION_OF_CELL_ACTIVATION		100	-0.140184	-1.65764	0.028169	0.0834927	1	1336	tags=51%, list=37%, signal=79%
GOBP_RESPONSE_TO_CATECHOLAMINE	GOBP_RESPONSE_TO_CATECHOLAMINE		12	-0.390449	-1.65732	0.0352697	0.0834642	1	2183	tags=100%, list=61%, signal=256%
GOBP_NEGATIVE_REGULATION_OF_PROTEIN_LOCALIZATION_TO_MEMBRANE	GOBP_NEGATIVE_REGULATION_OF_PROTEIN_LOCALIZATION_TO_MEMBRANE		10	-0.449354	-1.65713	0.0337302	0.0834165	1	1258	tags=80%, list=35%, signal=123%
GOBP_NEGATIVE_REGULATION_OF_LYMPHOCYTE_ACTIVATION	GOBP_NEGATIVE_REGULATION_OF_LYMPHOCYTE_ACTIVATION		35	-0.240543	-1.65646	0.0299401	0.0836004	1	579	tags=40%, list=16%, signal=47%
GOBP_NEGATIVE_REGULATION_OF_RESPONSE_TO_EXTERNAL_STIMULUS	GOBP_NEGATIVE_REGULATION_OF_RESPONSE_TO_EXTERNAL_STIMULUS		66	-0.176408	-1.65623	0.045098	0.0835763	1	1385	tags=56%, list=39%, signal=90%
GOBP_OLEFINIC_COMPOUND_METABOLIC_PROCESS	GOBP_OLEFINIC_COMPOUND_METABOLIC_PROCESS		18	-0.321734	-1.65456	0.0421687	0.0841728	1	842	tags=56%, list=24%, signal=72%
GOBP_VESICLE_TARGETING_TO_FROM_OR_WITHIN_GOLGI	GOBP_VESICLE_TARGETING_TO_FROM_OR_WITHIN_GOLGI		17	-0.326797	-1.6489	0.0409683	0.0863325	1	1991	tags=88%, list=56%, signal=198%
GOBP_IRON_ION_TRANSPORT	GOBP_IRON_ION_TRANSPORT		16	-0.33563	-1.6486	0.0349794	0.0863107	1	1040	tags=63%, list=29%, signal=88%
GOBP_REGULATION_OF_ORGANELLE_ASSEMBLY	GOBP_REGULATION_OF_ORGANELLE_ASSEMBLY		49	-0.20356	-1.64773	0.0449898	0.0865209	1	1325	tags=57%, list=37%, signal=90%
GOBP_NEGATIVE_REGULATION_OF_PROTEIN_SERINE_THREONINE_KINASE_ACTIVITY	GOBP_NEGATIVE_REGULATION_OF_PROTEIN_SERINE_THREONINE_KINASE_ACTIVITY		38	-0.227787	-1.64651	0.0329218	0.0868684	1	1358	tags=61%, list=38%, signal=97%
GOBP_CARDIAC_MUSCLE_TISSUE_DEVELOPMENT	GOBP_CARDIAC_MUSCLE_TISSUE_DEVELOPMENT		27	-0.267064	-1.64473	0.05	0.0875301	1	1171	tags=59%, list=33%, signal=87%
GOBP_STRIATED_MUSCLE_CELL_DEVELOPMENT	GOBP_STRIATED_MUSCLE_CELL_DEVELOPMENT		17	-0.323107	-1.64282	0.0322581	0.0881993	1	1794	tags=82%, list=50%, signal=165%
GOBP_REGULATION_OF_ADAPTIVE_IMMUNE_RESPONSE	GOBP_REGULATION_OF_ADAPTIVE_IMMUNE_RESPONSE		45	-0.21199	-1.6427	0.0342742	0.0881009	1	1079	tags=51%, list=30%, signal=72%
GOBP_NEGATIVE_REGULATION_OF_PEPTIDASE_ACTIVITY	GOBP_NEGATIVE_REGULATION_OF_PEPTIDASE_ACTIVITY		41	-0.218013	-1.64185	0.0314342	0.0883303	1	1235	tags=56%, list=35%, signal=85%
GOBP_REGULATION_OF_NEUTROPHIL_MIGRATION	GOBP_REGULATION_OF_NEUTROPHIL_MIGRATION		15	-0.342873	-1.64098	0.0339321	0.0886208	1	1639	tags=80%, list=46%, signal=147%
GOBP_ORGAN_GROWTH	GOBP_ORGAN_GROWTH		27	-0.267064	-1.64082	0.0422535	0.0885493	1	1171	tags=59%, list=33%, signal=87%
GOBP_HISTONE_DEACETYLATION	GOBP_HISTONE_DEACETYLATION		19	-0.312412	-1.64016	0.0247423	0.0886723	1	1711	tags=79%, list=48%, signal=151%
GOBP_REGULATION_OF_LEUKOCYTE_DIFFERENTIATION	GOBP_REGULATION_OF_LEUKOCYTE_DIFFERENTIATION		59	-0.180998	-1.63959	0.0429688	0.0887598	1	576	tags=34%, list=16%, signal=40%
GOBP_AMYLOID_BETA_CLEARANCE	GOBP_AMYLOID_BETA_CLEARANCE		11	-0.404611	-1.63767	0.0376984	0.0894656	1	1158	tags=73%, list=32%, signal=107%
GOBP_NEGATIVE_REGULATION_OF_IMMUNE_RESPONSE	GOBP_NEGATIVE_REGULATION_OF_IMMUNE_RESPONSE		30	-0.24728	-1.63689	0.0461847	0.0896486	1	673	tags=43%, list=19%, signal=53%
GOBP_MICROGLIAL_CELL_ACTIVATION	GOBP_MICROGLIAL_CELL_ACTIVATION		16	-0.339708	-1.63566	0.0324544	0.0900304	1	579	tags=50%, list=16%, signal=59%
GOBP_REGULATION_OF_DNA_TEMPLATED_TRANSCRIPTION_IN_RESPONSE_TO_STRESS	GOBP_REGULATION_OF_DNA_TEMPLATED_TRANSCRIPTION_IN_RESPONSE_TO_STRESS		22	-0.29009	-1.63562	0.0380762	0.0898997	1	1569	tags=73%, list=44%, signal=129%
GOBP_SENSORY_PERCEPTION	GOBP_SENSORY_PERCEPTION		67	-0.173833	-1.63423	0.0352941	0.0903712	1	1311	tags=54%, list=37%, signal=83%
GOBP_NEGATIVE_REGULATION_OF_CELL_GROWTH	GOBP_NEGATIVE_REGULATION_OF_CELL_GROWTH		42	-0.215297	-1.63284	0.035124	0.0908535	1	1027	tags=50%, list=29%, signal=69%
GOBP_TYPE_I_INTERFERON_PRODUCTION	GOBP_TYPE_I_INTERFERON_PRODUCTION		22	-0.286837	-1.63199	0.0368852	0.0910837	1	2230	tags=91%, list=62%, signal=240%
GOBP_REGULATION_OF_T_CELL_ACTIVATION	GOBP_REGULATION_OF_T_CELL_ACTIVATION		75	-0.163016	-1.63133	0.0321199	0.091239	1	1336	tags=53%, list=37%, signal=83%
GOBP_GROWTH	GOBP_GROWTH		189	-0.104126	-1.63106	0.0479042	0.0912036	1	1104	tags=41%, list=31%, signal=56%
GOBP_CANONICAL_WNT_SIGNALING_PATHWAY	GOBP_CANONICAL_WNT_SIGNALING_PATHWAY		53	-0.19025	-1.63096	0.037182	0.0911135	1	1286	tags=55%, list=36%, signal=84%
GOBP_NEGATIVE_REGULATION_OF_DEVELOPMENTAL_PROCESS	GOBP_NEGATIVE_REGULATION_OF_DEVELOPMENTAL_PROCESS		154	-0.116279	-1.63062	0.0422535	0.0911503	1	1204	tags=45%, list=34%, signal=65%
GOBP_NEGATIVE_REGULATION_OF_DEPHOSPHORYLATION	GOBP_NEGATIVE_REGULATION_OF_DEPHOSPHORYLATION		20	-0.300901	-1.62831	0.0416667	0.0919732	1	1254	tags=65%, list=35%, signal=100%
GOBP_TISSUE_REMODELING	GOBP_TISSUE_REMODELING		30	-0.250198	-1.62473	0.0403226	0.0934858	1	1258	tags=60%, list=35%, signal=92%
GOBP_POSITIVE_REGULATION_OF_LIPID_LOCALIZATION	GOBP_POSITIVE_REGULATION_OF_LIPID_LOCALIZATION		17	-0.324795	-1.62411	0.04	0.093631	1	1788	tags=82%, list=50%, signal=164%
GOBP_REGULATION_OF_DEFENSE_RESPONSE_TO_VIRUS_BY_VIRUS	GOBP_REGULATION_OF_DEFENSE_RESPONSE_TO_VIRUS_BY_VIRUS		11	-0.40313	-1.62372	0.0425963	0.0936273	1	1488	tags=82%, list=42%, signal=140%
GOBP_GLAND_MORPHOGENESIS	GOBP_GLAND_MORPHOGENESIS		18	-0.327049	-1.62328	0.0335968	0.0936887	1	1220	tags=67%, list=34%, signal=101%
GOBP_ANTIGEN_RECEPTOR_MEDIATED_SIGNALING_PATHWAY	GOBP_ANTIGEN_RECEPTOR_MEDIATED_SIGNALING_PATHWAY		67	-0.167271	-1.62267	0.0296443	0.0938268	1	1334	tags=54%, list=37%, signal=84%
GOBP_REGULATION_OF_LIPID_LOCALIZATION	GOBP_REGULATION_OF_LIPID_LOCALIZATION		26	-0.270923	-1.62118	0.040404	0.094382	1	1788	tags=77%, list=50%, signal=153%
GOBP_CHROMATIN_ORGANIZATION_INVOLVED_IN_REGULATION_OF_TRANSCRIPTION	GOBP_CHROMATIN_ORGANIZATION_INVOLVED_IN_REGULATION_OF_TRANSCRIPTION		47	-0.204255	-1.62111	0.035865	0.0942537	1	573	tags=36%, list=16%, signal=43%
GOBP_PROTEIN_POLYUBIQUITINATION	GOBP_PROTEIN_POLYUBIQUITINATION		67	-0.170643	-1.62068	0.043659	0.094357	1	1802	tags=67%, list=50%, signal=133%
GOBP_ZYMOGEN_ACTIVATION	GOBP_ZYMOGEN_ACTIVATION		15	-0.347615	-1.62062	0.0350515	0.094247	1	1384	tags=73%, list=39%, signal=119%
GOBP_LAMELLIPODIUM_ASSEMBLY	GOBP_LAMELLIPODIUM_ASSEMBLY		16	-0.338653	-1.61956	0.0435644	0.0945554	1	1699	tags=81%, list=48%, signal=154%
GOBP_NEGATIVE_REGULATION_OF_PROTEOLYSIS	GOBP_NEGATIVE_REGULATION_OF_PROTEOLYSIS		62	-0.170545	-1.6191	0.0409357	0.0946513	1	1246	tags=52%, list=35%, signal=78%
GOBP_TELOMERE_CAPPING	GOBP_TELOMERE_CAPPING		21	-0.299473	-1.61903	0.047259	0.0945494	1	1489	tags=71%, list=42%, signal=122%
GOBP_POSITIVE_REGULATION_OF_LIPID_BIOSYNTHETIC_PROCESS	GOBP_POSITIVE_REGULATION_OF_LIPID_BIOSYNTHETIC_PROCESS		14	-0.360676	-1.61793	0.039604	0.0949102	1	1014	tags=64%, list=28%, signal=89%
GOBP_AMINE_METABOLIC_PROCESS	GOBP_AMINE_METABOLIC_PROCESS		24	-0.2826	-1.6179	0.0385396	0.0947885	1	1975	tags=83%, list=55%, signal=185%
GOBP_POSITIVE_REGULATION_OF_INFLAMMATORY_RESPONSE	GOBP_POSITIVE_REGULATION_OF_INFLAMMATORY_RESPONSE		24	-0.277057	-1.61733	0.0523013	0.0949091	1	804	tags=50%, list=23%, signal=64%
GOBP_REGULATION_OF_GROWTH	GOBP_REGULATION_OF_GROWTH		137	-0.120571	-1.6134	0.05074	0.0965102	1	1073	tags=42%, list=30%, signal=57%
GOBP_REGULATION_OF_CELL_KILLING	GOBP_REGULATION_OF_CELL_KILLING		22	-0.287708	-1.61256	0.0416667	0.0967354	1	928	tags=55%, list=26%, signal=73%
GOBP_POSITIVE_REGULATION_OF_NIK_NF_KAPPAB_SIGNALING	GOBP_POSITIVE_REGULATION_OF_NIK_NF_KAPPAB_SIGNALING		20	-0.295327	-1.61204	0.044	0.0968304	1	1631	tags=75%, list=46%, signal=137%
GOBP_PROTEIN_MODIFICATION_BY_SMALL_PROTEIN_CONJUGATION	GOBP_PROTEIN_MODIFICATION_BY_SMALL_PROTEIN_CONJUGATION		195	-0.10319	-1.61108	0.0449219	0.0971462	1	1869	tags=62%, list=52%, signal=123%
GOBP_POSITIVE_REGULATION_OF_NEUROGENESIS	GOBP_POSITIVE_REGULATION_OF_NEUROGENESIS		41	-0.214546	-1.60962	0.036	0.0977259	1	1073	tags=51%, list=30%, signal=72%
GOBP_ARP2_3_COMPLEX_MEDIATED_ACTIN_NUCLEATION	GOBP_ARP2_3_COMPLEX_MEDIATED_ACTIN_NUCLEATION		10	-0.413195	-1.60908	0.039749	0.0978554	1	1744	tags=90%, list=49%, signal=175%
GOBP_RECEPTOR_INTERNALIZATION	GOBP_RECEPTOR_INTERNALIZATION		19	-0.308472	-1.60657	0.036961	0.0988649	1	1537	tags=74%, list=43%, signal=129%
GOBP_PHOSPHOLIPASE_C_ACTIVATING_G_PROTEIN_COUPLED_RECEPTOR_SIGNALING_PATHWAY	GOBP_PHOSPHOLIPASE_C_ACTIVATING_G_PROTEIN_COUPLED_RECEPTOR_SIGNALING_PATHWAY		13	-0.37409	-1.60646	0.0456274	0.0987709	1	593	tags=54%, list=17%, signal=64%
GOBP_APOPTOTIC_SIGNALING_PATHWAY	GOBP_APOPTOTIC_SIGNALING_PATHWAY		153	-0.11179	-1.60589	0.0476191	0.09891	1	1183	tags=44%, list=33%, signal=63%
GOBP_REGULATION_OF_PROTEIN_CATABOLIC_PROCESS	GOBP_REGULATION_OF_PROTEIN_CATABOLIC_PROCESS		79	-0.152747	-1.60482	0.0421687	0.0992974	1	1683	tags=62%, list=47%, signal=115%
GOBP_KERATINOCYTE_DIFFERENTIATION	GOBP_KERATINOCYTE_DIFFERENTIATION		19	-0.309316	-1.60382	0.0438247	0.099602	1	1158	tags=63%, list=32%, signal=93%
GOBP_ENDOCRINE_SYSTEM_DEVELOPMENT	GOBP_ENDOCRINE_SYSTEM_DEVELOPMENT		15	-0.340549	-1.60265	0.032882	0.100053	1	1171	tags=67%, list=33%, signal=99%
GOBP_REGULATION_OF_LAMELLIPODIUM_ASSEMBLY	GOBP_REGULATION_OF_LAMELLIPODIUM_ASSEMBLY		10	-0.422403	-1.60128	0.0509804	0.100538	1	1354	tags=80%, list=38%, signal=128%
GOBP_REGULATION_OF_EPITHELIAL_CELL_DIFFERENTIATION	GOBP_REGULATION_OF_EPITHELIAL_CELL_DIFFERENTIATION		18	-0.312605	-1.60118	0.0513347	0.100436	1	676	tags=50%, list=19%, signal=61%
GOBP_NEGATIVE_REGULATION_OF_LIPID_METABOLIC_PROCESS	GOBP_NEGATIVE_REGULATION_OF_LIPID_METABOLIC_PROCESS		17	-0.321602	-1.59949	0.0515873	0.101071	1	1169	tags=65%, list=33%, signal=96%
GOBP_PHOSPHATIDYLCHOLINE_METABOLIC_PROCESS	GOBP_PHOSPHATIDYLCHOLINE_METABOLIC_PROCESS		11	-0.403283	-1.59836	0.0436508	0.101453	1	838	tags=64%, list=23%, signal=83%
GOBP_INORGANIC_ION_TRANSMEMBRANE_TRANSPORT	GOBP_INORGANIC_ION_TRANSMEMBRANE_TRANSPORT		118	-0.124778	-1.59627	0.0502092	0.102308	1	1689	tags=59%, list=47%, signal=109%
GOBP_REGULATION_OF_HORMONE_LEVELS	GOBP_REGULATION_OF_HORMONE_LEVELS		77	-0.152035	-1.59405	0.0556701	0.103225	1	1418	tags=55%, list=40%, signal=89%
GOBP_REGULATION_OF_WOUND_HEALING	GOBP_REGULATION_OF_WOUND_HEALING		19	-0.304813	-1.59289	0.056338	0.103672	1	798	tags=53%, list=22%, signal=67%
GOBP_PROTEIN_CONTAINING_COMPLEX_DISASSEMBLY	GOBP_PROTEIN_CONTAINING_COMPLEX_DISASSEMBLY		96	-0.141782	-1.59235	0.0471513	0.103794	1	2336	tags=79%, list=65%, signal=223%
GOBP_POSITIVE_REGULATION_OF_T_CELL_MEDIATED_IMMUNITY	GOBP_POSITIVE_REGULATION_OF_T_CELL_MEDIATED_IMMUNITY		14	-0.355055	-1.59176	0.0404858	0.103938	1	1034	tags=64%, list=29%, signal=90%
GOBP_CELLULAR_CARBOHYDRATE_METABOLIC_PROCESS	GOBP_CELLULAR_CARBOHYDRATE_METABOLIC_PROCESS		65	-0.170613	-1.59084	0.0579151	0.104282	1	1381	tags=55%, list=39%, signal=89%
GOBP_NEGATIVE_REGULATION_OF_EPITHELIAL_CELL_MIGRATION	GOBP_NEGATIVE_REGULATION_OF_EPITHELIAL_CELL_MIGRATION		14	-0.349032	-1.5907	0.0501002	0.104193	1	2076	tags=93%, list=58%, signal=221%
GOBP_RESPONSE_TO_NERVE_GROWTH_FACTOR	GOBP_RESPONSE_TO_NERVE_GROWTH_FACTOR		17	-0.329544	-1.58873	0.0605469	0.105021	1	1561	tags=76%, list=44%, signal=135%
GOBP_REGULATION_OF_CELL_ACTIVATION	GOBP_REGULATION_OF_CELL_ACTIVATION		142	-0.116819	-1.58612	0.0498008	0.106122	1	1336	tags=49%, list=37%, signal=75%
GOBP_REGULATION_OF_PH	GOBP_REGULATION_OF_PH		19	-0.307346	-1.58516	0.0525253	0.106428	1	1353	tags=68%, list=38%, signal=110%
GOBP_REGULATION_OF_METAL_ION_TRANSPORT	GOBP_REGULATION_OF_METAL_ION_TRANSPORT		43	-0.205731	-1.58477	0.045977	0.106462	1	1684	tags=67%, list=47%, signal=126%
GOBP_REGULATION_OF_CARBOHYDRATE_CATABOLIC_PROCESS	GOBP_REGULATION_OF_CARBOHYDRATE_CATABOLIC_PROCESS		26	-0.260467	-1.58323	0.0535714	0.107037	1	2512	tags=96%, list=70%, signal=322%
GOBP_IN_UTERO_EMBRYONIC_DEVELOPMENT	GOBP_IN_UTERO_EMBRYONIC_DEVELOPMENT		72	-0.160333	-1.58104	0.0364372	0.108016	1	1077	tags=46%, list=30%, signal=64%
GOBP_POSITIVE_REGULATION_OF_PROTEIN_LOCALIZATION_TO_CELL_PERIPHERY	GOBP_POSITIVE_REGULATION_OF_PROTEIN_LOCALIZATION_TO_CELL_PERIPHERY		11	-0.388323	-1.58092	0.0496894	0.107911	1	1216	tags=73%, list=34%, signal=110%
GOBP_ANIMAL_ORGAN_MORPHOGENESIS	GOBP_ANIMAL_ORGAN_MORPHOGENESIS		128	-0.12079	-1.57908	0.0530612	0.108662	1	1371	tags=50%, list=38%, signal=78%
GOBP_POSITIVE_REGULATION_OF_TYPE_I_INTERFERON_PRODUCTION	GOBP_POSITIVE_REGULATION_OF_TYPE_I_INTERFERON_PRODUCTION		17	-0.318673	-1.57874	0.0482897	0.108688	1	2230	tags=94%, list=62%, signal=249%
GOBP_DEVELOPMENTAL_CELL_GROWTH	GOBP_DEVELOPMENTAL_CELL_GROWTH		48	-0.190834	-1.57687	0.05	0.109494	1	1561	tags=63%, list=44%, signal=110%
GOBP_ACTOMYOSIN_STRUCTURE_ORGANIZATION	GOBP_ACTOMYOSIN_STRUCTURE_ORGANIZATION		40	-0.209485	-1.57437	0.0428571	0.110604	1	1315	tags=58%, list=37%, signal=90%
GOBP_GOLGI_TO_PLASMA_MEMBRANE_TRANSPORT	GOBP_GOLGI_TO_PLASMA_MEMBRANE_TRANSPORT		12	-0.367697	-1.57236	0.047817	0.111454	1	1371	tags=75%, list=38%, signal=121%
GOBP_POSITIVE_REGULATION_OF_DEPHOSPHORYLATION	GOBP_POSITIVE_REGULATION_OF_DEPHOSPHORYLATION		21	-0.288799	-1.57083	0.0528376	0.112063	1	1697	tags=76%, list=48%, signal=144%
GOBP_NEGATIVE_REGULATION_OF_CELL_CELL_ADHESION	GOBP_NEGATIVE_REGULATION_OF_CELL_CELL_ADHESION		34	-0.223506	-1.56885	0.0478088	0.112959	1	576	tags=38%, list=16%, signal=45%
GOBP_TRANSMEMBRANE_RECEPTOR_PROTEIN_SERINE_THREONINE_KINASE_SIGNALING_PATHWAY	GOBP_TRANSMEMBRANE_RECEPTOR_PROTEIN_SERINE_THREONINE_KINASE_SIGNALING_PATHWAY		58	-0.178213	-1.56846	0.0588235	0.113	1	976	tags=45%, list=27%, signal=61%
GOBP_REGULATION_OF_RNA_SPLICING	GOBP_REGULATION_OF_RNA_SPLICING		24	-0.269541	-1.56761	0.0441459	0.113283	1	2319	tags=92%, list=65%, signal=260%
GOBP_AMINOGLYCAN_METABOLIC_PROCESS	GOBP_AMINOGLYCAN_METABOLIC_PROCESS		42	-0.203292	-1.56758	0.0512295	0.113129	1	389	tags=31%, list=11%, signal=34%
GOBP_ESTABLISHMENT_OF_PROTEIN_LOCALIZATION	GOBP_ESTABLISHMENT_OF_PROTEIN_LOCALIZATION		463	-0.0672978	-1.56663	0.0435606	0.113462	1	2654	tags=80%, list=74%, signal=271%
GOBP_EMBRYO_DEVELOPMENT_ENDING_IN_BIRTH_OR_EGG_HATCHING	GOBP_EMBRYO_DEVELOPMENT_ENDING_IN_BIRTH_OR_EGG_HATCHING		110	-0.132388	-1.56483	0.0583658	0.114226	1	939	tags=39%, list=26%, signal=51%
GOBP_MAINTENANCE_OF_LOCATION	GOBP_MAINTENANCE_OF_LOCATION		67	-0.161352	-1.56433	0.06	0.114324	1	1568	tags=60%, list=44%, signal=104%
GOBP_REGULATION_OF_G_PROTEIN_COUPLED_RECEPTOR_SIGNALING_PATHWAY	GOBP_REGULATION_OF_G_PROTEIN_COUPLED_RECEPTOR_SIGNALING_PATHWAY		26	-0.258059	-1.5636	0.057971	0.114554	1	1971	tags=81%, list=55%, signal=179%
GOBP_NEGATIVE_REGULATION_OF_ESTABLISHMENT_OF_PROTEIN_LOCALIZATION	GOBP_NEGATIVE_REGULATION_OF_ESTABLISHMENT_OF_PROTEIN_LOCALIZATION		21	-0.285701	-1.56085	0.0608519	0.115869	1	1708	tags=76%, list=48%, signal=145%
GOBP_SECOND_MESSENGER_MEDIATED_SIGNALING	GOBP_SECOND_MESSENGER_MEDIATED_SIGNALING		47	-0.196596	-1.56076	0.0589391	0.115745	1	1132	tags=51%, list=32%, signal=74%
GOBP_REGULATION_OF_SMALL_MOLECULE_METABOLIC_PROCESS	GOBP_REGULATION_OF_SMALL_MOLECULE_METABOLIC_PROCESS		87	-0.1427	-1.56051	0.0445344	0.115692	1	2583	tags=86%, list=72%, signal=304%
GOBP_EMBRYONIC_SKELETAL_SYSTEM_DEVELOPMENT	GOBP_EMBRYONIC_SKELETAL_SYSTEM_DEVELOPMENT		11	-0.379694	-1.56009	0.059761	0.115738	1	922	tags=64%, list=26%, signal=86%
GOBP_REGULATION_OF_MRNA_METABOLIC_PROCESS	GOBP_REGULATION_OF_MRNA_METABOLIC_PROCESS		67	-0.162569	-1.55943	0.0514286	0.115898	1	2630	tags=90%, list=74%, signal=333%
GOBP_ADENYLATE_CYCLASE_ACTIVATING_G_PROTEIN_COUPLED_RECEPTOR_SIGNALING_PATHWAY	GOBP_ADENYLATE_CYCLASE_ACTIVATING_G_PROTEIN_COUPLED_RECEPTOR_SIGNALING_PATHWAY		15	-0.339668	-1.55895	0.0514403	0.115942	1	936	tags=60%, list=26%, signal=81%
GOBP_DENDRITIC_SPINE_MORPHOGENESIS	GOBP_DENDRITIC_SPINE_MORPHOGENESIS		10	-0.408984	-1.55863	0.0623782	0.115996	1	1759	tags=90%, list=49%, signal=177%
GOBP_REGULATION_OF_MAST_CELL_ACTIVATION	GOBP_REGULATION_OF_MAST_CELL_ACTIVATION		12	-0.356273	-1.55764	0.0542169	0.116363	1	1114	tags=67%, list=31%, signal=97%
GOBP_MONOVALENT_INORGANIC_CATION_HOMEOSTASIS	GOBP_MONOVALENT_INORGANIC_CATION_HOMEOSTASIS		27	-0.253043	-1.55648	0.0638723	0.116826	1	1353	tags=63%, list=38%, signal=101%
GOBP_REGULATION_OF_NECROTIC_CELL_DEATH	GOBP_REGULATION_OF_NECROTIC_CELL_DEATH		10	-0.40831	-1.55631	0.0526316	0.116751	1	1047	tags=70%, list=29%, signal=99%
GOBP_NEGATIVE_REGULATION_OF_SMALL_GTPASE_MEDIATED_SIGNAL_TRANSDUCTION	GOBP_NEGATIVE_REGULATION_OF_SMALL_GTPASE_MEDIATED_SIGNAL_TRANSDUCTION		13	-0.357166	-1.55596	0.0501859	0.116797	1	928	tags=62%, list=26%, signal=83%
GOBP_ORGANONITROGEN_COMPOUND_CATABOLIC_PROCESS	GOBP_ORGANONITROGEN_COMPOUND_CATABOLIC_PROCESS		294	-0.0806718	-1.55488	0.0582121	0.117235	1	1802	tags=58%, list=50%, signal=107%
GOBP_ESTABLISHMENT_OF_RNA_LOCALIZATION	GOBP_ESTABLISHMENT_OF_RNA_LOCALIZATION		55	-0.181198	-1.55302	0.0468432	0.118124	1	2611	tags=91%, list=73%, signal=333%
GOBP_RESPONSE_TO_TRANSFORMING_GROWTH_FACTOR_BETA	GOBP_RESPONSE_TO_TRANSFORMING_GROWTH_FACTOR_BETA		54	-0.174784	-1.55165	0.0573614	0.11876	1	1569	tags=61%, list=44%, signal=107%
GOBP_GOLGI_TO_PLASMA_MEMBRANE_PROTEIN_TRANSPORT	GOBP_GOLGI_TO_PLASMA_MEMBRANE_PROTEIN_TRANSPORT		12	-0.367697	-1.551	0.046875	0.118951	1	1371	tags=75%, list=38%, signal=121%
GOBP_THYMUS_DEVELOPMENT	GOBP_THYMUS_DEVELOPMENT		10	-0.397305	-1.54734	0.0621242	0.12077	1	729	tags=60%, list=20%, signal=75%
GOBP_CELLULAR_PIGMENTATION	GOBP_CELLULAR_PIGMENTATION		15	-0.33219	-1.54694	0.0522244	0.120836	1	1677	tags=80%, list=47%, signal=150%
GOBP_REGULATION_OF_SYNAPSE_STRUCTURE_OR_ACTIVITY	GOBP_REGULATION_OF_SYNAPSE_STRUCTURE_OR_ACTIVITY		27	-0.247004	-1.54426	0.0516252	0.122225	1	1639	tags=70%, list=46%, signal=129%
GOBP_REGULATION_OF_LYMPHOCYTE_MEDIATED_IMMUNITY	GOBP_REGULATION_OF_LYMPHOCYTE_MEDIATED_IMMUNITY		41	-0.202368	-1.54401	0.0516899	0.12219	1	1116	tags=51%, list=31%, signal=74%
GOBP_REGULATION_OF_SYSTEM_PROCESS	GOBP_REGULATION_OF_SYSTEM_PROCESS		82	-0.147886	-1.5428	0.0643154	0.122696	1	1358	tags=52%, list=38%, signal=83%
GOBP_HORMONE_TRANSPORT	GOBP_HORMONE_TRANSPORT		52	-0.182889	-1.5418	0.0526316	0.123124	1	1418	tags=58%, list=40%, signal=94%
GOBP_POSITIVE_REGULATION_OF_LEUKOCYTE_CHEMOTAXIS	GOBP_POSITIVE_REGULATION_OF_LEUKOCYTE_CHEMOTAXIS		25	-0.263276	-1.54105	0.0601942	0.123367	1	1639	tags=72%, list=46%, signal=132%
GOBP_PROTEIN_LOCALIZATION_TO_NUCLEUS	GOBP_PROTEIN_LOCALIZATION_TO_NUCLEUS		71	-0.159049	-1.53834	0.0656064	0.124697	1	2664	tags=90%, list=75%, signal=348%
GOBP_POSITIVE_REGULATION_OF_CELL_MORPHOGENESIS_INVOLVED_IN_DIFFERENTIATION	GOBP_POSITIVE_REGULATION_OF_CELL_MORPHOGENESIS_INVOLVED_IN_DIFFERENTIATION		20	-0.293863	-1.53733	0.0564516	0.125115	1	1279	tags=65%, list=36%, signal=101%
GOBP_PROTEIN_LOCALIZATION_TO_SYNAPSE	GOBP_PROTEIN_LOCALIZATION_TO_SYNAPSE		13	-0.343982	-1.53619	0.0633947	0.125581	1	2074	tags=92%, list=58%, signal=219%
GOBP_PHOSPHOLIPID_DEPHOSPHORYLATION	GOBP_PHOSPHOLIPID_DEPHOSPHORYLATION		10	-0.395733	-1.53573	0.0717054	0.125634	1	1449	tags=80%, list=41%, signal=134%
GOBP_REGULATION_OF_PRODUCTION_OF_MOLECULAR_MEDIATOR_OF_IMMUNE_RESPONSE	GOBP_REGULATION_OF_PRODUCTION_OF_MOLECULAR_MEDIATOR_OF_IMMUNE_RESPONSE		38	-0.209677	-1.53438	0.0507812	0.126243	1	576	tags=37%, list=16%, signal=43%
GOBP_REGULATION_OF_PROTEIN_STABILITY	GOBP_REGULATION_OF_PROTEIN_STABILITY		86	-0.145406	-1.53174	0.0569745	0.127525	1	1737	tags=63%, list=49%, signal=119%
GOBP_MEGAKARYOCYTE_DIFFERENTIATION	GOBP_MEGAKARYOCYTE_DIFFERENTIATION		28	-0.244558	-1.53136	0.0711382	0.127564	1	1303	tags=61%, list=36%, signal=95%
GOBP_LEUKOTRIENE_METABOLIC_PROCESS	GOBP_LEUKOTRIENE_METABOLIC_PROCESS		10	-0.395452	-1.52891	0.0813008	0.128852	1	1450	tags=80%, list=41%, signal=134%
GOBP_ADAPTIVE_IMMUNE_RESPONSE	GOBP_ADAPTIVE_IMMUNE_RESPONSE		111	-0.122956	-1.52603	0.0619835	0.130374	1	1281	tags=48%, list=36%, signal=72%
GOBP_PEPTIDE_HORMONE_SECRETION	GOBP_PEPTIDE_HORMONE_SECRETION		44	-0.196635	-1.52395	0.0458333	0.131428	1	1418	tags=59%, list=40%, signal=97%
GOBP_CONNECTIVE_TISSUE_DEVELOPMENT	GOBP_CONNECTIVE_TISSUE_DEVELOPMENT		39	-0.206565	-1.52391	0.0667976	0.131271	1	1103	tags=51%, list=31%, signal=73%
GOBP_RESPONSE_TO_OXIDATIVE_STRESS	GOBP_RESPONSE_TO_OXIDATIVE_STRESS		117	-0.123084	-1.52156	0.0610236	0.132507	1	858	tags=36%, list=24%, signal=46%
GOBP_LIPID_STORAGE	GOBP_LIPID_STORAGE		20	-0.282827	-1.5182	0.0412574	0.134314	1	1854	tags=80%, list=52%, signal=165%
GOBP_ORGANIC_HYDROXY_COMPOUND_TRANSPORT	GOBP_ORGANIC_HYDROXY_COMPOUND_TRANSPORT		27	-0.245291	-1.51737	0.0652591	0.134581	1	719	tags=44%, list=20%, signal=55%
GOBP_PROTEIN_CONTAINING_COMPLEX_LOCALIZATION	GOBP_PROTEIN_CONTAINING_COMPLEX_LOCALIZATION		69	-0.156748	-1.51734	0.063655	0.134416	1	2558	tags=87%, list=72%, signal=300%
GOBP_SYNAPSE_ASSEMBLY	GOBP_SYNAPSE_ASSEMBLY		13	-0.344608	-1.51663	0.0546139	0.134703	1	1797	tags=85%, list=50%, signal=170%
GOBP_CEREBRAL_CORTEX_DEVELOPMENT	GOBP_CEREBRAL_CORTEX_DEVELOPMENT		24	-0.264515	-1.51564	0.0718686	0.135149	1	2188	tags=88%, list=61%, signal=224%
GOBP_OSTEOCLAST_DIFFERENTIATION	GOBP_OSTEOCLAST_DIFFERENTIATION		17	-0.304443	-1.51539	0.0657084	0.135092	1	1230	tags=65%, list=34%, signal=98%
GOBP_POSITIVE_REGULATION_OF_CYTOSKELETON_ORGANIZATION	GOBP_POSITIVE_REGULATION_OF_CYTOSKELETON_ORGANIZATION		51	-0.180408	-1.51499	0.068323	0.135145	1	1537	tags=61%, list=43%, signal=105%
GOBP_CELL_CELL_JUNCTION_ASSEMBLY	GOBP_CELL_CELL_JUNCTION_ASSEMBLY		17	-0.310102	-1.5141	0.0669371	0.135507	1	1420	tags=71%, list=40%, signal=117%
GOBP_REGULATION_OF_LEUKOCYTE_APOPTOTIC_PROCESS	GOBP_REGULATION_OF_LEUKOCYTE_APOPTOTIC_PROCESS		21	-0.269743	-1.51148	0.0592734	0.136981	1	574	tags=43%, list=16%, signal=51%
GOBP_POSITIVE_REGULATION_OF_LIPID_TRANSPORT	GOBP_POSITIVE_REGULATION_OF_LIPID_TRANSPORT		13	-0.348542	-1.51137	0.0731707	0.136878	1	1783	tags=85%, list=50%, signal=168%
GOBP_TRANSITION_METAL_ION_TRANSPORT	GOBP_TRANSITION_METAL_ION_TRANSPORT		19	-0.289614	-1.51012	0.0717132	0.137436	1	1040	tags=58%, list=29%, signal=81%
GOBP_NEGATIVE_REGULATION_OF_AXONOGENESIS	GOBP_NEGATIVE_REGULATION_OF_AXONOGENESIS		13	-0.344608	-1.50995	0.0623782	0.13734	1	1797	tags=85%, list=50%, signal=170%
GOBP_NEURON_MIGRATION	GOBP_NEURON_MIGRATION		19	-0.285674	-1.50939	0.0681363	0.137503	1	1618	tags=74%, list=45%, signal=134%
GOBP_POSITIVE_REGULATION_OF_NEURON_PROJECTION_DEVELOPMENT	GOBP_POSITIVE_REGULATION_OF_NEURON_PROJECTION_DEVELOPMENT		27	-0.247004	-1.50873	0.08	0.137712	1	1639	tags=70%, list=46%, signal=129%
GOBP_NEGATIVE_REGULATION_OF_PROTEIN_CONTAINING_COMPLEX_ASSEMBLY	GOBP_NEGATIVE_REGULATION_OF_PROTEIN_CONTAINING_COMPLEX_ASSEMBLY		32	-0.224223	-1.50671	0.0758483	0.138792	1	1663	tags=69%, list=47%, signal=127%
GOBP_LIPOPROTEIN_BIOSYNTHETIC_PROCESS	GOBP_LIPOPROTEIN_BIOSYNTHETIC_PROCESS		21	-0.276488	-1.50429	0.0675944	0.140073	1	2251	tags=90%, list=63%, signal=243%
GOBP_REGULATION_OF_GENE_SILENCING_BY_RNA	GOBP_REGULATION_OF_GENE_SILENCING_BY_RNA		34	-0.214395	-1.50352	0.0700389	0.140348	1	188	tags=26%, list=5%, signal=28%
GOBP_ATP_METABOLIC_PROCESS	GOBP_ATP_METABOLIC_PROCESS		73	-0.153155	-1.5024	0.0761523	0.140766	1	2401	tags=82%, list=67%, signal=246%
GOBP_REGULATION_OF_LAMELLIPODIUM_ORGANIZATION	GOBP_REGULATION_OF_LAMELLIPODIUM_ORGANIZATION		14	-0.336826	-1.50222	0.0887097	0.140711	1	1354	tags=71%, list=38%, signal=115%
GOBP_NEGATIVE_REGULATION_OF_DEFENSE_RESPONSE	GOBP_NEGATIVE_REGULATION_OF_DEFENSE_RESPONSE		39	-0.204519	-1.49957	0.0662393	0.142131	1	1385	tags=59%, list=39%, signal=95%
GOBP_REGULATION_OF_MUSCLE_ADAPTATION	GOBP_REGULATION_OF_MUSCLE_ADAPTATION		13	-0.334904	-1.49724	0.0652632	0.143412	1	1282	tags=69%, list=36%, signal=108%
GOBP_HETEROCHROMATIN_ORGANIZATION	GOBP_HETEROCHROMATIN_ORGANIZATION		27	-0.245803	-1.49669	0.0676983	0.143545	1	188	tags=30%, list=5%, signal=31%
GOBP_RETROGRADE_TRANSPORT_ENDOSOME_TO_GOLGI	GOBP_RETROGRADE_TRANSPORT_ENDOSOME_TO_GOLGI		16	-0.309547	-1.49308	0.083871	0.145584	1	2249	tags=94%, list=63%, signal=252%
GOBP_GLUCOSE_IMPORT	GOBP_GLUCOSE_IMPORT		13	-0.343679	-1.49305	0.0635246	0.145421	1	976	tags=62%, list=27%, signal=84%
GOBP_REGULATION_OF_NUCLEOCYTOPLASMIC_TRANSPORT	GOBP_REGULATION_OF_NUCLEOCYTOPLASMIC_TRANSPORT		31	-0.224167	-1.49227	0.0801527	0.145726	1	2664	tags=97%, list=75%, signal=377%
GOBP_TRANSPOSITION	GOBP_TRANSPOSITION		10	-0.391185	-1.49031	0.0943775	0.14681	1	1108	tags=70%, list=31%, signal=101%
GOBP_ACTIN_FILAMENT_BUNDLE_ORGANIZATION	GOBP_ACTIN_FILAMENT_BUNDLE_ORGANIZATION		31	-0.224531	-1.4901	0.0587084	0.14675	1	1280	tags=58%, list=36%, signal=90%
GOBP_NEGATIVE_REGULATION_OF_CYTOSKELETON_ORGANIZATION	GOBP_NEGATIVE_REGULATION_OF_CYTOSKELETON_ORGANIZATION		36	-0.211004	-1.48689	0.0825336	0.148671	1	1537	tags=64%, list=43%, signal=111%
GOBP_REGULATION_OF_TRANSPOSITION	GOBP_REGULATION_OF_TRANSPOSITION		10	-0.391185	-1.48682	0.0763052	0.148538	1	1108	tags=70%, list=31%, signal=101%
GOBP_NEGATIVE_REGULATION_OF_LEUKOCYTE_APOPTOTIC_PROCESS	GOBP_NEGATIVE_REGULATION_OF_LEUKOCYTE_APOPTOTIC_PROCESS		10	-0.387198	-1.48632	0.0708661	0.148681	1	765	tags=60%, list=21%, signal=76%
GOBP_LIPOPROTEIN_METABOLIC_PROCESS	GOBP_LIPOPROTEIN_METABOLIC_PROCESS		29	-0.23407	-1.48543	0.0840951	0.14909	1	2251	tags=86%, list=63%, signal=231%
GOBP_LEUKOCYTE_PROLIFERATION	GOBP_LEUKOCYTE_PROLIFERATION		75	-0.144749	-1.48524	0.062249	0.149024	1	1257	tags=49%, list=35%, signal=75%
GOBP_NEURAL_CREST_CELL_DIFFERENTIATION	GOBP_NEURAL_CREST_CELL_DIFFERENTIATION		13	-0.343333	-1.48154	0.0728347	0.151226	1	1252	tags=69%, list=35%, signal=106%
GOBP_CELLULAR_ION_HOMEOSTASIS	GOBP_CELLULAR_ION_HOMEOSTASIS		111	-0.120748	-1.48061	0.0795229	0.151731	1	1353	tags=50%, list=38%, signal=77%
GOBP_POSITIVE_REGULATION_OF_NUCLEOBASE_CONTAINING_COMPOUND_METABOLIC_PROCESS	GOBP_POSITIVE_REGULATION_OF_NUCLEOBASE_CONTAINING_COMPOUND_METABOLIC_PROCESS		362	-0.0713378	-1.48045	0.0905512	0.151633	1	2377	tags=73%, list=67%, signal=196%
GOBP_MORPHOGENESIS_OF_AN_EPITHELIUM	GOBP_MORPHOGENESIS_OF_AN_EPITHELIUM		88	-0.135072	-1.47979	0.0745098	0.15189	1	1357	tags=51%, list=38%, signal=80%
GOBP_REGULATION_OF_INSULIN_RECEPTOR_SIGNALING_PATHWAY	GOBP_REGULATION_OF_INSULIN_RECEPTOR_SIGNALING_PATHWAY		15	-0.317215	-1.47906	0.0853175	0.15216	1	1254	tags=67%, list=35%, signal=102%
GOBP_PROTEIN_STABILIZATION	GOBP_PROTEIN_STABILIZATION		57	-0.165766	-1.47325	0.072	0.155869	1	1737	tags=65%, list=49%, signal=124%
GOBP_PYRUVATE_METABOLIC_PROCESS	GOBP_PYRUVATE_METABOLIC_PROCESS		36	-0.206794	-1.47325	0.0816733	0.155673	1	2048	tags=78%, list=57%, signal=180%
GOBP_INSULIN_SECRETION	GOBP_INSULIN_SECRETION		41	-0.19086	-1.46972	0.0711539	0.157917	1	1418	tags=59%, list=40%, signal=96%
GOBP_RESPONSE_TO_BMP	GOBP_RESPONSE_TO_BMP		21	-0.272613	-1.4697	0.0654762	0.157739	1	904	tags=52%, list=25%, signal=70%
GOBP_POSITIVE_REGULATION_OF_PROTEIN_CATABOLIC_PROCESS	GOBP_POSITIVE_REGULATION_OF_PROTEIN_CATABOLIC_PROCESS		45	-0.187575	-1.46698	0.0745342	0.159298	1	1562	tags=62%, list=44%, signal=109%
GOBP_BONE_REMODELING	GOBP_BONE_REMODELING		19	-0.281171	-1.46621	0.0900196	0.159669	1	1258	tags=63%, list=35%, signal=97%
GOBP_RESPONSE_TO_CHEMOKINE	GOBP_RESPONSE_TO_CHEMOKINE		15	-0.311517	-1.46562	0.078125	0.159828	1	798	tags=53%, list=22%, signal=68%
GOBP_ENDOTHELIAL_CELL_MIGRATION	GOBP_ENDOTHELIAL_CELL_MIGRATION		43	-0.188808	-1.46548	0.0819672	0.159743	1	2076	tags=77%, list=58%, signal=181%
GOBP_REGULATION_OF_HEMATOPOIETIC_STEM_CELL_DIFFERENTIATION	GOBP_REGULATION_OF_HEMATOPOIETIC_STEM_CELL_DIFFERENTIATION		10	-0.381752	-1.46546	0.119835	0.159546	1	1856	tags=90%, list=52%, signal=187%
GOBP_CELL_POPULATION_PROLIFERATION	GOBP_CELL_POPULATION_PROLIFERATION		403	-0.0662631	-1.46506	0.0742115	0.159655	1	766	tags=27%, list=21%, signal=31%
GOBP_INTERFERON_GAMMA_MEDIATED_SIGNALING_PATHWAY	GOBP_INTERFERON_GAMMA_MEDIATED_SIGNALING_PATHWAY		22	-0.262843	-1.46308	0.0846774	0.160847	1	1341	tags=64%, list=38%, signal=101%
GOBP_POSITIVE_REGULATION_OF_SUBSTRATE_ADHESION_DEPENDENT_CELL_SPREADING	GOBP_POSITIVE_REGULATION_OF_SUBSTRATE_ADHESION_DEPENDENT_CELL_SPREADING		15	-0.310186	-1.46146	0.0736842	0.16178	1	1279	tags=67%, list=36%, signal=103%
GOBP_REGULATION_OF_TRANSPORTER_ACTIVITY	GOBP_REGULATION_OF_TRANSPORTER_ACTIVITY		48	-0.179767	-1.46118	0.0889749	0.161768	1	1600	tags=63%, list=45%, signal=112%
GOBP_REGULATION_OF_CALCIUM_ION_TRANSMEMBRANE_TRANSPORTER_ACTIVITY	GOBP_REGULATION_OF_CALCIUM_ION_TRANSMEMBRANE_TRANSPORTER_ACTIVITY		16	-0.303923	-1.45975	0.092437	0.162622	1	2269	tags=94%, list=64%, signal=256%
GOBP_REGULATION_OF_CYTOSOLIC_CALCIUM_ION_CONCENTRATION	GOBP_REGULATION_OF_CYTOSOLIC_CALCIUM_ION_CONCENTRATION		50	-0.174662	-1.45941	0.0840164	0.162653	1	386	tags=28%, list=11%, signal=31%
GOBP_NEGATIVE_REGULATION_OF_ENDOCYTOSIS	GOBP_NEGATIVE_REGULATION_OF_ENDOCYTOSIS		15	-0.318902	-1.45891	0.0882957	0.162822	1	1248	tags=67%, list=35%, signal=102%
GOBP_NEGATIVE_REGULATION_OF_INTERLEUKIN_6_PRODUCTION	GOBP_NEGATIVE_REGULATION_OF_INTERLEUKIN_6_PRODUCTION		15	-0.307694	-1.45884	0.0877193	0.162665	1	1526	tags=73%, list=43%, signal=127%
GOBP_POSITIVE_REGULATION_OF_CELL_SUBSTRATE_ADHESION	GOBP_POSITIVE_REGULATION_OF_CELL_SUBSTRATE_ADHESION		29	-0.230333	-1.45866	0.0921569	0.162595	1	663	tags=41%, list=19%, signal=50%
GOBP_POSITIVE_REGULATION_OF_BIOSYNTHETIC_PROCESS	GOBP_POSITIVE_REGULATION_OF_BIOSYNTHETIC_PROCESS		381	-0.0667757	-1.45817	0.0767635	0.162753	1	2113	tags=65%, list=59%, signal=142%
GOBP_TOXIN_TRANSPORT	GOBP_TOXIN_TRANSPORT		11	-0.35876	-1.4581	0.0775348	0.162603	1	1646	tags=82%, list=46%, signal=151%
GOBP_CELLULAR_HORMONE_METABOLIC_PROCESS	GOBP_CELLULAR_HORMONE_METABOLIC_PROCESS		18	-0.284625	-1.45652	0.0824524	0.163467	1	2363	tags=94%, list=66%, signal=278%
GOBP_TRIGLYCERIDE_METABOLIC_PROCESS	GOBP_TRIGLYCERIDE_METABOLIC_PROCESS		16	-0.299353	-1.45554	0.0813492	0.163965	1	1169	tags=63%, list=33%, signal=92%
GOBP_REGULATION_OF_GENE_SILENCING	GOBP_REGULATION_OF_GENE_SILENCING		40	-0.197508	-1.45456	0.0885312	0.164483	1	375	tags=30%, list=10%, signal=33%
GOBP_REGULATION_OF_CARBOHYDRATE_BIOSYNTHETIC_PROCESS	GOBP_REGULATION_OF_CARBOHYDRATE_BIOSYNTHETIC_PROCESS		19	-0.278356	-1.45348	0.0905433	0.165007	1	1268	tags=63%, list=35%, signal=97%
GOBP_REGULATION_OF_LIPID_TRANSPORT	GOBP_REGULATION_OF_LIPID_TRANSPORT		19	-0.282015	-1.45189	0.0801688	0.165928	1	691	tags=47%, list=19%, signal=58%
GOBP_MONONUCLEAR_CELL_DIFFERENTIATION	GOBP_MONONUCLEAR_CELL_DIFFERENTIATION		91	-0.128879	-1.45032	0.0761317	0.166799	1	1358	tags=51%, list=38%, signal=79%
GOBP_REGULATION_OF_SIGNALING_RECEPTOR_ACTIVITY	GOBP_REGULATION_OF_SIGNALING_RECEPTOR_ACTIVITY		23	-0.2606	-1.44952	0.0970464	0.167174	1	1561	tags=70%, list=44%, signal=123%
GOBP_POLYSACCHARIDE_BIOSYNTHETIC_PROCESS	GOBP_POLYSACCHARIDE_BIOSYNTHETIC_PROCESS		15	-0.313279	-1.44691	0.090535	0.168862	1	1268	tags=67%, list=35%, signal=103%
GOBP_STRIATED_MUSCLE_CELL_PROLIFERATION	GOBP_STRIATED_MUSCLE_CELL_PROLIFERATION		12	-0.340262	-1.44234	0.0977012	0.172042	1	1171	tags=67%, list=33%, signal=99%
GOBP_NEGATIVE_REGULATION_OF_ERK1_AND_ERK2_CASCADE	GOBP_NEGATIVE_REGULATION_OF_ERK1_AND_ERK2_CASCADE		16	-0.299494	-1.44191	0.0872093	0.172126	1	1615	tags=75%, list=45%, signal=136%
GOBP_RESPONSE_TO_FIBROBLAST_GROWTH_FACTOR	GOBP_RESPONSE_TO_FIBROBLAST_GROWTH_FACTOR		25	-0.239808	-1.44095	0.07173	0.172684	1	2008	tags=80%, list=56%, signal=181%
GOBP_NEGATIVE_REGULATION_OF_IMMUNE_SYSTEM_PROCESS	GOBP_NEGATIVE_REGULATION_OF_IMMUNE_SYSTEM_PROCESS		86	-0.132063	-1.44071	0.0758483	0.172631	1	579	tags=29%, list=16%, signal=34%
GOBP_REGULATION_OF_PEPTIDE_SECRETION	GOBP_REGULATION_OF_PEPTIDE_SECRETION		60	-0.155923	-1.44037	0.104938	0.172636	1	1418	tags=55%, list=40%, signal=90%
GOBP_PEPTIDYL_LYSINE_TRIMETHYLATION	GOBP_PEPTIDYL_LYSINE_TRIMETHYLATION		11	-0.351587	-1.43918	0.104628	0.173286	1	2321	tags=100%, list=65%, signal=285%
GOBP_MYELOID_CELL_DEVELOPMENT	GOBP_MYELOID_CELL_DEVELOPMENT		21	-0.262528	-1.43809	0.0864198	0.17386	1	1280	tags=62%, list=36%, signal=96%
GOBP_NEGATIVE_REGULATION_OF_LYMPHOCYTE_MEDIATED_IMMUNITY	GOBP_NEGATIVE_REGULATION_OF_LYMPHOCYTE_MEDIATED_IMMUNITY		10	-0.375969	-1.43686	0.0902111	0.1745	1	805	tags=60%, list=23%, signal=77%
GOBP_NCRNA_TRANSCRIPTION	GOBP_NCRNA_TRANSCRIPTION		24	-0.248121	-1.43482	0.1	0.175761	1	2395	tags=92%, list=67%, signal=276%
GOBP_CELLULAR_RESPONSE_TO_AMYLOID_BETA	GOBP_CELLULAR_RESPONSE_TO_AMYLOID_BETA		12	-0.338951	-1.4335	0.100592	0.176485	1	878	tags=58%, list=25%, signal=77%
GOBP_NEGATIVE_REGULATION_OF_HYDROLASE_ACTIVITY	GOBP_NEGATIVE_REGULATION_OF_HYDROLASE_ACTIVITY		75	-0.143567	-1.43322	0.100671	0.176479	1	1023	tags=43%, list=29%, signal=59%
GOBP_REGULATION_OF_TRANSCRIPTION_FROM_RNA_POLYMERASE_II_PROMOTER_IN_RESPONSE_TO_HYPOXIA	GOBP_REGULATION_OF_TRANSCRIPTION_FROM_RNA_POLYMERASE_II_PROMOTER_IN_RESPONSE_TO_HYPOXIA		16	-0.297525	-1.43311	0.0985916	0.176341	1	2515	tags=100%, list=70%, signal=336%
GOBP_NEGATIVE_REGULATION_OF_LEUKOCYTE_CELL_CELL_ADHESION	GOBP_NEGATIVE_REGULATION_OF_LEUKOCYTE_CELL_CELL_ADHESION		22	-0.249654	-1.43235	0.0967118	0.176717	1	576	tags=41%, list=16%, signal=48%
GOBP_REGULATION_OF_CATION_TRANSMEMBRANE_TRANSPORT	GOBP_REGULATION_OF_CATION_TRANSMEMBRANE_TRANSPORT		59	-0.158573	-1.43092	0.096	0.177551	1	1684	tags=63%, list=47%, signal=117%
GOBP_COPII_COATED_VESICLE_BUDDING	GOBP_COPII_COATED_VESICLE_BUDDING		15	-0.310861	-1.4306	0.107143	0.177601	1	1991	tags=87%, list=56%, signal=195%
GOBP_REGULATION_OF_VASCULAR_ASSOCIATED_SMOOTH_MUSCLE_CELL_PROLIFERATION	GOBP_REGULATION_OF_VASCULAR_ASSOCIATED_SMOOTH_MUSCLE_CELL_PROLIFERATION		11	-0.352455	-1.42934	0.0912863	0.17827	1	1019	tags=64%, list=29%, signal=89%
GOBP_POSITIVE_REGULATION_OF_GROWTH	GOBP_POSITIVE_REGULATION_OF_GROWTH		55	-0.164448	-1.42829	0.0912621	0.1788	1	1371	tags=55%, list=38%, signal=87%
GOBP_GLIAL_CELL_DEVELOPMENT	GOBP_GLIAL_CELL_DEVELOPMENT		27	-0.231688	-1.42789	0.106339	0.178902	1	1561	tags=67%, list=44%, signal=118%
GOBP_POSITIVE_REGULATION_OF_LAMELLIPODIUM_ORGANIZATION	GOBP_POSITIVE_REGULATION_OF_LAMELLIPODIUM_ORGANIZATION		11	-0.34957	-1.42783	0.0909091	0.178747	1	1354	tags=73%, list=38%, signal=117%
GOBP_CYTOSKELETON_DEPENDENT_INTRACELLULAR_TRANSPORT	GOBP_CYTOSKELETON_DEPENDENT_INTRACELLULAR_TRANSPORT		43	-0.182007	-1.42731	0.0793319	0.178932	1	2100	tags=77%, list=59%, signal=184%
GOBP_POSITIVE_REGULATION_OF_NEURON_APOPTOTIC_PROCESS	GOBP_POSITIVE_REGULATION_OF_NEURON_APOPTOTIC_PROCESS		16	-0.293588	-1.42526	0.0899796	0.18022	1	743	tags=50%, list=21%, signal=63%
GOBP_MUSCLE_CELL_PROLIFERATION	GOBP_MUSCLE_CELL_PROLIFERATION		30	-0.216638	-1.42367	0.105769	0.18124	1	1615	tags=67%, list=45%, signal=121%
GOBP_REGULATION_OF_HEART_GROWTH	GOBP_REGULATION_OF_HEART_GROWTH		12	-0.340262	-1.42229	0.0971429	0.182024	1	1171	tags=67%, list=33%, signal=99%
GOBP_MULTI_MULTICELLULAR_ORGANISM_PROCESS	GOBP_MULTI_MULTICELLULAR_ORGANISM_PROCESS		36	-0.204217	-1.42152	0.105809	0.182386	1	668	tags=39%, list=19%, signal=47%
GOBP_GLYCOLIPID_BIOSYNTHETIC_PROCESS	GOBP_GLYCOLIPID_BIOSYNTHETIC_PROCESS		15	-0.30865	-1.42143	0.0772277	0.18225	1	2237	tags=93%, list=63%, signal=249%
GOBP_MACROPHAGE_DIFFERENTIATION	GOBP_MACROPHAGE_DIFFERENTIATION		10	-0.36429	-1.41886	0.11	0.183977	1	1561	tags=80%, list=44%, signal=142%
GOBP_POSITIVE_REGULATION_OF_VASCULATURE_DEVELOPMENT	GOBP_POSITIVE_REGULATION_OF_VASCULATURE_DEVELOPMENT		29	-0.221826	-1.41837	0.108317	0.184157	1	1309	tags=59%, list=37%, signal=92%
GOBP_CELLULAR_TRANSITION_METAL_ION_HOMEOSTASIS	GOBP_CELLULAR_TRANSITION_METAL_ION_HOMEOSTASIS		22	-0.251319	-1.41779	0.0981964	0.184426	1	1869	tags=77%, list=52%, signal=161%
GOBP_NEGATIVE_REGULATION_OF_TRANSFORMING_GROWTH_FACTOR_BETA_RECEPTOR_SIGNALING_PATHWAY	GOBP_NEGATIVE_REGULATION_OF_TRANSFORMING_GROWTH_FACTOR_BETA_RECEPTOR_SIGNALING_PATHWAY		20	-0.2625	-1.41763	0.128846	0.184342	1	1569	tags=70%, list=44%, signal=124%
GOBP_ANTIGEN_PROCESSING_AND_PRESENTATION	GOBP_ANTIGEN_PROCESSING_AND_PRESENTATION		62	-0.15505	-1.41577	0.109312	0.18552	1	1358	tags=53%, list=38%, signal=84%
GOBP_REGULATION_OF_B_CELL_PROLIFERATION	GOBP_REGULATION_OF_B_CELL_PROLIFERATION		23	-0.254818	-1.41512	0.107287	0.185779	1	805	tags=48%, list=23%, signal=61%
GOBP_COGNITION	GOBP_COGNITION		43	-0.176544	-1.415	0.10998	0.18564	1	1787	tags=67%, list=50%, signal=133%
GOBP_REGULATION_OF_PROTEIN_TARGETING	GOBP_REGULATION_OF_PROTEIN_TARGETING		17	-0.285877	-1.41489	0.104	0.18552	1	1296	tags=65%, list=36%, signal=101%
GOBP_ALCOHOL_CATABOLIC_PROCESS	GOBP_ALCOHOL_CATABOLIC_PROCESS		14	-0.310126	-1.41201	0.10124	0.187567	1	1449	tags=71%, list=41%, signal=120%
GOBP_NUCLEAR_TRANSPORT	GOBP_NUCLEAR_TRANSPORT		96	-0.126031	-1.41071	0.0961145	0.188393	1	2614	tags=85%, list=73%, signal=310%
GOBP_DEVELOPMENTAL_GROWTH_INVOLVED_IN_MORPHOGENESIS	GOBP_DEVELOPMENTAL_GROWTH_INVOLVED_IN_MORPHOGENESIS		48	-0.169717	-1.40964	0.11068	0.188991	1	1561	tags=60%, list=44%, signal=106%
GOBP_POSITIVE_REGULATION_OF_PLASMA_MEMBRANE_BOUNDED_CELL_PROJECTION_ASSEMBLY	GOBP_POSITIVE_REGULATION_OF_PLASMA_MEMBRANE_BOUNDED_CELL_PROJECTION_ASSEMBLY		26	-0.23834	-1.40898	0.112871	0.189269	1	1354	tags=62%, list=38%, signal=98%
GOBP_CATION_TRANSMEMBRANE_TRANSPORT	GOBP_CATION_TRANSMEMBRANE_TRANSPORT		130	-0.1083	-1.40826	0.126654	0.189633	1	1689	tags=58%, list=47%, signal=105%
GOBP_HEART_GROWTH	GOBP_HEART_GROWTH		16	-0.298791	-1.40777	0.129524	0.189793	1	1171	tags=63%, list=33%, signal=93%
GOBP_TISSUE_HOMEOSTASIS	GOBP_TISSUE_HOMEOSTASIS		47	-0.171915	-1.40705	0.0883534	0.190121	1	1371	tags=55%, list=38%, signal=89%
GOBP_EPITHELIAL_TO_MESENCHYMAL_TRANSITION	GOBP_EPITHELIAL_TO_MESENCHYMAL_TRANSITION		29	-0.220182	-1.40701	0.108696	0.189935	1	1438	tags=62%, list=40%, signal=103%
GOBP_VASODILATION	GOBP_VASODILATION		10	-0.362998	-1.40629	0.110454	0.190262	1	494	tags=50%, list=14%, signal=58%
GOBP_POSTSYNAPSE_ORGANIZATION	GOBP_POSTSYNAPSE_ORGANIZATION		28	-0.223879	-1.40613	0.102767	0.190157	1	1759	tags=71%, list=49%, signal=140%
GOBP_RAC_PROTEIN_SIGNAL_TRANSDUCTION	GOBP_RAC_PROTEIN_SIGNAL_TRANSDUCTION		13	-0.320293	-1.40173	0.106122	0.193402	1	1334	tags=69%, list=37%, signal=110%
GOBP_JNK_CASCADE	GOBP_JNK_CASCADE		39	-0.186738	-1.40059	0.113872	0.194043	1	1631	tags=64%, list=46%, signal=117%
GOBP_REGULATION_OF_REACTIVE_OXYGEN_SPECIES_BIOSYNTHETIC_PROCESS	GOBP_REGULATION_OF_REACTIVE_OXYGEN_SPECIES_BIOSYNTHETIC_PROCESS		25	-0.237451	-1.40056	0.105485	0.193844	1	2445	tags=92%, list=68%, signal=290%
GOBP_AXO_DENDRITIC_TRANSPORT	GOBP_AXO_DENDRITIC_TRANSPORT		14	-0.307677	-1.40019	0.113503	0.193918	1	1968	tags=86%, list=55%, signal=190%
GOBP_REGULATION_OF_NEUROTRANSMITTER_LEVELS	GOBP_REGULATION_OF_NEUROTRANSMITTER_LEVELS		29	-0.220279	-1.40003	0.108779	0.193827	1	1684	tags=69%, list=47%, signal=129%
GOBP_MRNA_TRANSPORT	GOBP_MRNA_TRANSPORT		42	-0.187454	-1.39994	0.112266	0.193678	1	2401	tags=86%, list=67%, signal=258%
GOBP_PROTEIN_K63_LINKED_UBIQUITINATION	GOBP_PROTEIN_K63_LINKED_UBIQUITINATION		13	-0.321352	-1.39924	0.116466	0.193986	1	1605	tags=77%, list=45%, signal=139%
GOBP_MUSCLE_CELL_MIGRATION	GOBP_MUSCLE_CELL_MIGRATION		16	-0.290354	-1.39924	0.119835	0.193766	1	1201	tags=63%, list=34%, signal=94%
GOBP_REGULATION_OF_APOPTOTIC_SIGNALING_PATHWAY	GOBP_REGULATION_OF_APOPTOTIC_SIGNALING_PATHWAY		93	-0.127014	-1.398	0.0992063	0.194463	1	1710	tags=60%, list=48%, signal=113%
GOBP_GENERATION_OF_PRECURSOR_METABOLITES_AND_ENERGY	GOBP_GENERATION_OF_PRECURSOR_METABOLITES_AND_ENERGY		121	-0.108286	-1.39705	0.114228	0.195006	1	2048	tags=68%, list=57%, signal=153%
GOBP_POSITIVE_REGULATION_OF_GLIOGENESIS	GOBP_POSITIVE_REGULATION_OF_GLIOGENESIS		10	-0.363616	-1.39458	0.107143	0.196858	1	849	tags=60%, list=24%, signal=78%
GOBP_PROTEIN_MODIFICATION_BY_SMALL_PROTEIN_REMOVAL	GOBP_PROTEIN_MODIFICATION_BY_SMALL_PROTEIN_REMOVAL		57	-0.156283	-1.39422	0.0916179	0.196927	1	2397	tags=82%, list=67%, signal=247%
GOBP_CHONDROCYTE_DIFFERENTIATION	GOBP_CHONDROCYTE_DIFFERENTIATION		15	-0.298622	-1.39412	0.118812	0.196781	1	1082	tags=60%, list=30%, signal=86%
GOBP_REGULATION_OF_ANION_TRANSMEMBRANE_TRANSPORT	GOBP_REGULATION_OF_ANION_TRANSMEMBRANE_TRANSPORT		21	-0.255971	-1.3937	0.129098	0.196854	1	793	tags=48%, list=22%, signal=61%
GOBP_SENSORY_ORGAN_DEVELOPMENT	GOBP_SENSORY_ORGAN_DEVELOPMENT		71	-0.140399	-1.39217	0.117271	0.19785	1	1220	tags=48%, list=34%, signal=71%
GOBP_GENE_SILENCING	GOBP_GENE_SILENCING		66	-0.146347	-1.39102	0.107486	0.198556	1	1761	tags=64%, list=49%, signal=123%
GOBP_MACROMOLECULE_CATABOLIC_PROCESS	GOBP_MACROMOLECULE_CATABOLIC_PROCESS		367	-0.0641947	-1.39043	0.109937	0.198829	1	3085	tags=92%, list=86%, signal=606%
GOBP_ESTABLISHMENT_OF_TISSUE_POLARITY	GOBP_ESTABLISHMENT_OF_TISSUE_POLARITY		18	-0.276371	-1.39014	0.104046	0.198827	1	1797	tags=78%, list=50%, signal=156%
GOBP_POSITIVE_REGULATION_OF_ESTABLISHMENT_OF_PROTEIN_LOCALIZATION	GOBP_POSITIVE_REGULATION_OF_ESTABLISHMENT_OF_PROTEIN_LOCALIZATION		82	-0.130135	-1.3896	0.134809	0.199076	1	1812	tags=63%, list=51%, signal=126%
GOBP_SCF_DEPENDENT_PROTEASOMAL_UBIQUITIN_DEPENDENT_PROTEIN_CATABOLIC_PROCESS	GOBP_SCF_DEPENDENT_PROTEASOMAL_UBIQUITIN_DEPENDENT_PROTEIN_CATABOLIC_PROCESS		16	-0.28944	-1.38946	0.106472	0.198968	1	1874	tags=81%, list=52%, signal=170%
GOBP_NEGATIVE_REGULATION_OF_PROTEIN_KINASE_B_SIGNALING	GOBP_NEGATIVE_REGULATION_OF_PROTEIN_KINASE_B_SIGNALING		14	-0.307637	-1.38729	0.1	0.200512	1	1713	tags=79%, list=48%, signal=150%
GOBP_MODULATION_BY_HOST_OF_SYMBIONT_PROCESS	GOBP_MODULATION_BY_HOST_OF_SYMBIONT_PROCESS		12	-0.332959	-1.38663	0.119141	0.200782	1	2090	tags=92%, list=59%, signal=220%
GOBP_RHO_PROTEIN_SIGNAL_TRANSDUCTION	GOBP_RHO_PROTEIN_SIGNAL_TRANSDUCTION		24	-0.241357	-1.38633	0.115152	0.200778	1	1526	tags=67%, list=43%, signal=116%
GOBP_NEGATIVE_REGULATION_OF_LEUKOCYTE_MEDIATED_IMMUNITY	GOBP_NEGATIVE_REGULATION_OF_LEUKOCYTE_MEDIATED_IMMUNITY		13	-0.314522	-1.38526	0.112016	0.201416	1	805	tags=54%, list=23%, signal=69%
GOBP_REGULATION_OF_CATION_CHANNEL_ACTIVITY	GOBP_REGULATION_OF_CATION_CHANNEL_ACTIVITY		26	-0.230487	-1.38337	0.106667	0.202785	1	1794	tags=73%, list=50%, signal=146%
GOBP_PROTEIN_LOCALIZATION_TO_CELL_SURFACE	GOBP_PROTEIN_LOCALIZATION_TO_CELL_SURFACE		14	-0.303381	-1.38288	0.131048	0.202931	1	1473	tags=71%, list=41%, signal=121%
GOBP_NEURAL_RETINA_DEVELOPMENT	GOBP_NEURAL_RETINA_DEVELOPMENT		10	-0.349467	-1.37957	0.135983	0.20551	1	1971	tags=90%, list=55%, signal=200%
GOBP_ADULT_BEHAVIOR	GOBP_ADULT_BEHAVIOR		13	-0.31623	-1.37925	0.118321	0.20551	1	1898	tags=85%, list=53%, signal=180%
GOBP_NEGATIVE_REGULATION_OF_CELL_PROJECTION_ORGANIZATION	GOBP_NEGATIVE_REGULATION_OF_CELL_PROJECTION_ORGANIZATION		33	-0.202137	-1.37719	0.126016	0.207017	1	1234	tags=55%, list=35%, signal=83%
GOBP_NEGATIVE_REGULATION_OF_CELL_SUBSTRATE_ADHESION	GOBP_NEGATIVE_REGULATION_OF_CELL_SUBSTRATE_ADHESION		11	-0.34186	-1.37631	0.124236	0.207525	1	732	tags=55%, list=20%, signal=68%
GOBP_CENTRAL_NERVOUS_SYSTEM_NEURON_DIFFERENTIATION	GOBP_CENTRAL_NERVOUS_SYSTEM_NEURON_DIFFERENTIATION		28	-0.217228	-1.37478	0.105368	0.208556	1	1655	tags=68%, list=46%, signal=125%
GOBP_NEUTRAL_LIPID_METABOLIC_PROCESS	GOBP_NEUTRAL_LIPID_METABOLIC_PROCESS		21	-0.245886	-1.37413	0.104743	0.208843	1	1169	tags=57%, list=33%, signal=84%
GOBP_NUCLEAR_EXPORT	GOBP_NUCLEAR_EXPORT		59	-0.152349	-1.37364	0.106339	0.209009	1	2614	tags=88%, list=73%, signal=323%
GOBP_NEGATIVE_REGULATION_OF_ANION_TRANSPORT	GOBP_NEGATIVE_REGULATION_OF_ANION_TRANSPORT		32	-0.202895	-1.37293	0.118474	0.209392	1	1292	tags=56%, list=36%, signal=87%
GOBP_POSITIVE_REGULATION_OF_PEPTIDYL_SERINE_PHOSPHORYLATION	GOBP_POSITIVE_REGULATION_OF_PEPTIDYL_SERINE_PHOSPHORYLATION		29	-0.215568	-1.37229	0.122244	0.209701	1	1208	tags=55%, list=34%, signal=83%
GOBP_NEGATIVE_REGULATION_OF_T_CELL_PROLIFERATION	GOBP_NEGATIVE_REGULATION_OF_T_CELL_PROLIFERATION		10	-0.349242	-1.37163	0.118677	0.209994	1	543	tags=50%, list=15%, signal=59%
GOBP_REGULATION_OF_ATP_METABOLIC_PROCESS	GOBP_REGULATION_OF_ATP_METABOLIC_PROCESS		36	-0.196927	-1.3715	0.124197	0.209858	1	2579	tags=92%, list=72%, signal=326%
GOBP_NEGATIVE_REGULATION_OF_HEMOPOIESIS	GOBP_NEGATIVE_REGULATION_OF_HEMOPOIESIS		19	-0.261469	-1.37135	0.137066	0.209754	1	576	tags=42%, list=16%, signal=50%
GOBP_MACROMOLECULE_DEACYLATION	GOBP_MACROMOLECULE_DEACYLATION		24	-0.231163	-1.36935	0.120507	0.211236	1	1711	tags=71%, list=48%, signal=135%
GOBP_POSITIVE_REGULATION_OF_OXIDOREDUCTASE_ACTIVITY	GOBP_POSITIVE_REGULATION_OF_OXIDOREDUCTASE_ACTIVITY		13	-0.315797	-1.36875	0.120654	0.21151	1	1350	tags=69%, list=38%, signal=111%
GOBP_MORPHOGENESIS_OF_A_BRANCHING_STRUCTURE	GOBP_MORPHOGENESIS_OF_A_BRANCHING_STRUCTURE		27	-0.218158	-1.36801	0.108932	0.211906	1	286	tags=30%, list=8%, signal=32%
GOBP_MULTI_ORGANISM_LOCALIZATION	GOBP_MULTI_ORGANISM_LOCALIZATION		24	-0.230318	-1.3674	0.115385	0.212206	1	2607	tags=96%, list=73%, signal=352%
GOBP_REGULATION_OF_NERVOUS_SYSTEM_PROCESS	GOBP_REGULATION_OF_NERVOUS_SYSTEM_PROCESS		22	-0.246607	-1.36721	0.11619	0.212126	1	1561	tags=68%, list=44%, signal=120%
GOBP_REACTIVE_OXYGEN_SPECIES_BIOSYNTHETIC_PROCESS	GOBP_REACTIVE_OXYGEN_SPECIES_BIOSYNTHETIC_PROCESS		31	-0.205519	-1.3661	0.130693	0.212853	1	1693	tags=68%, list=47%, signal=128%
GOBP_REGULATION_OF_FIBROBLAST_MIGRATION	GOBP_REGULATION_OF_FIBROBLAST_MIGRATION		10	-0.351881	-1.36591	0.148221	0.21277	1	1248	tags=70%, list=35%, signal=107%
GOBP_POSITIVE_REGULATION_OF_CHEMOTAXIS	GOBP_POSITIVE_REGULATION_OF_CHEMOTAXIS		37	-0.19344	-1.36573	0.113821	0.212698	1	1248	tags=54%, list=35%, signal=82%
GOBP_POSITIVE_REGULATION_OF_PROTEIN_CONTAINING_COMPLEX_DISASSEMBLY	GOBP_POSITIVE_REGULATION_OF_PROTEIN_CONTAINING_COMPLEX_DISASSEMBLY		10	-0.347277	-1.3629	0.113169	0.214877	1	2336	tags=100%, list=65%, signal=288%
GOBP_POSITIVE_REGULATION_OF_ATP_METABOLIC_PROCESS	GOBP_POSITIVE_REGULATION_OF_ATP_METABOLIC_PROCESS		10	-0.347277	-1.36179	0.118896	0.21556	1	2336	tags=100%, list=65%, signal=288%
GOBP_FOREBRAIN_DEVELOPMENT	GOBP_FOREBRAIN_DEVELOPMENT		64	-0.143262	-1.35937	0.114345	0.217343	1	2010	tags=70%, list=56%, signal=158%
GOBP_REGULATION_OF_TUMOR_NECROSIS_FACTOR_MEDIATED_SIGNALING_PATHWAY	GOBP_REGULATION_OF_TUMOR_NECROSIS_FACTOR_MEDIATED_SIGNALING_PATHWAY		11	-0.330959	-1.35768	0.109244	0.218599	1	1745	tags=82%, list=49%, signal=159%
GOBP_POSITIVE_REGULATION_OF_NUCLEOTIDE_METABOLIC_PROCESS	GOBP_POSITIVE_REGULATION_OF_NUCLEOTIDE_METABOLIC_PROCESS		10	-0.347277	-1.35511	0.129921	0.22063	1	2336	tags=100%, list=65%, signal=288%
GOBP_REGULATION_OF_CELLULAR_CARBOHYDRATE_METABOLIC_PROCESS	GOBP_REGULATION_OF_CELLULAR_CARBOHYDRATE_METABOLIC_PROCESS		28	-0.218438	-1.35466	0.128099	0.220768	1	1268	tags=57%, list=35%, signal=88%
GOBP_PYRIMIDINE_CONTAINING_COMPOUND_CATABOLIC_PROCESS	GOBP_PYRIMIDINE_CONTAINING_COMPOUND_CATABOLIC_PROCESS		13	-0.313247	-1.35424	0.135084	0.220932	1	260	tags=38%, list=7%, signal=41%
GOBP_CELLULAR_RESPONSE_TO_HEAT	GOBP_CELLULAR_RESPONSE_TO_HEAT		34	-0.197536	-1.35361	0.127273	0.221229	1	2664	tags=94%, list=75%, signal=367%
GOBP_EMBRYO_IMPLANTATION	GOBP_EMBRYO_IMPLANTATION		15	-0.293768	-1.35346	0.122288	0.221127	1	623	tags=47%, list=17%, signal=56%
GOBP_REGULATION_OF_MRNA_PROCESSING	GOBP_REGULATION_OF_MRNA_PROCESSING		24	-0.227593	-1.35076	0.126233	0.223261	1	2319	tags=88%, list=65%, signal=248%
GOBP_AXON_EXTENSION	GOBP_AXON_EXTENSION		26	-0.223784	-1.34888	0.124248	0.22464	1	1543	tags=65%, list=43%, signal=114%
GOBP_REGULATION_OF_CALCIUM_ION_TRANSMEMBRANE_TRANSPORT	GOBP_REGULATION_OF_CALCIUM_ION_TRANSMEMBRANE_TRANSPORT		28	-0.214004	-1.34849	0.127619	0.224748	1	1794	tags=71%, list=50%, signal=142%
GOBP_REGULATION_OF_CELLULAR_AMINE_METABOLIC_PROCESS	GOBP_REGULATION_OF_CELLULAR_AMINE_METABOLIC_PROCESS		10	-0.349467	-1.34613	0.13253	0.226608	1	1971	tags=90%, list=55%, signal=200%
GOBP_POSITIVE_REGULATION_OF_DEVELOPMENTAL_GROWTH	GOBP_POSITIVE_REGULATION_OF_DEVELOPMENTAL_GROWTH		35	-0.189749	-1.34236	0.145957	0.229764	1	1371	tags=57%, list=38%, signal=92%
GOBP_REGULATION_OF_ORGANELLE_ORGANIZATION	GOBP_REGULATION_OF_ORGANELLE_ORGANIZATION		305	-0.0675609	-1.34226	0.122	0.229593	1	1537	tags=49%, list=43%, signal=79%
GOBP_REGULATION_OF_RECEPTOR_INTERNALIZATION	GOBP_REGULATION_OF_RECEPTOR_INTERNALIZATION		12	-0.321067	-1.34191	0.141079	0.22967	1	1537	tags=75%, list=43%, signal=131%
GOBP_MITOCHONDRIAL_ELECTRON_TRANSPORT_NADH_TO_UBIQUINONE	GOBP_MITOCHONDRIAL_ELECTRON_TRANSPORT_NADH_TO_UBIQUINONE		10	-0.341943	-1.34052	0.135628	0.230654	1	2355	tags=100%, list=66%, signal=293%
GOBP_FATTY_ACID_DERIVATIVE_BIOSYNTHETIC_PROCESS	GOBP_FATTY_ACID_DERIVATIVE_BIOSYNTHETIC_PROCESS		16	-0.281145	-1.33818	0.139764	0.232529	1	2350	tags=94%, list=66%, signal=273%
GOBP_POSITIVE_REGULATION_OF_UBIQUITIN_DEPENDENT_PROTEIN_CATABOLIC_PROCESS	GOBP_POSITIVE_REGULATION_OF_UBIQUITIN_DEPENDENT_PROTEIN_CATABOLIC_PROCESS		21	-0.240563	-1.33687	0.149402	0.233496	1	1358	tags=62%, list=38%, signal=99%
GOBP_POSITIVE_REGULATION_OF_TRANSCRIPTION_BY_RNA_POLYMERASE_II	GOBP_POSITIVE_REGULATION_OF_TRANSCRIPTION_BY_RNA_POLYMERASE_II		198	-0.0826343	-1.33654	0.128107	0.233571	1	1869	tags=60%, list=52%, signal=119%
GOBP_NEGATIVE_REGULATION_OF_NEURON_APOPTOTIC_PROCESS	GOBP_NEGATIVE_REGULATION_OF_NEURON_APOPTOTIC_PROCESS		23	-0.230279	-1.33631	0.126984	0.233521	1	1358	tags=61%, list=38%, signal=98%
GOBP_PROTON_TRANSMEMBRANE_TRANSPORT	GOBP_PROTON_TRANSMEMBRANE_TRANSPORT		28	-0.212915	-1.33525	0.147793	0.234229	1	2053	tags=79%, list=57%, signal=183%
GOBP_DNA_CATABOLIC_PROCESS	GOBP_DNA_CATABOLIC_PROCESS		10	-0.339135	-1.33359	0.142023	0.235432	1	579	tags=50%, list=16%, signal=60%
GOBP_REGULATION_OF_WNT_SIGNALING_PATHWAY	GOBP_REGULATION_OF_WNT_SIGNALING_PATHWAY		59	-0.149749	-1.33334	0.142857	0.235428	1	1715	tags=63%, list=48%, signal=119%
GOBP_CARDIOCYTE_DIFFERENTIATION	GOBP_CARDIOCYTE_DIFFERENTIATION		19	-0.252744	-1.33261	0.141935	0.235902	1	1171	tags=58%, list=33%, signal=86%
GOBP_ACTIN_CYTOSKELETON_REORGANIZATION	GOBP_ACTIN_CYTOSKELETON_REORGANIZATION		21	-0.240335	-1.3325	0.147059	0.235759	1	1699	tags=71%, list=48%, signal=135%
GOBP_STRESS_FIBER_ASSEMBLY	GOBP_STRESS_FIBER_ASSEMBLY		24	-0.226794	-1.33115	0.160494	0.236731	1	1280	tags=58%, list=36%, signal=90%
GOBP_LEUKOCYTE_HOMEOSTASIS	GOBP_LEUKOCYTE_HOMEOSTASIS		17	-0.261272	-1.33102	0.150097	0.236583	1	543	tags=41%, list=15%, signal=48%
GOBP_TRANSPORT_ALONG_MICROTUBULE	GOBP_TRANSPORT_ALONG_MICROTUBULE		35	-0.185621	-1.33089	0.145455	0.23643	1	2100	tags=77%, list=59%, signal=185%
GOBP_ICOSANOID_METABOLIC_PROCESS	GOBP_ICOSANOID_METABOLIC_PROCESS		24	-0.224399	-1.33023	0.144841	0.236796	1	842	tags=46%, list=24%, signal=60%
GOBP_NEGATIVE_REGULATION_OF_CELL_ACTIVATION	GOBP_NEGATIVE_REGULATION_OF_CELL_ACTIVATION		42	-0.17356	-1.32912	0.138229	0.237579	1	579	tags=33%, list=16%, signal=39%
GOBP_PROTEIN_HOMOOLIGOMERIZATION	GOBP_PROTEIN_HOMOOLIGOMERIZATION		35	-0.190783	-1.32744	0.167331	0.238855	1	755	tags=40%, list=21%, signal=50%
GOBP_REGULATION_OF_GLUCONEOGENESIS	GOBP_REGULATION_OF_GLUCONEOGENESIS		11	-0.327462	-1.32719	0.13745	0.238839	1	1108	tags=64%, list=31%, signal=92%
GOBP_POSITIVE_REGULATION_OF_INTRACELLULAR_PROTEIN_TRANSPORT	GOBP_POSITIVE_REGULATION_OF_INTRACELLULAR_PROTEIN_TRANSPORT		44	-0.170351	-1.3249	0.149798	0.240749	1	1186	tags=50%, list=33%, signal=74%
GOBP_ENDOSOME_TO_LYSOSOME_TRANSPORT	GOBP_ENDOSOME_TO_LYSOSOME_TRANSPORT		12	-0.31264	-1.32485	0.131313	0.240537	1	1567	tags=75%, list=44%, signal=133%
GOBP_POSITIVE_REGULATION_OF_CELL_JUNCTION_ASSEMBLY	GOBP_POSITIVE_REGULATION_OF_CELL_JUNCTION_ASSEMBLY		10	-0.351881	-1.32253	0.167355	0.24252	1	1248	tags=70%, list=35%, signal=107%
GOBP_ERYTHROCYTE_HOMEOSTASIS	GOBP_ERYTHROCYTE_HOMEOSTASIS		35	-0.184595	-1.32147	0.143411	0.243295	1	981	tags=46%, list=27%, signal=62%
GOBP_CELLULAR_RESPONSE_TO_CAMP	GOBP_CELLULAR_RESPONSE_TO_CAMP		13	-0.301554	-1.32123	0.161157	0.243253	1	2225	tags=92%, list=62%, signal=244%
GOBP_POSITIVE_REGULATION_OF_NEUTROPHIL_MIGRATION	GOBP_POSITIVE_REGULATION_OF_NEUTROPHIL_MIGRATION		11	-0.32593	-1.32011	0.184049	0.244094	1	464	tags=45%, list=13%, signal=52%
GOBP_POSITIVE_REGULATION_OF_EPITHELIAL_TO_MESENCHYMAL_TRANSITION	GOBP_POSITIVE_REGULATION_OF_EPITHELIAL_TO_MESENCHYMAL_TRANSITION		12	-0.305805	-1.31789	0.131474	0.24593	1	996	tags=58%, list=28%, signal=81%
GOBP_REGULATION_OF_CELL_SUBSTRATE_JUNCTION_ORGANIZATION	GOBP_REGULATION_OF_CELL_SUBSTRATE_JUNCTION_ORGANIZATION		16	-0.277137	-1.31719	0.143689	0.246332	1	1248	tags=63%, list=35%, signal=96%
GOBP_CELL_FATE_COMMITMENT	GOBP_CELL_FATE_COMMITMENT		22	-0.238412	-1.31712	0.149798	0.246153	1	1103	tags=55%, list=31%, signal=78%
GOBP_CELLULAR_BIOGENIC_AMINE_METABOLIC_PROCESS	GOBP_CELLULAR_BIOGENIC_AMINE_METABOLIC_PROCESS		18	-0.25902	-1.31701	0.137577	0.246006	1	668	tags=44%, list=19%, signal=54%
GOBP_NON_CANONICAL_WNT_SIGNALING_PATHWAY	GOBP_NON_CANONICAL_WNT_SIGNALING_PATHWAY		26	-0.215931	-1.31637	0.151277	0.24638	1	1983	tags=77%, list=56%, signal=172%
GOBP_REGULATION_OF_CELLULAR_PROTEIN_CATABOLIC_PROCESS	GOBP_REGULATION_OF_CELLULAR_PROTEIN_CATABOLIC_PROCESS		54	-0.152696	-1.3162	0.145194	0.246308	1	1779	tags=65%, list=50%, signal=127%
GOBP_MYELOID_CELL_HOMEOSTASIS	GOBP_MYELOID_CELL_HOMEOSTASIS		40	-0.178822	-1.31601	0.140594	0.246227	1	1334	tags=55%, list=37%, signal=87%
GOBP_NEGATIVE_REGULATION_OF_VIRAL_PROCESS	GOBP_NEGATIVE_REGULATION_OF_VIRAL_PROCESS		23	-0.229201	-1.31567	0.158103	0.24627	1	430	tags=35%, list=12%, signal=39%
GOBP_ESTABLISHMENT_OF_ENDOTHELIAL_BARRIER	GOBP_ESTABLISHMENT_OF_ENDOTHELIAL_BARRIER		12	-0.302903	-1.31544	0.149495	0.24626	1	1304	tags=67%, list=37%, signal=105%
GOBP_LIPOSACCHARIDE_METABOLIC_PROCESS	GOBP_LIPOSACCHARIDE_METABOLIC_PROCESS		29	-0.205281	-1.31527	0.148515	0.246166	1	2353	tags=86%, list=66%, signal=251%
GOBP_RESPONSE_TO_OSMOTIC_STRESS	GOBP_RESPONSE_TO_OSMOTIC_STRESS		21	-0.239973	-1.31517	0.157791	0.246007	1	1190	tags=57%, list=33%, signal=85%
GOBP_MEMBRANE_INVAGINATION	GOBP_MEMBRANE_INVAGINATION		30	-0.201901	-1.31216	0.154902	0.2486	1	1310	tags=57%, list=37%, signal=89%
GOBP_RESPONSE_TO_TEMPERATURE_STIMULUS	GOBP_RESPONSE_TO_TEMPERATURE_STIMULUS		51	-0.156573	-1.30998	0.144509	0.250473	1	1761	tags=65%, list=49%, signal=126%
GOBP_RESPONSE_TO_CALCIUM_ION	GOBP_RESPONSE_TO_CALCIUM_ION		28	-0.208481	-1.3096	0.168103	0.250589	1	2579	tags=93%, list=72%, signal=331%
GOBP_POSITIVE_REGULATION_OF_PHOSPHATASE_ACTIVITY	GOBP_POSITIVE_REGULATION_OF_PHOSPHATASE_ACTIVITY		10	-0.329759	-1.3087	0.159091	0.251172	1	1684	tags=80%, list=47%, signal=151%
GOBP_DENDRITIC_CELL_MIGRATION	GOBP_DENDRITIC_CELL_MIGRATION		11	-0.323326	-1.30771	0.162698	0.251813	1	798	tags=55%, list=22%, signal=70%
GOBP_EPITHELIAL_CELL_PROLIFERATION	GOBP_EPITHELIAL_CELL_PROLIFERATION		74	-0.127834	-1.30742	0.151402	0.251852	1	1726	tags=61%, list=48%, signal=115%
GOBP_REGULATION_OF_LYMPHOCYTE_ACTIVATION	GOBP_REGULATION_OF_LYMPHOCYTE_ACTIVATION		120	-0.10478	-1.30615	0.153535	0.252839	1	1336	tags=48%, list=37%, signal=73%
GOBP_POSITIVE_REGULATION_OF_PROTEIN_LOCALIZATION_TO_MEMBRANE	GOBP_POSITIVE_REGULATION_OF_PROTEIN_LOCALIZATION_TO_MEMBRANE		23	-0.227609	-1.30588	0.158537	0.252826	1	2144	tags=83%, list=60%, signal=205%
GOBP_REGULATION_OF_MRNA_SPLICING_VIA_SPLICEOSOME	GOBP_REGULATION_OF_MRNA_SPLICING_VIA_SPLICEOSOME		17	-0.26526	-1.3054	0.170683	0.252987	1	2630	tags=100%, list=74%, signal=377%
GOBP_FATTY_ACID_BETA_OXIDATION	GOBP_FATTY_ACID_BETA_OXIDATION		20	-0.243412	-1.30451	0.163673	0.253599	1	1994	tags=80%, list=56%, signal=180%
GOBP_SUBSTANTIA_NIGRA_DEVELOPMENT	GOBP_SUBSTANTIA_NIGRA_DEVELOPMENT		13	-0.305834	-1.30412	0.168399	0.253686	1	1935	tags=85%, list=54%, signal=184%
GOBP_PLATELET_DEGRANULATION	GOBP_PLATELET_DEGRANULATION		29	-0.208843	-1.3041	0.169261	0.253447	1	1355	tags=59%, list=38%, signal=94%
GOBP_NEGATIVE_REGULATION_OF_PHAGOCYTOSIS	GOBP_NEGATIVE_REGULATION_OF_PHAGOCYTOSIS		10	-0.330039	-1.30337	0.145098	0.253876	1	1683	tags=80%, list=47%, signal=151%
GOBP_MESODERM_DEVELOPMENT	GOBP_MESODERM_DEVELOPMENT		18	-0.250328	-1.30323	0.156504	0.253752	1	302	tags=33%, list=8%, signal=36%
GOBP_CELLULAR_RESPONSE_TO_EXTRACELLULAR_STIMULUS	GOBP_CELLULAR_RESPONSE_TO_EXTRACELLULAR_STIMULUS		55	-0.150929	-1.30317	0.166344	0.253539	1	2068	tags=73%, list=58%, signal=170%
GOBP_IMPORT_INTO_NUCLEUS	GOBP_IMPORT_INTO_NUCLEUS		45	-0.168447	-1.30199	0.157303	0.2544	1	2582	tags=89%, list=72%, signal=317%
GOBP_NEGATIVE_REGULATION_OF_CELLULAR_CATABOLIC_PROCESS	GOBP_NEGATIVE_REGULATION_OF_CELLULAR_CATABOLIC_PROCESS		48	-0.159549	-1.30186	0.153846	0.254263	1	1448	tags=56%, list=41%, signal=93%
GOBP_GLIOGENESIS	GOBP_GLIOGENESIS		55	-0.149678	-1.30167	0.160784	0.254218	1	1358	tags=53%, list=38%, signal=84%
GOBP_PIGMENTATION	GOBP_PIGMENTATION		18	-0.25755	-1.3012	0.163386	0.254394	1	1467	tags=67%, list=41%, signal=113%
GOBP_TRANSFORMING_GROWTH_FACTOR_BETA_RECEPTOR_SIGNALING_PATHWAY	GOBP_TRANSFORMING_GROWTH_FACTOR_BETA_RECEPTOR_SIGNALING_PATHWAY		43	-0.1677	-1.29996	0.162162	0.255305	1	1569	tags=60%, list=44%, signal=107%
GOBP_MUSCLE_HYPERTROPHY	GOBP_MUSCLE_HYPERTROPHY		14	-0.285353	-1.29952	0.170455	0.255445	1	1282	tags=64%, list=36%, signal=100%
GOBP_REGULATION_OF_LIPASE_ACTIVITY	GOBP_REGULATION_OF_LIPASE_ACTIVITY		13	-0.297339	-1.2991	0.159483	0.255583	1	2240	tags=92%, list=63%, signal=247%
GOBP_POSITIVE_REGULATION_OF_COLD_INDUCED_THERMOGENESIS	GOBP_POSITIVE_REGULATION_OF_COLD_INDUCED_THERMOGENESIS		26	-0.218838	-1.29886	0.147239	0.255562	1	1011	tags=50%, list=28%, signal=69%
GOBP_STEROL_TRANSPORT	GOBP_STEROL_TRANSPORT		17	-0.258145	-1.29807	0.148893	0.256064	1	344	tags=35%, list=10%, signal=39%
GOBP_CELL_CELL_ADHESION_VIA_PLASMA_MEMBRANE_ADHESION_MOLECULES	GOBP_CELL_CELL_ADHESION_VIA_PLASMA_MEMBRANE_ADHESION_MOLECULES		22	-0.228451	-1.29658	0.151803	0.25721	1	976	tags=50%, list=27%, signal=68%
GOBP_RESPONSE_TO_VIRUS	GOBP_RESPONSE_TO_VIRUS		82	-0.124174	-1.29583	0.17161	0.257738	1	1615	tags=57%, list=45%, signal=102%
GOBP_T_CELL_DIFFERENTIATION	GOBP_T_CELL_DIFFERENTIATION		57	-0.146325	-1.29479	0.161826	0.258484	1	1492	tags=56%, list=42%, signal=95%
GOBP_CARBOHYDRATE_TRANSPORT	GOBP_CARBOHYDRATE_TRANSPORT		22	-0.227529	-1.294	0.155512	0.25898	1	1304	tags=59%, list=37%, signal=92%
GOBP_REGULATION_OF_CELLULAR_RESPONSE_TO_GROWTH_FACTOR_STIMULUS	GOBP_REGULATION_OF_CELLULAR_RESPONSE_TO_GROWTH_FACTOR_STIMULUS		47	-0.158865	-1.29386	0.17004	0.258857	1	1569	tags=60%, list=44%, signal=105%
GOBP_T_CELL_PROLIFERATION	GOBP_T_CELL_PROLIFERATION		41	-0.17125	-1.29244	0.147727	0.260033	1	1313	tags=54%, list=37%, signal=84%
GOBP_NUCLEOBASE_CONTAINING_COMPOUND_TRANSPORT	GOBP_NUCLEOBASE_CONTAINING_COMPOUND_TRANSPORT		66	-0.135456	-1.29109	0.142292	0.261091	1	2611	tags=86%, list=73%, signal=315%
GOBP_VIRAL_LIFE_CYCLE	GOBP_VIRAL_LIFE_CYCLE		94	-0.116734	-1.29059	0.182	0.261329	1	1761	tags=61%, list=49%, signal=116%
GOBP_LYMPHOCYTE_ACTIVATION_INVOLVED_IN_IMMUNE_RESPONSE	GOBP_LYMPHOCYTE_ACTIVATION_INVOLVED_IN_IMMUNE_RESPONSE		60	-0.14421	-1.29005	0.172277	0.261566	1	1221	tags=48%, list=34%, signal=72%
GOBP_REGULATION_OF_EPITHELIAL_TO_MESENCHYMAL_TRANSITION	GOBP_REGULATION_OF_EPITHELIAL_TO_MESENCHYMAL_TRANSITION		19	-0.244863	-1.29004	0.153226	0.261305	1	1011	tags=53%, list=28%, signal=73%
GOBP_MONOCARBOXYLIC_ACID_TRANSPORT	GOBP_MONOCARBOXYLIC_ACID_TRANSPORT		23	-0.225403	-1.28866	0.182692	0.262444	1	1220	tags=57%, list=34%, signal=85%
GOBP_PROTEIN_DESTABILIZATION	GOBP_PROTEIN_DESTABILIZATION		17	-0.260809	-1.28552	0.1625	0.265244	1	1175	tags=59%, list=33%, signal=87%
GOBP_PROTEASOMAL_PROTEIN_CATABOLIC_PROCESS	GOBP_PROTEASOMAL_PROTEIN_CATABOLIC_PROCESS		99	-0.10952	-1.28523	0.147303	0.265271	1	1569	tags=55%, list=44%, signal=95%
GOBP_THIOESTER_BIOSYNTHETIC_PROCESS	GOBP_THIOESTER_BIOSYNTHETIC_PROCESS		15	-0.276881	-1.28366	0.170686	0.266585	1	2350	tags=93%, list=66%, signal=272%
GOBP_SKIN_DEVELOPMENT	GOBP_SKIN_DEVELOPMENT		30	-0.195596	-1.28136	0.175503	0.26864	1	737	tags=40%, list=21%, signal=50%
GOBP_REGULATION_OF_CELL_MORPHOGENESIS_INVOLVED_IN_DIFFERENTIATION	GOBP_REGULATION_OF_CELL_MORPHOGENESIS_INVOLVED_IN_DIFFERENTIATION		24	-0.227076	-1.28082	0.191532	0.268952	1	1279	tags=58%, list=36%, signal=90%
GOBP_POSITIVE_REGULATION_OF_CALCIUM_ION_TRANSPORT	GOBP_POSITIVE_REGULATION_OF_CALCIUM_ION_TRANSPORT		18	-0.252329	-1.27871	0.177388	0.270788	1	1684	tags=72%, list=47%, signal=136%
GOBP_REGULATION_OF_CELLULAR_KETONE_METABOLIC_PROCESS	GOBP_REGULATION_OF_CELLULAR_KETONE_METABOLIC_PROCESS		23	-0.222169	-1.27728	0.185629	0.272003	1	2008	tags=78%, list=56%, signal=178%
GOBP_MEMORY	GOBP_MEMORY		16	-0.269474	-1.27694	0.163673	0.272086	1	1052	tags=56%, list=29%, signal=79%
GOBP_CELLULAR_KETONE_METABOLIC_PROCESS	GOBP_CELLULAR_KETONE_METABOLIC_PROCESS		38	-0.176853	-1.27615	0.176238	0.272608	1	2008	tags=74%, list=56%, signal=166%
GOBP_REGULATION_OF_FATTY_ACID_METABOLIC_PROCESS	GOBP_REGULATION_OF_FATTY_ACID_METABOLIC_PROCESS		12	-0.301592	-1.27498	0.181818	0.273478	1	1011	tags=58%, list=28%, signal=81%
GOBP_POSITIVE_REGULATION_OF_CELL_GROWTH	GOBP_POSITIVE_REGULATION_OF_CELL_GROWTH		42	-0.170848	-1.27354	0.203125	0.274749	1	1354	tags=55%, list=38%, signal=87%
GOBP_DEFENSE_RESPONSE_TO_VIRUS	GOBP_DEFENSE_RESPONSE_TO_VIRUS		55	-0.149502	-1.27333	0.161826	0.274703	1	904	tags=40%, list=25%, signal=53%
GOBP_CHROMATIN_SILENCING	GOBP_CHROMATIN_SILENCING		19	-0.241486	-1.26854	0.175403	0.279431	1	835	tags=47%, list=23%, signal=61%
GOBP_CELLULAR_IRON_ION_HOMEOSTASIS	GOBP_CELLULAR_IRON_ION_HOMEOSTASIS		14	-0.286035	-1.26845	0.166667	0.279238	1	2045	tags=86%, list=57%, signal=200%
GOBP_REGULATION_OF_ENDOTHELIAL_CELL_MIGRATION	GOBP_REGULATION_OF_ENDOTHELIAL_CELL_MIGRATION		28	-0.206425	-1.26724	0.198397	0.280226	1	2076	tags=79%, list=58%, signal=186%
GOBP_MYOTUBE_DIFFERENTIATION	GOBP_MYOTUBE_DIFFERENTIATION		22	-0.225583	-1.26623	0.182752	0.280956	1	1798	tags=73%, list=50%, signal=146%
GOBP_REGULATION_OF_MUSCLE_SYSTEM_PROCESS	GOBP_REGULATION_OF_MUSCLE_SYSTEM_PROCESS		36	-0.179707	-1.26607	0.16701	0.280879	1	1350	tags=56%, list=38%, signal=88%
GOBP_RESPIRATORY_SYSTEM_DEVELOPMENT	GOBP_RESPIRATORY_SYSTEM_DEVELOPMENT		31	-0.190232	-1.26404	0.177966	0.282643	1	1171	tags=52%, list=33%, signal=76%
GOBP_POSITIVE_REGULATION_OF_PROTEIN_KINASE_B_SIGNALING	GOBP_POSITIVE_REGULATION_OF_PROTEIN_KINASE_B_SIGNALING		35	-0.178472	-1.26387	0.174194	0.282542	1	1615	tags=63%, list=45%, signal=114%
GOBP_REGULATION_OF_GENE_EXPRESSION_EPIGENETIC	GOBP_REGULATION_OF_GENE_EXPRESSION_EPIGENETIC		56	-0.145722	-1.26179	0.190751	0.28446	1	573	tags=30%, list=16%, signal=36%
GOBP_REGULATION_OF_SPROUTING_ANGIOGENESIS	GOBP_REGULATION_OF_SPROUTING_ANGIOGENESIS		10	-0.32055	-1.25923	0.187856	0.286975	1	2074	tags=90%, list=58%, signal=214%
GOBP_PRODUCTION_OF_SMALL_RNA_INVOLVED_IN_GENE_SILENCING_BY_RNA	GOBP_PRODUCTION_OF_SMALL_RNA_INVOLVED_IN_GENE_SILENCING_BY_RNA		12	-0.304588	-1.25919	0.200772	0.286731	1	1298	tags=67%, list=36%, signal=104%
GOBP_POSITIVE_REGULATION_OF_LYMPHOCYTE_DIFFERENTIATION	GOBP_POSITIVE_REGULATION_OF_LYMPHOCYTE_DIFFERENTIATION		24	-0.215473	-1.25907	0.172269	0.286565	1	576	tags=38%, list=16%, signal=44%
GOBP_REGULATION_OF_PEPTIDYL_THREONINE_PHOSPHORYLATION	GOBP_REGULATION_OF_PEPTIDYL_THREONINE_PHOSPHORYLATION		15	-0.263274	-1.25746	0.200405	0.287891	1	1684	tags=73%, list=47%, signal=138%
GOBP_CELLULAR_RESPONSE_TO_CALCIUM_ION	GOBP_CELLULAR_RESPONSE_TO_CALCIUM_ION		15	-0.269272	-1.25373	0.205339	0.291569	1	472	tags=40%, list=13%, signal=46%
GOBP_RESPONSE_TO_CARBOHYDRATE	GOBP_RESPONSE_TO_CARBOHYDRATE		51	-0.147123	-1.25096	0.188991	0.294153	1	1304	tags=51%, list=37%, signal=79%
GOBP_NEGATIVE_REGULATION_OF_IMMUNE_EFFECTOR_PROCESS	GOBP_NEGATIVE_REGULATION_OF_IMMUNE_EFFECTOR_PROCESS		30	-0.191662	-1.25085	0.204	0.293987	1	870	tags=43%, list=24%, signal=57%
GOBP_TELENCEPHALON_DEVELOPMENT	GOBP_TELENCEPHALON_DEVELOPMENT		49	-0.153968	-1.25074	0.176353	0.293811	1	2010	tags=71%, list=56%, signal=161%
GOBP_REGULATION_OF_GLUCOSE_METABOLIC_PROCESS	GOBP_REGULATION_OF_GLUCOSE_METABOLIC_PROCESS		25	-0.206744	-1.2493	0.205882	0.295078	1	1268	tags=56%, list=35%, signal=86%
GOBP_RESPONSE_TO_RETINOIC_ACID	GOBP_RESPONSE_TO_RETINOIC_ACID		18	-0.24592	-1.24867	0.192079	0.295493	1	913	tags=50%, list=26%, signal=67%
GOBP_REGULATION_OF_CILIUM_ASSEMBLY	GOBP_REGULATION_OF_CILIUM_ASSEMBLY		11	-0.310408	-1.24702	0.207661	0.296943	1	844	tags=55%, list=24%, signal=71%
GOBP_REGULATION_OF_LEUKOCYTE_MEDIATED_CYTOTOXICITY	GOBP_REGULATION_OF_LEUKOCYTE_MEDIATED_CYTOTOXICITY		16	-0.253234	-1.2454	0.196755	0.298333	1	1333	tags=63%, list=37%, signal=99%
GOBP_POSITIVE_REGULATION_OF_CD4_POSITIVE_ALPHA_BETA_T_CELL_ACTIVATION	GOBP_POSITIVE_REGULATION_OF_CD4_POSITIVE_ALPHA_BETA_T_CELL_ACTIVATION		11	-0.306681	-1.2452	0.193359	0.29828	1	1182	tags=64%, list=33%, signal=95%
GOBP_REGULATION_OF_NOTCH_SIGNALING_PATHWAY	GOBP_REGULATION_OF_NOTCH_SIGNALING_PATHWAY		16	-0.260897	-1.2451	0.20296	0.298104	1	1529	tags=69%, list=43%, signal=120%
GOBP_REGULATION_OF_NEUTROPHIL_CHEMOTAXIS	GOBP_REGULATION_OF_NEUTROPHIL_CHEMOTAXIS		12	-0.295318	-1.245	0.218437	0.297907	1	438	tags=42%, list=12%, signal=47%
GOBP_REGULATION_OF_GENERATION_OF_PRECURSOR_METABOLITES_AND_ENERGY	GOBP_REGULATION_OF_GENERATION_OF_PRECURSOR_METABOLITES_AND_ENERGY		48	-0.155363	-1.24431	0.191406	0.298375	1	2579	tags=88%, list=72%, signal=311%
GOBP_ATP_BIOSYNTHETIC_PROCESS	GOBP_ATP_BIOSYNTHETIC_PROCESS		13	-0.288629	-1.24278	0.19112	0.29981	1	2271	tags=92%, list=64%, signal=253%
GOBP_EMBRYONIC_PLACENTA_DEVELOPMENT	GOBP_EMBRYONIC_PLACENTA_DEVELOPMENT		16	-0.25471	-1.24186	0.195736	0.300545	1	658	tags=44%, list=18%, signal=53%
GOBP_POSITIVE_REGULATION_OF_LEUKOCYTE_PROLIFERATION	GOBP_POSITIVE_REGULATION_OF_LEUKOCYTE_PROLIFERATION		35	-0.176647	-1.24162	0.196597	0.300536	1	805	tags=40%, list=23%, signal=51%
GOBP_NEGATIVE_REGULATION_OF_TRANSMEMBRANE_TRANSPORT	GOBP_NEGATIVE_REGULATION_OF_TRANSMEMBRANE_TRANSPORT		28	-0.1953	-1.23939	0.19604	0.302675	1	1350	tags=57%, list=38%, signal=91%
GOBP_CELLULAR_RESPONSE_TO_ABIOTIC_STIMULUS	GOBP_CELLULAR_RESPONSE_TO_ABIOTIC_STIMULUS		93	-0.110386	-1.2391	0.201961	0.302694	1	654	tags=29%, list=18%, signal=35%
GOBP_MEMBRANE_LIPID_METABOLIC_PROCESS	GOBP_MEMBRANE_LIPID_METABOLIC_PROCESS		52	-0.144515	-1.23854	0.197125	0.303081	1	2240	tags=77%, list=63%, signal=203%
GOBP_REGULATION_OF_LYMPHOCYTE_APOPTOTIC_PROCESS	GOBP_REGULATION_OF_LYMPHOCYTE_APOPTOTIC_PROCESS		13	-0.274342	-1.23799	0.172269	0.303393	1	948	tags=54%, list=27%, signal=73%
GOBP_REGULATION_OF_RELEASE_OF_CYTOCHROME_C_FROM_MITOCHONDRIA	GOBP_REGULATION_OF_RELEASE_OF_CYTOCHROME_C_FROM_MITOCHONDRIA		13	-0.286489	-1.23655	0.22449	0.304747	1	630	tags=46%, list=18%, signal=56%
GOBP_NEGATIVE_REGULATION_OF_TRANSMEMBRANE_RECEPTOR_PROTEIN_SERINE_THREONINE_KINASE_SIGNALING_PATHWAY	GOBP_NEGATIVE_REGULATION_OF_TRANSMEMBRANE_RECEPTOR_PROTEIN_SERINE_THREONINE_KINASE_SIGNALING_PATHWAY		21	-0.229043	-1.23429	0.213178	0.307019	1	1569	tags=67%, list=44%, signal=118%
GOBP_PROTEIN_LOCALIZATION_TO_VACUOLE	GOBP_PROTEIN_LOCALIZATION_TO_VACUOLE		10	-0.31662	-1.23151	0.216165	0.309912	1	2088	tags=90%, list=58%, signal=216%
GOBP_REGULATION_OF_NITRIC_OXIDE_METABOLIC_PROCESS	GOBP_REGULATION_OF_NITRIC_OXIDE_METABOLIC_PROCESS		18	-0.236385	-1.23121	0.214286	0.309928	1	2336	tags=89%, list=65%, signal=256%
GOBP_POSITIVE_REGULATION_OF_RELEASE_OF_CYTOCHROME_C_FROM_MITOCHONDRIA	GOBP_POSITIVE_REGULATION_OF_RELEASE_OF_CYTOCHROME_C_FROM_MITOCHONDRIA		10	-0.324818	-1.22589	0.217923	0.315737	1	630	tags=50%, list=18%, signal=61%
GOBP_POSITIVE_REGULATION_OF_CALCIUM_ION_TRANSMEMBRANE_TRANSPORT	GOBP_POSITIVE_REGULATION_OF_CALCIUM_ION_TRANSMEMBRANE_TRANSPORT		15	-0.263274	-1.22468	0.203742	0.316852	1	1684	tags=73%, list=47%, signal=138%
GOBP_T_CELL_DIFFERENTIATION_INVOLVED_IN_IMMUNE_RESPONSE	GOBP_T_CELL_DIFFERENTIATION_INVOLVED_IN_IMMUNE_RESPONSE		17	-0.252652	-1.22452	0.20404	0.316719	1	1204	tags=59%, list=34%, signal=88%
GOBP_LEUKOCYTE_ADHESION_TO_VASCULAR_ENDOTHELIAL_CELL	GOBP_LEUKOCYTE_ADHESION_TO_VASCULAR_ENDOTHELIAL_CELL		15	-0.257577	-1.22402	0.223124	0.316975	1	1228	tags=60%, list=34%, signal=91%
GOBP_REGULATION_OF_ERBB_SIGNALING_PATHWAY	GOBP_REGULATION_OF_ERBB_SIGNALING_PATHWAY		20	-0.225563	-1.22314	0.218075	0.317702	1	1343	tags=60%, list=38%, signal=96%
GOBP_ENERGY_RESERVE_METABOLIC_PROCESS	GOBP_ENERGY_RESERVE_METABOLIC_PROCESS		14	-0.266241	-1.22228	0.208661	0.318366	1	1350	tags=64%, list=38%, signal=103%
GOBP_CELLULAR_RESPONSE_TO_TOXIC_SUBSTANCE	GOBP_CELLULAR_RESPONSE_TO_TOXIC_SUBSTANCE		33	-0.179472	-1.22194	0.2167	0.318445	1	773	tags=39%, list=22%, signal=50%
GOBP_NUCLEOSIDE_CATABOLIC_PROCESS	GOBP_NUCLEOSIDE_CATABOLIC_PROCESS		15	-0.261925	-1.22141	0.221766	0.318726	1	260	tags=33%, list=7%, signal=36%
GOBP_POSITIVE_REGULATION_OF_AXON_EXTENSION	GOBP_POSITIVE_REGULATION_OF_AXON_EXTENSION		12	-0.288858	-1.22007	0.227926	0.319945	1	1354	tags=67%, list=38%, signal=107%
GOBP_CELLULAR_RESPONSE_TO_CORTICOSTEROID_STIMULUS	GOBP_CELLULAR_RESPONSE_TO_CORTICOSTEROID_STIMULUS		11	-0.300784	-1.21898	0.209486	0.320884	1	1203	tags=64%, list=34%, signal=96%
GOBP_REGULATION_OF_OXIDOREDUCTASE_ACTIVITY	GOBP_REGULATION_OF_OXIDOREDUCTASE_ACTIVITY		22	-0.213956	-1.21837	0.214583	0.321275	1	2164	tags=82%, list=61%, signal=206%
GOBP_ORGANELLE_FUSION	GOBP_ORGANELLE_FUSION		40	-0.162684	-1.21736	0.222437	0.322136	1	1391	tags=55%, list=39%, signal=89%
GOBP_REGULATION_OF_PROTEIN_MATURATION	GOBP_REGULATION_OF_PROTEIN_MATURATION		12	-0.288015	-1.21722	0.221996	0.321968	1	464	tags=42%, list=13%, signal=48%
GOBP_PEPTIDYL_TYROSINE_DEPHOSPHORYLATION	GOBP_PEPTIDYL_TYROSINE_DEPHOSPHORYLATION		17	-0.245685	-1.21664	0.232381	0.322309	1	1649	tags=71%, list=46%, signal=130%
GOBP_REGULATION_OF_CARBOHYDRATE_METABOLIC_PROCESS	GOBP_REGULATION_OF_CARBOHYDRATE_METABOLIC_PROCESS		47	-0.151206	-1.2145	0.200382	0.324524	1	1292	tags=51%, list=36%, signal=79%
GOBP_LYTIC_VACUOLE_ORGANIZATION	GOBP_LYTIC_VACUOLE_ORGANIZATION		14	-0.263993	-1.21409	0.209677	0.324707	1	1358	tags=64%, list=38%, signal=103%
GOBP_PYRIMIDINE_NUCLEOSIDE_METABOLIC_PROCESS	GOBP_PYRIMIDINE_NUCLEOSIDE_METABOLIC_PROCESS		15	-0.261925	-1.21408	0.225933	0.324407	1	260	tags=33%, list=7%, signal=36%
GOBP_MUSCLE_TISSUE_DEVELOPMENT	GOBP_MUSCLE_TISSUE_DEVELOPMENT		55	-0.13892	-1.21356	0.21281	0.324739	1	1201	tags=47%, list=34%, signal=70%
GOBP_REGULATION_OF_VIRAL_GENOME_REPLICATION	GOBP_REGULATION_OF_VIRAL_GENOME_REPLICATION		25	-0.201308	-1.21327	0.225869	0.324758	1	430	tags=32%, list=12%, signal=36%
GOBP_ISOPRENOID_METABOLIC_PROCESS	GOBP_ISOPRENOID_METABOLIC_PROCESS		19	-0.227695	-1.21317	0.243354	0.324567	1	2576	tags=95%, list=72%, signal=338%
GOBP_CELLULAR_RESPONSE_TO_OSMOTIC_STRESS	GOBP_CELLULAR_RESPONSE_TO_OSMOTIC_STRESS		11	-0.304434	-1.21288	0.237624	0.324608	1	1190	tags=64%, list=33%, signal=95%
GOBP_CELL_SUBSTRATE_JUNCTION_ORGANIZATION	GOBP_CELL_SUBSTRATE_JUNCTION_ORGANIZATION		21	-0.223639	-1.21278	0.221095	0.324412	1	1248	tags=57%, list=35%, signal=87%
GOBP_PROTEIN_PHOSPHOPANTETHEINYLATION	GOBP_PROTEIN_PHOSPHOPANTETHEINYLATION		64	-0.133641	-1.2127	0.214015	0.32419	1	2267	tags=77%, list=63%, signal=206%
GOBP_LEUKOCYTE_TETHERING_OR_ROLLING	GOBP_LEUKOCYTE_TETHERING_OR_ROLLING		12	-0.288296	-1.21244	0.212371	0.324178	1	463	tags=42%, list=13%, signal=48%
GOBP_PEPTIDYL_THREONINE_MODIFICATION	GOBP_PEPTIDYL_THREONINE_MODIFICATION		36	-0.176156	-1.21226	0.233871	0.324082	1	1561	tags=61%, list=44%, signal=107%
GOBP_CD4_POSITIVE_ALPHA_BETA_T_CELL_ACTIVATION	GOBP_CD4_POSITIVE_ALPHA_BETA_T_CELL_ACTIVATION		24	-0.206266	-1.21164	0.214859	0.324497	1	1204	tags=54%, list=34%, signal=81%
GOBP_FOCAL_ADHESION_ASSEMBLY	GOBP_FOCAL_ADHESION_ASSEMBLY		17	-0.240275	-1.21108	0.244	0.32477	1	1248	tags=59%, list=35%, signal=90%
GOBP_NEGATIVE_REGULATION_OF_NEURON_PROJECTION_DEVELOPMENT	GOBP_NEGATIVE_REGULATION_OF_NEURON_PROJECTION_DEVELOPMENT		22	-0.216543	-1.2095	0.222445	0.326246	1	1343	tags=59%, list=38%, signal=94%
GOBP_CELLULAR_GLUCAN_METABOLIC_PROCESS	GOBP_CELLULAR_GLUCAN_METABOLIC_PROCESS		14	-0.266241	-1.20722	0.222449	0.328594	1	1350	tags=64%, list=38%, signal=103%
GOBP_SENSORY_SYSTEM_DEVELOPMENT	GOBP_SENSORY_SYSTEM_DEVELOPMENT		46	-0.153629	-1.20655	0.256863	0.329065	1	1090	tags=46%, list=31%, signal=65%
GOBP_NEGATIVE_REGULATION_OF_LOCOMOTION	GOBP_NEGATIVE_REGULATION_OF_LOCOMOTION		65	-0.130188	-1.20615	0.260128	0.329259	1	1248	tags=48%, list=35%, signal=72%
GOBP_TERPENOID_METABOLIC_PROCESS	GOBP_TERPENOID_METABOLIC_PROCESS		12	-0.280056	-1.2056	0.249012	0.329563	1	2576	tags=100%, list=72%, signal=357%
GOBP_POSITIVE_REGULATION_OF_TRANSMEMBRANE_TRANSPORT	GOBP_POSITIVE_REGULATION_OF_TRANSMEMBRANE_TRANSPORT		41	-0.160771	-1.20528	0.216561	0.32964	1	1350	tags=54%, list=38%, signal=85%
GOBP_RESPONSE_TO_HEAT	GOBP_RESPONSE_TO_HEAT		39	-0.167062	-1.2035	0.246988	0.331379	1	2708	tags=92%, list=76%, signal=377%
GOBP_HEART_PROCESS	GOBP_HEART_PROCESS		39	-0.16003	-1.20306	0.233202	0.331559	1	1359	tags=54%, list=38%, signal=86%
GOBP_RESPONSE_TO_ANTIBIOTIC	GOBP_RESPONSE_TO_ANTIBIOTIC		22	-0.212164	-1.20239	0.241584	0.331984	1	2008	tags=77%, list=56%, signal=175%
GOBP_RESPONSE_TO_TYPE_I_INTERFERON	GOBP_RESPONSE_TO_TYPE_I_INTERFERON		15	-0.261437	-1.20143	0.216535	0.332823	1	738	tags=47%, list=21%, signal=59%
GOBP_ORGANIC_HYDROXY_COMPOUND_CATABOLIC_PROCESS	GOBP_ORGANIC_HYDROXY_COMPOUND_CATABOLIC_PROCESS		17	-0.242839	-1.20139	0.23176	0.332567	1	1449	tags=65%, list=41%, signal=108%
GOBP_NUCLEUS_ORGANIZATION	GOBP_NUCLEUS_ORGANIZATION		35	-0.168811	-1.20133	0.214712	0.332313	1	1343	tags=54%, list=38%, signal=86%
GOBP_REGULATION_OF_HUMORAL_IMMUNE_RESPONSE	GOBP_REGULATION_OF_HUMORAL_IMMUNE_RESPONSE		22	-0.213675	-1.20127	0.226453	0.332074	1	379	tags=32%, list=11%, signal=35%
GOBP_NON_MOTILE_CILIUM_ASSEMBLY	GOBP_NON_MOTILE_CILIUM_ASSEMBLY		12	-0.283801	-1.20017	0.213836	0.333044	1	2265	tags=92%, list=63%, signal=250%
GOBP_RESPIRATORY_ELECTRON_TRANSPORT_CHAIN	GOBP_RESPIRATORY_ELECTRON_TRANSPORT_CHAIN		18	-0.231039	-1.19921	0.232824	0.333799	1	2355	tags=89%, list=66%, signal=260%
GOBP_REGULATION_OF_SUBSTRATE_ADHESION_DEPENDENT_CELL_SPREADING	GOBP_REGULATION_OF_SUBSTRATE_ADHESION_DEPENDENT_CELL_SPREADING		19	-0.222347	-1.1984	0.218456	0.334472	1	1279	tags=58%, list=36%, signal=90%
GOBP_ALPHA_BETA_T_CELL_ACTIVATION	GOBP_ALPHA_BETA_T_CELL_ACTIVATION		37	-0.163584	-1.19683	0.221774	0.336073	1	1257	tags=51%, list=35%, signal=78%
GOBP_REGULATION_OF_RECEPTOR_MEDIATED_ENDOCYTOSIS	GOBP_REGULATION_OF_RECEPTOR_MEDIATED_ENDOCYTOSIS		20	-0.221227	-1.19608	0.257426	0.336618	1	1537	tags=65%, list=43%, signal=113%
GOBP_CELL_MATRIX_ADHESION	GOBP_CELL_MATRIX_ADHESION		42	-0.152421	-1.19407	0.235521	0.338674	1	1334	tags=52%, list=37%, signal=83%
GOBP_PRIMARY_ALCOHOL_METABOLIC_PROCESS	GOBP_PRIMARY_ALCOHOL_METABOLIC_PROCESS		16	-0.250914	-1.19359	0.246465	0.338896	1	2011	tags=81%, list=56%, signal=185%
GOBP_POSITIVE_REGULATION_OF_ORGANELLE_ORGANIZATION	GOBP_POSITIVE_REGULATION_OF_ORGANELLE_ORGANIZATION		148	-0.0861249	-1.19265	0.242126	0.339769	1	1830	tags=59%, list=51%, signal=117%
GOBP_CARDIAC_MUSCLE_CONTRACTION	GOBP_CARDIAC_MUSCLE_CONTRACTION		20	-0.223592	-1.19219	0.234082	0.340003	1	1350	tags=60%, list=38%, signal=96%
GOBP_REGULATION_OF_ACTOMYOSIN_STRUCTURE_ORGANIZATION	GOBP_REGULATION_OF_ACTOMYOSIN_STRUCTURE_ORGANIZATION		23	-0.208497	-1.19216	0.234343	0.339725	1	1280	tags=57%, list=36%, signal=88%
GOBP_STRIATED_MUSCLE_CONTRACTION	GOBP_STRIATED_MUSCLE_CONTRACTION		26	-0.200725	-1.19148	0.239407	0.340236	1	1350	tags=58%, list=38%, signal=92%
GOBP_NEGATIVE_REGULATION_OF_PROTEIN_CATABOLIC_PROCESS	GOBP_NEGATIVE_REGULATION_OF_PROTEIN_CATABOLIC_PROCESS		25	-0.200124	-1.18942	0.239686	0.342375	1	1863	tags=72%, list=52%, signal=149%
GOBP_LONG_CHAIN_FATTY_ACID_METABOLIC_PROCESS	GOBP_LONG_CHAIN_FATTY_ACID_METABOLIC_PROCESS		23	-0.213398	-1.18887	0.247951	0.342739	1	952	tags=48%, list=27%, signal=65%
GOBP_CELLULAR_RESPONSE_TO_VIRUS	GOBP_CELLULAR_RESPONSE_TO_VIRUS		14	-0.265037	-1.18819	0.259188	0.343194	1	2630	tags=100%, list=74%, signal=378%
GOBP_DNA_TEMPLATED_TRANSCRIPTION_INITIATION	GOBP_DNA_TEMPLATED_TRANSCRIPTION_INITIATION		54	-0.135736	-1.1877	0.251497	0.343471	1	2434	tags=81%, list=68%, signal=252%
GOBP_CELLULAR_MONOVALENT_INORGANIC_CATION_HOMEOSTASIS	GOBP_CELLULAR_MONOVALENT_INORGANIC_CATION_HOMEOSTASIS		22	-0.213726	-1.18709	0.246	0.343892	1	1353	tags=59%, list=38%, signal=95%
GOBP_RESPONSE_TO_AMINO_ACID_STARVATION	GOBP_RESPONSE_TO_AMINO_ACID_STARVATION		11	-0.295295	-1.18415	0.250965	0.347088	1	1872	tags=82%, list=52%, signal=171%
GOBP_NEURON_PROJECTION_EXTENSION	GOBP_NEURON_PROJECTION_EXTENSION		37	-0.164609	-1.18215	0.235977	0.349154	1	1543	tags=59%, list=43%, signal=104%
GOBP_MUSCLE_CELL_DEVELOPMENT	GOBP_MUSCLE_CELL_DEVELOPMENT		29	-0.189563	-1.18176	0.246988	0.349308	1	1916	tags=72%, list=54%, signal=155%
GOBP_REGULATION_OF_ORGANIC_ACID_TRANSPORT	GOBP_REGULATION_OF_ORGANIC_ACID_TRANSPORT		10	-0.307692	-1.18089	0.262729	0.350071	1	691	tags=50%, list=19%, signal=62%
GOBP_SMOOTH_MUSCLE_CELL_PROLIFERATION	GOBP_SMOOTH_MUSCLE_CELL_PROLIFERATION		20	-0.22455	-1.1807	0.238589	0.34994	1	2061	tags=80%, list=58%, signal=188%
GOBP_PATHWAY_RESTRICTED_SMAD_PROTEIN_PHOSPHORYLATION	GOBP_PATHWAY_RESTRICTED_SMAD_PROTEIN_PHOSPHORYLATION		11	-0.293559	-1.1804	0.25	0.349987	1	904	tags=55%, list=25%, signal=73%
GOBP_NEUROMUSCULAR_PROCESS	GOBP_NEUROMUSCULAR_PROCESS		13	-0.270214	-1.1771	0.226744	0.353633	1	1787	tags=77%, list=50%, signal=153%
GOBP_PROTEIN_COMPLEX_OLIGOMERIZATION	GOBP_PROTEIN_COMPLEX_OLIGOMERIZATION		52	-0.138767	-1.17606	0.245509	0.354533	1	2535	tags=85%, list=71%, signal=287%
GOBP_POSITIVE_REGULATION_OF_REACTIVE_OXYGEN_SPECIES_BIOSYNTHETIC_PROCESS	GOBP_POSITIVE_REGULATION_OF_REACTIVE_OXYGEN_SPECIES_BIOSYNTHETIC_PROCESS		14	-0.258331	-1.17149	0.225738	0.359847	1	1123	tags=57%, list=31%, signal=83%
GOBP_DIVALENT_INORGANIC_CATION_HOMEOSTASIS	GOBP_DIVALENT_INORGANIC_CATION_HOMEOSTASIS		76	-0.115275	-1.17099	0.235178	0.360136	1	2324	tags=76%, list=65%, signal=214%
GOBP_REGULATION_OF_ACTIN_FILAMENT_BUNDLE_ASSEMBLY	GOBP_REGULATION_OF_ACTIN_FILAMENT_BUNDLE_ASSEMBLY		23	-0.208497	-1.17061	0.27112	0.36031	1	1280	tags=57%, list=36%, signal=88%
GOBP_REGULATION_OF_MRNA_CATABOLIC_PROCESS	GOBP_REGULATION_OF_MRNA_CATABOLIC_PROCESS		45	-0.147106	-1.16904	0.256148	0.361969	1	2181	tags=76%, list=61%, signal=192%
GOBP_PROTEIN_LIPID_COMPLEX_SUBUNIT_ORGANIZATION	GOBP_PROTEIN_LIPID_COMPLEX_SUBUNIT_ORGANIZATION		10	-0.304829	-1.16798	0.25813	0.362991	1	344	tags=40%, list=10%, signal=44%
GOBP_POSITIVE_REGULATION_OF_NITRIC_OXIDE_METABOLIC_PROCESS	GOBP_POSITIVE_REGULATION_OF_NITRIC_OXIDE_METABOLIC_PROCESS		13	-0.264789	-1.16704	0.272727	0.363799	1	982	tags=54%, list=27%, signal=74%
GOBP_NEGATIVE_REGULATION_OF_I_KAPPAB_KINASE_NF_KAPPAB_SIGNALING	GOBP_NEGATIVE_REGULATION_OF_I_KAPPAB_KINASE_NF_KAPPAB_SIGNALING		11	-0.292359	-1.16674	0.245968	0.363839	1	1233	tags=64%, list=35%, signal=97%
GOBP_REACTIVE_NITROGEN_SPECIES_METABOLIC_PROCESS	GOBP_REACTIVE_NITROGEN_SPECIES_METABOLIC_PROCESS		22	-0.211242	-1.16406	0.258586	0.366878	1	2336	tags=86%, list=65%, signal=248%
GOBP_SNRNA_TRANSCRIPTION	GOBP_SNRNA_TRANSCRIPTION		14	-0.259375	-1.16217	0.269084	0.368861	1	2395	tags=93%, list=67%, signal=281%
GOBP_CARBOHYDRATE_HOMEOSTASIS	GOBP_CARBOHYDRATE_HOMEOSTASIS		49	-0.140946	-1.16181	0.266	0.368964	1	1254	tags=49%, list=35%, signal=74%
GOBP_PEPTIDYL_CYSTEINE_MODIFICATION	GOBP_PEPTIDYL_CYSTEINE_MODIFICATION		15	-0.247081	-1.16065	0.254941	0.370064	1	2456	tags=93%, list=69%, signal=297%
GOBP_PHENOL_CONTAINING_COMPOUND_METABOLIC_PROCESS	GOBP_PHENOL_CONTAINING_COMPOUND_METABOLIC_PROCESS		17	-0.237809	-1.16006	0.271084	0.370433	1	1677	tags=71%, list=47%, signal=132%
GOBP_REGULATION_OF_MITOCHONDRION_ORGANIZATION	GOBP_REGULATION_OF_MITOCHONDRION_ORGANIZATION		39	-0.155073	-1.15901	0.262956	0.371388	1	2384	tags=82%, list=67%, signal=244%
GOBP_NEGATIVE_REGULATION_OF_CELLULAR_COMPONENT_ORGANIZATION	GOBP_NEGATIVE_REGULATION_OF_CELLULAR_COMPONENT_ORGANIZATION		185	-0.0725046	-1.15897	0.25641	0.371119	1	1358	tags=45%, list=38%, signal=69%
GOBP_POSITIVE_REGULATION_OF_CELLULAR_PROTEIN_LOCALIZATION	GOBP_POSITIVE_REGULATION_OF_CELLULAR_PROTEIN_LOCALIZATION		67	-0.120451	-1.15889	0.268443	0.370882	1	2671	tags=87%, list=75%, signal=337%
GOBP_NEGATIVE_REGULATION_OF_REACTIVE_OXYGEN_SPECIES_METABOLIC_PROCESS	GOBP_NEGATIVE_REGULATION_OF_REACTIVE_OXYGEN_SPECIES_METABOLIC_PROCESS		15	-0.250173	-1.15658	0.272374	0.37357	1	2445	tags=93%, list=68%, signal=295%
GOBP_FIBROBLAST_MIGRATION	GOBP_FIBROBLAST_MIGRATION		13	-0.267253	-1.15656	0.298828	0.373263	1	1248	tags=62%, list=35%, signal=94%
GOBP_CALCIUM_MEDIATED_SIGNALING	GOBP_CALCIUM_MEDIATED_SIGNALING		33	-0.169788	-1.15635	0.265306	0.373195	1	1132	tags=48%, list=32%, signal=70%
GOBP_NEGATIVE_REGULATION_OF_APOPTOTIC_SIGNALING_PATHWAY	GOBP_NEGATIVE_REGULATION_OF_APOPTOTIC_SIGNALING_PATHWAY		59	-0.13128	-1.15608	0.273663	0.373151	1	1235	tags=47%, list=35%, signal=71%
GOBP_CELLULAR_RESPONSE_TO_CARBOHYDRATE_STIMULUS	GOBP_CELLULAR_RESPONSE_TO_CARBOHYDRATE_STIMULUS		33	-0.167596	-1.15417	0.246436	0.375218	1	1248	tags=52%, list=35%, signal=78%
GOBP_NEGATIVE_REGULATION_OF_NEURON_DEATH	GOBP_NEGATIVE_REGULATION_OF_NEURON_DEATH		34	-0.165763	-1.15255	0.263473	0.376899	1	2041	tags=74%, list=57%, signal=170%
GOBP_POSITIVE_REGULATION_OF_CARBOHYDRATE_METABOLIC_PROCESS	GOBP_POSITIVE_REGULATION_OF_CARBOHYDRATE_METABOLIC_PROCESS		15	-0.245975	-1.15021	0.274809	0.379538	1	793	tags=47%, list=22%, signal=60%
GOBP_AMINOGLYCAN_CATABOLIC_PROCESS	GOBP_AMINOGLYCAN_CATABOLIC_PROCESS		19	-0.218688	-1.1491	0.259117	0.380558	1	1104	tags=53%, list=31%, signal=76%
GOBP_RESPONSE_TO_TOXIC_SUBSTANCE	GOBP_RESPONSE_TO_TOXIC_SUBSTANCE		59	-0.12619	-1.14883	0.26087	0.380545	1	708	tags=32%, list=20%, signal=40%
GOBP_CARBOHYDRATE_TRANSMEMBRANE_TRANSPORT	GOBP_CARBOHYDRATE_TRANSMEMBRANE_TRANSPORT		19	-0.215311	-1.14839	0.270563	0.380747	1	1304	tags=58%, list=37%, signal=91%
GOBP_PROTEIN_MATURATION	GOBP_PROTEIN_MATURATION		62	-0.124731	-1.14792	0.306122	0.380975	1	2271	tags=76%, list=64%, signal=205%
GOBP_REGULATION_OF_MITOCHONDRIAL_MEMBRANE_POTENTIAL	GOBP_REGULATION_OF_MITOCHONDRIAL_MEMBRANE_POTENTIAL		19	-0.223473	-1.14785	0.290795	0.380718	1	1839	tags=74%, list=51%, signal=151%
GOBP_REGULATION_OF_BIOLOGICAL_PROCESS_INVOLVED_IN_SYMBIOTIC_INTERACTION	GOBP_REGULATION_OF_BIOLOGICAL_PROCESS_INVOLVED_IN_SYMBIOTIC_INTERACTION		49	-0.141484	-1.14766	0.268994	0.380651	1	1325	tags=51%, list=37%, signal=80%
GOBP_RESPONSE_TO_STEROL	GOBP_RESPONSE_TO_STEROL		10	-0.307187	-1.14761	0.262821	0.380397	1	1050	tags=60%, list=29%, signal=85%
GOBP_LEUKOCYTE_MEDIATED_CYTOTOXICITY	GOBP_LEUKOCYTE_MEDIATED_CYTOTOXICITY		29	-0.180287	-1.14586	0.274892	0.382238	1	1333	tags=55%, list=37%, signal=87%
GOBP_SUBSTRATE_ADHESION_DEPENDENT_CELL_SPREADING	GOBP_SUBSTRATE_ADHESION_DEPENDENT_CELL_SPREADING		30	-0.176962	-1.14532	0.290766	0.382609	1	803	tags=40%, list=22%, signal=51%
GOBP_EPITHELIAL_CELL_APOPTOTIC_PROCESS	GOBP_EPITHELIAL_CELL_APOPTOTIC_PROCESS		19	-0.216718	-1.14357	0.262857	0.384449	1	1111	tags=53%, list=31%, signal=76%
GOBP_REPRODUCTIVE_SYSTEM_DEVELOPMENT	GOBP_REPRODUCTIVE_SYSTEM_DEVELOPMENT		76	-0.110984	-1.1422	0.284	0.385827	1	976	tags=38%, list=27%, signal=51%
GOBP_REGULATION_OF_OSTEOCLAST_DIFFERENTIATION	GOBP_REGULATION_OF_OSTEOCLAST_DIFFERENTIATION		10	-0.293375	-1.14185	0.276803	0.385973	1	742	tags=50%, list=21%, signal=63%
GOBP_CD4_POSITIVE_ALPHA_BETA_T_CELL_DIFFERENTIATION	GOBP_CD4_POSITIVE_ALPHA_BETA_T_CELL_DIFFERENTIATION		20	-0.214414	-1.14104	0.276471	0.386697	1	1204	tags=55%, list=34%, signal=83%
GOBP_POSITIVE_REGULATION_OF_RECEPTOR_SIGNALING_PATHWAY_VIA_STAT	GOBP_POSITIVE_REGULATION_OF_RECEPTOR_SIGNALING_PATHWAY_VIA_STAT		12	-0.275749	-1.14069	0.256461	0.38681	1	1103	tags=58%, list=31%, signal=84%
GOBP_REGULATION_OF_CELLULAR_EXTRAVASATION	GOBP_REGULATION_OF_CELLULAR_EXTRAVASATION		13	-0.255928	-1.13853	0.275304	0.389211	1	464	tags=38%, list=13%, signal=44%
GOBP_PROTEIN_SUMOYLATION	GOBP_PROTEIN_SUMOYLATION		23	-0.197349	-1.13839	0.274131	0.389037	1	2562	tags=91%, list=72%, signal=321%
GOBP_POSITIVE_REGULATION_OF_LIPASE_ACTIVITY	GOBP_POSITIVE_REGULATION_OF_LIPASE_ACTIVITY		11	-0.283143	-1.13826	0.283333	0.388877	1	2240	tags=91%, list=63%, signal=243%
GOBP_UROGENITAL_SYSTEM_DEVELOPMENT	GOBP_UROGENITAL_SYSTEM_DEVELOPMENT		51	-0.13848	-1.13761	0.286517	0.389361	1	564	tags=29%, list=16%, signal=34%
GOBP_LYMPHOCYTE_MEDIATED_IMMUNITY	GOBP_LYMPHOCYTE_MEDIATED_IMMUNITY		73	-0.112854	-1.13571	0.258449	0.391566	1	1123	tags=42%, list=31%, signal=61%
GOBP_CELLULAR_RESPONSE_TO_ACID_CHEMICAL	GOBP_CELLULAR_RESPONSE_TO_ACID_CHEMICAL		16	-0.236291	-1.13542	0.294922	0.391608	1	1170	tags=56%, list=33%, signal=83%
GOBP_EPIDERMIS_DEVELOPMENT	GOBP_EPIDERMIS_DEVELOPMENT		36	-0.156643	-1.13506	0.274549	0.391731	1	737	tags=36%, list=21%, signal=45%
GOBP_PALLIUM_DEVELOPMENT	GOBP_PALLIUM_DEVELOPMENT		35	-0.160742	-1.13454	0.291405	0.392067	1	2188	tags=77%, list=61%, signal=197%
GOBP_POSITIVE_REGULATION_OF_EPITHELIAL_CELL_PROLIFERATION	GOBP_POSITIVE_REGULATION_OF_EPITHELIAL_CELL_PROLIFERATION		31	-0.173917	-1.13393	0.278119	0.392495	1	1344	tags=55%, list=38%, signal=87%
GOBP_T_CELL_DIFFERENTIATION_IN_THYMUS	GOBP_T_CELL_DIFFERENTIATION_IN_THYMUS		17	-0.231588	-1.13338	0.294118	0.392881	1	1489	tags=65%, list=42%, signal=110%
GOBP_ACETYL_COA_METABOLIC_PROCESS	GOBP_ACETYL_COA_METABOLIC_PROCESS		11	-0.27865	-1.13328	0.292929	0.39269	1	2256	tags=91%, list=63%, signal=246%
GOBP_REGULATION_OF_CELLULAR_RESPONSE_TO_HEAT	GOBP_REGULATION_OF_CELLULAR_RESPONSE_TO_HEAT		26	-0.18298	-1.13285	0.269231	0.392865	1	2512	tags=88%, list=70%, signal=296%
GOBP_REGULATION_OF_PHOSPHOLIPASE_ACTIVITY	GOBP_REGULATION_OF_PHOSPHOLIPASE_ACTIVITY		11	-0.283143	-1.13142	0.288719	0.394253	1	2240	tags=91%, list=63%, signal=243%
GOBP_REGULATION_OF_MUSCLE_HYPERTROPHY	GOBP_REGULATION_OF_MUSCLE_HYPERTROPHY		11	-0.278599	-1.13096	0.294979	0.394503	1	1282	tags=64%, list=36%, signal=99%
GOBP_NEGATIVE_REGULATION_OF_CELLULAR_RESPONSE_TO_GROWTH_FACTOR_STIMULUS	GOBP_NEGATIVE_REGULATION_OF_CELLULAR_RESPONSE_TO_GROWTH_FACTOR_STIMULUS		12	-0.275094	-1.12986	0.303435	0.395648	1	1403	tags=67%, list=39%, signal=109%
GOBP_CELLULAR_RESPONSE_TO_INORGANIC_SUBSTANCE	GOBP_CELLULAR_RESPONSE_TO_INORGANIC_SUBSTANCE		51	-0.134537	-1.12902	0.291016	0.396328	1	788	tags=35%, list=22%, signal=45%
GOBP_REGULATION_OF_DEFENSE_RESPONSE_TO_VIRUS	GOBP_REGULATION_OF_DEFENSE_RESPONSE_TO_VIRUS		11	-0.27311	-1.12787	0.288425	0.397473	1	1951	tags=82%, list=55%, signal=180%
GOBP_POSITIVE_REGULATION_OF_MRNA_METABOLIC_PROCESS	GOBP_POSITIVE_REGULATION_OF_MRNA_METABOLIC_PROCESS		12	-0.268633	-1.12758	0.296078	0.397532	1	2319	tags=92%, list=65%, signal=260%
GOBP_HIPPOCAMPUS_DEVELOPMENT	GOBP_HIPPOCAMPUS_DEVELOPMENT		18	-0.221191	-1.12685	0.313725	0.398111	1	604	tags=39%, list=17%, signal=47%
GOBP_PEPTIDYL_AMINO_ACID_MODIFICATION	GOBP_PEPTIDYL_AMINO_ACID_MODIFICATION		317	-0.0574336	-1.12629	0.302966	0.398422	1	1955	tags=60%, list=55%, signal=121%
GOBP_POSITIVE_REGULATION_OF_ADAPTIVE_IMMUNE_RESPONSE	GOBP_POSITIVE_REGULATION_OF_ADAPTIVE_IMMUNE_RESPONSE		30	-0.170807	-1.12586	0.320641	0.398659	1	1182	tags=50%, list=33%, signal=74%
GOBP_ATP_SYNTHESIS_COUPLED_ELECTRON_TRANSPORT	GOBP_ATP_SYNTHESIS_COUPLED_ELECTRON_TRANSPORT		17	-0.224406	-1.12443	0.315789	0.400123	1	2355	tags=88%, list=66%, signal=258%
GOBP_LYMPHOCYTE_APOPTOTIC_PROCESS	GOBP_LYMPHOCYTE_APOPTOTIC_PROCESS		16	-0.235939	-1.12427	0.310891	0.399976	1	948	tags=50%, list=27%, signal=68%
GOBP_LYMPHOCYTE_MIGRATION	GOBP_LYMPHOCYTE_MIGRATION		27	-0.182866	-1.12344	0.304082	0.40072	1	808	tags=41%, list=23%, signal=52%
GOBP_FATTY_ACID_CATABOLIC_PROCESS	GOBP_FATTY_ACID_CATABOLIC_PROCESS		24	-0.188557	-1.12308	0.297959	0.400841	1	2011	tags=75%, list=56%, signal=170%
GOBP_ADAPTIVE_IMMUNE_RESPONSE_BASED_ON_SOMATIC_RECOMBINATION_OF_IMMUNE_RECEPTORS_BUILT_FROM_IMMUNOGLOBULIN_SUPERFAMILY_DOMAINS	GOBP_ADAPTIVE_IMMUNE_RESPONSE_BASED_ON_SOMATIC_RECOMBINATION_OF_IMMUNE_RECEPTORS_BUILT_FROM_IMMUNOGLOBULIN_SUPERFAMILY_DOMAINS		74	-0.113547	-1.12207	0.318367	0.401861	1	1245	tags=46%, list=35%, signal=69%
GOBP_VIRAL_RNA_GENOME_REPLICATION	GOBP_VIRAL_RNA_GENOME_REPLICATION		11	-0.276276	-1.12153	0.283644	0.402242	1	1615	tags=73%, list=45%, signal=132%
GOBP_RESPONSE_TO_EXTRACELLULAR_STIMULUS	GOBP_RESPONSE_TO_EXTRACELLULAR_STIMULUS		94	-0.100633	-1.12076	0.286561	0.402854	1	1171	tags=43%, list=33%, signal=62%
GOBP_ARACHIDONIC_ACID_METABOLIC_PROCESS	GOBP_ARACHIDONIC_ACID_METABOLIC_PROCESS		12	-0.265449	-1.1183	0.309804	0.405699	1	842	tags=50%, list=24%, signal=65%
GOBP_HYALURONAN_CATABOLIC_PROCESS	GOBP_HYALURONAN_CATABOLIC_PROCESS		10	-0.292027	-1.1169	0.309091	0.407209	1	1104	tags=60%, list=31%, signal=87%
GOBP_GLOMERULUS_DEVELOPMENT	GOBP_GLOMERULUS_DEVELOPMENT		10	-0.292308	-1.11674	0.297189	0.407079	1	1103	tags=60%, list=31%, signal=87%
GOBP_HORMONE_METABOLIC_PROCESS	GOBP_HORMONE_METABOLIC_PROCESS		27	-0.179397	-1.11576	0.304	0.408032	1	688	tags=37%, list=19%, signal=46%
GOBP_VIRAL_GENOME_REPLICATION	GOBP_VIRAL_GENOME_REPLICATION		35	-0.157018	-1.11412	0.300797	0.409928	1	1895	tags=69%, list=53%, signal=145%
GOBP_HOMEOSTASIS_OF_NUMBER_OF_CELLS	GOBP_HOMEOSTASIS_OF_NUMBER_OF_CELLS		62	-0.122222	-1.11302	0.337349	0.411	1	1358	tags=50%, list=38%, signal=79%
GOBP_POSITIVE_REGULATION_OF_MONOOXYGENASE_ACTIVITY	GOBP_POSITIVE_REGULATION_OF_MONOOXYGENASE_ACTIVITY		11	-0.268464	-1.11145	0.306452	0.412782	1	2617	tags=100%, list=73%, signal=373%
GOBP_RESPONSE_TO_EPIDERMAL_GROWTH_FACTOR	GOBP_RESPONSE_TO_EPIDERMAL_GROWTH_FACTOR		11	-0.278599	-1.11136	0.301811	0.41254	1	1282	tags=64%, list=36%, signal=99%
GOBP_EMBRYONIC_MORPHOGENESIS	GOBP_EMBRYONIC_MORPHOGENESIS		85	-0.108372	-1.1113	0.332039	0.412251	1	1220	tags=45%, list=34%, signal=66%
GOBP_LYMPHOCYTE_HOMEOSTASIS	GOBP_LYMPHOCYTE_HOMEOSTASIS		12	-0.265824	-1.11051	0.324111	0.412945	1	543	tags=42%, list=15%, signal=49%
GOBP_REGULATION_OF_UBIQUITIN_DEPENDENT_PROTEIN_CATABOLIC_PROCESS	GOBP_REGULATION_OF_UBIQUITIN_DEPENDENT_PROTEIN_CATABOLIC_PROCESS		33	-0.160925	-1.10998	0.291498	0.413278	1	2787	tags=94%, list=78%, signal=424%
GOBP_TRANSCRIPTION_INITIATION_FROM_RNA_POLYMERASE_II_PROMOTER	GOBP_TRANSCRIPTION_INITIATION_FROM_RNA_POLYMERASE_II_PROMOTER		36	-0.158811	-1.10995	0.317623	0.412975	1	1920	tags=69%, list=54%, signal=149%
GOBP_CENTRAL_NERVOUS_SYSTEM_NEURON_DEVELOPMENT	GOBP_CENTRAL_NERVOUS_SYSTEM_NEURON_DEVELOPMENT		14	-0.252228	-1.10846	0.320248	0.414657	1	1655	tags=71%, list=46%, signal=133%
GOBP_ENDOTHELIAL_CELL_DEVELOPMENT	GOBP_ENDOTHELIAL_CELL_DEVELOPMENT		17	-0.224522	-1.10693	0.315992	0.416242	1	1304	tags=59%, list=37%, signal=92%
GOBP_RESPONSE_TO_FATTY_ACID	GOBP_RESPONSE_TO_FATTY_ACID		13	-0.254739	-1.10693	0.331361	0.415896	1	743	tags=46%, list=21%, signal=58%
GOBP_NEGATIVE_REGULATION_OF_CELL_DEATH	GOBP_NEGATIVE_REGULATION_OF_CELL_DEATH		216	-0.0673255	-1.10668	0.314516	0.415918	1	1313	tags=43%, list=37%, signal=64%
GOBP_MEMBRANE_LIPID_BIOSYNTHETIC_PROCESS	GOBP_MEMBRANE_LIPID_BIOSYNTHETIC_PROCESS		37	-0.159456	-1.1064	0.347059	0.415936	1	2237	tags=78%, list=63%, signal=208%
GOBP_POSITIVE_REGULATION_OF_INTRINSIC_APOPTOTIC_SIGNALING_PATHWAY	GOBP_POSITIVE_REGULATION_OF_INTRINSIC_APOPTOTIC_SIGNALING_PATHWAY		14	-0.244359	-1.10619	0.333992	0.415852	1	1683	tags=71%, list=47%, signal=135%
GOBP_REGULATION_OF_CD4_POSITIVE_ALPHA_BETA_T_CELL_ACTIVATION	GOBP_REGULATION_OF_CD4_POSITIVE_ALPHA_BETA_T_CELL_ACTIVATION		15	-0.235442	-1.1047	0.313646	0.41737	1	1783	tags=73%, list=50%, signal=146%
GOBP_MONOCARBOXYLIC_ACID_CATABOLIC_PROCESS	GOBP_MONOCARBOXYLIC_ACID_CATABOLIC_PROCESS		28	-0.176637	-1.1041	0.309804	0.41783	1	2054	tags=75%, list=58%, signal=175%
GOBP_EXECUTION_PHASE_OF_APOPTOSIS	GOBP_EXECUTION_PHASE_OF_APOPTOSIS		18	-0.209154	-1.1034	0.299795	0.418338	1	1639	tags=67%, list=46%, signal=123%
GOBP_NEGATIVE_REGULATION_OF_PEPTIDE_SECRETION	GOBP_NEGATIVE_REGULATION_OF_PEPTIDE_SECRETION		11	-0.280922	-1.10264	0.321721	0.419055	1	949	tags=55%, list=27%, signal=74%
GOBP_REGULATION_OF_RELEASE_OF_SEQUESTERED_CALCIUM_ION_INTO_CYTOSOL	GOBP_REGULATION_OF_RELEASE_OF_SEQUESTERED_CALCIUM_ION_INTO_CYTOSOL		15	-0.232705	-1.10248	0.29845	0.41893	1	2269	tags=87%, list=64%, signal=237%
GOBP_POSITIVE_REGULATION_OF_CALCIUM_ION_TRANSMEMBRANE_TRANSPORTER_ACTIVITY	GOBP_POSITIVE_REGULATION_OF_CALCIUM_ION_TRANSMEMBRANE_TRANSPORTER_ACTIVITY		11	-0.274999	-1.10078	0.323045	0.420816	1	2269	tags=91%, list=64%, signal=248%
GOBP_B_CELL_PROLIFERATION	GOBP_B_CELL_PROLIFERATION		28	-0.176475	-1.09828	0.335984	0.423814	1	1034	tags=46%, list=29%, signal=65%
GOBP_POSITIVE_REGULATION_OF_PRODUCTION_OF_MOLECULAR_MEDIATOR_OF_IMMUNE_RESPONSE	GOBP_POSITIVE_REGULATION_OF_PRODUCTION_OF_MOLECULAR_MEDIATOR_OF_IMMUNE_RESPONSE		27	-0.181058	-1.0979	0.328125	0.423993	1	1079	tags=48%, list=30%, signal=68%
GOBP_REGULATION_OF_GLUCOSE_TRANSMEMBRANE_TRANSPORT	GOBP_REGULATION_OF_GLUCOSE_TRANSMEMBRANE_TRANSPORT		13	-0.251518	-1.09698	0.340637	0.424901	1	1304	tags=62%, list=37%, signal=97%
GOBP_BILE_ACID_METABOLIC_PROCESS	GOBP_BILE_ACID_METABOLIC_PROCESS		10	-0.287984	-1.09678	0.310621	0.424806	1	404	tags=40%, list=11%, signal=45%
GOBP_PROTEIN_TRANSMEMBRANE_TRANSPORT	GOBP_PROTEIN_TRANSMEMBRANE_TRANSPORT		14	-0.242231	-1.09623	0.319838	0.425211	1	2456	tags=93%, list=69%, signal=296%
GOBP_SMOOTH_MUSCLE_CELL_MIGRATION	GOBP_SMOOTH_MUSCLE_CELL_MIGRATION		11	-0.269128	-1.09578	0.339468	0.42547	1	991	tags=55%, list=28%, signal=75%
GOBP_PROTEIN_LOCALIZATION_TO_CILIUM	GOBP_PROTEIN_LOCALIZATION_TO_CILIUM		10	-0.284952	-1.09473	0.332677	0.426446	1	2558	tags=100%, list=72%, signal=351%
GOBP_REGULATION_OF_ERYTHROCYTE_DIFFERENTIATION	GOBP_REGULATION_OF_ERYTHROCYTE_DIFFERENTIATION		14	-0.247531	-1.09386	0.318812	0.427181	1	2182	tags=86%, list=61%, signal=219%
GOBP_CAMERA_TYPE_EYE_DEVELOPMENT	GOBP_CAMERA_TYPE_EYE_DEVELOPMENT		40	-0.146772	-1.09288	0.326	0.428177	1	1090	tags=45%, list=31%, signal=64%
GOBP_POSITIVE_REGULATION_OF_LEUKOCYTE_APOPTOTIC_PROCESS	GOBP_POSITIVE_REGULATION_OF_LEUKOCYTE_APOPTOTIC_PROCESS		10	-0.28338	-1.09243	0.320166	0.428434	1	1492	tags=70%, list=42%, signal=120%
GOBP_NEURAL_NUCLEUS_DEVELOPMENT	GOBP_NEURAL_NUCLEUS_DEVELOPMENT		14	-0.245242	-1.09217	0.33682	0.428415	1	1935	tags=79%, list=54%, signal=171%
GOBP_MUCOPOLYSACCHARIDE_METABOLIC_PROCESS	GOBP_MUCOPOLYSACCHARIDE_METABOLIC_PROCESS		32	-0.161405	-1.09124	0.337553	0.429316	1	1104	tags=47%, list=31%, signal=67%
GOBP_ACTIN_MEDIATED_CELL_CONTRACTION	GOBP_ACTIN_MEDIATED_CELL_CONTRACTION		14	-0.240344	-1.0892	0.359026	0.431736	1	1187	tags=57%, list=33%, signal=85%
GOBP_MITOCHONDRIAL_MEMBRANE_ORGANIZATION	GOBP_MITOCHONDRIAL_MEMBRANE_ORGANIZATION		43	-0.140859	-1.08827	0.324056	0.432652	1	1996	tags=70%, list=56%, signal=156%
GOBP_REGULATION_OF_STEM_CELL_DIFFERENTIATION	GOBP_REGULATION_OF_STEM_CELL_DIFFERENTIATION		13	-0.250827	-1.08669	0.340381	0.434445	1	1856	tags=77%, list=52%, signal=160%
GOBP_CARBOHYDRATE_CATABOLIC_PROCESS	GOBP_CARBOHYDRATE_CATABOLIC_PROCESS		53	-0.129137	-1.08643	0.327451	0.43441	1	2512	tags=83%, list=70%, signal=276%
GOBP_NEGATIVE_REGULATION_OF_TRANSCRIPTION_BY_RNA_POLYMERASE_II	GOBP_NEGATIVE_REGULATION_OF_TRANSCRIPTION_BY_RNA_POLYMERASE_II		153	-0.0768428	-1.08519	0.329218	0.435691	1	2820	tags=86%, list=79%, signal=392%
GOBP_ENDOCRINE_PROCESS	GOBP_ENDOCRINE_PROCESS		10	-0.286075	-1.08425	0.331349	0.436621	1	768	tags=50%, list=22%, signal=64%
GOBP_INTERMEMBRANE_LIPID_TRANSFER	GOBP_INTERMEMBRANE_LIPID_TRANSFER		15	-0.229875	-1.08402	0.326613	0.436583	1	374	tags=33%, list=10%, signal=37%
GOBP_CELLULAR_COMPONENT_ASSEMBLY_INVOLVED_IN_MORPHOGENESIS	GOBP_CELLULAR_COMPONENT_ASSEMBLY_INVOLVED_IN_MORPHOGENESIS		15	-0.233118	-1.08374	0.346821	0.436636	1	1315	tags=60%, list=37%, signal=95%
GOBP_POSITIVE_REGULATION_OF_INTRACELLULAR_TRANSPORT	GOBP_POSITIVE_REGULATION_OF_INTRACELLULAR_TRANSPORT		53	-0.125974	-1.08271	0.341897	0.437681	1	1310	tags=49%, list=37%, signal=76%
GOBP_POSITIVE_REGULATION_OF_PROTEIN_TYROSINE_KINASE_ACTIVITY	GOBP_POSITIVE_REGULATION_OF_PROTEIN_TYROSINE_KINASE_ACTIVITY		12	-0.25721	-1.08201	0.337349	0.438215	1	1169	tags=58%, list=33%, signal=86%
GOBP_POSTTRANSCRIPTIONAL_REGULATION_OF_GENE_EXPRESSION	GOBP_POSTTRANSCRIPTIONAL_REGULATION_OF_GENE_EXPRESSION		172	-0.0725855	-1.08052	0.340726	0.439918	1	2184	tags=68%, list=61%, signal=167%
GOBP_POSITIVE_REGULATION_OF_GRANULOCYTE_CHEMOTAXIS	GOBP_POSITIVE_REGULATION_OF_GRANULOCYTE_CHEMOTAXIS		10	-0.278439	-1.07968	0.332024	0.440688	1	438	tags=40%, list=12%, signal=45%
GOBP_POSITIVE_REGULATION_OF_PROTEIN_BINDING	GOBP_POSITIVE_REGULATION_OF_PROTEIN_BINDING		19	-0.20546	-1.07932	0.336694	0.440868	1	1715	tags=68%, list=48%, signal=131%
GOBP_RESPONSE_TO_ACID_CHEMICAL	GOBP_RESPONSE_TO_ACID_CHEMICAL		26	-0.186234	-1.07916	0.353755	0.440702	1	1264	tags=54%, list=35%, signal=83%
GOBP_NEGATIVE_REGULATION_OF_NUCLEOBASE_CONTAINING_COMPOUND_METABOLIC_PROCESS	GOBP_NEGATIVE_REGULATION_OF_NUCLEOBASE_CONTAINING_COMPOUND_METABOLIC_PROCESS		291	-0.0556102	-1.07822	0.360558	0.44168	1	2384	tags=72%, list=67%, signal=198%
GOBP_POSITIVE_REGULATION_OF_CELL_KILLING	GOBP_POSITIVE_REGULATION_OF_CELL_KILLING		15	-0.228057	-1.07768	0.342574	0.442049	1	1333	tags=60%, list=37%, signal=95%
GOBP_RECEPTOR_SIGNALING_PATHWAY_VIA_STAT	GOBP_RECEPTOR_SIGNALING_PATHWAY_VIA_STAT		32	-0.157239	-1.07585	0.343558	0.444248	1	1342	tags=53%, list=38%, signal=84%
GOBP_PHOSPHOLIPID_TRANSPORT	GOBP_PHOSPHOLIPID_TRANSPORT		16	-0.218434	-1.07415	0.339147	0.446327	1	1680	tags=69%, list=47%, signal=129%
GOBP_REGULATION_OF_PLASMA_LIPOPROTEIN_PARTICLE_LEVELS	GOBP_REGULATION_OF_PLASMA_LIPOPROTEIN_PARTICLE_LEVELS		21	-0.194942	-1.07359	0.357143	0.446749	1	1520	tags=62%, list=43%, signal=107%
GOBP_RESPONSE_TO_COPPER_ION	GOBP_RESPONSE_TO_COPPER_ION		10	-0.274846	-1.07317	0.348291	0.446965	1	808	tags=50%, list=23%, signal=64%
GOBP_POSITIVE_REGULATION_OF_NOTCH_SIGNALING_PATHWAY	GOBP_POSITIVE_REGULATION_OF_NOTCH_SIGNALING_PATHWAY		10	-0.272993	-1.07036	0.359375	0.450546	1	1529	tags=70%, list=43%, signal=122%
GOBP_POSITIVE_REGULATION_OF_PROTEIN_IMPORT	GOBP_POSITIVE_REGULATION_OF_PROTEIN_IMPORT		12	-0.256648	-1.07036	0.343254	0.450186	1	1171	tags=58%, list=33%, signal=86%
GOBP_INOSITOL_PHOSPHATE_METABOLIC_PROCESS	GOBP_INOSITOL_PHOSPHATE_METABOLIC_PROCESS		16	-0.220613	-1.06993	0.347741	0.45044	1	1449	tags=63%, list=41%, signal=105%
GOBP_CYTOSOLIC_CALCIUM_ION_TRANSPORT	GOBP_CYTOSOLIC_CALCIUM_ION_TRANSPORT		26	-0.174021	-1.06897	0.355086	0.45144	1	2269	tags=81%, list=64%, signal=220%
GOBP_LOCOMOTORY_BEHAVIOR	GOBP_LOCOMOTORY_BEHAVIOR		19	-0.206023	-1.06763	0.346723	0.452935	1	1901	tags=74%, list=53%, signal=157%
GOBP_NEGATIVE_REGULATION_OF_PROTEIN_DEPHOSPHORYLATION	GOBP_NEGATIVE_REGULATION_OF_PROTEIN_DEPHOSPHORYLATION		12	-0.2603	-1.06754	0.367265	0.452685	1	1158	tags=58%, list=32%, signal=86%
GOBP_CELLULAR_RESPONSE_TO_VASCULAR_ENDOTHELIAL_GROWTH_FACTOR_STIMULUS	GOBP_CELLULAR_RESPONSE_TO_VASCULAR_ENDOTHELIAL_GROWTH_FACTOR_STIMULUS		13	-0.243089	-1.06748	0.336673	0.452405	1	1334	tags=62%, list=37%, signal=98%
GOBP_FIBROBLAST_GROWTH_FACTOR_RECEPTOR_SIGNALING_PATHWAY	GOBP_FIBROBLAST_GROWTH_FACTOR_RECEPTOR_SIGNALING_PATHWAY		16	-0.216676	-1.06736	0.343396	0.452201	1	1463	tags=63%, list=41%, signal=105%
GOBP_CELLULAR_RESPONSE_TO_ORGANIC_CYCLIC_COMPOUND	GOBP_CELLULAR_RESPONSE_TO_ORGANIC_CYCLIC_COMPOUND		104	-0.0901428	-1.0672	0.373077	0.45204	1	1337	tags=46%, list=37%, signal=72%
GOBP_GOLGI_ORGANIZATION	GOBP_GOLGI_ORGANIZATION		23	-0.18821	-1.06695	0.343396	0.45201	1	1352	tags=57%, list=38%, signal=90%
GOBP_POSITIVE_REGULATION_OF_VIRAL_LIFE_CYCLE	GOBP_POSITIVE_REGULATION_OF_VIRAL_LIFE_CYCLE		11	-0.266524	-1.06662	0.371316	0.452121	1	1325	tags=64%, list=37%, signal=101%
GOBP_MACROPHAGE_CHEMOTAXIS	GOBP_MACROPHAGE_CHEMOTAXIS		10	-0.273217	-1.06569	0.360624	0.453053	1	1171	tags=60%, list=33%, signal=89%
GOBP_FATTY_ACID_TRANSPORT	GOBP_FATTY_ACID_TRANSPORT		20	-0.200845	-1.06382	0.373494	0.455322	1	1788	tags=70%, list=50%, signal=139%
GOBP_POSITIVE_REGULATION_OF_ORGANELLE_ASSEMBLY	GOBP_POSITIVE_REGULATION_OF_ORGANELLE_ASSEMBLY		17	-0.21193	-1.06369	0.380117	0.455129	1	1769	tags=71%, list=50%, signal=139%
GOBP_POSITIVE_REGULATION_OF_PROTEASOMAL_UBIQUITIN_DEPENDENT_PROTEIN_CATABOLIC_PROCESS	GOBP_POSITIVE_REGULATION_OF_PROTEASOMAL_UBIQUITIN_DEPENDENT_PROTEIN_CATABOLIC_PROCESS		17	-0.209332	-1.06352	0.336673	0.45498	1	1358	tags=59%, list=38%, signal=94%
GOBP_RESPONSE_TO_ACTIVITY	GOBP_RESPONSE_TO_ACTIVITY		13	-0.239285	-1.06234	0.37751	0.456229	1	798	tags=46%, list=22%, signal=59%
GOBP_NEGATIVE_REGULATION_OF_TRANSPORTER_ACTIVITY	GOBP_NEGATIVE_REGULATION_OF_TRANSPORTER_ACTIVITY		15	-0.223278	-1.0584	0.350731	0.461364	1	1350	tags=60%, list=38%, signal=96%
GOBP_UNSATURATED_FATTY_ACID_METABOLIC_PROCESS	GOBP_UNSATURATED_FATTY_ACID_METABOLIC_PROCESS		21	-0.194271	-1.05657	0.383721	0.463598	1	842	tags=43%, list=24%, signal=56%
GOBP_CELLULAR_COMPONENT_MAINTENANCE	GOBP_CELLULAR_COMPONENT_MAINTENANCE		13	-0.243284	-1.05453	0.385932	0.46596	1	509	tags=38%, list=14%, signal=45%
GOBP_T_HELPER_1_TYPE_IMMUNE_RESPONSE	GOBP_T_HELPER_1_TYPE_IMMUNE_RESPONSE		12	-0.256554	-1.05447	0.387967	0.465684	1	576	tags=42%, list=16%, signal=50%
GOBP_INTRACELLULAR_RECEPTOR_SIGNALING_PATHWAY	GOBP_INTRACELLULAR_RECEPTOR_SIGNALING_PATHWAY		54	-0.124103	-1.05383	0.375	0.466193	1	1615	tags=57%, list=45%, signal=103%
GOBP_RELEASE_OF_CYTOCHROME_C_FROM_MITOCHONDRIA	GOBP_RELEASE_OF_CYTOCHROME_C_FROM_MITOCHONDRIA		15	-0.224852	-1.05245	0.366534	0.467808	1	630	tags=40%, list=18%, signal=48%
GOBP_MICROTUBULE_BASED_TRANSPORT	GOBP_MICROTUBULE_BASED_TRANSPORT		43	-0.134929	-1.05125	0.378431	0.469186	1	2100	tags=72%, list=59%, signal=173%
GOBP_LIMBIC_SYSTEM_DEVELOPMENT	GOBP_LIMBIC_SYSTEM_DEVELOPMENT		19	-0.200675	-1.05045	0.382812	0.470038	1	604	tags=37%, list=17%, signal=44%
GOBP_REGULATION_OF_PEPTIDE_HORMONE_SECRETION	GOBP_REGULATION_OF_PEPTIDE_HORMONE_SECRETION		37	-0.14535	-1.05018	0.353516	0.47004	1	1418	tags=54%, list=40%, signal=89%
GOBP_AMINOGLYCAN_BIOSYNTHETIC_PROCESS	GOBP_AMINOGLYCAN_BIOSYNTHETIC_PROCESS		25	-0.17678	-1.04885	0.367704	0.471575	1	517	tags=32%, list=14%, signal=37%
GOBP_NCRNA_EXPORT_FROM_NUCLEUS	GOBP_NCRNA_EXPORT_FROM_NUCLEUS		17	-0.2115	-1.04846	0.372277	0.471744	1	2611	tags=94%, list=73%, signal=348%
GOBP_POSITIVE_CHEMOTAXIS	GOBP_POSITIVE_CHEMOTAXIS		11	-0.261137	-1.04806	0.374233	0.471954	1	370	tags=36%, list=10%, signal=40%
GOBP_RESPONSE_TO_DEXAMETHASONE	GOBP_RESPONSE_TO_DEXAMETHASONE		11	-0.257257	-1.04672	0.39265	0.473424	1	1358	tags=64%, list=38%, signal=102%
GOBP_RUFFLE_ORGANIZATION	GOBP_RUFFLE_ORGANIZATION		18	-0.205809	-1.04601	0.378758	0.474084	1	1254	tags=56%, list=35%, signal=85%
GOBP_CELLULAR_CARBOHYDRATE_BIOSYNTHETIC_PROCESS	GOBP_CELLULAR_CARBOHYDRATE_BIOSYNTHETIC_PROCESS		17	-0.21327	-1.04524	0.401869	0.474797	1	1344	tags=59%, list=38%, signal=94%
GOBP_CARBOHYDRATE_METABOLIC_PROCESS	GOBP_CARBOHYDRATE_METABOLIC_PROCESS		155	-0.0732202	-1.04504	0.394	0.474725	1	2401	tags=74%, list=67%, signal=216%
GOBP_REGULATION_OF_CD4_POSITIVE_ALPHA_BETA_T_CELL_DIFFERENTIATION	GOBP_REGULATION_OF_CD4_POSITIVE_ALPHA_BETA_T_CELL_DIFFERENTIATION		12	-0.251966	-1.04411	0.40121	0.475737	1	1783	tags=75%, list=50%, signal=149%
GOBP_CELLULAR_OXIDANT_DETOXIFICATION	GOBP_CELLULAR_OXIDANT_DETOXIFICATION		29	-0.164521	-1.04242	0.39212	0.477746	1	773	tags=38%, list=22%, signal=48%
GOBP_CARBOHYDRATE_BIOSYNTHETIC_PROCESS	GOBP_CARBOHYDRATE_BIOSYNTHETIC_PROCESS		48	-0.125875	-1.04131	0.381743	0.478996	1	1269	tags=48%, list=36%, signal=73%
GOBP_CELLULAR_HOMEOSTASIS	GOBP_CELLULAR_HOMEOSTASIS		188	-0.0664894	-1.0386	0.37475	0.482485	1	1353	tags=44%, list=38%, signal=67%
GOBP_NEGATIVE_REGULATION_OF_RESPONSE_TO_CYTOKINE_STIMULUS	GOBP_NEGATIVE_REGULATION_OF_RESPONSE_TO_CYTOKINE_STIMULUS		12	-0.245693	-1.03765	0.38809	0.483487	1	1210	tags=58%, list=34%, signal=88%
GOBP_PROTEOGLYCAN_METABOLIC_PROCESS	GOBP_PROTEOGLYCAN_METABOLIC_PROCESS		15	-0.220317	-1.03709	0.382812	0.483915	1	408	tags=33%, list=11%, signal=37%
GOBP_NUCLEAR_TRANSCRIBED_MRNA_CATABOLIC_PROCESS_DEADENYLATION_DEPENDENT_DECAY	GOBP_NUCLEAR_TRANSCRIBED_MRNA_CATABOLIC_PROCESS_DEADENYLATION_DEPENDENT_DECAY		19	-0.197861	-1.03662	0.382524	0.484221	1	2870	tags=100%, list=80%, signal=506%
GOBP_POSITIVE_REGULATION_OF_SMOOTH_MUSCLE_CELL_PROLIFERATION	GOBP_POSITIVE_REGULATION_OF_SMOOTH_MUSCLE_CELL_PROLIFERATION		15	-0.224234	-1.03584	0.415507	0.484902	1	2061	tags=80%, list=58%, signal=188%
GOBP_REGULATION_OF_ACTIN_CYTOSKELETON_REORGANIZATION	GOBP_REGULATION_OF_ACTIN_CYTOSKELETON_REORGANIZATION		11	-0.258457	-1.03236	0.4334	0.489585	1	1029	tags=55%, list=29%, signal=76%
GOBP_SPHINGOLIPID_BIOSYNTHETIC_PROCESS	GOBP_SPHINGOLIPID_BIOSYNTHETIC_PROCESS		27	-0.166588	-1.03113	0.389002	0.491009	1	998	tags=44%, list=28%, signal=61%
GOBP_CELLULAR_RESPONSE_TO_CADMIUM_ION	GOBP_CELLULAR_RESPONSE_TO_CADMIUM_ION		11	-0.262031	-1.03097	0.418182	0.490851	1	1341	tags=64%, list=38%, signal=102%
GOBP_POSITIVE_REGULATION_OF_NUCLEOCYTOPLASMIC_TRANSPORT	GOBP_POSITIVE_REGULATION_OF_NUCLEOCYTOPLASMIC_TRANSPORT		18	-0.199931	-1.03021	0.42268	0.491536	1	2664	tags=94%, list=75%, signal=370%
GOBP_ACIDIC_AMINO_ACID_TRANSPORT	GOBP_ACIDIC_AMINO_ACID_TRANSPORT		12	-0.242884	-1.02971	0.407921	0.491833	1	1220	tags=58%, list=34%, signal=88%
GOBP_FORMATION_OF_PRIMARY_GERM_LAYER	GOBP_FORMATION_OF_PRIMARY_GERM_LAYER		12	-0.249906	-1.02824	0.418502	0.493591	1	302	tags=33%, list=8%, signal=36%
GOBP_LIPID_CATABOLIC_PROCESS	GOBP_LIPID_CATABOLIC_PROCESS		63	-0.109039	-1.02689	0.383064	0.495125	1	2510	tags=81%, list=70%, signal=267%
GOBP_FATTY_ACYL_COA_METABOLIC_PROCESS	GOBP_FATTY_ACYL_COA_METABOLIC_PROCESS		12	-0.242135	-1.02665	0.420408	0.495118	1	2711	tags=100%, list=76%, signal=413%
GOBP_TYROSINE_PHOSPHORYLATION_OF_STAT_PROTEIN	GOBP_TYROSINE_PHOSPHORYLATION_OF_STAT_PROTEIN		11	-0.26175	-1.02607	0.427221	0.495538	1	1342	tags=64%, list=38%, signal=102%
GOBP_POSITIVE_REGULATION_OF_TRANSPORTER_ACTIVITY	GOBP_POSITIVE_REGULATION_OF_TRANSPORTER_ACTIVITY		27	-0.169399	-1.0257	0.412262	0.495685	1	2311	tags=81%, list=65%, signal=229%
GOBP_NEGATIVE_REGULATION_OF_PROTEIN_MODIFICATION_BY_SMALL_PROTEIN_CONJUGATION_OR_REMOVAL	GOBP_NEGATIVE_REGULATION_OF_PROTEIN_MODIFICATION_BY_SMALL_PROTEIN_CONJUGATION_OR_REMOVAL		25	-0.172879	-1.02551	0.402697	0.495582	1	1531	tags=60%, list=43%, signal=104%
GOBP_MAINTENANCE_OF_LOCATION_IN_CELL	GOBP_MAINTENANCE_OF_LOCATION_IN_CELL		44	-0.131107	-1.02258	0.414201	0.499498	1	1568	tags=57%, list=44%, signal=100%
GOBP_INTERLEUKIN_2_PRODUCTION	GOBP_INTERLEUKIN_2_PRODUCTION		19	-0.197017	-1.02164	0.403614	0.500512	1	805	tags=42%, list=23%, signal=54%
GOBP_CERAMIDE_BIOSYNTHETIC_PROCESS	GOBP_CERAMIDE_BIOSYNTHETIC_PROCESS		19	-0.195609	-1.02162	0.381044	0.500136	1	998	tags=47%, list=28%, signal=65%
GOBP_ERYTHROCYTE_DEVELOPMENT	GOBP_ERYTHROCYTE_DEVELOPMENT		10	-0.261426	-1.02065	0.396694	0.501141	1	1213	tags=60%, list=34%, signal=91%
GOBP_POSITIVE_REGULATION_OF_MITOCHONDRION_ORGANIZATION	GOBP_POSITIVE_REGULATION_OF_MITOCHONDRION_ORGANIZATION		19	-0.193358	-1.02061	0.405797	0.500813	1	630	tags=37%, list=18%, signal=44%
GOBP_PROTEIN_DEPOLYMERIZATION	GOBP_PROTEIN_DEPOLYMERIZATION		25	-0.169462	-1.02021	0.417323	0.501004	1	1686	tags=64%, list=47%, signal=120%
GOBP_REGULATION_OF_TELOMERE_MAINTENANCE_VIA_TELOMERE_LENGTHENING	GOBP_REGULATION_OF_TELOMERE_MAINTENANCE_VIA_TELOMERE_LENGTHENING		20	-0.187613	-1.01937	0.44592	0.501809	1	2728	tags=95%, list=76%, signal=400%
GOBP_REGULATION_OF_MEMBRANE_LIPID_DISTRIBUTION	GOBP_REGULATION_OF_MEMBRANE_LIPID_DISTRIBUTION		10	-0.260921	-1.01716	0.397541	0.504713	1	1572	tags=70%, list=44%, signal=125%
GOBP_REGULATION_OF_RECEPTOR_SIGNALING_PATHWAY_VIA_STAT	GOBP_REGULATION_OF_RECEPTOR_SIGNALING_PATHWAY_VIA_STAT		20	-0.186205	-1.01692	0.395538	0.504694	1	1840	tags=70%, list=52%, signal=144%
GOBP_NEUROINFLAMMATORY_RESPONSE	GOBP_NEUROINFLAMMATORY_RESPONSE		13	-0.237318	-1.01671	0.387097	0.504622	1	805	tags=46%, list=23%, signal=59%
GOBP_REGULATION_OF_PROTEIN_LOCALIZATION_TO_NUCLEUS	GOBP_REGULATION_OF_PROTEIN_LOCALIZATION_TO_NUCLEUS		35	-0.152058	-1.01536	0.404167	0.506222	1	2729	tags=91%, list=76%, signal=384%
GOBP_ANTIGEN_PROCESSING_AND_PRESENTATION_OF_PEPTIDE_ANTIGEN	GOBP_ANTIGEN_PROCESSING_AND_PRESENTATION_OF_PEPTIDE_ANTIGEN		49	-0.122495	-1.01296	0.429412	0.509362	1	1319	tags=49%, list=37%, signal=77%
GOBP_REGULATION_OF_PROTEASOMAL_UBIQUITIN_DEPENDENT_PROTEIN_CATABOLIC_PROCESS	GOBP_REGULATION_OF_PROTEASOMAL_UBIQUITIN_DEPENDENT_PROTEIN_CATABOLIC_PROCESS		27	-0.159954	-1.01177	0.413462	0.510702	1	1683	tags=63%, list=47%, signal=118%
GOBP_CELLULAR_RESPONSE_TO_REACTIVE_OXYGEN_SPECIES	GOBP_CELLULAR_RESPONSE_TO_REACTIVE_OXYGEN_SPECIES		49	-0.120225	-1.00778	0.450397	0.51613	1	1327	tags=49%, list=37%, signal=77%
GOBP_REGULATION_OF_LYMPHOCYTE_MIGRATION	GOBP_REGULATION_OF_LYMPHOCYTE_MIGRATION		17	-0.198825	-1.00585	0.426615	0.518594	1	765	tags=41%, list=21%, signal=52%
GOBP_SIGNAL_TRANSDUCTION_IN_ABSENCE_OF_LIGAND	GOBP_SIGNAL_TRANSDUCTION_IN_ABSENCE_OF_LIGAND		13	-0.23373	-1.0051	0.432099	0.519281	1	543	tags=38%, list=15%, signal=45%
GOBP_ORGANOPHOSPHATE_ESTER_TRANSPORT	GOBP_ORGANOPHOSPHATE_ESTER_TRANSPORT		26	-0.164649	-1.00217	0.447619	0.523271	1	2577	tags=88%, list=72%, signal=315%
GOBP_MONOCARBOXYLIC_ACID_METABOLIC_PROCESS	GOBP_MONOCARBOXYLIC_ACID_METABOLIC_PROCESS		131	-0.0769282	-0.998362	0.422449	0.528592	1	2054	tags=65%, list=58%, signal=147%
GOBP_REGULATION_OF_GLIOGENESIS	GOBP_REGULATION_OF_GLIOGENESIS		13	-0.224955	-0.995591	0.470468	0.532321	1	849	tags=46%, list=24%, signal=60%
GOBP_FILOPODIUM_ASSEMBLY	GOBP_FILOPODIUM_ASSEMBLY		12	-0.239794	-0.99519	0.447205	0.532523	1	1231	tags=58%, list=34%, signal=89%
GOBP_POSITIVE_REGULATION_OF_CATION_TRANSMEMBRANE_TRANSPORT	GOBP_POSITIVE_REGULATION_OF_CATION_TRANSMEMBRANE_TRANSPORT		29	-0.159168	-0.995124	0.460653	0.532216	1	1531	tags=59%, list=43%, signal=102%
GOBP_EMBRYO_DEVELOPMENT	GOBP_EMBRYO_DEVELOPMENT		172	-0.0661696	-0.995033	0.437895	0.531959	1	939	tags=33%, list=26%, signal=42%
GOBP_REGULATION_OF_RESPONSE_TO_ENDOPLASMIC_RETICULUM_STRESS	GOBP_REGULATION_OF_RESPONSE_TO_ENDOPLASMIC_RETICULUM_STRESS		11	-0.25016	-0.994431	0.473161	0.532446	1	1708	tags=73%, list=48%, signal=139%
GOBP_POSITIVE_REGULATION_OF_PROTEIN_LOCALIZATION_TO_NUCLEUS	GOBP_POSITIVE_REGULATION_OF_PROTEIN_LOCALIZATION_TO_NUCLEUS		26	-0.160528	-0.994216	0.438	0.532343	1	2729	tags=92%, list=76%, signal=388%
GOBP_POST_EMBRYONIC_DEVELOPMENT	GOBP_POST_EMBRYONIC_DEVELOPMENT		12	-0.240449	-0.993662	0.455102	0.532767	1	931	tags=50%, list=26%, signal=67%
GOBP_POSITIVE_REGULATION_OF_ENDOCYTOSIS	GOBP_POSITIVE_REGULATION_OF_ENDOCYTOSIS		15	-0.208978	-0.993393	0.45102	0.532757	1	1639	tags=67%, list=46%, signal=123%
GOBP_REGULATION_OF_PROTEIN_IMPORT	GOBP_REGULATION_OF_PROTEIN_IMPORT		17	-0.20283	-0.991209	0.467066	0.535519	1	1171	tags=53%, list=33%, signal=78%
GOBP_NCRNA_CATABOLIC_PROCESS	GOBP_NCRNA_CATABOLIC_PROCESS		13	-0.2285	-0.990925	0.440574	0.535509	1	2485	tags=92%, list=70%, signal=302%
GOBP_CELLULAR_LIPID_CATABOLIC_PROCESS	GOBP_CELLULAR_LIPID_CATABOLIC_PROCESS		46	-0.125293	-0.987922	0.462012	0.539621	1	2510	tags=83%, list=70%, signal=274%
GOBP_REGULATION_OF_POSTSYNAPTIC_MEMBRANE_POTENTIAL	GOBP_REGULATION_OF_POSTSYNAPTIC_MEMBRANE_POTENTIAL		12	-0.235393	-0.987571	0.452381	0.539676	1	949	tags=50%, list=27%, signal=68%
GOBP_RUFFLE_ASSEMBLY	GOBP_RUFFLE_ASSEMBLY		14	-0.221513	-0.985999	0.458918	0.541596	1	1254	tags=57%, list=35%, signal=88%
GOBP_POSITIVE_REGULATION_OF_PEPTIDYL_THREONINE_PHOSPHORYLATION	GOBP_POSITIVE_REGULATION_OF_PEPTIDYL_THREONINE_PHOSPHORYLATION		13	-0.221951	-0.984891	0.45679	0.542895	1	1684	tags=69%, list=47%, signal=131%
GOBP_MOVEMENT_IN_HOST_ENVIRONMENT	GOBP_MOVEMENT_IN_HOST_ENVIRONMENT		44	-0.127834	-0.9839	0.458661	0.544025	1	1336	tags=50%, list=37%, signal=79%
GOBP_FATTY_ACID_DERIVATIVE_METABOLIC_PROCESS	GOBP_FATTY_ACID_DERIVATIVE_METABOLIC_PROCESS		22	-0.174725	-0.981771	0.448898	0.546724	1	842	tags=41%, list=24%, signal=53%
GOBP_NEURAL_TUBE_DEVELOPMENT	GOBP_NEURAL_TUBE_DEVELOPMENT		28	-0.156683	-0.98017	0.454361	0.548754	1	849	tags=39%, list=24%, signal=51%
GOBP_REGULATION_OF_VIRAL_LIFE_CYCLE	GOBP_REGULATION_OF_VIRAL_LIFE_CYCLE		40	-0.130804	-0.977984	0.483871	0.551588	1	1325	tags=50%, list=37%, signal=79%
GOBP_CHEMICAL_SYNAPTIC_TRANSMISSION_POSTSYNAPTIC	GOBP_CHEMICAL_SYNAPTIC_TRANSMISSION_POSTSYNAPTIC		12	-0.235393	-0.977433	0.460317	0.55207	1	949	tags=50%, list=27%, signal=68%
GOBP_POSITIVE_REGULATION_OF_TELOMERASE_ACTIVITY	GOBP_POSITIVE_REGULATION_OF_TELOMERASE_ACTIVITY		12	-0.23736	-0.975938	0.456566	0.553949	1	2728	tags=100%, list=76%, signal=422%
GOBP_RIBONUCLEOSIDE_CATABOLIC_PROCESS	GOBP_RIBONUCLEOSIDE_CATABOLIC_PROCESS		11	-0.237344	-0.973714	0.48008	0.556929	1	130	tags=27%, list=4%, signal=28%
GOBP_NEGATIVE_REGULATION_OF_CELLULAR_PROTEIN_CATABOLIC_PROCESS	GOBP_NEGATIVE_REGULATION_OF_CELLULAR_PROTEIN_CATABOLIC_PROCESS		17	-0.196591	-0.973386	0.464435	0.556971	1	2664	tags=94%, list=75%, signal=368%
GOBP_WATER_HOMEOSTASIS	GOBP_WATER_HOMEOSTASIS		10	-0.254745	-0.973269	0.467197	0.55671	1	1594	tags=70%, list=45%, signal=126%
GOBP_LIPID_HOMEOSTASIS	GOBP_LIPID_HOMEOSTASIS		24	-0.164835	-0.972926	0.453846	0.556816	1	1351	tags=54%, list=38%, signal=87%
GOBP_POSITIVE_REGULATION_OF_MONONUCLEAR_CELL_MIGRATION	GOBP_POSITIVE_REGULATION_OF_MONONUCLEAR_CELL_MIGRATION		17	-0.198825	-0.972657	0.457143	0.556777	1	765	tags=41%, list=21%, signal=52%
GOBP_MONOSACCHARIDE_METABOLIC_PROCESS	GOBP_MONOSACCHARIDE_METABOLIC_PROCESS		70	-0.0973648	-0.971286	0.474333	0.558347	1	1395	tags=49%, list=39%, signal=78%
GOBP_STEROID_METABOLIC_PROCESS	GOBP_STEROID_METABOLIC_PROCESS		69	-0.0998399	-0.970247	0.48125	0.559443	1	1049	tags=39%, list=29%, signal=54%
GOBP_RESPONSE_TO_AXON_INJURY	GOBP_RESPONSE_TO_AXON_INJURY		18	-0.190333	-0.968835	0.466019	0.561179	1	1309	tags=56%, list=37%, signal=87%
GOBP_INSULIN_SECRETION_INVOLVED_IN_CELLULAR_RESPONSE_TO_GLUCOSE_STIMULUS	GOBP_INSULIN_SECRETION_INVOLVED_IN_CELLULAR_RESPONSE_TO_GLUCOSE_STIMULUS		10	-0.2516	-0.968834	0.497959	0.560757	1	1248	tags=60%, list=35%, signal=92%
GOBP_RENAL_SYSTEM_PROCESS	GOBP_RENAL_SYSTEM_PROCESS		16	-0.199452	-0.968641	0.478992	0.560634	1	408	tags=31%, list=11%, signal=35%
GOBP_RETINA_DEVELOPMENT_IN_CAMERA_TYPE_EYE	GOBP_RETINA_DEVELOPMENT_IN_CAMERA_TYPE_EYE		22	-0.171524	-0.966258	0.482422	0.563862	1	691	tags=36%, list=19%, signal=45%
GOBP_REGULATION_OF_SYSTEMIC_ARTERIAL_BLOOD_PRESSURE	GOBP_REGULATION_OF_SYSTEMIC_ARTERIAL_BLOOD_PRESSURE		12	-0.235112	-0.965635	0.456	0.564429	1	950	tags=50%, list=27%, signal=68%
GOBP_REGULATION_OF_PROTEASOMAL_PROTEIN_CATABOLIC_PROCESS	GOBP_REGULATION_OF_PROTEASOMAL_PROTEIN_CATABOLIC_PROCESS		40	-0.130974	-0.964712	0.476289	0.565385	1	1503	tags=55%, list=42%, signal=94%
GOBP_NUCLEOBASE_CONTAINING_SMALL_MOLECULE_CATABOLIC_PROCESS	GOBP_NUCLEOBASE_CONTAINING_SMALL_MOLECULE_CATABOLIC_PROCESS		20	-0.178491	-0.962848	0.468254	0.567846	1	260	tags=25%, list=7%, signal=27%
GOBP_REGULATION_OF_ALPHA_BETA_T_CELL_ACTIVATION	GOBP_REGULATION_OF_ALPHA_BETA_T_CELL_ACTIVATION		23	-0.167298	-0.962058	0.460039	0.568576	1	805	tags=39%, list=23%, signal=50%
GOBP_POSITIVE_REGULATION_OF_ENDOTHELIAL_CELL_MIGRATION	GOBP_POSITIVE_REGULATION_OF_ENDOTHELIAL_CELL_MIGRATION		18	-0.188895	-0.961322	0.459839	0.569329	1	1711	tags=67%, list=48%, signal=127%
GOBP_SYNAPSE_ORGANIZATION	GOBP_SYNAPSE_ORGANIZATION		53	-0.112103	-0.958649	0.475915	0.573	1	1561	tags=55%, list=44%, signal=96%
GOBP_DNA_DEALKYLATION	GOBP_DNA_DEALKYLATION		11	-0.237344	-0.957489	0.490347	0.574439	1	130	tags=27%, list=4%, signal=28%
GOBP_NEGATIVE_REGULATION_OF_SMALL_MOLECULE_METABOLIC_PROCESS	GOBP_NEGATIVE_REGULATION_OF_SMALL_MOLECULE_METABOLIC_PROCESS		15	-0.204929	-0.956218	0.469185	0.575963	1	939	tags=47%, list=26%, signal=63%
GOBP_INTERLEUKIN_12_PRODUCTION	GOBP_INTERLEUKIN_12_PRODUCTION		17	-0.191859	-0.954377	0.487952	0.578362	1	1210	tags=53%, list=34%, signal=80%
GOBP_SEQUESTERING_OF_CALCIUM_ION	GOBP_SEQUESTERING_OF_CALCIUM_ION		22	-0.168835	-0.953603	0.511952	0.57915	1	1350	tags=55%, list=38%, signal=87%
GOBP_LIPID_EXPORT_FROM_CELL	GOBP_LIPID_EXPORT_FROM_CELL		12	-0.228277	-0.951002	0.522472	0.582709	1	379	tags=33%, list=11%, signal=37%
GOBP_SENSORY_ORGAN_MORPHOGENESIS	GOBP_SENSORY_ORGAN_MORPHOGENESIS		24	-0.159902	-0.949679	0.489152	0.584351	1	922	tags=42%, list=26%, signal=56%
GOBP_GLYCOSPHINGOLIPID_METABOLIC_PROCESS	GOBP_GLYCOSPHINGOLIPID_METABOLIC_PROCESS		18	-0.187426	-0.949667	0.501027	0.583935	1	2510	tags=89%, list=70%, signal=297%
GOBP_ROOF_OF_MOUTH_DEVELOPMENT	GOBP_ROOF_OF_MOUTH_DEVELOPMENT		12	-0.226779	-0.949215	0.518962	0.584172	1	2468	tags=92%, list=69%, signal=296%
GOBP_REGULATION_OF_NITRIC_OXIDE_SYNTHASE_ACTIVITY	GOBP_REGULATION_OF_NITRIC_OXIDE_SYNTHASE_ACTIVITY		15	-0.201818	-0.948344	0.501953	0.58509	1	2617	tags=93%, list=73%, signal=348%
GOBP_CELLULAR_RESPONSE_TO_DRUG	GOBP_CELLULAR_RESPONSE_TO_DRUG		16	-0.196991	-0.947146	0.517308	0.586525	1	1533	tags=63%, list=43%, signal=109%
GOBP_REGULATION_OF_VASCULATURE_DEVELOPMENT	GOBP_REGULATION_OF_VASCULATURE_DEVELOPMENT		54	-0.109964	-0.945144	0.498077	0.589153	1	1334	tags=48%, list=37%, signal=76%
GOBP_REGULATION_OF_RHO_PROTEIN_SIGNAL_TRANSDUCTION	GOBP_REGULATION_OF_RHO_PROTEIN_SIGNAL_TRANSDUCTION		18	-0.186019	-0.944876	0.507812	0.589136	1	729	tags=39%, list=20%, signal=49%
GOBP_CALCIUM_ION_TRANSPORT_INTO_CYTOSOL	GOBP_CALCIUM_ION_TRANSPORT_INTO_CYTOSOL		22	-0.168835	-0.944045	0.488	0.589975	1	1350	tags=55%, list=38%, signal=87%
GOBP_APOPTOTIC_CELL_CLEARANCE	GOBP_APOPTOTIC_CELL_CLEARANCE		12	-0.225468	-0.943412	0.493124	0.590533	1	1282	tags=58%, list=36%, signal=91%
GOBP_POSITIVE_REGULATION_OF_CATION_CHANNEL_ACTIVITY	GOBP_POSITIVE_REGULATION_OF_CATION_CHANNEL_ACTIVITY		17	-0.189493	-0.943379	0.518443	0.59014	1	2269	tags=82%, list=64%, signal=225%
GOBP_GASTRULATION	GOBP_GASTRULATION		29	-0.147158	-0.940487	0.507905	0.594246	1	465	tags=28%, list=13%, signal=31%
GOBP_REGULATION_OF_CELLULAR_RESPONSE_TO_TRANSFORMING_GROWTH_FACTOR_BETA_STIMULUS	GOBP_REGULATION_OF_CELLULAR_RESPONSE_TO_TRANSFORMING_GROWTH_FACTOR_BETA_STIMULUS		33	-0.138063	-0.940437	0.527383	0.593856	1	1569	tags=58%, list=44%, signal=102%
GOBP_REGULATION_OF_OSTEOBLAST_DIFFERENTIATION	GOBP_REGULATION_OF_OSTEOBLAST_DIFFERENTIATION		18	-0.182361	-0.939572	0.505952	0.594765	1	742	tags=39%, list=21%, signal=49%
GOBP_APICAL_JUNCTION_ASSEMBLY	GOBP_APICAL_JUNCTION_ASSEMBLY		12	-0.227996	-0.939251	0.527594	0.594816	1	1273	tags=58%, list=36%, signal=90%
GOBP_MODULATION_BY_SYMBIONT_OF_HOST_PROCESS	GOBP_MODULATION_BY_SYMBIONT_OF_HOST_PROCESS		11	-0.230451	-0.937979	0.52588	0.596356	1	804	tags=45%, list=23%, signal=58%
GOBP_PROTEIN_K48_LINKED_UBIQUITINATION	GOBP_PROTEIN_K48_LINKED_UBIQUITINATION		18	-0.183518	-0.937958	0.531959	0.595959	1	2127	tags=78%, list=60%, signal=191%
GOBP_T_CELL_MEDIATED_CYTOTOXICITY	GOBP_T_CELL_MEDIATED_CYTOTOXICITY		11	-0.232059	-0.937407	0.524008	0.596407	1	1123	tags=55%, list=31%, signal=79%
GOBP_ANTIGEN_PROCESSING_AND_PRESENTATION_OF_EXOGENOUS_PEPTIDE_ANTIGEN_VIA_MHC_CLASS_I	GOBP_ANTIGEN_PROCESSING_AND_PRESENTATION_OF_EXOGENOUS_PEPTIDE_ANTIGEN_VIA_MHC_CLASS_I		23	-0.162201	-0.937219	0.513026	0.596275	1	1289	tags=52%, list=36%, signal=81%
GOBP_BRANCHING_MORPHOGENESIS_OF_AN_EPITHELIAL_TUBE	GOBP_BRANCHING_MORPHOGENESIS_OF_AN_EPITHELIAL_TUBE		20	-0.175845	-0.936551	0.501976	0.596817	1	448	tags=30%, list=13%, signal=34%
GOBP_GLYCOSYL_COMPOUND_CATABOLIC_PROCESS	GOBP_GLYCOSYL_COMPOUND_CATABOLIC_PROCESS		21	-0.166566	-0.936098	0.518828	0.59706	1	260	tags=24%, list=7%, signal=26%
GOBP_REGULATION_OF_ALPHA_BETA_T_CELL_DIFFERENTIATION	GOBP_REGULATION_OF_ALPHA_BETA_T_CELL_DIFFERENTIATION		17	-0.192885	-0.936004	0.544513	0.596738	1	576	tags=35%, list=16%, signal=42%
GOBP_SKELETAL_SYSTEM_MORPHOGENESIS	GOBP_SKELETAL_SYSTEM_MORPHOGENESIS		26	-0.151048	-0.935253	0.544379	0.59749	1	1114	tags=46%, list=31%, signal=67%
GOBP_STEROL_HOMEOSTASIS	GOBP_STEROL_HOMEOSTASIS		13	-0.212441	-0.933167	0.522244	0.600262	1	344	tags=31%, list=10%, signal=34%
GOBP_NEGATIVE_REGULATION_OF_ERBB_SIGNALING_PATHWAY	GOBP_NEGATIVE_REGULATION_OF_ERBB_SIGNALING_PATHWAY		11	-0.235276	-0.931783	0.520243	0.601951	1	1761	tags=73%, list=49%, signal=143%
GOBP_REGULATION_OF_GLUCOSE_IMPORT	GOBP_REGULATION_OF_GLUCOSE_IMPORT		10	-0.235879	-0.931446	0.535433	0.602003	1	1304	tags=60%, list=37%, signal=94%
GOBP_CARDIAC_VENTRICLE_DEVELOPMENT	GOBP_CARDIAC_VENTRICLE_DEVELOPMENT		15	-0.201556	-0.931302	0.533333	0.60179	1	951	tags=47%, list=27%, signal=63%
GOBP_CARDIAC_MUSCLE_CELL_DIFFERENTIATION	GOBP_CARDIAC_MUSCLE_CELL_DIFFERENTIATION		16	-0.19207	-0.931203	0.529644	0.601512	1	1104	tags=50%, list=31%, signal=72%
GOBP_CELLULAR_RESPONSE_TO_GLUCOSE_STARVATION	GOBP_CELLULAR_RESPONSE_TO_GLUCOSE_STARVATION		16	-0.195866	-0.930882	0.53252	0.601601	1	1537	tags=63%, list=43%, signal=109%
GOBP_DICARBOXYLIC_ACID_TRANSPORT	GOBP_DICARBOXYLIC_ACID_TRANSPORT		15	-0.200169	-0.930535	0.511719	0.601691	1	2861	tags=100%, list=80%, signal=500%
GOBP_CAMERA_TYPE_EYE_MORPHOGENESIS	GOBP_CAMERA_TYPE_EYE_MORPHOGENESIS		10	-0.242841	-0.930413	0.516327	0.601435	1	922	tags=50%, list=26%, signal=67%
GOBP_BEHAVIOR	GOBP_BEHAVIOR		70	-0.0943951	-0.928579	0.550936	0.603797	1	691	tags=29%, list=19%, signal=35%
GOBP_REGULATION_OF_CALCIUM_ION_TRANSPORT_INTO_CYTOSOL	GOBP_REGULATION_OF_CALCIUM_ION_TRANSPORT_INTO_CYTOSOL		18	-0.178797	-0.927878	0.516899	0.604457	1	1350	tags=56%, list=38%, signal=89%
GOBP_MICROTUBULE_ORGANIZING_CENTER_LOCALIZATION	GOBP_MICROTUBULE_ORGANIZING_CENTER_LOCALIZATION		12	-0.219476	-0.926775	0.516129	0.605768	1	1601	tags=67%, list=45%, signal=120%
GOBP_POSITIVE_REGULATION_OF_BINDING	GOBP_POSITIVE_REGULATION_OF_BINDING		45	-0.118571	-0.925766	0.536585	0.606877	1	1726	tags=60%, list=48%, signal=115%
GOBP_BLOOD_VESSEL_ENDOTHELIAL_CELL_MIGRATION	GOBP_BLOOD_VESSEL_ENDOTHELIAL_CELL_MIGRATION		20	-0.172241	-0.925359	0.520833	0.607094	1	1711	tags=65%, list=48%, signal=124%
GOBP_REGULATION_OF_EPITHELIAL_CELL_APOPTOTIC_PROCESS	GOBP_REGULATION_OF_EPITHELIAL_CELL_APOPTOTIC_PROCESS		13	-0.209415	-0.924214	0.559921	0.60849	1	80	tags=23%, list=2%, signal=24%
GOBP_NOTCH_SIGNALING_PATHWAY	GOBP_NOTCH_SIGNALING_PATHWAY		31	-0.138124	-0.923128	0.555094	0.609717	1	2623	tags=87%, list=73%, signal=325%
GOBP_NUCLEOSIDE_BISPHOSPHATE_BIOSYNTHETIC_PROCESS	GOBP_NUCLEOSIDE_BISPHOSPHATE_BIOSYNTHETIC_PROCESS		18	-0.186707	-0.9179	0.569472	0.617426	1	2711	tags=94%, list=76%, signal=390%
GOBP_REGULATION_OF_COMPLEMENT_ACTIVATION	GOBP_REGULATION_OF_COMPLEMENT_ACTIVATION		17	-0.189195	-0.917552	0.552434	0.617524	1	379	tags=29%, list=11%, signal=33%
GOBP_POSITIVE_REGULATION_OF_RESPONSE_TO_WOUNDING	GOBP_POSITIVE_REGULATION_OF_RESPONSE_TO_WOUNDING		12	-0.217884	-0.916988	0.542857	0.61794	1	1309	tags=58%, list=37%, signal=92%
GOBP_REGULATION_OF_HORMONE_SECRETION	GOBP_REGULATION_OF_HORMONE_SECRETION		43	-0.116332	-0.916873	0.531187	0.617655	1	1418	tags=51%, list=40%, signal=84%
GOBP_POSITIVE_REGULATION_OF_ANION_TRANSMEMBRANE_TRANSPORT	GOBP_POSITIVE_REGULATION_OF_ANION_TRANSMEMBRANE_TRANSPORT		10	-0.235879	-0.916149	0.535332	0.618296	1	1304	tags=60%, list=37%, signal=94%
GOBP_ALPHA_BETA_T_CELL_DIFFERENTIATION	GOBP_ALPHA_BETA_T_CELL_DIFFERENTIATION		27	-0.14772	-0.9158	0.54267	0.618375	1	668	tags=33%, list=19%, signal=41%
GOBP_NUCLEAR_ENVELOPE_ORGANIZATION	GOBP_NUCLEAR_ENVELOPE_ORGANIZATION		16	-0.187922	-0.914758	0.548077	0.619548	1	1342	tags=56%, list=38%, signal=90%
GOBP_COLLAGEN_METABOLIC_PROCESS	GOBP_COLLAGEN_METABOLIC_PROCESS		17	-0.184678	-0.914348	0.546748	0.619733	1	2076	tags=76%, list=58%, signal=182%
GOBP_INORGANIC_ION_IMPORT_ACROSS_PLASMA_MEMBRANE	GOBP_INORGANIC_ION_IMPORT_ACROSS_PLASMA_MEMBRANE		14	-0.197181	-0.913768	0.52008	0.62019	1	320	tags=29%, list=9%, signal=31%
GOBP_REGULATION_OF_B_CELL_MEDIATED_IMMUNITY	GOBP_REGULATION_OF_B_CELL_MEDIATED_IMMUNITY		17	-0.182014	-0.910117	0.560327	0.625493	1	1245	tags=53%, list=35%, signal=81%
GOBP_REGULATION_OF_LYMPHOCYTE_DIFFERENTIATION	GOBP_REGULATION_OF_LYMPHOCYTE_DIFFERENTIATION		39	-0.122414	-0.909847	0.569388	0.625441	1	576	tags=28%, list=16%, signal=33%
GOBP_REGULATION_OF_PROTEIN_TARGETING_TO_MITOCHONDRION	GOBP_REGULATION_OF_PROTEIN_TARGETING_TO_MITOCHONDRION		10	-0.238125	-0.90975	0.552419	0.62514	1	1296	tags=60%, list=36%, signal=94%
GOBP_NEGATIVE_REGULATION_OF_MITOCHONDRION_ORGANIZATION	GOBP_NEGATIVE_REGULATION_OF_MITOCHONDRION_ORGANIZATION		15	-0.197882	-0.909022	0.539216	0.625855	1	2631	tags=93%, list=74%, signal=353%
GOBP_NEGATIVE_REGULATION_OF_RECEPTOR_MEDIATED_ENDOCYTOSIS	GOBP_NEGATIVE_REGULATION_OF_RECEPTOR_MEDIATED_ENDOCYTOSIS		11	-0.22315	-0.907497	0.590654	0.627742	1	830	tags=45%, list=23%, signal=59%
GOBP_BIOLOGICAL_PROCESS_INVOLVED_IN_INTERACTION_WITH_HOST	GOBP_BIOLOGICAL_PROCESS_INVOLVED_IN_INTERACTION_WITH_HOST		57	-0.101565	-0.90741	0.563851	0.627441	1	1336	tags=47%, list=37%, signal=74%
GOBP_REGULATION_OF_LIPID_STORAGE	GOBP_REGULATION_OF_LIPID_STORAGE		11	-0.227694	-0.905519	0.541414	0.629915	1	1788	tags=73%, list=50%, signal=145%
GOBP_MEMBRANE_LIPID_CATABOLIC_PROCESS	GOBP_MEMBRANE_LIPID_CATABOLIC_PROCESS		12	-0.214981	-0.905045	0.590361	0.630192	1	2510	tags=92%, list=70%, signal=307%
GOBP_PLASMA_LIPOPROTEIN_PARTICLE_CLEARANCE	GOBP_PLASMA_LIPOPROTEIN_PARTICLE_CLEARANCE		13	-0.204962	-0.901504	0.577465	0.63516	1	2294	tags=85%, list=64%, signal=236%
GOBP_PIGMENT_GRANULE_ORGANIZATION	GOBP_PIGMENT_GRANULE_ORGANIZATION		10	-0.231443	-0.901434	0.564315	0.63481	1	1677	tags=70%, list=47%, signal=132%
GOBP_MEMBRANE_DOCKING	GOBP_MEMBRANE_DOCKING		62	-0.100221	-0.900165	0.566462	0.636374	1	3106	tags=97%, list=87%, signal=729%
GOBP_REGULATION_OF_PHOSPHOLIPID_METABOLIC_PROCESS	GOBP_REGULATION_OF_PHOSPHOLIPID_METABOLIC_PROCESS		10	-0.234194	-0.899328	0.578629	0.637207	1	1310	tags=60%, list=37%, signal=94%
GOBP_FATTY_ACID_METABOLIC_PROCESS	GOBP_FATTY_ACID_METABOLIC_PROCESS		73	-0.0889256	-0.898612	0.555085	0.637876	1	1011	tags=37%, list=28%, signal=51%
GOBP_REGULATION_OF_NEURAL_PRECURSOR_CELL_PROLIFERATION	GOBP_REGULATION_OF_NEURAL_PRECURSOR_CELL_PROLIFERATION		10	-0.235486	-0.897977	0.569745	0.638428	1	2377	tags=90%, list=67%, signal=268%
GOBP_POSITIVE_REGULATION_OF_ALPHA_BETA_T_CELL_DIFFERENTIATION	GOBP_POSITIVE_REGULATION_OF_ALPHA_BETA_T_CELL_DIFFERENTIATION		14	-0.19694	-0.89716	0.570858	0.639209	1	576	tags=36%, list=16%, signal=42%
GOBP_MODULATION_OF_PROCESS_OF_OTHER_ORGANISM_INVOLVED_IN_SYMBIOTIC_INTERACTION	GOBP_MODULATION_OF_PROCESS_OF_OTHER_ORGANISM_INVOLVED_IN_SYMBIOTIC_INTERACTION		22	-0.161152	-0.896312	0.542056	0.640032	1	1702	tags=64%, list=48%, signal=121%
GOBP_POSITIVE_REGULATION_OF_INTERLEUKIN_2_PRODUCTION	GOBP_POSITIVE_REGULATION_OF_INTERLEUKIN_2_PRODUCTION		13	-0.208594	-0.895991	0.557875	0.640058	1	1182	tags=54%, list=33%, signal=80%
GOBP_REGULATION_OF_BLOOD_CIRCULATION	GOBP_REGULATION_OF_BLOOD_CIRCULATION		36	-0.123586	-0.893966	0.560928	0.642734	1	1350	tags=50%, list=38%, signal=80%
GOBP_REGULATION_OF_MUSCLE_CONTRACTION	GOBP_REGULATION_OF_MUSCLE_CONTRACTION		24	-0.150554	-0.893772	0.575397	0.642587	1	1104	tags=46%, list=31%, signal=66%
GOBP_REGULATION_OF_MEMBRANE_POTENTIAL	GOBP_REGULATION_OF_MEMBRANE_POTENTIAL		54	-0.101931	-0.888042	0.582205	0.650908	1	1693	tags=57%, list=47%, signal=107%
GOBP_DEMETHYLATION	GOBP_DEMETHYLATION		19	-0.170279	-0.884988	0.602251	0.655131	1	1276	tags=53%, list=36%, signal=81%
GOBP_CELL_REDOX_HOMEOSTASIS	GOBP_CELL_REDOX_HOMEOSTASIS		16	-0.189539	-0.882502	0.588957	0.658603	1	2006	tags=75%, list=56%, signal=170%
GOBP_REGULATION_OF_TISSUE_REMODELING	GOBP_REGULATION_OF_TISSUE_REMODELING		15	-0.186449	-0.881409	0.594262	0.659855	1	1481	tags=60%, list=41%, signal=102%
GOBP_REGULATION_OF_CELL_MATRIX_ADHESION	GOBP_REGULATION_OF_CELL_MATRIX_ADHESION		25	-0.147855	-0.880299	0.585462	0.66107	1	1334	tags=52%, list=37%, signal=82%
GOBP_REGULATION_OF_MONOOXYGENASE_ACTIVITY	GOBP_REGULATION_OF_MONOOXYGENASE_ACTIVITY		17	-0.176735	-0.878439	0.596806	0.663517	1	1684	tags=65%, list=47%, signal=122%
GOBP_HEMATOPOIETIC_STEM_CELL_DIFFERENTIATION	GOBP_HEMATOPOIETIC_STEM_CELL_DIFFERENTIATION		14	-0.195736	-0.878106	0.600798	0.663573	1	1856	tags=71%, list=52%, signal=148%
GOBP_HEMATOPOIETIC_PROGENITOR_CELL_DIFFERENTIATION	GOBP_HEMATOPOIETIC_PROGENITOR_CELL_DIFFERENTIATION		35	-0.125918	-0.877074	0.600807	0.664739	1	2005	tags=69%, list=56%, signal=155%
GOBP_MUSCLE_ORGAN_DEVELOPMENT	GOBP_MUSCLE_ORGAN_DEVELOPMENT		40	-0.115345	-0.875514	0.595238	0.66658	1	1201	tags=45%, list=34%, signal=67%
GOBP_POSITIVE_REGULATION_OF_INTERLEUKIN_12_PRODUCTION	GOBP_POSITIVE_REGULATION_OF_INTERLEUKIN_12_PRODUCTION		11	-0.215491	-0.874538	0.611881	0.667619	1	1182	tags=55%, list=33%, signal=81%
GOBP_ENSHEATHMENT_OF_NEURONS	GOBP_ENSHEATHMENT_OF_NEURONS		21	-0.15907	-0.874073	0.612284	0.667955	1	967	tags=43%, list=27%, signal=58%
GOBP_EAR_MORPHOGENESIS	GOBP_EAR_MORPHOGENESIS		11	-0.215363	-0.871129	0.643006	0.672143	1	533	tags=36%, list=15%, signal=43%
GOBP_NEGATIVE_REGULATION_OF_PROTEOLYSIS_INVOLVED_IN_CELLULAR_PROTEIN_CATABOLIC_PROCESS	GOBP_NEGATIVE_REGULATION_OF_PROTEOLYSIS_INVOLVED_IN_CELLULAR_PROTEIN_CATABOLIC_PROCESS		14	-0.183771	-0.868992	0.646245	0.674965	1	2664	tags=93%, list=75%, signal=364%
GOBP_POSITIVE_REGULATION_OF_CELLULAR_PROTEIN_CATABOLIC_PROCESS	GOBP_POSITIVE_REGULATION_OF_CELLULAR_PROTEIN_CATABOLIC_PROCESS		32	-0.126624	-0.865623	0.630832	0.679719	1	1562	tags=56%, list=44%, signal=99%
GOBP_REGULATION_OF_T_CELL_MIGRATION	GOBP_REGULATION_OF_T_CELL_MIGRATION		15	-0.186899	-0.864904	0.627219	0.680365	1	765	tags=40%, list=21%, signal=51%
GOBP_POTASSIUM_ION_TRANSPORT	GOBP_POTASSIUM_ION_TRANSPORT		36	-0.126131	-0.863609	0.616142	0.681906	1	1341	tags=50%, list=38%, signal=79%
GOBP_NEGATIVE_REGULATION_OF_ENDOTHELIAL_CELL_PROLIFERATION	GOBP_NEGATIVE_REGULATION_OF_ENDOTHELIAL_CELL_PROLIFERATION		10	-0.219708	-0.860746	0.639535	0.685872	1	2076	tags=80%, list=58%, signal=190%
GOBP_BLASTOCYST_DEVELOPMENT	GOBP_BLASTOCYST_DEVELOPMENT		25	-0.143163	-0.860235	0.62749	0.686182	1	922	tags=40%, list=26%, signal=54%
GOBP_MIDBRAIN_DEVELOPMENT	GOBP_MIDBRAIN_DEVELOPMENT		20	-0.159459	-0.860014	0.625755	0.686032	1	1935	tags=70%, list=54%, signal=152%
GOBP_RECEPTOR_MEDIATED_ENDOCYTOSIS	GOBP_RECEPTOR_MEDIATED_ENDOCYTOSIS		61	-0.0945133	-0.858535	0.614391	0.687817	1	1543	tags=52%, list=43%, signal=91%
GOBP_SKELETAL_MUSCLE_ORGAN_DEVELOPMENT	GOBP_SKELETAL_MUSCLE_ORGAN_DEVELOPMENT		25	-0.145069	-0.858527	0.637895	0.687338	1	1201	tags=48%, list=34%, signal=72%
GOBP_RESPONSE_TO_INTERLEUKIN_7	GOBP_RESPONSE_TO_INTERLEUKIN_7		13	-0.196771	-0.857908	0.643585	0.687838	1	125	tags=23%, list=3%, signal=24%
GOBP_STEROL_BIOSYNTHETIC_PROCESS	GOBP_STEROL_BIOSYNTHETIC_PROCESS		20	-0.16098	-0.854042	0.626775	0.693398	1	2644	tags=90%, list=74%, signal=344%
GOBP_CELL_DEATH_IN_RESPONSE_TO_OXIDATIVE_STRESS	GOBP_CELL_DEATH_IN_RESPONSE_TO_OXIDATIVE_STRESS		25	-0.143096	-0.850879	0.666008	0.697883	1	1208	tags=48%, list=34%, signal=72%
GOBP_REGULATION_OF_RESPONSE_TO_REACTIVE_OXYGEN_SPECIES	GOBP_REGULATION_OF_RESPONSE_TO_REACTIVE_OXYGEN_SPECIES		11	-0.208905	-0.847843	0.650924	0.702284	1	556	tags=36%, list=16%, signal=43%
GOBP_BIOMINERALIZATION	GOBP_BIOMINERALIZATION		20	-0.156982	-0.846962	0.670125	0.703118	1	1408	tags=55%, list=39%, signal=90%
GOBP_NEGATIVE_REGULATION_OF_CALCIUM_ION_TRANSPORT	GOBP_NEGATIVE_REGULATION_OF_CALCIUM_ION_TRANSPORT		12	-0.199064	-0.843927	0.650099	0.707381	1	2269	tags=83%, list=64%, signal=228%
GOBP_RRNA_CATABOLIC_PROCESS	GOBP_RRNA_CATABOLIC_PROCESS		10	-0.220045	-0.842448	0.677019	0.709171	1	2432	tags=90%, list=68%, signal=281%
GOBP_WNT_SIGNALING_PATHWAY_CALCIUM_MODULATING_PATHWAY	GOBP_WNT_SIGNALING_PATHWAY_CALCIUM_MODULATING_PATHWAY		10	-0.222965	-0.841962	0.678643	0.709411	1	1350	tags=60%, list=38%, signal=96%
GOBP_NADP_METABOLIC_PROCESS	GOBP_NADP_METABOLIC_PROCESS		14	-0.184092	-0.840351	0.645875	0.711474	1	2918	tags=100%, list=82%, signal=544%
GOBP_STEM_CELL_DIFFERENTIATION	GOBP_STEM_CELL_DIFFERENTIATION		33	-0.123301	-0.839947	0.65	0.711553	1	1513	tags=55%, list=42%, signal=94%
GOBP_POSITIVE_REGULATION_OF_BLOOD_VESSEL_ENDOTHELIAL_CELL_MIGRATION	GOBP_POSITIVE_REGULATION_OF_BLOOD_VESSEL_ENDOTHELIAL_CELL_MIGRATION		10	-0.221898	-0.837909	0.681818	0.714134	1	1711	tags=70%, list=48%, signal=134%
GOBP_REGULATION_OF_RESPONSE_TO_OXIDATIVE_STRESS	GOBP_REGULATION_OF_RESPONSE_TO_OXIDATIVE_STRESS		23	-0.147684	-0.8312	0.663347	0.723907	1	564	tags=30%, list=16%, signal=36%
GOBP_RESPONSE_TO_COLD	GOBP_RESPONSE_TO_COLD		12	-0.2	-0.826394	0.670808	0.730903	1	2861	tags=100%, list=80%, signal=501%
GOBP_POSITIVE_REGULATION_OF_PEPTIDE_HORMONE_SECRETION	GOBP_POSITIVE_REGULATION_OF_PEPTIDE_HORMONE_SECRETION		16	-0.167674	-0.820564	0.649899	0.739307	1	1414	tags=56%, list=40%, signal=93%
GOBP_COLUMNAR_CUBOIDAL_EPITHELIAL_CELL_DIFFERENTIATION	GOBP_COLUMNAR_CUBOIDAL_EPITHELIAL_CELL_DIFFERENTIATION		10	-0.211623	-0.819701	0.677932	0.740102	1	676	tags=40%, list=19%, signal=49%
GOBP_NEGATIVE_REGULATION_OF_CATION_TRANSMEMBRANE_TRANSPORT	GOBP_NEGATIVE_REGULATION_OF_CATION_TRANSMEMBRANE_TRANSPORT		19	-0.161272	-0.816786	0.673004	0.744092	1	1684	tags=63%, list=47%, signal=119%
GOBP_CERAMIDE_METABOLIC_PROCESS	GOBP_CERAMIDE_METABOLIC_PROCESS		27	-0.130617	-0.816431	0.71116	0.744131	1	1787	tags=63%, list=50%, signal=125%
GOBP_HIPPO_SIGNALING	GOBP_HIPPO_SIGNALING		11	-0.202854	-0.815569	0.681435	0.744953	1	1227	tags=55%, list=34%, signal=83%
GOBP_BLASTOCYST_FORMATION	GOBP_BLASTOCYST_FORMATION		10	-0.212128	-0.815014	0.679089	0.745274	1	2103	tags=80%, list=59%, signal=194%
GOBP_METENCEPHALON_DEVELOPMENT	GOBP_METENCEPHALON_DEVELOPMENT		18	-0.157256	-0.813295	0.680312	0.747346	1	1625	tags=61%, list=45%, signal=112%
GOBP_REGULATION_OF_BONE_REMODELING	GOBP_REGULATION_OF_BONE_REMODELING		10	-0.213026	-0.811858	0.693069	0.74899	1	671	tags=40%, list=19%, signal=49%
GOBP_ANTIGEN_PROCESSING_AND_PRESENTATION_OF_PEPTIDE_ANTIGEN_VIA_MHC_CLASS_I	GOBP_ANTIGEN_PROCESSING_AND_PRESENTATION_OF_PEPTIDE_ANTIGEN_VIA_MHC_CLASS_I		24	-0.140361	-0.811439	0.685371	0.749074	1	1289	tags=50%, list=36%, signal=78%
GOBP_POSITIVE_REGULATION_OF_TELOMERE_MAINTENANCE_VIA_TELOMERE_LENGTHENING	GOBP_POSITIVE_REGULATION_OF_TELOMERE_MAINTENANCE_VIA_TELOMERE_LENGTHENING		15	-0.170612	-0.808631	0.710173	0.752779	1	2728	tags=93%, list=76%, signal=393%
GOBP_EAR_DEVELOPMENT	GOBP_EAR_DEVELOPMENT		26	-0.134821	-0.808103	0.692464	0.753077	1	622	tags=31%, list=17%, signal=37%
GOBP_POSITIVE_REGULATION_OF_PROTEIN_ACETYLATION	GOBP_POSITIVE_REGULATION_OF_PROTEIN_ACETYLATION		15	-0.175129	-0.806183	0.70625	0.755495	1	1045	tags=47%, list=29%, signal=66%
GOBP_HYDROGEN_PEROXIDE_METABOLIC_PROCESS	GOBP_HYDROGEN_PEROXIDE_METABOLIC_PROCESS		11	-0.196957	-0.805814	0.715953	0.755525	1	1248	tags=55%, list=35%, signal=84%
GOBP_THIOESTER_METABOLIC_PROCESS	GOBP_THIOESTER_METABOLIC_PROCESS		27	-0.131202	-0.804931	0.731092	0.756367	1	2711	tags=89%, list=76%, signal=366%
GOBP_DETOXIFICATION	GOBP_DETOXIFICATION		33	-0.118301	-0.802264	0.705051	0.759853	1	773	tags=33%, list=22%, signal=42%
GOBP_REGULATION_OF_MYELINATION	GOBP_REGULATION_OF_MYELINATION		12	-0.189794	-0.800643	0.712	0.761793	1	516	tags=33%, list=14%, signal=39%
GOBP_EMBRYONIC_ORGAN_MORPHOGENESIS	GOBP_EMBRYONIC_ORGAN_MORPHOGENESIS		31	-0.120943	-0.797401	0.738614	0.766109	1	725	tags=32%, list=20%, signal=40%
GOBP_GLIAL_CELL_PROLIFERATION	GOBP_GLIAL_CELL_PROLIFERATION		12	-0.19176	-0.797341	0.701613	0.765655	1	509	tags=33%, list=14%, signal=39%
GOBP_PROTEIN_HOMOTETRAMERIZATION	GOBP_PROTEIN_HOMOTETRAMERIZATION		16	-0.164651	-0.796884	0.72421	0.76581	1	755	tags=38%, list=21%, signal=47%
GOBP_STEROL_METABOLIC_PROCESS	GOBP_STEROL_METABOLIC_PROCESS		39	-0.107405	-0.796774	0.706365	0.765447	1	2644	tags=85%, list=74%, signal=322%
GOBP_POSITIVE_REGULATION_OF_NEURON_DIFFERENTIATION	GOBP_POSITIVE_REGULATION_OF_NEURON_DIFFERENTIATION		11	-0.195425	-0.794421	0.735294	0.768494	1	604	tags=36%, list=17%, signal=44%
GOBP_SKELETAL_SYSTEM_DEVELOPMENT	GOBP_SKELETAL_SYSTEM_DEVELOPMENT		74	-0.0800534	-0.792475	0.718447	0.770866	1	976	tags=35%, list=27%, signal=47%
GOBP_POSITIVE_REGULATION_OF_CELLULAR_AMIDE_METABOLIC_PROCESS	GOBP_POSITIVE_REGULATION_OF_CELLULAR_AMIDE_METABOLIC_PROCESS		47	-0.0958865	-0.786363	0.705155	0.779246	1	2703	tags=85%, list=76%, signal=345%
GOBP_RESPONSE_TO_METAL_ION	GOBP_RESPONSE_TO_METAL_ION		81	-0.0740387	-0.785718	0.742857	0.779645	1	845	tags=31%, list=24%, signal=40%
GOBP_EYE_MORPHOGENESIS	GOBP_EYE_MORPHOGENESIS		14	-0.171404	-0.783993	0.725296	0.781729	1	922	tags=43%, list=26%, signal=58%
GOBP_POSITIVE_REGULATION_OF_VIRAL_PROCESS	GOBP_POSITIVE_REGULATION_OF_VIRAL_PROCESS		22	-0.137004	-0.780742	0.716327	0.786016	1	1463	tags=55%, list=41%, signal=92%
GOBP_REGULATION_OF_TELOMERASE_ACTIVITY	GOBP_REGULATION_OF_TELOMERASE_ACTIVITY		15	-0.170612	-0.77911	0.726733	0.787876	1	2728	tags=93%, list=76%, signal=393%
GOBP_NUCLEOTIDE_PHOSPHORYLATION	GOBP_NUCLEOTIDE_PHOSPHORYLATION		32	-0.115466	-0.779065	0.712851	0.7874	1	2048	tags=69%, list=57%, signal=160%
GOBP_REGULATION_OF_INTRINSIC_APOPTOTIC_SIGNALING_PATHWAY_IN_RESPONSE_TO_DNA_DAMAGE	GOBP_REGULATION_OF_INTRINSIC_APOPTOTIC_SIGNALING_PATHWAY_IN_RESPONSE_TO_DNA_DAMAGE		11	-0.191749	-0.777502	0.726337	0.789165	1	1916	tags=73%, list=54%, signal=156%
GOBP_REGULATION_OF_TELOMERE_CAPPING	GOBP_REGULATION_OF_TELOMERE_CAPPING		10	-0.201067	-0.776945	0.722656	0.789488	1	1428	tags=60%, list=40%, signal=100%
GOBP_NEGATIVE_REGULATION_OF_UBIQUITIN_DEPENDENT_PROTEIN_CATABOLIC_PROCESS	GOBP_NEGATIVE_REGULATION_OF_UBIQUITIN_DEPENDENT_PROTEIN_CATABOLIC_PROCESS		13	-0.178205	-0.776323	0.754639	0.789833	1	2664	tags=92%, list=75%, signal=362%
GOBP_CARBOHYDRATE_DERIVATIVE_CATABOLIC_PROCESS	GOBP_CARBOHYDRATE_DERIVATIVE_CATABOLIC_PROCESS		57	-0.0877193	-0.774348	0.732932	0.792196	1	382	tags=19%, list=11%, signal=21%
GOBP_NEURAL_TUBE_FORMATION	GOBP_NEURAL_TUBE_FORMATION		21	-0.144399	-0.770175	0.765385	0.79784	1	849	tags=38%, list=24%, signal=50%
GOBP_OLIGODENDROCYTE_DIFFERENTIATION	GOBP_OLIGODENDROCYTE_DIFFERENTIATION		14	-0.171404	-0.770132	0.748954	0.797361	1	2708	tags=93%, list=76%, signal=382%
GOBP_RETROGRADE_VESICLE_MEDIATED_TRANSPORT_GOLGI_TO_ENDOPLASMIC_RETICULUM	GOBP_RETROGRADE_VESICLE_MEDIATED_TRANSPORT_GOLGI_TO_ENDOPLASMIC_RETICULUM		22	-0.137081	-0.770081	0.748515	0.796888	1	2924	tags=95%, list=82%, signal=523%
GOBP_POSITIVE_REGULATION_OF_DNA_BINDING	GOBP_POSITIVE_REGULATION_OF_DNA_BINDING		12	-0.184644	-0.768082	0.75098	0.799317	1	2618	tags=92%, list=73%, signal=342%
GOBP_NEURON_PROJECTION_REGENERATION	GOBP_NEURON_PROJECTION_REGENERATION		13	-0.172909	-0.767055	0.761711	0.800233	1	1309	tags=54%, list=37%, signal=85%
GOBP_REGULATION_OF_ANIMAL_ORGAN_MORPHOGENESIS	GOBP_REGULATION_OF_ANIMAL_ORGAN_MORPHOGENESIS		22	-0.134392	-0.764403	0.752941	0.803374	1	1797	tags=64%, list=50%, signal=127%
GOBP_REGULATION_OF_MITOCHONDRIAL_MEMBRANE_PERMEABILITY	GOBP_REGULATION_OF_MITOCHONDRIAL_MEMBRANE_PERMEABILITY		20	-0.142005	-0.763266	0.761044	0.804455	1	1104	tags=45%, list=31%, signal=65%
GOBP_FAT_CELL_DIFFERENTIATION	GOBP_FAT_CELL_DIFFERENTIATION		33	-0.114756	-0.762564	0.750507	0.804872	1	1435	tags=52%, list=40%, signal=85%
GOBP_B_CELL_RECEPTOR_SIGNALING_PATHWAY	GOBP_B_CELL_RECEPTOR_SIGNALING_PATHWAY		27	-0.124077	-0.761466	0.78252	0.805909	1	1281	tags=48%, list=36%, signal=75%
GOBP_CARBOXYLIC_ACID_TRANSPORT	GOBP_CARBOXYLIC_ACID_TRANSPORT		40	-0.100113	-0.760071	0.777328	0.807338	1	719	tags=30%, list=20%, signal=37%
GOBP_LYMPHOCYTE_CHEMOTAXIS	GOBP_LYMPHOCYTE_CHEMOTAXIS		11	-0.18769	-0.759841	0.774067	0.80708	1	1281	tags=55%, list=36%, signal=85%
GOBP_SPHINGOLIPID_METABOLIC_PROCESS	GOBP_SPHINGOLIPID_METABOLIC_PROCESS		40	-0.101132	-0.759455	0.771484	0.807071	1	1787	tags=60%, list=50%, signal=119%
GOBP_EXPORT_ACROSS_PLASMA_MEMBRANE	GOBP_EXPORT_ACROSS_PLASMA_MEMBRANE		10	-0.191746	-0.75877	0.778865	0.807519	1	1104	tags=50%, list=31%, signal=72%
GOBP_ENDOTHELIAL_CELL_PROLIFERATION	GOBP_ENDOTHELIAL_CELL_PROLIFERATION		24	-0.128288	-0.75872	0.780439	0.807035	1	2076	tags=71%, list=58%, signal=168%
GOBP_PROTEIN_ADP_RIBOSYLATION	GOBP_PROTEIN_ADP_RIBOSYLATION		10	-0.201067	-0.757138	0.759109	0.808693	1	1428	tags=60%, list=40%, signal=100%
GOBP_ESTABLISHMENT_OF_SPINDLE_ORIENTATION	GOBP_ESTABLISHMENT_OF_SPINDLE_ORIENTATION		10	-0.19461	-0.751309	0.795132	0.816316	1	1451	tags=60%, list=41%, signal=101%
GOBP_ESTABLISHMENT_OF_MITOTIC_SPINDLE_ORIENTATION	GOBP_ESTABLISHMENT_OF_MITOTIC_SPINDLE_ORIENTATION		10	-0.19461	-0.748536	0.780384	0.819686	1	1451	tags=60%, list=41%, signal=101%
GOBP_ORGANIC_ACID_TRANSPORT	GOBP_ORGANIC_ACID_TRANSPORT		48	-0.0906877	-0.74532	0.783019	0.823501	1	3179	tags=98%, list=89%, signal=878%
GOBP_NEPHRON_DEVELOPMENT	GOBP_NEPHRON_DEVELOPMENT		16	-0.154246	-0.740596	0.778656	0.829437	1	1685	tags=63%, list=47%, signal=118%
GOBP_REGULATION_OF_OXIDATIVE_STRESS_INDUCED_CELL_DEATH	GOBP_REGULATION_OF_OXIDATIVE_STRESS_INDUCED_CELL_DEATH		16	-0.155582	-0.738953	0.795918	0.831049	1	564	tags=31%, list=16%, signal=37%
GOBP_REGULATION_OF_PROTEIN_MODIFICATION_BY_SMALL_PROTEIN_CONJUGATION_OR_REMOVAL	GOBP_REGULATION_OF_PROTEIN_MODIFICATION_BY_SMALL_PROTEIN_CONJUGATION_OR_REMOVAL		67	-0.0772202	-0.736346	0.796154	0.83403	1	1543	tags=51%, list=43%, signal=88%
GOBP_T_CELL_MIGRATION	GOBP_T_CELL_MIGRATION		19	-0.143259	-0.735906	0.807767	0.834025	1	808	tags=37%, list=23%, signal=47%
GOBP_NEGATIVE_REGULATION_OF_CYCLIN_DEPENDENT_PROTEIN_KINASE_ACTIVITY	GOBP_NEGATIVE_REGULATION_OF_CYCLIN_DEPENDENT_PROTEIN_KINASE_ACTIVITY		14	-0.15964	-0.733912	0.799591	0.836166	1	1219	tags=50%, list=34%, signal=76%
GOBP_NATURAL_KILLER_CELL_MEDIATED_IMMUNITY	GOBP_NATURAL_KILLER_CELL_MEDIATED_IMMUNITY		13	-0.166166	-0.733699	0.812741	0.835887	1	1333	tags=54%, list=37%, signal=86%
GOBP_POST_TRANSLATIONAL_PROTEIN_MODIFICATION	GOBP_POST_TRANSLATIONAL_PROTEIN_MODIFICATION		73	-0.072784	-0.732229	0.819444	0.837288	1	1410	tags=47%, list=39%, signal=75%
GOBP_GLUTATHIONE_METABOLIC_PROCESS	GOBP_GLUTATHIONE_METABOLIC_PROCESS		18	-0.143563	-0.728125	0.791411	0.842292	1	2269	tags=78%, list=64%, signal=212%
GOBP_REGULATION_OF_TRANSMEMBRANE_RECEPTOR_PROTEIN_SERINE_THREONINE_KINASE_SIGNALING_PATHWAY	GOBP_REGULATION_OF_TRANSMEMBRANE_RECEPTOR_PROTEIN_SERINE_THREONINE_KINASE_SIGNALING_PATHWAY		39	-0.10059	-0.723947	0.803502	0.84724	1	1569	tags=54%, list=44%, signal=95%
GOBP_POSITIVE_REGULATION_OF_LYMPHOCYTE_MIGRATION	GOBP_POSITIVE_REGULATION_OF_LYMPHOCYTE_MIGRATION		10	-0.186637	-0.718669	0.815534	0.853342	1	765	tags=40%, list=21%, signal=51%
GOBP_POSITIVE_REGULATION_OF_T_CELL_MIGRATION	GOBP_POSITIVE_REGULATION_OF_T_CELL_MIGRATION		10	-0.186637	-0.71777	0.805274	0.853957	1	765	tags=40%, list=21%, signal=51%
GOBP_POSITIVE_REGULATION_OF_PEPTIDYL_LYSINE_ACETYLATION	GOBP_POSITIVE_REGULATION_OF_PEPTIDYL_LYSINE_ACETYLATION		12	-0.171536	-0.717056	0.799172	0.854328	1	581	tags=33%, list=16%, signal=40%
GOBP_REGULATION_OF_IMMUNOGLOBULIN_PRODUCTION	GOBP_REGULATION_OF_IMMUNOGLOBULIN_PRODUCTION		19	-0.136504	-0.716872	0.821918	0.853977	1	1584	tags=58%, list=44%, signal=103%
GOBP_NUCLEOSIDE_DIPHOSPHATE_METABOLIC_PROCESS	GOBP_NUCLEOSIDE_DIPHOSPHATE_METABOLIC_PROCESS		37	-0.103681	-0.716226	0.813953	0.854178	1	2048	tags=68%, list=57%, signal=157%
GOBP_POSITIVE_REGULATION_OF_JUN_KINASE_ACTIVITY	GOBP_POSITIVE_REGULATION_OF_JUN_KINASE_ACTIVITY		12	-0.169944	-0.715335	0.819734	0.854765	1	1182	tags=50%, list=33%, signal=74%
GOBP_PROTEOGLYCAN_BIOSYNTHETIC_PROCESS	GOBP_PROTEOGLYCAN_BIOSYNTHETIC_PROCESS		11	-0.176125	-0.700299	0.841797	0.873238	1	348	tags=27%, list=10%, signal=30%
GOBP_PRIMARY_NEURAL_TUBE_FORMATION	GOBP_PRIMARY_NEURAL_TUBE_FORMATION		19	-0.13172	-0.699728	0.851107	0.873353	1	849	tags=37%, list=24%, signal=48%
GOBP_REGULATION_OF_B_CELL_ACTIVATION	GOBP_REGULATION_OF_B_CELL_ACTIVATION		50	-0.0837706	-0.697829	0.864971	0.8751	1	849	tags=32%, list=24%, signal=41%
GOBP_POSITIVE_REGULATION_OF_MEMBRANE_PERMEABILITY	GOBP_POSITIVE_REGULATION_OF_MEMBRANE_PERMEABILITY		18	-0.136341	-0.69628	0.852823	0.876382	1	1104	tags=44%, list=31%, signal=64%
GOBP_REGULATION_OF_HEART_RATE	GOBP_REGULATION_OF_HEART_RATE		11	-0.168313	-0.695971	0.851695	0.876177	1	1350	tags=55%, list=38%, signal=87%
GOBP_DETECTION_OF_STIMULUS	GOBP_DETECTION_OF_STIMULUS		52	-0.0814903	-0.691995	0.839679	0.88034	1	195	tags=13%, list=5%, signal=14%
GOBP_AMINO_ACID_TRANSPORT	GOBP_AMINO_ACID_TRANSPORT		28	-0.111174	-0.691429	0.853282	0.880393	1	3179	tags=100%, list=89%, signal=902%
GOBP_LOW_DENSITY_LIPOPROTEIN_PARTICLE_CLEARANCE	GOBP_LOW_DENSITY_LIPOPROTEIN_PARTICLE_CLEARANCE		10	-0.179899	-0.689267	0.860324	0.882363	1	2575	tags=90%, list=72%, signal=322%
GOBP_REGULATION_OF_LIPID_BIOSYNTHETIC_PROCESS	GOBP_REGULATION_OF_LIPID_BIOSYNTHETIC_PROCESS		37	-0.0957758	-0.686006	0.861868	0.88563	1	1014	tags=38%, list=28%, signal=52%
GOBP_MONOCARBOXYLIC_ACID_BIOSYNTHETIC_PROCESS	GOBP_MONOCARBOXYLIC_ACID_BIOSYNTHETIC_PROCESS		37	-0.0966244	-0.684917	0.842413	0.886277	1	1011	tags=38%, list=28%, signal=52%
GOBP_REGULATION_OF_POTASSIUM_ION_TRANSMEMBRANE_TRANSPORTER_ACTIVITY	GOBP_REGULATION_OF_POTASSIUM_ION_TRANSMEMBRANE_TRANSPORTER_ACTIVITY		12	-0.162734	-0.680914	0.864372	0.89033	1	910	tags=42%, list=25%, signal=56%
GOBP_MULTICELLULAR_ORGANISM_GROWTH	GOBP_MULTICELLULAR_ORGANISM_GROWTH		27	-0.110651	-0.680274	0.860511	0.890433	1	1064	tags=41%, list=30%, signal=58%
GOBP_CELLULAR_RESPONSE_TO_KETONE	GOBP_CELLULAR_RESPONSE_TO_KETONE		23	-0.118674	-0.674178	0.85098	0.896618	1	2220	tags=74%, list=62%, signal=194%
GOBP_APOPTOTIC_MITOCHONDRIAL_CHANGES	GOBP_APOPTOTIC_MITOCHONDRIAL_CHANGES		29	-0.1052	-0.671842	0.872587	0.898571	1	860	tags=34%, list=24%, signal=45%
GOBP_OLIGOSACCHARIDE_METABOLIC_PROCESS	GOBP_OLIGOSACCHARIDE_METABOLIC_PROCESS		11	-0.166603	-0.666346	0.885149	0.903991	1	2655	tags=91%, list=74%, signal=353%
GOBP_POSITIVE_REGULATION_OF_PROTEOLYSIS_INVOLVED_IN_CELLULAR_PROTEIN_CATABOLIC_PROCESS	GOBP_POSITIVE_REGULATION_OF_PROTEOLYSIS_INVOLVED_IN_CELLULAR_PROTEIN_CATABOLIC_PROCESS		27	-0.109763	-0.66602	0.881453	0.903739	1	2787	tags=89%, list=78%, signal=401%
GOBP_NEGATIVE_REGULATION_OF_ORGANELLE_ASSEMBLY	GOBP_NEGATIVE_REGULATION_OF_ORGANELLE_ASSEMBLY		12	-0.159363	-0.661803	0.882235	0.907785	1	1815	tags=67%, list=51%, signal=135%
GOBP_NEGATIVE_REGULATION_OF_PROTEASOMAL_PROTEIN_CATABOLIC_PROCESS	GOBP_NEGATIVE_REGULATION_OF_PROTEASOMAL_PROTEIN_CATABOLIC_PROCESS		11	-0.164075	-0.658166	0.893069	0.910942	1	2664	tags=91%, list=75%, signal=357%
GOBP_ORGANIC_HYDROXY_COMPOUND_METABOLIC_PROCESS	GOBP_ORGANIC_HYDROXY_COMPOUND_METABOLIC_PROCESS		119	-0.0520604	-0.653166	0.887734	0.915443	1	2973	tags=88%, list=83%, signal=509%
GOBP_NEURAL_PRECURSOR_CELL_PROLIFERATION	GOBP_NEURAL_PRECURSOR_CELL_PROLIFERATION		26	-0.10866	-0.649513	0.901701	0.918576	1	440	tags=23%, list=12%, signal=26%
GOBP_MITOCHONDRIAL_OUTER_MEMBRANE_PERMEABILIZATION	GOBP_MITOCHONDRIAL_OUTER_MEMBRANE_PERMEABILIZATION		14	-0.14105	-0.647851	0.89022	0.919571	1	1030	tags=43%, list=29%, signal=60%
GOBP_INTRINSIC_APOPTOTIC_SIGNALING_PATHWAY_IN_RESPONSE_TO_OXIDATIVE_STRESS	GOBP_INTRINSIC_APOPTOTIC_SIGNALING_PATHWAY_IN_RESPONSE_TO_OXIDATIVE_STRESS		15	-0.140268	-0.647155	0.881391	0.919668	1	1169	tags=47%, list=33%, signal=69%
GOBP_MONOSACCHARIDE_BIOSYNTHETIC_PROCESS	GOBP_MONOSACCHARIDE_BIOSYNTHETIC_PROCESS		27	-0.105365	-0.639925	0.910448	0.926099	1	2538	tags=81%, list=71%, signal=279%
GOBP_ASSOCIATIVE_LEARNING	GOBP_ASSOCIATIVE_LEARNING		10	-0.163728	-0.638488	0.884692	0.926828	1	1561	tags=60%, list=44%, signal=106%
GOBP_INTRINSIC_APOPTOTIC_SIGNALING_PATHWAY	GOBP_INTRINSIC_APOPTOTIC_SIGNALING_PATHWAY		78	-0.0613579	-0.637037	0.920696	0.927558	1	1710	tags=54%, list=48%, signal=101%
GOBP_NON_RECOMBINATIONAL_REPAIR	GOBP_NON_RECOMBINATIONAL_REPAIR		35	-0.0914011	-0.635445	0.894094	0.928447	1	188	tags=14%, list=5%, signal=15%
GOBP_ENDOPLASMIC_RETICULUM_ORGANIZATION	GOBP_ENDOPLASMIC_RETICULUM_ORGANIZATION		15	-0.132996	-0.625299	0.915152	0.936781	1	1433	tags=53%, list=40%, signal=89%
GOBP_ORGANIC_ANION_TRANSPORT	GOBP_ORGANIC_ANION_TRANSPORT		58	-0.0681216	-0.618312	0.958071	0.942133	1	747	tags=28%, list=21%, signal=34%
GOBP_RESPONSE_TO_ABIOTIC_STIMULUS	GOBP_RESPONSE_TO_ABIOTIC_STIMULUS		282	-0.0331307	-0.616654	0.938614	0.942911	1	2780	tags=81%, list=78%, signal=336%
GOBP_CELL_PROJECTION_ASSEMBLY	GOBP_CELL_PROJECTION_ASSEMBLY		136	-0.0453588	-0.61167	0.924565	0.946388	1	1815	tags=55%, list=51%, signal=108%
GOBP_REGULATION_OF_POTASSIUM_ION_TRANSPORT	GOBP_REGULATION_OF_POTASSIUM_ION_TRANSPORT		16	-0.125422	-0.608356	0.939689	0.948425	1	1341	tags=50%, list=38%, signal=80%
GOBP_CLATHRIN_DEPENDENT_ENDOCYTOSIS	GOBP_CLATHRIN_DEPENDENT_ENDOCYTOSIS		13	-0.136512	-0.608078	0.964	0.948036	1	889	tags=38%, list=25%, signal=51%
GOBP_NEGATIVE_REGULATION_OF_PROTEASOMAL_UBIQUITIN_DEPENDENT_PROTEIN_CATABOLIC_PROCESS	GOBP_NEGATIVE_REGULATION_OF_PROTEASOMAL_UBIQUITIN_DEPENDENT_PROTEIN_CATABOLIC_PROCESS		10	-0.154913	-0.60458	0.93	0.950094	1	2664	tags=90%, list=75%, signal=353%
GOBP_ALCOHOL_METABOLIC_PROCESS	GOBP_ALCOHOL_METABOLIC_PROCESS		87	-0.0554857	-0.602178	0.953629	0.951253	1	2928	tags=87%, list=82%, signal=473%
GOBP_POSITIVE_REGULATION_OF_B_CELL_MEDIATED_IMMUNITY	GOBP_POSITIVE_REGULATION_OF_B_CELL_MEDIATED_IMMUNITY		12	-0.14279	-0.599501	0.943396	0.952602	1	88	tags=17%, list=2%, signal=17%
GOBP_REGULATION_OF_HEART_CONTRACTION	GOBP_REGULATION_OF_HEART_CONTRACTION		30	-0.0897609	-0.589313	0.94971	0.959069	1	1350	tags=47%, list=38%, signal=74%
GOBP_PROTEIN_LOCALIZATION_TO_MICROTUBULE_ORGANIZING_CENTER	GOBP_PROTEIN_LOCALIZATION_TO_MICROTUBULE_ORGANIZING_CENTER		11	-0.144086	-0.580838	0.958661	0.963982	1	1761	tags=64%, list=49%, signal=125%
GOBP_RESPONSE_TO_ISCHEMIA	GOBP_RESPONSE_TO_ISCHEMIA		14	-0.127319	-0.575863	0.961693	0.966375	1	1334	tags=50%, list=37%, signal=79%
GOBP_POSITIVE_REGULATION_OF_CELL_SUBSTRATE_JUNCTION_ORGANIZATION	GOBP_POSITIVE_REGULATION_OF_CELL_SUBSTRATE_JUNCTION_ORGANIZATION		10	-0.151319	-0.57502	0.953252	0.966266	1	1248	tags=50%, list=35%, signal=77%
GOBP_REGULATION_OF_PROTEIN_ACETYLATION	GOBP_REGULATION_OF_PROTEIN_ACETYLATION		22	-0.103022	-0.571901	0.950298	0.967454	1	1746	tags=59%, list=49%, signal=115%
GOBP_NUCLEOSIDE_BISPHOSPHATE_METABOLIC_PROCESS	GOBP_NUCLEOSIDE_BISPHOSPHATE_METABOLIC_PROCESS		37	-0.0799877	-0.566472	0.963415	0.969779	1	2711	tags=84%, list=76%, signal=344%
GOBP_REGULATION_OF_MEMBRANE_PERMEABILITY	GOBP_REGULATION_OF_MEMBRANE_PERMEABILITY		22	-0.100922	-0.561044	0.962733	0.972066	1	1104	tags=41%, list=31%, signal=59%
GOBP_SPROUTING_ANGIOGENESIS	GOBP_SPROUTING_ANGIOGENESIS		22	-0.1021	-0.55802	0.962719	0.972955	1	2074	tags=68%, list=58%, signal=162%
GOBP_CELLULAR_RESPONSE_TO_HYDROGEN_PEROXIDE	GOBP_CELLULAR_RESPONSE_TO_HYDROGEN_PEROXIDE		26	-0.0909801	-0.551353	0.978	0.975615	1	1327	tags=46%, list=37%, signal=73%
GOBP_RESPONSE_TO_HYDROGEN_PEROXIDE	GOBP_RESPONSE_TO_HYDROGEN_PEROXIDE		34	-0.0798391	-0.544723	0.970772	0.978064	1	559	tags=24%, list=16%, signal=28%
GOBP_REGULATION_OF_ESTABLISHMENT_OF_PROTEIN_LOCALIZATION_TO_MITOCHONDRION	GOBP_REGULATION_OF_ESTABLISHMENT_OF_PROTEIN_LOCALIZATION_TO_MITOCHONDRION		17	-0.108563	-0.539095	0.974257	0.979925	1	1296	tags=47%, list=36%, signal=74%
GOBP_NEGATIVE_REGULATION_OF_INNATE_IMMUNE_RESPONSE	GOBP_NEGATIVE_REGULATION_OF_INNATE_IMMUNE_RESPONSE		10	-0.135879	-0.520547	0.988743	0.986175	1	3089	tags=100%, list=86%, signal=737%
GOBP_CHAPERONE_COFACTOR_DEPENDENT_PROTEIN_REFOLDING	GOBP_CHAPERONE_COFACTOR_DEPENDENT_PROTEIN_REFOLDING		10	-0.127288	-0.4978	0.987342	0.991838	1	262	tags=20%, list=7%, signal=22%
GOBP_REGULATION_OF_CARDIAC_MUSCLE_CONTRACTION	GOBP_REGULATION_OF_CARDIAC_MUSCLE_CONTRACTION		10	-0.129197	-0.489854	0.980159	0.992984	1	1684	tags=60%, list=47%, signal=113%
GOBP_REGULATION_OF_B_CELL_DIFFERENTIATION	GOBP_REGULATION_OF_B_CELL_DIFFERENTIATION		10	-0.12712	-0.476936	0.995789	0.99474	1	2763	tags=90%, list=77%, signal=396%
GOBP_MODULATION_BY_SYMBIONT_OF_ENTRY_INTO_HOST	GOBP_MODULATION_BY_SYMBIONT_OF_ENTRY_INTO_HOST		13	-0.111073	-0.476601	0.992016	0.994145	1	430	tags=23%, list=12%, signal=26%
GOBP_ESTABLISHMENT_OF_MITOTIC_SPINDLE_LOCALIZATION	GOBP_ESTABLISHMENT_OF_MITOTIC_SPINDLE_LOCALIZATION		12	-0.112453	-0.466806	0.991735	0.994972	1	196	tags=17%, list=5%, signal=18%

## Sheet: GO_UP
NAME	GS<br> follow link to MSigDB	GS DETAILS	SIZE	ES	NES	NOM p-val	FDR q-val	FWER p-val	RANK AT MAX	LEADING EDGE
GOBP_ORGANONITROGEN_COMPOUND_BIOSYNTHETIC_PROCESS	GOBP_ORGANONITROGEN_COMPOUND_BIOSYNTHETIC_PROCESS	Details ...	479	0.192931	4.47925	0	0	0	2236	tags=79%, list=63%, signal=184%
GOBP_DNA_REPLICATION	GOBP_DNA_REPLICATION	Details ...	124	0.338223	4.30848	0	0	0	1483	tags=74%, list=42%, signal=122%
GOBP_PEPTIDE_BIOSYNTHETIC_PROCESS	GOBP_PEPTIDE_BIOSYNTHETIC_PROCESS	Details ...	238	0.247357	4.18319	0	0	0	2191	tags=84%, list=61%, signal=204%
GOBP_RIBONUCLEOPROTEIN_COMPLEX_BIOGENESIS	GOBP_RIBONUCLEOPROTEIN_COMPLEX_BIOGENESIS	Details ...	166	0.280575	4.00425	0	0	0	2185	tags=88%, list=61%, signal=216%
GOBP_AMIDE_BIOSYNTHETIC_PROCESS	GOBP_AMIDE_BIOSYNTHETIC_PROCESS	Details ...	270	0.216226	4.00253	0	0	0	2222	tags=82%, list=62%, signal=201%
GOBP_COTRANSLATIONAL_PROTEIN_TARGETING_TO_MEMBRANE	GOBP_COTRANSLATIONAL_PROTEIN_TARGETING_TO_MEMBRANE	Details ...	72	0.399191	3.91671	0	0	0	2025	tags=96%, list=57%, signal=217%
GOBP_RIBOSOME_BIOGENESIS	GOBP_RIBOSOME_BIOGENESIS	Details ...	125	0.298748	3.88859	0	0	0	2084	tags=87%, list=58%, signal=202%
GOBP_DNA_DEPENDENT_DNA_REPLICATION	GOBP_DNA_DEPENDENT_DNA_REPLICATION	Details ...	77	0.385055	3.88542	0	0	0	1483	tags=79%, list=42%, signal=133%
GOBP_TRANSLATIONAL_INITIATION	GOBP_TRANSLATIONAL_INITIATION	Details ...	96	0.337721	3.88178	0	0	0	2025	tags=90%, list=57%, signal=201%
GOBP_ESTABLISHMENT_OF_PROTEIN_LOCALIZATION_TO_ENDOPLASMIC_RETICULUM	GOBP_ESTABLISHMENT_OF_PROTEIN_LOCALIZATION_TO_ENDOPLASMIC_RETICULUM	Details ...	76	0.372998	3.87531	0	0	0	2079	tags=95%, list=58%, signal=222%
GOBP_NCRNA_PROCESSING	GOBP_NCRNA_PROCESSING	Details ...	141	0.285728	3.87116	0	0	0	2084	tags=86%, list=58%, signal=198%
GOBP_NUCLEAR_TRANSCRIBED_MRNA_CATABOLIC_PROCESS_NONSENSE_MEDIATED_DECAY	GOBP_NUCLEAR_TRANSCRIBED_MRNA_CATABOLIC_PROCESS_NONSENSE_MEDIATED_DECAY	Details ...	78	0.363833	3.81827	0	0	0	2025	tags=92%, list=57%, signal=208%
GOBP_NCRNA_METABOLIC_PROCESS	GOBP_NCRNA_METABOLIC_PROCESS	Details ...	169	0.257943	3.80306	0	0	0	2038	tags=82%, list=57%, signal=181%
GOBP_PEPTIDE_METABOLIC_PROCESS	GOBP_PEPTIDE_METABOLIC_PROCESS	Details ...	279	0.201348	3.75224	0	0	0	2191	tags=80%, list=61%, signal=191%
GOBP_CELL_CYCLE_PROCESS	GOBP_CELL_CYCLE_PROCESS	Details ...	425	0.16636	3.66915	0	0	0	1501	tags=57%, list=42%, signal=86%
GOBP_DNA_REPAIR	GOBP_DNA_REPAIR	Details ...	190	0.231461	3.62194	0	0	0	2149	tags=82%, list=60%, signal=195%
GOBP_RNA_PROCESSING	GOBP_RNA_PROCESSING	Details ...	258	0.198846	3.58367	0	0	0	2289	tags=83%, list=64%, signal=213%
GOBP_VIRAL_GENE_EXPRESSION	GOBP_VIRAL_GENE_EXPRESSION	Details ...	102	0.310024	3.56052	0	0	0	2110	tags=89%, list=59%, signal=212%
GOBP_RRNA_METABOLIC_PROCESS	GOBP_RRNA_METABOLIC_PROCESS	Details ...	101	0.295949	3.54183	0	0	0	2084	tags=87%, list=58%, signal=203%
GOBP_CHROMOSOME_SEGREGATION	GOBP_CHROMOSOME_SEGREGATION	Details ...	133	0.266897	3.5318	0	0	0	1176	tags=59%, list=33%, signal=84%
GOBP_DNA_METABOLIC_PROCESS	GOBP_DNA_METABOLIC_PROCESS		305	0.179206	3.50281	0	0	0	2236	tags=79%, list=63%, signal=193%
GOBP_PROTEIN_LOCALIZATION_TO_ENDOPLASMIC_RETICULUM	GOBP_PROTEIN_LOCALIZATION_TO_ENDOPLASMIC_RETICULUM		82	0.327654	3.48888	0	0	0	2079	tags=90%, list=58%, signal=211%
GOBP_CELLULAR_AMIDE_METABOLIC_PROCESS	GOBP_CELLULAR_AMIDE_METABOLIC_PROCESS		339	0.171751	3.48559	0	0	0	2236	tags=78%, list=63%, signal=189%
GOBP_MITOTIC_CELL_CYCLE	GOBP_MITOTIC_CELL_CYCLE		343	0.170194	3.44893	0	0	0	1501	tags=57%, list=42%, signal=90%
GOBP_MEIOTIC_CELL_CYCLE_PROCESS	GOBP_MEIOTIC_CELL_CYCLE_PROCESS		66	0.359721	3.44084	0	0	0	1498	tags=77%, list=42%, signal=131%
GOBP_MRNA_METABOLIC_PROCESS	GOBP_MRNA_METABOLIC_PROCESS		236	0.198614	3.43755	0	0	0	2303	tags=83%, list=64%, signal=218%
GOBP_NUCLEAR_TRANSCRIBED_MRNA_CATABOLIC_PROCESS	GOBP_NUCLEAR_TRANSCRIBED_MRNA_CATABOLIC_PROCESS		103	0.29506	3.40716	0	0	0	2270	tags=92%, list=64%, signal=246%
GOBP_ORGANELLE_FISSION	GOBP_ORGANELLE_FISSION		158	0.226547	3.29436	0	0	0	1102	tags=53%, list=31%, signal=73%
GOBP_MEIOTIC_CELL_CYCLE	GOBP_MEIOTIC_CELL_CYCLE		86	0.311312	3.27547	0	0	0	1572	tags=74%, list=44%, signal=130%
GOBP_CELL_CYCLE_DNA_REPLICATION	GOBP_CELL_CYCLE_DNA_REPLICATION		41	0.428283	3.2377	0	0	0	1536	tags=85%, list=43%, signal=148%
GOBP_CELL_CYCLE_PHASE_TRANSITION	GOBP_CELL_CYCLE_PHASE_TRANSITION		216	0.186515	3.15827	0	0	0	1804	tags=68%, list=51%, signal=129%
GOBP_MITOCHONDRIAL_GENE_EXPRESSION	GOBP_MITOCHONDRIAL_GENE_EXPRESSION		61	0.348712	3.15374	0	0	0	2171	tags=95%, list=61%, signal=238%
GOBP_NUCLEAR_CHROMOSOME_SEGREGATION	GOBP_NUCLEAR_CHROMOSOME_SEGREGATION		104	0.26922	3.14619	0	0	0	1710	tags=74%, list=48%, signal=138%
GOBP_CELL_CYCLE_CHECKPOINT	GOBP_CELL_CYCLE_CHECKPOINT		76	0.308066	3.14603	0	0	0	1648	tags=76%, list=46%, signal=139%
GOBP_CELLULAR_RESPONSE_TO_DNA_DAMAGE_STIMULUS	GOBP_CELLULAR_RESPONSE_TO_DNA_DAMAGE_STIMULUS		269	0.170702	3.1033	0	0	0	2237	tags=78%, list=63%, signal=194%
GOBP_MITOCHONDRIAL_TRANSLATION	GOBP_MITOCHONDRIAL_TRANSLATION		52	0.358698	3.06018	0	0	0	2171	tags=96%, list=61%, signal=242%
GOBP_DNA_REPLICATION_INITIATION	GOBP_DNA_REPLICATION_INITIATION		24	0.535748	3.05508	0	0	0	926	tags=79%, list=26%, signal=106%
GOBP_SISTER_CHROMATID_SEGREGATION	GOBP_SISTER_CHROMATID_SEGREGATION		83	0.283859	3.02734	0	0	0	1849	tags=80%, list=52%, signal=161%
GOBP_RECOMBINATIONAL_REPAIR	GOBP_RECOMBINATIONAL_REPAIR		59	0.335075	3.02574	0	0	0	1849	tags=85%, list=52%, signal=173%
GOBP_TRANSLATIONAL_TERMINATION	GOBP_TRANSLATIONAL_TERMINATION		41	0.396488	3.01272	0	0	0	2171	tags=100%, list=61%, signal=252%
GOBP_DNA_RECOMBINATION	GOBP_DNA_RECOMBINATION		107	0.25611	2.99942	0	0	0	1849	tags=77%, list=52%, signal=154%
GOBP_REGULATION_OF_NUCLEAR_DIVISION	GOBP_REGULATION_OF_NUCLEAR_DIVISION		49	0.357314	2.97316	0	0	0	1729	tags=84%, list=48%, signal=160%
GOBP_RIBOSOMAL_LARGE_SUBUNIT_BIOGENESIS	GOBP_RIBOSOMAL_LARGE_SUBUNIT_BIOGENESIS		33	0.436847	2.96614	0	0	0	2025	tags=100%, list=57%, signal=229%
GOBP_DNA_CONFORMATION_CHANGE	GOBP_DNA_CONFORMATION_CHANGE		128	0.232606	2.96494	0	0	0	1849	tags=74%, list=52%, signal=148%
GOBP_CELL_DIVISION	GOBP_CELL_DIVISION		214	0.177501	2.96086	0	0	0	1890	tags=70%, list=53%, signal=139%
GOBP_RNA_CATABOLIC_PROCESS	GOBP_RNA_CATABOLIC_PROCESS		154	0.208111	2.92742	0	0	0	2303	tags=84%, list=64%, signal=227%
GOBP_MITOTIC_CELL_CYCLE_CHECKPOINT	GOBP_MITOTIC_CELL_CYCLE_CHECKPOINT		61	0.314212	2.9195	0	2.83242e-05	0.002	1648	tags=77%, list=46%, signal=141%
GOBP_MITOTIC_SISTER_CHROMATID_SEGREGATION	GOBP_MITOTIC_SISTER_CHROMATID_SEGREGATION		72	0.293556	2.90203	0	4.19934e-05	0.003	1849	tags=81%, list=52%, signal=164%
GOBP_MITOCHONDRIAL_TRANSLATIONAL_TERMINATION	GOBP_MITOCHONDRIAL_TRANSLATIONAL_TERMINATION		38	0.396152	2.89961	0	4.11364e-05	0.003	2171	tags=100%, list=61%, signal=252%
GOBP_CHROMOSOME_ORGANIZATION	GOBP_CHROMOSOME_ORGANIZATION		379	0.134846	2.88558	0	4.03137e-05	0.003	2443	tags=80%, list=68%, signal=228%
GOBP_CYTOPLASMIC_TRANSLATION	GOBP_CYTOPLASMIC_TRANSLATION		49	0.343034	2.87554	0	3.95232e-05	0.003	1998	tags=90%, list=56%, signal=201%
GOBP_PROTEIN_TARGETING_TO_MEMBRANE	GOBP_PROTEIN_TARGETING_TO_MEMBRANE		95	0.256083	2.8655	0	6.40066e-05	0.005	2079	tags=83%, list=58%, signal=194%
GOBP_TRANSLATIONAL_ELONGATION	GOBP_TRANSLATIONAL_ELONGATION		52	0.339183	2.83448	0	8.7393e-05	0.007	2171	tags=94%, list=61%, signal=237%
GOBP_REGULATION_OF_MITOTIC_CELL_CYCLE	GOBP_REGULATION_OF_MITOTIC_CELL_CYCLE		180	0.185102	2.82339	0	0.000123277	0.01	1812	tags=68%, list=51%, signal=132%
GOBP_ORGANIC_CYCLIC_COMPOUND_CATABOLIC_PROCESS	GOBP_ORGANIC_CYCLIC_COMPOUND_CATABOLIC_PROCESS		211	0.170757	2.81227	0	0.000121036	0.01	2303	tags=81%, list=64%, signal=213%
GOBP_DNA_STRAND_ELONGATION_INVOLVED_IN_DNA_REPLICATION	GOBP_DNA_STRAND_ELONGATION_INVOLVED_IN_DNA_REPLICATION		17	0.556648	2.8078	0	0.00013066	0.011	1382	tags=94%, list=39%, signal=153%
GOBP_DOUBLE_STRAND_BREAK_REPAIR_VIA_BREAK_INDUCED_REPLICATION	GOBP_DOUBLE_STRAND_BREAK_REPAIR_VIA_BREAK_INDUCED_REPLICATION		11	0.690613	2.806	0	0.000139826	0.012	787	tags=91%, list=22%, signal=116%
GOBP_NUCLEIC_ACID_PHOSPHODIESTER_BOND_HYDROLYSIS	GOBP_NUCLEIC_ACID_PHOSPHODIESTER_BOND_HYDROLYSIS		87	0.258665	2.78862	0	0.000160693	0.014	1561	tags=69%, list=44%, signal=120%
GOBP_MEIOSIS_I_CELL_CYCLE_PROCESS	GOBP_MEIOSIS_I_CELL_CYCLE_PROCESS		46	0.348603	2.77639	0	0.000169002	0.015	1410	tags=74%, list=39%, signal=121%
GOBP_POSITIVE_REGULATION_OF_CELL_CYCLE	GOBP_POSITIVE_REGULATION_OF_CELL_CYCLE		114	0.224214	2.76912	0	0.000177511	0.016	1699	tags=69%, list=48%, signal=128%
GOBP_REGULATION_OF_MITOTIC_NUCLEAR_DIVISION	GOBP_REGULATION_OF_MITOTIC_NUCLEAR_DIVISION		43	0.357206	2.76879	0	0.000174601	0.016	1812	tags=86%, list=51%, signal=173%
GOBP_REGULATION_OF_CELL_CYCLE_PHASE_TRANSITION	GOBP_REGULATION_OF_CELL_CYCLE_PHASE_TRANSITION		148	0.198867	2.74717	0	0.000182229	0.017	1804	tags=70%, list=51%, signal=135%
GOBP_RIBONUCLEOPROTEIN_COMPLEX_SUBUNIT_ORGANIZATION	GOBP_RIBONUCLEOPROTEIN_COMPLEX_SUBUNIT_ORGANIZATION		74	0.272032	2.73864	0	0.00019977	0.019	2185	tags=88%, list=61%, signal=222%
GOBP_MITOTIC_NUCLEAR_DIVISION	GOBP_MITOTIC_NUCLEAR_DIVISION		110	0.225387	2.72273	0	0.000217051	0.021	1849	tags=74%, list=52%, signal=148%
GOBP_ESTABLISHMENT_OF_PROTEIN_LOCALIZATION_TO_ORGANELLE	GOBP_ESTABLISHMENT_OF_PROTEIN_LOCALIZATION_TO_ORGANELLE		183	0.174293	2.70354	0	0.000244314	0.024	2141	tags=77%, list=60%, signal=181%
GOBP_CELL_CYCLE_G1_S_PHASE_TRANSITION	GOBP_CELL_CYCLE_G1_S_PHASE_TRANSITION		105	0.224814	2.69801	0	0.00025079	0.025	1771	tags=71%, list=50%, signal=138%
GOBP_PROTEIN_LOCALIZATION_TO_ORGANELLE	GOBP_PROTEIN_LOCALIZATION_TO_ORGANELLE		282	0.139108	2.66885	0	0.000345934	0.034	2404	tags=80%, list=67%, signal=226%
GOBP_METHYLATION	GOBP_METHYLATION		91	0.23613	2.65837	0	0.000389099	0.039	2278	tags=87%, list=64%, signal=234%
GOBP_RIBOSOMAL_SMALL_SUBUNIT_BIOGENESIS	GOBP_RIBOSOMAL_SMALL_SUBUNIT_BIOGENESIS		35	0.375928	2.65534	0	0.000402409	0.041	1629	tags=83%, list=46%, signal=151%
GOBP_REGULATION_OF_TRANSCRIPTION_INVOLVED_IN_G1_S_TRANSITION_OF_MITOTIC_CELL_CYCLE	GOBP_REGULATION_OF_TRANSCRIPTION_INVOLVED_IN_G1_S_TRANSITION_OF_MITOTIC_CELL_CYCLE		18	0.519321	2.65253	0	0.000396661	0.041	1130	tags=83%, list=32%, signal=121%
GOBP_REGULATION_OF_CELL_CYCLE_PROCESS	GOBP_REGULATION_OF_CELL_CYCLE_PROCESS		229	0.157564	2.65122	0	0.000391074	0.041	1812	tags=66%, list=51%, signal=124%
GOBP_PROTEIN_TARGETING	GOBP_PROTEIN_TARGETING		144	0.193253	2.6382	0	0.000467167	0.05	2338	tags=84%, list=65%, signal=233%
GOBP_DNA_INTEGRITY_CHECKPOINT	GOBP_DNA_INTEGRITY_CHECKPOINT		52	0.316958	2.62146	0	0.000533099	0.058	1631	tags=77%, list=46%, signal=139%
GOBP_DNA_STRAND_ELONGATION	GOBP_DNA_STRAND_ELONGATION		20	0.487275	2.61667	0	0.000543488	0.06	1483	tags=90%, list=42%, signal=153%
GOBP_REPRODUCTION	GOBP_REPRODUCTION		286	0.14035	2.5993	0	0.000623591	0.068	1099	tags=44%, list=31%, signal=58%
GOBP_DEFENSE_RESPONSE_TO_FUNGUS	GOBP_DEFENSE_RESPONSE_TO_FUNGUS		13	0.602676	2.59533	0	0.000615386	0.068	327	tags=69%, list=9%, signal=76%
GOBP_NEGATIVE_REGULATION_OF_CELL_CYCLE_PROCESS	GOBP_NEGATIVE_REGULATION_OF_CELL_CYCLE_PROCESS		108	0.215615	2.57423	0	0.000762497	0.085	1435	tags=61%, list=40%, signal=99%
GOBP_ESTABLISHMENT_OF_PROTEIN_LOCALIZATION_TO_MEMBRANE	GOBP_ESTABLISHMENT_OF_PROTEIN_LOCALIZATION_TO_MEMBRANE		126	0.195741	2.52266	0	0.00120854	0.131	2046	tags=76%, list=57%, signal=172%
GOBP_RNA_SPLICING_VIA_TRANSESTERIFICATION_REACTIONS	GOBP_RNA_SPLICING_VIA_TRANSESTERIFICATION_REACTIONS		80	0.234737	2.49513	0	0.00149571	0.161	2662	tags=98%, list=75%, signal=374%
GOBP_CHROMOSOME_SEPARATION	GOBP_CHROMOSOME_SEPARATION		41	0.329134	2.49404	0	0.00148506	0.162	1102	tags=63%, list=31%, signal=91%
GOBP_POSITIVE_REGULATION_OF_CELL_CYCLE_PROCESS	GOBP_POSITIVE_REGULATION_OF_CELL_CYCLE_PROCESS		92	0.227061	2.49303	0	0.00146673	0.162	1849	tags=74%, list=52%, signal=149%
GOBP_DNA_GEOMETRIC_CHANGE	GOBP_DNA_GEOMETRIC_CHANGE		47	0.305248	2.49	0	0.00149694	0.168	1659	tags=77%, list=46%, signal=141%
GOBP_MRNA_PROCESSING	GOBP_MRNA_PROCESSING		107	0.208216	2.4771	0	0.00160463	0.182	2716	tags=96%, list=76%, signal=390%
GOBP_INTERSTRAND_CROSS_LINK_REPAIR	GOBP_INTERSTRAND_CROSS_LINK_REPAIR		30	0.376887	2.46079	0	0.00182886	0.209	2117	tags=97%, list=59%, signal=235%
GOBP_CELLULAR_PROCESS_INVOLVED_IN_REPRODUCTION_IN_MULTICELLULAR_ORGANISM	GOBP_CELLULAR_PROCESS_INVOLVED_IN_REPRODUCTION_IN_MULTICELLULAR_ORGANISM		65	0.256441	2.454	0	0.00189222	0.217	1078	tags=55%, list=30%, signal=78%
GOBP_ANTIBACTERIAL_HUMORAL_RESPONSE	GOBP_ANTIBACTERIAL_HUMORAL_RESPONSE		15	0.521282	2.40575	0	0.00273689	0.299	288	tags=60%, list=8%, signal=65%
GOBP_RIBOSOME_ASSEMBLY	GOBP_RIBOSOME_ASSEMBLY		34	0.336315	2.37527	0	0.00343033	0.362	2171	tags=94%, list=61%, signal=238%
GOBP_DOUBLE_STRAND_BREAK_REPAIR	GOBP_DOUBLE_STRAND_BREAK_REPAIR		99	0.206179	2.37385	0.00194553	0.00343688	0.367	1989	tags=76%, list=56%, signal=166%
GOBP_POSITIVE_REGULATION_OF_CELL_POPULATION_PROLIFERATION	GOBP_POSITIVE_REGULATION_OF_CELL_POPULATION_PROLIFERATION		182	0.159026	2.36671	0	0.00362095	0.381	873	tags=40%, list=24%, signal=50%
GOBP_MEIOTIC_CHROMOSOME_SEGREGATION	GOBP_MEIOTIC_CHROMOSOME_SEGREGATION		35	0.329779	2.35671	0	0.00385781	0.406	1384	tags=71%, list=39%, signal=115%
GOBP_POSITIVE_REGULATION_OF_CELL_CYCLE_G2_M_PHASE_TRANSITION	GOBP_POSITIVE_REGULATION_OF_CELL_CYCLE_G2_M_PHASE_TRANSITION		14	0.504417	2.34315	0.002	0.0041464	0.43	1266	tags=86%, list=35%, signal=132%
GOBP_GERM_CELL_DEVELOPMENT	GOBP_GERM_CELL_DEVELOPMENT		46	0.288601	2.33167	0	0.00447253	0.459	1078	tags=59%, list=30%, signal=83%
GOBP_NEGATIVE_REGULATION_OF_NUCLEAR_DIVISION	GOBP_NEGATIVE_REGULATION_OF_NUCLEAR_DIVISION		28	0.375766	2.32332	0	0.00476213	0.489	1729	tags=86%, list=48%, signal=165%
GOBP_REGULATION_OF_CELL_CYCLE	GOBP_REGULATION_OF_CELL_CYCLE		336	0.112337	2.31095	0	0.00518069	0.524	1464	tags=51%, list=41%, signal=79%
GOBP_PROTEIN_FOLDING	GOBP_PROTEIN_FOLDING		56	0.26158	2.30462	0.00209205	0.00536904	0.541	2141	tags=86%, list=60%, signal=211%
GOBP_RNA_SPLICING	GOBP_RNA_SPLICING		101	0.195381	2.29933	0.00204499	0.00545044	0.553	2716	tags=95%, list=76%, signal=385%
GOBP_NEGATIVE_REGULATION_OF_CELL_CYCLE	GOBP_NEGATIVE_REGULATION_OF_CELL_CYCLE		171	0.152766	2.29509	0	0.00555648	0.565	1443	tags=55%, list=40%, signal=88%
GOBP_RNA_PHOSPHODIESTER_BOND_HYDROLYSIS	GOBP_RNA_PHOSPHODIESTER_BOND_HYDROLYSIS		42	0.304384	2.29243	0.00205761	0.00562725	0.57	1561	tags=74%, list=44%, signal=130%
GOBP_NEGATIVE_REGULATION_OF_MITOTIC_CELL_CYCLE	GOBP_NEGATIVE_REGULATION_OF_MITOTIC_CELL_CYCLE		95	0.201093	2.28407	0	0.00592504	0.592	1443	tags=60%, list=40%, signal=98%
GOBP_MACROMOLECULE_METHYLATION	GOBP_MACROMOLECULE_METHYLATION		74	0.231646	2.26455	0.0039604	0.00680657	0.653	2278	tags=86%, list=64%, signal=234%
GOBP_ALPHA_AMINO_ACID_METABOLIC_PROCESS	GOBP_ALPHA_AMINO_ACID_METABOLIC_PROCESS		51	0.268529	2.26406	0.00203252	0.00679103	0.657	1715	tags=75%, list=48%, signal=141%
GOBP_GAMETE_GENERATION	GOBP_GAMETE_GENERATION		132	0.170278	2.25603	0	0.0071379	0.684	1091	tags=47%, list=31%, signal=65%
GOBP_MISMATCH_REPAIR	GOBP_MISMATCH_REPAIR		16	0.477643	2.24791	0	0.00752313	0.704	1426	tags=88%, list=40%, signal=145%
GOBP_KINETOCHORE_ORGANIZATION	GOBP_KINETOCHORE_ORGANIZATION		17	0.458095	2.24431	0.00391389	0.00762845	0.712	1102	tags=76%, list=31%, signal=110%
GOBP_SIGNAL_TRANSDUCTION_BY_P53_CLASS_MEDIATOR	GOBP_SIGNAL_TRANSDUCTION_BY_P53_CLASS_MEDIATOR		78	0.220128	2.23332	0	0.00821269	0.742	1657	tags=68%, list=46%, signal=124%
GOBP_REGULATION_OF_CHROMOSOME_SEGREGATION	GOBP_REGULATION_OF_CHROMOSOME_SEGREGATION		40	0.310561	2.22498	0.00210084	0.00876132	0.774	1849	tags=83%, list=52%, signal=169%
GOBP_SEXUAL_REPRODUCTION	GOBP_SEXUAL_REPRODUCTION		155	0.156923	2.20922	0	0.00957105	0.806	1099	tags=46%, list=31%, signal=63%
GOBP_DNA_PACKAGING	GOBP_DNA_PACKAGING		85	0.204599	2.20852	0.00191939	0.00951915	0.807	1849	tags=72%, list=52%, signal=145%
GOBP_REGULATION_OF_CELL_CYCLE_G2_M_PHASE_TRANSITION	GOBP_REGULATION_OF_CELL_CYCLE_G2_M_PHASE_TRANSITION		72	0.221365	2.19837	0.00384615	0.0100335	0.825	1804	tags=72%, list=51%, signal=143%
GOBP_PROTEIN_DNA_COMPLEX_SUBUNIT_ORGANIZATION	GOBP_PROTEIN_DNA_COMPLEX_SUBUNIT_ORGANIZATION		97	0.191103	2.18421	0	0.0109084	0.849	1839	tags=70%, list=51%, signal=141%
GOBP_RESPONSE_TO_FUNGUS	GOBP_RESPONSE_TO_FUNGUS		17	0.439679	2.18383	0	0.0108456	0.849	327	tags=53%, list=9%, signal=58%
GOBP_MITOTIC_DNA_INTEGRITY_CHECKPOINT	GOBP_MITOTIC_DNA_INTEGRITY_CHECKPOINT		33	0.310771	2.1806	0	0.0109667	0.857	1497	tags=73%, list=42%, signal=124%
GOBP_TRNA_PROCESSING	GOBP_TRNA_PROCESSING		41	0.28916	2.18	0.00194932	0.0108808	0.857	1853	tags=80%, list=52%, signal=165%
GOBP_NEGATIVE_REGULATION_OF_CHROMOSOME_ORGANIZATION	GOBP_NEGATIVE_REGULATION_OF_CHROMOSOME_ORGANIZATION		40	0.299349	2.17545	0.00204499	0.0111492	0.864	1710	tags=78%, list=48%, signal=147%
GOBP_DNA_DEPENDENT_DNA_REPLICATION_MAINTENANCE_OF_FIDELITY	GOBP_DNA_DEPENDENT_DNA_REPLICATION_MAINTENANCE_OF_FIDELITY		21	0.396401	2.17531	0.00199601	0.0110581	0.864	1483	tags=81%, list=42%, signal=138%
GOBP_SPINDLE_ORGANIZATION	GOBP_SPINDLE_ORGANIZATION		74	0.217669	2.17499	0	0.0109796	0.865	1989	tags=77%, list=56%, signal=170%
GOBP_NUCLEOSIDE_PHOSPHATE_BIOSYNTHETIC_PROCESS	GOBP_NUCLEOSIDE_PHOSPHATE_BIOSYNTHETIC_PROCESS		68	0.224063	2.17428	0	0.0109088	0.865	2103	tags=81%, list=59%, signal=193%
GOBP_MITOTIC_DNA_REPLICATION	GOBP_MITOTIC_DNA_REPLICATION		15	0.475813	2.17096	0.00436681	0.0110518	0.874	926	tags=73%, list=26%, signal=99%
GOBP_REGULATION_OF_DNA_DEPENDENT_DNA_REPLICATION	GOBP_REGULATION_OF_DNA_DEPENDENT_DNA_REPLICATION		24	0.363538	2.16774	0.00201613	0.0111535	0.88	644	tags=54%, list=18%, signal=66%
GOBP_CELLULAR_PROTEIN_COMPLEX_DISASSEMBLY	GOBP_CELLULAR_PROTEIN_COMPLEX_DISASSEMBLY		66	0.223591	2.15707	0	0.0118945	0.897	2300	tags=86%, list=64%, signal=238%
GOBP_METAPHASE_ANAPHASE_TRANSITION_OF_CELL_CYCLE	GOBP_METAPHASE_ANAPHASE_TRANSITION_OF_CELL_CYCLE		32	0.310805	2.14657	0.00408998	0.012736	0.919	1801	tags=81%, list=50%, signal=162%
GOBP_BODY_FLUID_SECRETION	GOBP_BODY_FLUID_SECRETION		15	0.457577	2.13372	0	0.0138443	0.937	1229	tags=80%, list=34%, signal=121%
GOBP_TELOMERE_MAINTENANCE_VIA_SEMI_CONSERVATIVE_REPLICATION	GOBP_TELOMERE_MAINTENANCE_VIA_SEMI_CONSERVATIVE_REPLICATION		16	0.44671	2.13181	0.00209205	0.0139192	0.938	1536	tags=88%, list=43%, signal=153%
GOBP_RIBOSOMAL_LARGE_SUBUNIT_ASSEMBLY	GOBP_RIBOSOMAL_LARGE_SUBUNIT_ASSEMBLY		14	0.460572	2.12828	0.00400802	0.0141262	0.94	1422	tags=86%, list=40%, signal=142%
GOBP_REGULATION_OF_CHROMOSOME_SEPARATION	GOBP_REGULATION_OF_CHROMOSOME_SEPARATION		33	0.316628	2.12441	0.0020202	0.0143593	0.945	1801	tags=82%, list=50%, signal=163%
GOBP_PROTEIN_LOCALIZATION_TO_CHROMOSOME	GOBP_PROTEIN_LOCALIZATION_TO_CHROMOSOME		38	0.294567	2.12237	0.00191571	0.0143547	0.946	2154	tags=89%, list=60%, signal=223%
GOBP_CELLULAR_AMINO_ACID_METABOLIC_PROCESS	GOBP_CELLULAR_AMINO_ACID_METABOLIC_PROCESS		84	0.198121	2.11355	0.00225225	0.0150868	0.953	2072	tags=77%, list=58%, signal=180%
GOBP_WATER_SOLUBLE_VITAMIN_METABOLIC_PROCESS	GOBP_WATER_SOLUBLE_VITAMIN_METABOLIC_PROCESS		20	0.390259	2.11186	0.00776699	0.0151439	0.957	1649	tags=85%, list=46%, signal=157%
GOBP_REGULATION_OF_MITOTIC_SISTER_CHROMATID_SEGREGATION	GOBP_REGULATION_OF_MITOTIC_SISTER_CHROMATID_SEGREGATION		26	0.347586	2.11183	0.00194553	0.0150265	0.957	1102	tags=65%, list=31%, signal=94%
GOBP_RNA_METHYLATION	GOBP_RNA_METHYLATION		23	0.364328	2.10867	0.00201207	0.0151589	0.962	2278	tags=100%, list=64%, signal=274%
GOBP_POSITIVE_REGULATION_OF_MITOTIC_CELL_CYCLE	GOBP_POSITIVE_REGULATION_OF_MITOTIC_CELL_CYCLE		38	0.283248	2.10859	0.00204499	0.0150482	0.962	972	tags=55%, list=27%, signal=75%
GOBP_NUCLEOTIDE_EXCISION_REPAIR	GOBP_NUCLEOTIDE_EXCISION_REPAIR		33	0.311182	2.10793	0.00205339	0.0149891	0.963	2145	tags=91%, list=60%, signal=225%
GOBP_CELLULAR_AMINO_ACID_BIOSYNTHETIC_PROCESS	GOBP_CELLULAR_AMINO_ACID_BIOSYNTHETIC_PROCESS		26	0.344071	2.10042	0	0.0155895	0.967	1664	tags=81%, list=47%, signal=150%
GOBP_REGULATION_OF_CYCLIN_DEPENDENT_PROTEIN_KINASE_ACTIVITY	GOBP_REGULATION_OF_CYCLIN_DEPENDENT_PROTEIN_KINASE_ACTIVITY		33	0.310771	2.0985	0.00589391	0.0156697	0.97	1497	tags=73%, list=42%, signal=124%
GOBP_TRNA_METABOLIC_PROCESS	GOBP_TRNA_METABOLIC_PROCESS		58	0.238396	2.09706	0.00192308	0.0156945	0.971	2179	tags=84%, list=61%, signal=213%
GOBP_PROTEIN_LOCALIZATION_TO_CHROMOSOME_CENTROMERIC_REGION	GOBP_PROTEIN_LOCALIZATION_TO_CHROMOSOME_CENTROMERIC_REGION		14	0.463302	2.09278	0.00607287	0.0160411	0.975	902	tags=71%, list=25%, signal=95%
GOBP_REGULATION_OF_DNA_REPAIR	GOBP_REGULATION_OF_DNA_REPAIR		41	0.27071	2.08847	0.00408163	0.016434	0.978	2528	tags=98%, list=71%, signal=330%
GOBP_ALPHA_AMINO_ACID_BIOSYNTHETIC_PROCESS	GOBP_ALPHA_AMINO_ACID_BIOSYNTHETIC_PROCESS		23	0.362294	2.0828	0.00187617	0.0169998	0.98	1664	tags=83%, list=47%, signal=154%
GOBP_MITOCHONDRIAL_TRANSMEMBRANE_TRANSPORT	GOBP_MITOCHONDRIAL_TRANSMEMBRANE_TRANSPORT		29	0.323075	2.08143	0	0.0170336	0.98	2180	tags=93%, list=61%, signal=237%
GOBP_NEGATIVE_REGULATION_OF_METAPHASE_ANAPHASE_TRANSITION_OF_CELL_CYCLE	GOBP_NEGATIVE_REGULATION_OF_METAPHASE_ANAPHASE_TRANSITION_OF_CELL_CYCLE		25	0.349648	2.07879	0.00202429	0.0172224	0.983	902	tags=60%, list=25%, signal=80%
GOBP_PROTEIN_LOCALIZATION_TO_KINETOCHORE	GOBP_PROTEIN_LOCALIZATION_TO_KINETOCHORE		12	0.498876	2.07668	0	0.0173933	0.985	902	tags=75%, list=25%, signal=100%
GOBP_BASE_EXCISION_REPAIR	GOBP_BASE_EXCISION_REPAIR		16	0.418729	2.07392	0.00211416	0.0175945	0.985	2082	tags=100%, list=58%, signal=239%
GOBP_CARBOHYDRATE_DERIVATIVE_BIOSYNTHETIC_PROCESS	GOBP_CARBOHYDRATE_DERIVATIVE_BIOSYNTHETIC_PROCESS		163	0.14296	2.07266	0.00196078	0.0175727	0.985	2229	tags=76%, list=62%, signal=193%
GOBP_PEPTIDYL_ASPARAGINE_MODIFICATION	GOBP_PEPTIDYL_ASPARAGINE_MODIFICATION		11	0.506038	2.07176	0.0059761	0.017547	0.985	1769	tags=100%, list=50%, signal=198%
GOBP_KILLING_OF_CELLS_OF_OTHER_ORGANISM	GOBP_KILLING_OF_CELLS_OF_OTHER_ORGANISM		16	0.420979	2.07131	0.00813008	0.0174801	0.985	288	tags=50%, list=8%, signal=54%
GOBP_NEGATIVE_REGULATION_OF_CELL_CYCLE_PHASE_TRANSITION	GOBP_NEGATIVE_REGULATION_OF_CELL_CYCLE_PHASE_TRANSITION		81	0.197145	2.07057	0.00416667	0.0174241	0.985	1648	tags=65%, list=46%, signal=119%
GOBP_PTERIDINE_CONTAINING_COMPOUND_METABOLIC_PROCESS	GOBP_PTERIDINE_CONTAINING_COMPOUND_METABOLIC_PROCESS		15	0.446369	2.05346	0.0040404	0.0192498	0.989	1507	tags=87%, list=42%, signal=149%
GOBP_NUCLEOBASE_CONTAINING_SMALL_MOLECULE_BIOSYNTHETIC_PROCESS	GOBP_NUCLEOBASE_CONTAINING_SMALL_MOLECULE_BIOSYNTHETIC_PROCESS		41	0.263989	2.05337	0.00646552	0.0191331	0.989	2029	tags=83%, list=57%, signal=190%
GOBP_CLEAVAGE_INVOLVED_IN_RRNA_PROCESSING	GOBP_CLEAVAGE_INVOLVED_IN_RRNA_PROCESSING		12	0.480993	2.04361	0.00596422	0.0202154	0.993	1561	tags=92%, list=44%, signal=162%
GOBP_MALE_GAMETE_GENERATION	GOBP_MALE_GAMETE_GENERATION		101	0.17447	2.04177	0	0.0203563	0.993	1091	tags=48%, list=31%, signal=66%
GOBP_NUCLEOTIDE_EXCISION_REPAIR_DNA_INCISION	GOBP_NUCLEOTIDE_EXCISION_REPAIR_DNA_INCISION		18	0.405083	2.0406	0.00387597	0.0203707	0.993	1536	tags=83%, list=43%, signal=145%
GOBP_CELLULAR_AMINO_ACID_CATABOLIC_PROCESS	GOBP_CELLULAR_AMINO_ACID_CATABOLIC_PROCESS		26	0.342206	2.04055	0.00984252	0.0202366	0.993	1808	tags=85%, list=51%, signal=170%
GOBP_REGULATION_OF_MEIOTIC_CELL_CYCLE	GOBP_REGULATION_OF_MEIOTIC_CELL_CYCLE		15	0.43621	2.03993	0.00590551	0.0201561	0.993	1305	tags=80%, list=37%, signal=126%
GOBP_POSITIVE_REGULATION_OF_CELL_CYCLE_PHASE_TRANSITION	GOBP_POSITIVE_REGULATION_OF_CELL_CYCLE_PHASE_TRANSITION		36	0.288242	2.02895	0.00621118	0.0214278	0.993	1758	tags=78%, list=49%, signal=152%
GOBP_POSITIVE_REGULATION_OF_FIBROBLAST_PROLIFERATION	GOBP_POSITIVE_REGULATION_OF_FIBROBLAST_PROLIFERATION		14	0.453706	2.02873	0.010352	0.0213113	0.993	681	tags=64%, list=19%, signal=79%
GOBP_MATURATION_OF_5_8S_RRNA_FROM_TRICISTRONIC_RRNA_TRANSCRIPT_SSU_RRNA_5_8S_RRNA_LSU_RRNA	GOBP_MATURATION_OF_5_8S_RRNA_FROM_TRICISTRONIC_RRNA_TRANSCRIPT_SSU_RRNA_5_8S_RRNA_LSU_RRNA		12	0.480993	2.01975	0.00561798	0.0223591	0.995	1561	tags=92%, list=44%, signal=162%
GOBP_MATURATION_OF_LSU_RRNA	GOBP_MATURATION_OF_LSU_RRNA		13	0.459118	2.0146	0.00383142	0.0229014	0.995	1937	tags=100%, list=54%, signal=218%
GOBP_ALPHA_AMINO_ACID_CATABOLIC_PROCESS	GOBP_ALPHA_AMINO_ACID_CATABOLIC_PROCESS		23	0.346969	2.0138	0.00387597	0.0228603	0.995	2029	tags=91%, list=57%, signal=210%
GOBP_INNATE_IMMUNE_RESPONSE_IN_MUCOSA	GOBP_INNATE_IMMUNE_RESPONSE_IN_MUCOSA		10	0.52055	2.00381	0.00824742	0.0241271	0.996	288	tags=60%, list=8%, signal=65%
GOBP_PROTEIN_N_LINKED_GLYCOSYLATION	GOBP_PROTEIN_N_LINKED_GLYCOSYLATION		24	0.336293	1.99969	0.00562852	0.0245207	0.997	2229	tags=96%, list=62%, signal=253%
GOBP_RESPONSE_TO_DRUG	GOBP_RESPONSE_TO_DRUG		78	0.195096	1.99527	0.00835073	0.0249992	0.999	508	tags=33%, list=14%, signal=38%
GOBP_DEFENSE_RESPONSE_TO_GRAM_NEGATIVE_BACTERIUM	GOBP_DEFENSE_RESPONSE_TO_GRAM_NEGATIVE_BACTERIUM		24	0.338031	1.9936	0.00419287	0.0250524	0.999	288	tags=42%, list=8%, signal=45%
GOBP_RNA_PHOSPHODIESTER_BOND_HYDROLYSIS_ENDONUCLEOLYTIC	GOBP_RNA_PHOSPHODIESTER_BOND_HYDROLYSIS_ENDONUCLEOLYTIC		23	0.354037	1.98247	0.0104167	0.0266599	0.999	1538	tags=78%, list=43%, signal=137%
GOBP_HUMORAL_IMMUNE_RESPONSE	GOBP_HUMORAL_IMMUNE_RESPONSE		64	0.213583	1.97401	0.0019802	0.0278737	1	366	tags=31%, list=10%, signal=34%
GOBP_G0_TO_G1_TRANSITION	GOBP_G0_TO_G1_TRANSITION		13	0.45138	1.97279	0.00957854	0.0279191	1	1415	tags=85%, list=40%, signal=140%
GOBP_REGULATION_OF_DNA_REPLICATION	GOBP_REGULATION_OF_DNA_REPLICATION		38	0.273628	1.96632	0	0.028872	1	2040	tags=84%, list=57%, signal=194%
GOBP_MICROTUBULE_CYTOSKELETON_ORGANIZATION	GOBP_MICROTUBULE_CYTOSKELETON_ORGANIZATION		167	0.130942	1.95507	0.00196464	0.030557	1	1029	tags=41%, list=29%, signal=55%
GOBP_CHROMOSOME_ORGANIZATION_INVOLVED_IN_MEIOTIC_CELL_CYCLE	GOBP_CHROMOSOME_ORGANIZATION_INVOLVED_IN_MEIOTIC_CELL_CYCLE		24	0.33432	1.95317	0.00796813	0.0307161	1	1343	tags=71%, list=38%, signal=113%
GOBP_CELL_CYCLE_G2_M_PHASE_TRANSITION	GOBP_CELL_CYCLE_G2_M_PHASE_TRANSITION		95	0.172563	1.9519	0.00826446	0.0307999	1	2407	tags=84%, list=67%, signal=251%
GOBP_TRANSCRIPTION_BY_RNA_POLYMERASE_I	GOBP_TRANSCRIPTION_BY_RNA_POLYMERASE_I		16	0.394404	1.94731	0.0019802	0.0314617	1	1722	tags=88%, list=48%, signal=168%
GOBP_SISTER_CHROMATID_COHESION	GOBP_SISTER_CHROMATID_COHESION		20	0.364302	1.94154	0.00840336	0.032288	1	1384	tags=75%, list=39%, signal=122%
GOBP_REPLICATION_FORK_PROCESSING	GOBP_REPLICATION_FORK_PROCESSING		16	0.398833	1.93918	0.0137255	0.0325652	1	1483	tags=81%, list=42%, signal=138%
GOBP_PYRIMIDINE_NUCLEOTIDE_METABOLIC_PROCESS	GOBP_PYRIMIDINE_NUCLEOTIDE_METABOLIC_PROCESS		13	0.447511	1.92471	0.00779727	0.0352806	1	1154	tags=77%, list=32%, signal=113%
GOBP_MESONEPHROS_DEVELOPMENT	GOBP_MESONEPHROS_DEVELOPMENT		12	0.45721	1.92276	0.00408163	0.0355198	1	1348	tags=83%, list=38%, signal=133%
GOBP_TRNA_METHYLATION	GOBP_TRNA_METHYLATION		13	0.437202	1.89952	0.00756144	0.040473	1	2015	tags=100%, list=56%, signal=229%
GOBP_DEOXYRIBONUCLEOTIDE_METABOLIC_PROCESS	GOBP_DEOXYRIBONUCLEOTIDE_METABOLIC_PROCESS		13	0.42847	1.89044	0.00401606	0.0423211	1	947	tags=69%, list=27%, signal=94%
GOBP_FEMALE_GAMETE_GENERATION	GOBP_FEMALE_GAMETE_GENERATION		33	0.276238	1.88897	0.00779727	0.0424023	1	1078	tags=58%, list=30%, signal=82%
GOBP_PURINE_CONTAINING_COMPOUND_BIOSYNTHETIC_PROCESS	GOBP_PURINE_CONTAINING_COMPOUND_BIOSYNTHETIC_PROCESS		56	0.217272	1.87892	0.00612245	0.0448604	1	2233	tags=84%, list=63%, signal=220%
GOBP_HOMOLOGOUS_RECOMBINATION	GOBP_HOMOLOGOUS_RECOMBINATION		24	0.320039	1.87824	0.0141129	0.0447894	1	1989	tags=88%, list=56%, signal=196%
GOBP_DNA_DAMAGE_RESPONSE_DETECTION_OF_DNA_DAMAGE	GOBP_DNA_DAMAGE_RESPONSE_DETECTION_OF_DNA_DAMAGE		25	0.317203	1.87614	0.00608519	0.0450157	1	2303	tags=96%, list=64%, signal=268%
GOBP_CELLULAR_MACROMOLECULE_CATABOLIC_PROCESS	GOBP_CELLULAR_MACROMOLECULE_CATABOLIC_PROCESS		309	0.0956572	1.87086	0.00963391	0.0461363	1	2415	tags=76%, list=68%, signal=215%
GOBP_TRNA_MODIFICATION	GOBP_TRNA_MODIFICATION		30	0.283343	1.867	0.0120482	0.0468628	1	1853	tags=80%, list=52%, signal=165%
GOBP_NEGATIVE_REGULATION_OF_GENE_EXPRESSION	GOBP_NEGATIVE_REGULATION_OF_GENE_EXPRESSION		322	0.0923326	1.86324	0.00821355	0.047615	1	2328	tags=74%, list=65%, signal=192%
GOBP_MATURATION_OF_SSU_RRNA	GOBP_MATURATION_OF_SSU_RRNA		20	0.343863	1.85914	0.0216535	0.0484654	1	2171	tags=95%, list=61%, signal=241%
GOBP_ANTIMICROBIAL_HUMORAL_RESPONSE	GOBP_ANTIMICROBIAL_HUMORAL_RESPONSE		30	0.28818	1.85728	0.015534	0.0486661	1	288	tags=37%, list=8%, signal=40%
GOBP_CENTROMERE_COMPLEX_ASSEMBLY	GOBP_CENTROMERE_COMPLEX_ASSEMBLY		36	0.263732	1.85683	0.0157791	0.0485138	1	1547	tags=69%, list=43%, signal=121%
GOBP_REGULATION_OF_CHROMOSOME_ORGANIZATION	GOBP_REGULATION_OF_CHROMOSOME_ORGANIZATION		96	0.16554	1.85528	0.0124481	0.0486037	1	2177	tags=77%, list=61%, signal=192%
GOBP_HISTONE_EXCHANGE	GOBP_HISTONE_EXCHANGE		31	0.278726	1.852	0.00608519	0.0491635	1	1547	tags=71%, list=43%, signal=124%
GOBP_POSITIVE_REGULATION_OF_REPRODUCTIVE_PROCESS	GOBP_POSITIVE_REGULATION_OF_REPRODUCTIVE_PROCESS		14	0.399823	1.85096	0.0123203	0.0491512	1	1383	tags=79%, list=39%, signal=128%
GOBP_REGULATION_OF_MEIOTIC_NUCLEAR_DIVISION	GOBP_REGULATION_OF_MEIOTIC_NUCLEAR_DIVISION		10	0.481022	1.84924	0.0116279	0.0493188	1	786	tags=70%, list=22%, signal=89%
GOBP_BIOLOGICAL_PROCESS_INVOLVED_IN_SYMBIOTIC_INTERACTION	GOBP_BIOLOGICAL_PROCESS_INVOLVED_IN_SYMBIOTIC_INTERACTION		308	0.0941797	1.84673	0.011976	0.0497877	1	2359	tags=75%, list=66%, signal=201%
GOBP_DIGESTIVE_SYSTEM_DEVELOPMENT	GOBP_DIGESTIVE_SYSTEM_DEVELOPMENT		16	0.378234	1.83768	0.00595238	0.0520191	1	1333	tags=75%, list=37%, signal=119%
GOBP_DNA_TEMPLATED_TRANSCRIPTION_TERMINATION	GOBP_DNA_TEMPLATED_TRANSCRIPTION_TERMINATION		17	0.36593	1.83757	0.0228216	0.0517769	1	2060	tags=94%, list=58%, signal=221%
GOBP_SMALL_MOLECULE_BIOSYNTHETIC_PROCESS	GOBP_SMALL_MOLECULE_BIOSYNTHETIC_PROCESS		169	0.123946	1.83283	0.0142276	0.0528436	1	2029	tags=69%, list=57%, signal=151%
GOBP_ATTACHMENT_OF_SPINDLE_MICROTUBULES_TO_KINETOCHORE	GOBP_ATTACHMENT_OF_SPINDLE_MICROTUBULES_TO_KINETOCHORE		18	0.354311	1.82879	0.0104603	0.0537891	1	1518	tags=78%, list=42%, signal=135%
GOBP_REGULATION_OF_RESPONSE_TO_DNA_DAMAGE_STIMULUS	GOBP_REGULATION_OF_RESPONSE_TO_DNA_DAMAGE_STIMULUS		67	0.192901	1.82184	0.0158416	0.0555675	1	2575	tags=91%, list=72%, signal=320%
GOBP_NUCLEOSIDE_MONOPHOSPHATE_BIOSYNTHETIC_PROCESS	GOBP_NUCLEOSIDE_MONOPHOSPHATE_BIOSYNTHETIC_PROCESS		16	0.377601	1.81703	0.017341	0.0567769	1	1112	tags=69%, list=31%, signal=99%
GOBP_NUCLEOBASE_CONTAINING_SMALL_MOLECULE_METABOLIC_PROCESS	GOBP_NUCLEOBASE_CONTAINING_SMALL_MOLECULE_METABOLIC_PROCESS		166	0.122753	1.81578	0.0161616	0.0569185	1	2077	tags=70%, list=58%, signal=159%
GOBP_NUCLEOSIDE_TRIPHOSPHATE_METABOLIC_PROCESS	GOBP_NUCLEOSIDE_TRIPHOSPHATE_METABOLIC_PROCESS		30	0.279993	1.81019	0.0162272	0.0582656	1	2103	tags=87%, list=59%, signal=209%
GOBP_REGULATION_OF_DOUBLE_STRAND_BREAK_REPAIR_VIA_HOMOLOGOUS_RECOMBINATION	GOBP_REGULATION_OF_DOUBLE_STRAND_BREAK_REPAIR_VIA_HOMOLOGOUS_RECOMBINATION		19	0.34112	1.80768	0.0205339	0.0588577	1	479	tags=47%, list=13%, signal=54%
GOBP_TRANSCRIPTION_COUPLED_NUCLEOTIDE_EXCISION_REPAIR	GOBP_TRANSCRIPTION_COUPLED_NUCLEOTIDE_EXCISION_REPAIR		22	0.318105	1.80499	0.0142276	0.0594717	1	2117	tags=91%, list=59%, signal=222%
GOBP_MITOTIC_SPINDLE_ORGANIZATION	GOBP_MITOTIC_SPINDLE_ORGANIZATION		47	0.224397	1.79713	0.01341	0.0617821	1	2248	tags=85%, list=63%, signal=227%
GOBP_DNA_DAMAGE_RESPONSE_SIGNAL_TRANSDUCTION_BY_P53_CLASS_MEDIATOR	GOBP_DNA_DAMAGE_RESPONSE_SIGNAL_TRANSDUCTION_BY_P53_CLASS_MEDIATOR		30	0.271447	1.79412	0.0123203	0.0625283	1	1657	tags=73%, list=46%, signal=136%
GOBP_AXONEME_ASSEMBLY	GOBP_AXONEME_ASSEMBLY		11	0.444206	1.79284	0.0163599	0.0626901	1	1015	tags=73%, list=28%, signal=101%
GOBP_SKIN_EPIDERMIS_DEVELOPMENT	GOBP_SKIN_EPIDERMIS_DEVELOPMENT		10	0.474902	1.79237	0.0191205	0.0625509	1	1165	tags=80%, list=33%, signal=118%
GOBP_CHROMOSOME_CONDENSATION	GOBP_CHROMOSOME_CONDENSATION		16	0.369165	1.79043	0.0185185	0.0629147	1	1142	tags=69%, list=32%, signal=101%
GOBP_RESPONSE_TO_VITAMIN	GOBP_RESPONSE_TO_VITAMIN		16	0.369235	1.79026	0.0160321	0.0626777	1	472	tags=50%, list=13%, signal=57%
GOBP_NUCLEOBASE_CONTAINING_SMALL_MOLECULE_INTERCONVERSION	GOBP_NUCLEOBASE_CONTAINING_SMALL_MOLECULE_INTERCONVERSION		10	0.47799	1.78247	0.0126582	0.0649512	1	1154	tags=80%, list=32%, signal=118%
GOBP_SPLICEOSOMAL_SNRNP_ASSEMBLY	GOBP_SPLICEOSOMAL_SNRNP_ASSEMBLY		14	0.394885	1.76961	0.01417	0.0690728	1	2166	tags=100%, list=61%, signal=253%
GOBP_REGULATION_OF_DOUBLE_STRAND_BREAK_REPAIR	GOBP_REGULATION_OF_DOUBLE_STRAND_BREAK_REPAIR		32	0.2631	1.76276	0.0282258	0.0713964	1	2528	tags=97%, list=71%, signal=328%
GOBP_ORGANIC_ACID_BIOSYNTHETIC_PROCESS	GOBP_ORGANIC_ACID_BIOSYNTHETIC_PROCESS		71	0.184305	1.76164	0.0135135	0.0714405	1	1668	tags=65%, list=47%, signal=119%
GOBP_MITOTIC_RECOMBINATION	GOBP_MITOTIC_RECOMBINATION		14	0.391231	1.75736	0.0151803	0.0726346	1	2179	tags=100%, list=61%, signal=255%
GOBP_CHROMATIN_REMODELING_AT_CENTROMERE	GOBP_CHROMATIN_REMODELING_AT_CENTROMERE		32	0.256427	1.75134	0.0184805	0.0744618	1	1547	tags=69%, list=43%, signal=120%
GOBP_DNA_BIOSYNTHETIC_PROCESS	GOBP_DNA_BIOSYNTHETIC_PROCESS		70	0.176389	1.74283	0.0179641	0.0775075	1	2443	tags=86%, list=68%, signal=266%
GOBP_MICROTUBULE_ORGANIZING_CENTER_ORGANIZATION	GOBP_MICROTUBULE_ORGANIZING_CENTER_ORGANIZATION		57	0.198009	1.74065	0.0337302	0.0779342	1	1559	tags=63%, list=44%, signal=110%
GOBP_FOLIC_ACID_CONTAINING_COMPOUND_METABOLIC_PROCESS	GOBP_FOLIC_ACID_CONTAINING_COMPOUND_METABOLIC_PROCESS		12	0.412547	1.73694	0.0218254	0.0790817	1	1507	tags=83%, list=42%, signal=144%
GOBP_NCRNA_3_END_PROCESSING	GOBP_NCRNA_3_END_PROCESSING		13	0.405516	1.73638	0.0240481	0.0789393	1	1853	tags=92%, list=52%, signal=191%
GOBP_REGULATION_OF_EMBRYONIC_DEVELOPMENT	GOBP_REGULATION_OF_EMBRYONIC_DEVELOPMENT		10	0.454688	1.73589	0.0268714	0.0787742	1	1237	tags=80%, list=35%, signal=122%
GOBP_SIGNAL_TRANSDUCTION_INVOLVED_IN_CELL_CYCLE_CHECKPOINT	GOBP_SIGNAL_TRANSDUCTION_INVOLVED_IN_CELL_CYCLE_CHECKPOINT		24	0.295096	1.73474	0.0236052	0.0788754	1	1631	tags=75%, list=46%, signal=137%
GOBP_MULTICELLULAR_ORGANISM_REPRODUCTION	GOBP_MULTICELLULAR_ORGANISM_REPRODUCTION		157	0.119943	1.72748	0.0240481	0.0815694	1	1091	tags=42%, list=31%, signal=58%
GOBP_DEVELOPMENTAL_PROCESS_INVOLVED_IN_REPRODUCTION	GOBP_DEVELOPMENTAL_PROCESS_INVOLVED_IN_REPRODUCTION		170	0.117529	1.72724	0.0185567	0.0812892	1	1091	tags=42%, list=31%, signal=57%
GOBP_REGULATION_OF_SIGNAL_TRANSDUCTION_BY_P53_CLASS_MEDIATOR	GOBP_REGULATION_OF_SIGNAL_TRANSDUCTION_BY_P53_CLASS_MEDIATOR		54	0.204199	1.72297	0.0267686	0.0827629	1	2125	tags=80%, list=59%, signal=194%
GOBP_SPERMATID_DIFFERENTIATION	GOBP_SPERMATID_DIFFERENTIATION		26	0.276867	1.71232	0.0216963	0.0868696	1	1078	tags=58%, list=30%, signal=82%
GOBP_PURINE_NUCLEOSIDE_BIOSYNTHETIC_PROCESS	GOBP_PURINE_NUCLEOSIDE_BIOSYNTHETIC_PROCESS		11	0.424268	1.70997	0.0161943	0.0875249	1	1086	tags=73%, list=30%, signal=104%
GOBP_RNA_MODIFICATION	GOBP_RNA_MODIFICATION		52	0.200481	1.70896	0.0223124	0.0875535	1	2041	tags=77%, list=57%, signal=177%
GOBP_PURINE_NUCLEOSIDE_METABOLIC_PROCESS	GOBP_PURINE_NUCLEOSIDE_METABOLIC_PROCESS		19	0.329581	1.70326	0.0288066	0.0898483	1	1272	tags=68%, list=36%, signal=106%
GOBP_FIBROBLAST_PROLIFERATION	GOBP_FIBROBLAST_PROLIFERATION		23	0.296605	1.69761	0.0355649	0.0921818	1	810	tags=52%, list=23%, signal=67%
GOBP_REGULATION_OF_DNA_METABOLIC_PROCESS	GOBP_REGULATION_OF_DNA_METABOLIC_PROCESS		104	0.142512	1.69638	0.026749	0.0923299	1	2802	tags=92%, list=78%, signal=416%
GOBP_RESPONSE_TO_UV	GOBP_RESPONSE_TO_UV		49	0.205547	1.69597	0.03125	0.0921021	1	1316	tags=57%, list=37%, signal=89%
GOBP_NUCLEOSIDE_PHOSPHATE_CATABOLIC_PROCESS	GOBP_NUCLEOSIDE_PHOSPHATE_CATABOLIC_PROCESS		26	0.279882	1.69349	0.0346232	0.0928918	1	2029	tags=85%, list=57%, signal=194%
GOBP_RNA_EXPORT_FROM_NUCLEUS	GOBP_RNA_EXPORT_FROM_NUCLEUS		42	0.218373	1.69143	0.0226804	0.0934957	1	2545	tags=93%, list=71%, signal=319%
GOBP_MITOCHONDRIAL_RNA_METABOLIC_PROCESS	GOBP_MITOCHONDRIAL_RNA_METABOLIC_PROCESS		13	0.390905	1.68992	0.0248963	0.0938115	1	1905	tags=92%, list=53%, signal=197%
GOBP_ORGAN_OR_TISSUE_SPECIFIC_IMMUNE_RESPONSE	GOBP_ORGAN_OR_TISSUE_SPECIFIC_IMMUNE_RESPONSE		13	0.382022	1.68574	0.0201207	0.0954005	1	288	tags=46%, list=8%, signal=50%
GOBP_MITOCHONDRIAL_RESPIRATORY_CHAIN_COMPLEX_ASSEMBLY	GOBP_MITOCHONDRIAL_RESPIRATORY_CHAIN_COMPLEX_ASSEMBLY		24	0.288707	1.68199	0.0323194	0.0969487	1	2249	tags=92%, list=63%, signal=246%
GOBP_RESPONSE_TO_IONIZING_RADIATION	GOBP_RESPONSE_TO_IONIZING_RADIATION		54	0.193071	1.67163	0.0281125	0.101844	1	2098	tags=78%, list=59%, signal=186%
GOBP_VITAMIN_METABOLIC_PROCESS	GOBP_VITAMIN_METABOLIC_PROCESS		26	0.277799	1.66962	0.0430328	0.102404	1	1899	tags=81%, list=53%, signal=171%
GOBP_MICROTUBULE_BASED_PROCESS	GOBP_MICROTUBULE_BASED_PROCESS		216	0.102078	1.66763	0.0310078	0.102969	1	1029	tags=38%, list=29%, signal=51%
GOBP_ANTIMICROBIAL_HUMORAL_IMMUNE_RESPONSE_MEDIATED_BY_ANTIMICROBIAL_PEPTIDE	GOBP_ANTIMICROBIAL_HUMORAL_IMMUNE_RESPONSE_MEDIATED_BY_ANTIMICROBIAL_PEPTIDE		17	0.33244	1.66628	0.0303644	0.103314	1	288	tags=41%, list=8%, signal=45%
GOBP_NEGATIVE_REGULATION_OF_CELL_CYCLE_G1_S_PHASE_TRANSITION	GOBP_NEGATIVE_REGULATION_OF_CELL_CYCLE_G1_S_PHASE_TRANSITION		35	0.240123	1.66558	0.0315789	0.103228	1	1497	tags=66%, list=42%, signal=112%
GOBP_DICARBOXYLIC_ACID_METABOLIC_PROCESS	GOBP_DICARBOXYLIC_ACID_METABOLIC_PROCESS		28	0.268744	1.66285	0.052	0.104201	1	1598	tags=71%, list=45%, signal=128%
GOBP_NEGATIVE_REGULATION_OF_ORGANELLE_ORGANIZATION	GOBP_NEGATIVE_REGULATION_OF_ORGANELLE_ORGANIZATION		102	0.14173	1.65953	0.0268199	0.105377	1	2729	tags=90%, list=76%, signal=371%
GOBP_TRANSLESION_SYNTHESIS	GOBP_TRANSLESION_SYNTHESIS		20	0.3067	1.65859	0.0351562	0.105469	1	2303	tags=95%, list=64%, signal=266%
GOBP_SECRETORY_GRANULE_ORGANIZATION	GOBP_SECRETORY_GRANULE_ORGANIZATION		10	0.425379	1.65497	0.0315582	0.106951	1	627	tags=60%, list=18%, signal=73%
GOBP_MATURATION_OF_SSU_RRNA_FROM_TRICISTRONIC_RRNA_TRANSCRIPT_SSU_RRNA_5_8S_RRNA_LSU_RRNA	GOBP_MATURATION_OF_SSU_RRNA_FROM_TRICISTRONIC_RRNA_TRANSCRIPT_SSU_RRNA_5_8S_RRNA_LSU_RRNA		17	0.334707	1.6488	0.037422	0.109802	1	2171	tags=94%, list=61%, signal=239%
GOBP_MANNOSYLATION	GOBP_MANNOSYLATION		10	0.424986	1.6406	0.0405117	0.113851	1	1700	tags=90%, list=48%, signal=171%
GOBP_PEPTIDYL_LYSINE_METHYLATION	GOBP_PEPTIDYL_LYSINE_METHYLATION		30	0.246377	1.6405	0.0419162	0.113455	1	2103	tags=83%, list=59%, signal=201%
GOBP_HISTONE_H3_K9_METHYLATION	GOBP_HISTONE_H3_K9_METHYLATION		11	0.399964	1.63875	0.0313725	0.114029	1	1822	tags=91%, list=51%, signal=185%
GOBP_REGULATION_OF_GLYCOPROTEIN_METABOLIC_PROCESS	GOBP_REGULATION_OF_GLYCOPROTEIN_METABOLIC_PROCESS		10	0.41808	1.63586	0.0374753	0.114975	1	653	tags=60%, list=18%, signal=73%
GOBP_MATURATION_OF_5_8S_RRNA	GOBP_MATURATION_OF_5_8S_RRNA		15	0.351101	1.63236	0.0484496	0.116504	1	2084	tags=93%, list=58%, signal=223%
GOBP_REGULATION_OF_T_CELL_RECEPTOR_SIGNALING_PATHWAY	GOBP_REGULATION_OF_T_CELL_RECEPTOR_SIGNALING_PATHWAY		14	0.359311	1.63211	0.0334646	0.116167	1	1272	tags=71%, list=36%, signal=110%
GOBP_GLYCOSYL_COMPOUND_METABOLIC_PROCESS	GOBP_GLYCOSYL_COMPOUND_METABOLIC_PROCESS		48	0.203296	1.62879	0.0494845	0.117524	1	1143	tags=52%, list=32%, signal=76%
GOBP_METAPHASE_PLATE_CONGRESSION	GOBP_METAPHASE_PLATE_CONGRESSION		26	0.263287	1.62637	0.0474308	0.118437	1	2500	tags=96%, list=70%, signal=318%
GOBP_REGULATION_OF_REPRODUCTIVE_PROCESS	GOBP_REGULATION_OF_REPRODUCTIVE_PROCESS		32	0.239689	1.62563	0.0405983	0.118379	1	1383	tags=63%, list=39%, signal=101%
GOBP_ERROR_PRONE_TRANSLESION_SYNTHESIS	GOBP_ERROR_PRONE_TRANSLESION_SYNTHESIS		14	0.35638	1.62505	0.0463158	0.118271	1	2303	tags=100%, list=64%, signal=280%
GOBP_RRNA_MODIFICATION	GOBP_RRNA_MODIFICATION		14	0.35915	1.62132	0.0489362	0.119894	1	2038	tags=93%, list=57%, signal=215%
GOBP_DNA_SYNTHESIS_INVOLVED_IN_DNA_REPAIR	GOBP_DNA_SYNTHESIS_INVOLVED_IN_DNA_REPAIR		24	0.274944	1.61749	0.0455487	0.121508	1	2149	tags=88%, list=60%, signal=218%
GOBP_ANAPHASE_PROMOTING_COMPLEX_DEPENDENT_CATABOLIC_PROCESS	GOBP_ANAPHASE_PROMOTING_COMPLEX_DEPENDENT_CATABOLIC_PROCESS		24	0.273487	1.61706	0.045082	0.1213	1	2303	tags=92%, list=64%, signal=256%
GOBP_PYRIMIDINE_CONTAINING_COMPOUND_BIOSYNTHETIC_PROCESS	GOBP_PYRIMIDINE_CONTAINING_COMPOUND_BIOSYNTHETIC_PROCESS		13	0.370307	1.6156	0.0382294	0.121626	1	1154	tags=69%, list=32%, signal=102%
GOBP_OOCYTE_MATURATION	GOBP_OOCYTE_MATURATION		10	0.4137	1.61439	0.0427699	0.121872	1	1383	tags=80%, list=39%, signal=130%
GOBP_PIGMENT_METABOLIC_PROCESS	GOBP_PIGMENT_METABOLIC_PROCESS		20	0.306926	1.60987	0.0504854	0.124156	1	1945	tags=85%, list=54%, signal=186%
GOBP_RESPONSE_TO_NUTRIENT	GOBP_RESPONSE_TO_NUTRIENT		35	0.232893	1.60834	0.0460922	0.124621	1	502	tags=37%, list=14%, signal=43%
GOBP_REGULATION_OF_CELL_CYCLE_ARREST	GOBP_REGULATION_OF_CELL_CYCLE_ARREST		34	0.232401	1.60753	0.0534979	0.124657	1	1383	tags=62%, list=39%, signal=100%
GOBP_REGULATION_OF_STEROID_METABOLIC_PROCESS	GOBP_REGULATION_OF_STEROID_METABOLIC_PROCESS		22	0.293009	1.60315	0.040856	0.126847	1	1719	tags=77%, list=48%, signal=148%
GOBP_HISTONE_H3_K4_METHYLATION	GOBP_HISTONE_H3_K4_METHYLATION		14	0.343692	1.59934	0.0434783	0.128654	1	2093	tags=93%, list=59%, signal=223%
GOBP_LACTATION	GOBP_LACTATION		11	0.384111	1.59516	0.046371	0.130642	1	1229	tags=73%, list=34%, signal=111%
GOBP_RIBONUCLEOSIDE_MONOPHOSPHATE_BIOSYNTHETIC_PROCESS	GOBP_RIBONUCLEOSIDE_MONOPHOSPHATE_BIOSYNTHETIC_PROCESS		12	0.380712	1.59324	0.0446602	0.131346	1	1918	tags=92%, list=54%, signal=197%
GOBP_RESPONSE_TO_ESTRADIOL	GOBP_RESPONSE_TO_ESTRADIOL		29	0.248912	1.59237	0.0441767	0.131345	1	472	tags=38%, list=13%, signal=43%
GOBP_NUCLEAR_TRANSCRIBED_MRNA_CATABOLIC_PROCESS_EXONUCLEOLYTIC	GOBP_NUCLEAR_TRANSCRIBED_MRNA_CATABOLIC_PROCESS_EXONUCLEOLYTIC		15	0.342667	1.59235	0.0474308	0.130875	1	2114	tags=93%, list=59%, signal=228%
GOBP_REGULATION_OF_UBIQUITIN_PROTEIN_LIGASE_ACTIVITY	GOBP_REGULATION_OF_UBIQUITIN_PROTEIN_LIGASE_ACTIVITY		12	0.376217	1.59193	0.0452756	0.130658	1	1934	tags=92%, list=54%, signal=199%
GOBP_RNA_PHOSPHODIESTER_BOND_HYDROLYSIS_EXONUCLEOLYTIC	GOBP_RNA_PHOSPHODIESTER_BOND_HYDROLYSIS_EXONUCLEOLYTIC		14	0.349795	1.58447	0.0590717	0.134856	1	1561	tags=79%, list=44%, signal=139%
GOBP_REGULATION_OF_HISTONE_METHYLATION	GOBP_REGULATION_OF_HISTONE_METHYLATION		18	0.309948	1.58263	0.058	0.135498	1	2271	tags=94%, list=64%, signal=258%
GOBP_POSTREPLICATION_REPAIR	GOBP_POSTREPLICATION_REPAIR		24	0.274944	1.58023	0.0479042	0.136637	1	2149	tags=88%, list=60%, signal=218%
GOBP_ORGANIC_ACID_METABOLIC_PROCESS	GOBP_ORGANIC_ACID_METABOLIC_PROCESS		235	0.0910998	1.58013	0.0381526	0.136184	1	2203	tags=70%, list=62%, signal=171%
GOBP_MULTI_ORGANISM_PROCESS	GOBP_MULTI_ORGANISM_PROCESS		213	0.0980101	1.57995	0.0514403	0.13582	1	1112	tags=40%, list=31%, signal=55%
GOBP_MICROTUBULE_POLYMERIZATION_OR_DEPOLYMERIZATION	GOBP_MICROTUBULE_POLYMERIZATION_OR_DEPOLYMERIZATION		32	0.231638	1.57192	0.0628684	0.140358	1	965	tags=50%, list=27%, signal=68%
GOBP_GLUTAMINE_FAMILY_AMINO_ACID_METABOLIC_PROCESS	GOBP_GLUTAMINE_FAMILY_AMINO_ACID_METABOLIC_PROCESS		22	0.28023	1.57053	0.0572597	0.14077	1	1602	tags=73%, list=45%, signal=131%
GOBP_TELOMERE_ORGANIZATION	GOBP_TELOMERE_ORGANIZATION		75	0.152908	1.56679	0.0341365	0.142713	1	2179	tags=76%, list=61%, signal=191%
GOBP_REGULATION_OF_ANTIGEN_RECEPTOR_MEDIATED_SIGNALING_PATHWAY	GOBP_REGULATION_OF_ANTIGEN_RECEPTOR_MEDIATED_SIGNALING_PATHWAY		20	0.29527	1.56585	0.0615672	0.142752	1	1272	tags=65%, list=36%, signal=100%
GOBP_FEMALE_MEIOTIC_NUCLEAR_DIVISION	GOBP_FEMALE_MEIOTIC_NUCLEAR_DIVISION		12	0.369195	1.5641	0.0503018	0.143323	1	1066	tags=67%, list=30%, signal=95%
GOBP_CENTROSOME_DUPLICATION	GOBP_CENTROSOME_DUPLICATION		29	0.253117	1.56377	0.0519231	0.143025	1	1812	tags=76%, list=51%, signal=153%
GOBP_ERROR_FREE_TRANSLESION_SYNTHESIS	GOBP_ERROR_FREE_TRANSLESION_SYNTHESIS		13	0.35628	1.56206	0.0610236	0.143647	1	2303	tags=100%, list=64%, signal=280%
GOBP_ASPARTATE_FAMILY_AMINO_ACID_METABOLIC_PROCESS	GOBP_ASPARTATE_FAMILY_AMINO_ACID_METABOLIC_PROCESS		16	0.323397	1.55858	0.0541586	0.145513	1	2421	tags=100%, list=68%, signal=309%
GOBP_REGULATION_OF_CELL_CYCLE_CHECKPOINT	GOBP_REGULATION_OF_CELL_CYCLE_CHECKPOINT		15	0.340418	1.55556	0.0592734	0.147132	1	2122	tags=93%, list=59%, signal=229%
GOBP_SMALL_MOLECULE_METABOLIC_PROCESS	GOBP_SMALL_MOLECULE_METABOLIC_PROCESS		433	0.0688367	1.55094	0.0555556	0.149883	1	2233	tags=69%, list=63%, signal=161%
GOBP_SERINE_FAMILY_AMINO_ACID_METABOLIC_PROCESS	GOBP_SERINE_FAMILY_AMINO_ACID_METABOLIC_PROCESS		11	0.380383	1.5482	0.0558767	0.151216	1	1567	tags=82%, list=44%, signal=145%
GOBP_POSITIVE_REGULATION_OF_DNA_REPAIR	GOBP_POSITIVE_REGULATION_OF_DNA_REPAIR		25	0.263355	1.54726	0.0561331	0.15132	1	2494	tags=96%, list=70%, signal=316%
GOBP_TRANSCRIPTION_INITIATION_FROM_RNA_POLYMERASE_I_PROMOTER	GOBP_TRANSCRIPTION_INITIATION_FROM_RNA_POLYMERASE_I_PROMOTER		10	0.41881	1.54672	0.0682731	0.151155	1	1722	tags=90%, list=48%, signal=173%
GOBP_MITOTIC_G1_S_TRANSITION_CHECKPOINT	GOBP_MITOTIC_G1_S_TRANSITION_CHECKPOINT		18	0.302789	1.54589	0.0514851	0.151195	1	2098	tags=89%, list=59%, signal=214%
GOBP_RIBOSE_PHOSPHATE_BIOSYNTHETIC_PROCESS	GOBP_RIBOSE_PHOSPHATE_BIOSYNTHETIC_PROCESS		51	0.186483	1.53892	0.0536398	0.155331	1	2214	tags=80%, list=62%, signal=208%
GOBP_KIDNEY_EPITHELIUM_DEVELOPMENT	GOBP_KIDNEY_EPITHELIUM_DEVELOPMENT		14	0.337951	1.53244	0.060166	0.159633	1	1348	tags=71%, list=38%, signal=114%
GOBP_PYRIMIDINE_CONTAINING_COMPOUND_METABOLIC_PROCESS	GOBP_PYRIMIDINE_CONTAINING_COMPOUND_METABOLIC_PROCESS		26	0.255434	1.53102	0.0554493	0.160102	1	1154	tags=58%, list=32%, signal=85%
GOBP_ANIMAL_ORGAN_REGENERATION	GOBP_ANIMAL_ORGAN_REGENERATION		19	0.294399	1.52951	0.0559006	0.160608	1	457	tags=42%, list=13%, signal=48%
GOBP_NUCLEOSIDE_TRIPHOSPHATE_BIOSYNTHETIC_PROCESS	GOBP_NUCLEOSIDE_TRIPHOSPHATE_BIOSYNTHETIC_PROCESS		22	0.276312	1.52948	0.0634615	0.160075	1	2103	tags=86%, list=59%, signal=209%
GOBP_KINETOCHORE_ASSEMBLY	GOBP_KINETOCHORE_ASSEMBLY		12	0.359082	1.52894	0.0472279	0.159971	1	1102	tags=67%, list=31%, signal=96%
GOBP_CELLULAR_MACROMOLECULE_LOCALIZATION	GOBP_CELLULAR_MACROMOLECULE_LOCALIZATION		469	0.0651979	1.52347	0.0609756	0.163396	1	2668	tags=80%, list=75%, signal=276%
GOBP_PYRIDINE_CONTAINING_COMPOUND_METABOLIC_PROCESS	GOBP_PYRIDINE_CONTAINING_COMPOUND_METABOLIC_PROCESS		11	0.378341	1.52214	0.0690335	0.163788	1	1899	tags=91%, list=53%, signal=194%
GOBP_GLYCOSYL_COMPOUND_BIOSYNTHETIC_PROCESS	GOBP_GLYCOSYL_COMPOUND_BIOSYNTHETIC_PROCESS		20	0.290034	1.52153	0.0644531	0.163761	1	1112	tags=60%, list=31%, signal=87%
GOBP_RNA_LOCALIZATION	GOBP_RNA_LOCALIZATION		72	0.154587	1.51963	0.0587045	0.164605	1	2385	tags=82%, list=67%, signal=242%
GOBP_PIGMENT_BIOSYNTHETIC_PROCESS	GOBP_PIGMENT_BIOSYNTHETIC_PROCESS		15	0.323231	1.50623	0.0843882	0.174104	1	1945	tags=87%, list=54%, signal=189%
GOBP_DNA_TEMPLATED_TRANSCRIPTION_ELONGATION	GOBP_DNA_TEMPLATED_TRANSCRIPTION_ELONGATION		26	0.245412	1.499	0.0907217	0.179137	1	2426	tags=92%, list=68%, signal=286%
GOBP_REGULATION_OF_STEROID_BIOSYNTHETIC_PROCESS	GOBP_REGULATION_OF_STEROID_BIOSYNTHETIC_PROCESS		18	0.297755	1.49655	0.0699589	0.18059	1	1719	tags=78%, list=48%, signal=149%
GOBP_RESPONSE_TO_INTERLEUKIN_4	GOBP_RESPONSE_TO_INTERLEUKIN_4		16	0.309125	1.49576	0.0731183	0.180558	1	909	tags=56%, list=25%, signal=75%
GOBP_CYTOPLASMIC_TRANSLATIONAL_INITIATION	GOBP_CYTOPLASMIC_TRANSLATIONAL_INITIATION		10	0.389107	1.49418	0.0708502	0.181218	1	2185	tags=100%, list=61%, signal=257%
GOBP_REGULATION_OF_HISTONE_H3_K4_METHYLATION	GOBP_REGULATION_OF_HISTONE_H3_K4_METHYLATION		13	0.338081	1.49108	0.0764588	0.183101	1	2093	tags=92%, list=59%, signal=222%
GOBP_PROTEIN_METHYLATION	GOBP_PROTEIN_METHYLATION		42	0.199622	1.48937	0.0770791	0.18389	1	2271	tags=83%, list=64%, signal=226%
GOBP_NUCLEOSIDE_METABOLIC_PROCESS	GOBP_NUCLEOSIDE_METABOLIC_PROCESS		38	0.208263	1.48914	0.0880503	0.18351	1	1143	tags=53%, list=32%, signal=77%
GOBP_PURINE_CONTAINING_COMPOUND_CATABOLIC_PROCESS	GOBP_PURINE_CONTAINING_COMPOUND_CATABOLIC_PROCESS		16	0.308071	1.48897	0.0816733	0.183033	1	2029	tags=88%, list=57%, signal=202%
GOBP_MRNA_EXPORT_FROM_NUCLEUS	GOBP_MRNA_EXPORT_FROM_NUCLEUS		31	0.224668	1.48582	0.086629	0.184858	1	2545	tags=94%, list=71%, signal=323%
GOBP_ORGANIC_ACID_CATABOLIC_PROCESS	GOBP_ORGANIC_ACID_CATABOLIC_PROCESS		59	0.1632	1.4799	0.0679612	0.189073	1	2029	tags=73%, list=57%, signal=166%
GOBP_PURINE_NUCLEOBASE_METABOLIC_PROCESS	GOBP_PURINE_NUCLEOBASE_METABOLIC_PROCESS		10	0.375632	1.47929	0.0574949	0.18895	1	2233	tags=100%, list=63%, signal=266%
GOBP_OOGENESIS	GOBP_OOGENESIS		21	0.27095	1.47844	0.0695825	0.189035	1	1078	tags=57%, list=30%, signal=81%
GOBP_NEGATIVE_REGULATION_OF_REPRODUCTIVE_PROCESS	GOBP_NEGATIVE_REGULATION_OF_REPRODUCTIVE_PROCESS		13	0.341215	1.46696	0.0967078	0.197895	1	708	tags=54%, list=20%, signal=67%
GOBP_RRNA_TRANSCRIPTION	GOBP_RRNA_TRANSCRIPTION		10	0.380853	1.46473	0.0875486	0.19929	1	1500	tags=80%, list=42%, signal=138%
GOBP_REGULATION_OF_MITOCHONDRIAL_GENE_EXPRESSION	GOBP_REGULATION_OF_MITOCHONDRIAL_GENE_EXPRESSION		12	0.347285	1.46425	0.0890269	0.199058	1	2037	tags=92%, list=57%, signal=213%
GOBP_RIBONUCLEOSIDE_TRIPHOSPHATE_BIOSYNTHETIC_PROCESS	GOBP_RIBONUCLEOSIDE_TRIPHOSPHATE_BIOSYNTHETIC_PROCESS		20	0.262444	1.45897	0.0753968	0.202901	1	2103	tags=85%, list=59%, signal=206%
GOBP_PROTEIN_INSERTION_INTO_MEMBRANE	GOBP_PROTEIN_INSERTION_INTO_MEMBRANE		16	0.306665	1.45852	0.0945946	0.202685	1	2034	tags=88%, list=57%, signal=202%
GOBP_L_ALPHA_AMINO_ACID_TRANSMEMBRANE_TRANSPORT	GOBP_L_ALPHA_AMINO_ACID_TRANSMEMBRANE_TRANSPORT		12	0.343258	1.45543	0.0801603	0.204782	1	1456	tags=75%, list=41%, signal=126%
GOBP_TETRAHYDROFOLATE_METABOLIC_PROCESS	GOBP_TETRAHYDROFOLATE_METABOLIC_PROCESS		10	0.378888	1.45334	0.0805501	0.205952	1	1507	tags=80%, list=42%, signal=138%
GOBP_RESPONSE_TO_GAMMA_RADIATION	GOBP_RESPONSE_TO_GAMMA_RADIATION		20	0.267793	1.45119	0.0865562	0.20713	1	2084	tags=85%, list=58%, signal=203%
GOBP_POSITIVE_REGULATION_OF_DNA_METABOLIC_PROCESS	GOBP_POSITIVE_REGULATION_OF_DNA_METABOLIC_PROCESS		68	0.152112	1.45004	0.0972763	0.207504	1	2145	tags=75%, list=60%, signal=184%
GOBP_POSITIVE_REGULATION_OF_ANTIGEN_RECEPTOR_MEDIATED_SIGNALING_PATHWAY	GOBP_POSITIVE_REGULATION_OF_ANTIGEN_RECEPTOR_MEDIATED_SIGNALING_PATHWAY		10	0.376811	1.44951	0.0770713	0.207349	1	800	tags=60%, list=22%, signal=77%
GOBP_NEGATIVE_REGULATION_OF_RESPONSE_TO_DNA_DAMAGE_STIMULUS	GOBP_NEGATIVE_REGULATION_OF_RESPONSE_TO_DNA_DAMAGE_STIMULUS		23	0.243461	1.44818	0.100592	0.207812	1	688	tags=43%, list=19%, signal=54%
GOBP_POSITIVE_REGULATION_OF_NUCLEAR_DIVISION	GOBP_POSITIVE_REGULATION_OF_NUCLEAR_DIVISION		15	0.315284	1.44669	0.102616	0.208518	1	1497	tags=73%, list=42%, signal=126%
GOBP_HISTONE_METHYLATION	GOBP_HISTONE_METHYLATION		33	0.214407	1.44573	0.0841889	0.208736	1	2271	tags=85%, list=64%, signal=231%
GOBP_SNRNA_METABOLIC_PROCESS	GOBP_SNRNA_METABOLIC_PROCESS		12	0.341199	1.43504	0.0974155	0.217822	1	1761	tags=83%, list=49%, signal=164%
GOBP_REGULATION_OF_MUSCLE_CELL_DIFFERENTIATION	GOBP_REGULATION_OF_MUSCLE_CELL_DIFFERENTIATION		21	0.255917	1.43442	0.0800781	0.21774	1	451	tags=38%, list=13%, signal=43%
GOBP_MITOTIC_G2_M_TRANSITION_CHECKPOINT	GOBP_MITOTIC_G2_M_TRANSITION_CHECKPOINT		14	0.313499	1.43314	0.0665323	0.218305	1	1435	tags=71%, list=40%, signal=119%
GOBP_NUCLEOSIDE_MONOPHOSPHATE_METABOLIC_PROCESS	GOBP_NUCLEOSIDE_MONOPHOSPHATE_METABOLIC_PROCESS		26	0.236323	1.4303	0.0998081	0.22031	1	947	tags=50%, list=27%, signal=68%
GOBP_CELLULAR_PROTEIN_CONTAINING_COMPLEX_ASSEMBLY	GOBP_CELLULAR_PROTEIN_CONTAINING_COMPLEX_ASSEMBLY		310	0.0728051	1.43017	0.0954274	0.219775	1	2308	tags=71%, list=65%, signal=184%
GOBP_RIBOSOMAL_SMALL_SUBUNIT_ASSEMBLY	GOBP_RIBOSOMAL_SMALL_SUBUNIT_ASSEMBLY		14	0.32177	1.42905	0.1	0.220166	1	2171	tags=93%, list=61%, signal=236%
GOBP_MICROTUBULE_CYTOSKELETON_ORGANIZATION_INVOLVED_IN_MITOSIS	GOBP_MICROTUBULE_CYTOSKELETON_ORGANIZATION_INVOLVED_IN_MITOSIS		57	0.162447	1.42635	0.0881148	0.222048	1	2248	tags=79%, list=63%, signal=210%
GOBP_CILIARY_BASAL_BODY_PLASMA_MEMBRANE_DOCKING	GOBP_CILIARY_BASAL_BODY_PLASMA_MEMBRANE_DOCKING		38	0.197793	1.42503	0.10338	0.222613	1	2308	tags=84%, list=65%, signal=235%
GOBP_MICROTUBULE_BUNDLE_FORMATION	GOBP_MICROTUBULE_BUNDLE_FORMATION		20	0.267061	1.42331	0.10338	0.22355	1	1015	tags=55%, list=28%, signal=76%
GOBP_REGULATION_OF_CENTRIOLE_REPLICATION	GOBP_REGULATION_OF_CENTRIOLE_REPLICATION		10	0.371533	1.42288	0.0971963	0.223268	1	1176	tags=70%, list=33%, signal=104%
GOBP_RESPONSE_TO_RADIATION	GOBP_RESPONSE_TO_RADIATION		116	0.113765	1.42025	0.105155	0.224953	1	2408	tags=78%, list=67%, signal=233%
GOBP_MITOTIC_METAPHASE_PLATE_CONGRESSION	GOBP_MITOTIC_METAPHASE_PLATE_CONGRESSION		22	0.255954	1.41952	0.114	0.224963	1	2500	tags=95%, list=70%, signal=316%
GOBP_TELOMERASE_RNA_LOCALIZATION	GOBP_TELOMERASE_RNA_LOCALIZATION		12	0.333146	1.41761	0.104167	0.226162	1	2385	tags=100%, list=67%, signal=300%
GOBP_OXIDATIVE_PHOSPHORYLATION	GOBP_OXIDATIVE_PHOSPHORYLATION		31	0.212552	1.41722	0.125514	0.225852	1	2127	tags=81%, list=60%, signal=198%
GOBP_CELLULAR_RESPONSE_TO_IONIZING_RADIATION	GOBP_CELLULAR_RESPONSE_TO_IONIZING_RADIATION		26	0.236344	1.41051	0.10387	0.231545	1	2046	tags=81%, list=57%, signal=188%
GOBP_POSITIVE_REGULATION_OF_DNA_REPLICATION	GOBP_POSITIVE_REGULATION_OF_DNA_REPLICATION		11	0.349902	1.40667	0.104854	0.234435	1	2325	tags=100%, list=65%, signal=286%
GOBP_GLYCOSYLATION	GOBP_GLYCOSYLATION		65	0.147617	1.40568	0.108871	0.234707	1	2229	tags=77%, list=62%, signal=201%
GOBP_ESTABLISHMENT_OF_PROTEIN_LOCALIZATION_TO_CHROMOSOME	GOBP_ESTABLISHMENT_OF_PROTEIN_LOCALIZATION_TO_CHROMOSOME		13	0.324594	1.40452	0.104208	0.235091	1	2141	tags=92%, list=60%, signal=230%
GOBP_NEGATIVE_REGULATION_OF_LEUKOCYTE_MIGRATION	GOBP_NEGATIVE_REGULATION_OF_LEUKOCYTE_MIGRATION		13	0.314393	1.40054	0.113281	0.238184	1	1353	tags=69%, list=38%, signal=111%
GOBP_TETRAPYRROLE_METABOLIC_PROCESS	GOBP_TETRAPYRROLE_METABOLIC_PROCESS		14	0.313579	1.39802	0.100379	0.240047	1	1945	tags=86%, list=54%, signal=187%
GOBP_CARDIAC_SEPTUM_MORPHOGENESIS	GOBP_CARDIAC_SEPTUM_MORPHOGENESIS		12	0.332678	1.39348	0.13556	0.243684	1	1196	tags=67%, list=33%, signal=100%
GOBP_RESPONSE_TO_XENOBIOTIC_STIMULUS	GOBP_RESPONSE_TO_XENOBIOTIC_STIMULUS		32	0.207451	1.39235	0.117043	0.244085	1	939	tags=47%, list=26%, signal=63%
GOBP_NUCLEOTIDE_EXCISION_REPAIR_DNA_GAP_FILLING	GOBP_NUCLEOTIDE_EXCISION_REPAIR_DNA_GAP_FILLING		16	0.293799	1.39176	0.108268	0.243968	1	2303	tags=94%, list=64%, signal=263%
GOBP_PEPTIDYL_PROLINE_MODIFICATION	GOBP_PEPTIDYL_PROLINE_MODIFICATION		15	0.300178	1.39118	0.110236	0.243836	1	2027	tags=87%, list=57%, signal=200%
GOBP_POSITIVE_REGULATION_OF_MITOTIC_NUCLEAR_DIVISION	GOBP_POSITIVE_REGULATION_OF_MITOTIC_NUCLEAR_DIVISION		12	0.331742	1.38691	0.11946	0.247361	1	1497	tags=75%, list=42%, signal=129%
GOBP_VASCULAR_TRANSPORT	GOBP_VASCULAR_TRANSPORT		20	0.254842	1.3869	0.11	0.246669	1	1237	tags=60%, list=35%, signal=91%
GOBP_INNER_MITOCHONDRIAL_MEMBRANE_ORGANIZATION	GOBP_INNER_MITOCHONDRIAL_MEMBRANE_ORGANIZATION		16	0.288175	1.38469	0.126629	0.248252	1	2323	tags=94%, list=65%, signal=267%
GOBP_OOCYTE_DIFFERENTIATION	GOBP_OOCYTE_DIFFERENTIATION		13	0.314457	1.38424	0.121019	0.248064	1	1078	tags=62%, list=30%, signal=88%
GOBP_MAMMARY_GLAND_DEVELOPMENT	GOBP_MAMMARY_GLAND_DEVELOPMENT		23	0.241268	1.38416	0.117308	0.247436	1	1317	tags=61%, list=37%, signal=96%
GOBP_CELLULAR_RESPONSE_TO_ALKALOID	GOBP_CELLULAR_RESPONSE_TO_ALKALOID		10	0.362605	1.38368	0.107287	0.247255	1	1565	tags=80%, list=44%, signal=142%
GOBP_SEX_DIFFERENTIATION	GOBP_SEX_DIFFERENTIATION		44	0.173701	1.38365	0.115079	0.24661	1	1091	tags=48%, list=31%, signal=68%
GOBP_NEGATIVE_REGULATION_OF_DNA_REPLICATION	GOBP_NEGATIVE_REGULATION_OF_DNA_REPLICATION		14	0.306753	1.38268	0.114688	0.246866	1	1459	tags=71%, list=41%, signal=120%
GOBP_FERTILIZATION	GOBP_FERTILIZATION		26	0.226409	1.37946	0.111554	0.249428	1	2356	tags=88%, list=66%, signal=258%
GOBP_ATP_DEPENDENT_CHROMATIN_REMODELING	GOBP_ATP_DEPENDENT_CHROMATIN_REMODELING		36	0.191836	1.37942	0.116424	0.248756	1	1702	tags=67%, list=48%, signal=126%
GOBP_RIBONUCLEOSIDE_TRIPHOSPHATE_METABOLIC_PROCESS	GOBP_RIBONUCLEOSIDE_TRIPHOSPHATE_METABOLIC_PROCESS		23	0.238598	1.37456	0.116466	0.252938	1	2103	tags=83%, list=59%, signal=200%
GOBP_NUCLEOTIDE_EXCISION_REPAIR_PREINCISION_COMPLEX_ASSEMBLY	GOBP_NUCLEOTIDE_EXCISION_REPAIR_PREINCISION_COMPLEX_ASSEMBLY		10	0.35598	1.37263	0.117424	0.254263	1	2303	tags=100%, list=64%, signal=281%
GOBP_PROTEIN_LOCALIZATION_TO_MEMBRANE	GOBP_PROTEIN_LOCALIZATION_TO_MEMBRANE		174	0.0923498	1.37259	0.117647	0.253584	1	2046	tags=66%, list=57%, signal=147%
GOBP_GLOBAL_GENOME_NUCLEOTIDE_EXCISION_REPAIR	GOBP_GLOBAL_GENOME_NUCLEOTIDE_EXCISION_REPAIR		10	0.35598	1.37202	0.136546	0.253448	1	2303	tags=100%, list=64%, signal=281%
GOBP_REGULATION_OF_ALCOHOL_BIOSYNTHETIC_PROCESS	GOBP_REGULATION_OF_ALCOHOL_BIOSYNTHETIC_PROCESS		14	0.305388	1.37189	0.123457	0.252864	1	1719	tags=79%, list=48%, signal=151%
GOBP_CELLULAR_RESPONSE_TO_GAMMA_RADIATION	GOBP_CELLULAR_RESPONSE_TO_GAMMA_RADIATION		11	0.337061	1.36811	0.131679	0.256014	1	2046	tags=91%, list=57%, signal=212%
GOBP_SPINDLE_ASSEMBLY	GOBP_SPINDLE_ASSEMBLY		47	0.170213	1.36104	0.1375	0.262819	1	1679	tags=64%, list=47%, signal=119%
GOBP_PURINE_CONTAINING_COMPOUND_METABOLIC_PROCESS	GOBP_PURINE_CONTAINING_COMPOUND_METABOLIC_PROCESS		117	0.110406	1.35566	0.125	0.267613	1	2121	tags=70%, list=59%, signal=167%
GOBP_PEPTIDYL_LYSINE_MODIFICATION	GOBP_PEPTIDYL_LYSINE_MODIFICATION		98	0.117221	1.35278	0.122	0.269992	1	2289	tags=76%, list=64%, signal=204%
GOBP_NADH_DEHYDROGENASE_COMPLEX_ASSEMBLY	GOBP_NADH_DEHYDROGENASE_COMPLEX_ASSEMBLY		14	0.299847	1.35158	0.142	0.270506	1	2249	tags=93%, list=63%, signal=250%
GOBP_CELLULAR_ALDEHYDE_METABOLIC_PROCESS	GOBP_CELLULAR_ALDEHYDE_METABOLIC_PROCESS		15	0.282223	1.34535	0.120968	0.276326	1	2329	tags=93%, list=65%, signal=267%
GOBP_POSITIVE_REGULATION_OF_TELOMERASE_RNA_LOCALIZATION_TO_CAJAL_BODY	GOBP_POSITIVE_REGULATION_OF_TELOMERASE_RNA_LOCALIZATION_TO_CAJAL_BODY		11	0.333053	1.33601	0.145492	0.285906	1	2385	tags=100%, list=67%, signal=300%
GOBP_REGULATION_OF_CHOLESTEROL_BIOSYNTHETIC_PROCESS	GOBP_REGULATION_OF_CHOLESTEROL_BIOSYNTHETIC_PROCESS		11	0.337699	1.33215	0.140039	0.289622	1	1719	tags=82%, list=48%, signal=157%
GOBP_INORGANIC_ANION_TRANSPORT	GOBP_INORGANIC_ANION_TRANSPORT		19	0.25978	1.33197	0.144902	0.289054	1	1520	tags=68%, list=43%, signal=118%
GOBP_ONE_CARBON_METABOLIC_PROCESS	GOBP_ONE_CARBON_METABOLIC_PROCESS		14	0.293263	1.32664	0.139165	0.294213	1	1507	tags=71%, list=42%, signal=123%
GOBP_REGENERATION	GOBP_REGENERATION		41	0.174337	1.32472	0.15507	0.295632	1	516	tags=32%, list=14%, signal=37%
GOBP_INTRINSIC_APOPTOTIC_SIGNALING_PATHWAY_BY_P53_CLASS_MEDIATOR	GOBP_INTRINSIC_APOPTOTIC_SIGNALING_PATHWAY_BY_P53_CLASS_MEDIATOR		23	0.232399	1.32289	0.135699	0.296826	1	2125	tags=83%, list=59%, signal=203%
GOBP_RESPONSE_TO_ORGANOPHOSPHORUS	GOBP_RESPONSE_TO_ORGANOPHOSPHORUS		25	0.21819	1.32036	0.114688	0.298961	1	511	tags=36%, list=14%, signal=42%
GOBP_AEROBIC_RESPIRATION	GOBP_AEROBIC_RESPIRATION		17	0.264383	1.32015	0.144374	0.298438	1	2421	tags=94%, list=68%, signal=291%
GOBP_REGULATION_OF_CYTOKINESIS	GOBP_REGULATION_OF_CYTOKINESIS		29	0.203967	1.3167	0.156126	0.301666	1	2602	tags=93%, list=73%, signal=340%
GOBP_NADH_METABOLIC_PROCESS	GOBP_NADH_METABOLIC_PROCESS		10	0.339978	1.31435	0.168959	0.303552	1	2360	tags=100%, list=66%, signal=294%
GOBP_NUCLEOBASE_METABOLIC_PROCESS	GOBP_NUCLEOBASE_METABOLIC_PROCESS		17	0.266154	1.31328	0.151697	0.304019	1	1154	tags=59%, list=32%, signal=86%
GOBP_INORGANIC_ANION_TRANSMEMBRANE_TRANSPORT	GOBP_INORGANIC_ANION_TRANSMEMBRANE_TRANSPORT		14	0.289609	1.31228	0.154309	0.304389	1	1520	tags=71%, list=43%, signal=124%
GOBP_CARBOHYDRATE_DERIVATIVE_METABOLIC_PROCESS	GOBP_CARBOHYDRATE_DERIVATIVE_METABOLIC_PROCESS		281	0.0705191	1.31159	0.153101	0.304456	1	2233	tags=69%, list=63%, signal=170%
GOBP_REGULATION_OF_NEURON_DIFFERENTIATION	GOBP_REGULATION_OF_NEURON_DIFFERENTIATION		26	0.215302	1.30967	0.161616	0.305728	1	472	tags=35%, list=13%, signal=40%
GOBP_CELLULAR_RESPONSE_TO_LIPID	GOBP_CELLULAR_RESPONSE_TO_LIPID		107	0.108454	1.29975	0.169261	0.31692	1	825	tags=34%, list=23%, signal=42%
GOBP_POSITIVE_REGULATION_OF_HISTONE_METHYLATION	GOBP_POSITIVE_REGULATION_OF_HISTONE_METHYLATION		11	0.323862	1.29821	0.178715	0.317917	1	2093	tags=91%, list=59%, signal=219%
GOBP_RESPONSE_TO_LEAD_ION	GOBP_RESPONSE_TO_LEAD_ION		12	0.308521	1.29437	0.146881	0.321736	1	389	tags=42%, list=11%, signal=47%
GOBP_GLYCOPROTEIN_BIOSYNTHETIC_PROCESS	GOBP_GLYCOPROTEIN_BIOSYNTHETIC_PROCESS		79	0.125386	1.29074	0.172691	0.325328	1	1867	tags=65%, list=52%, signal=132%
GOBP_ORGANIC_ACID_TRANSMEMBRANE_TRANSPORT	GOBP_ORGANIC_ACID_TRANSMEMBRANE_TRANSPORT		22	0.230474	1.28704	0.166667	0.329143	1	1941	tags=77%, list=54%, signal=168%
GOBP_HISTONE_H3_ACETYLATION	GOBP_HISTONE_H3_ACETYLATION		15	0.272627	1.28627	0.176938	0.329224	1	2125	tags=87%, list=59%, signal=213%
GOBP_SULFUR_COMPOUND_BIOSYNTHETIC_PROCESS	GOBP_SULFUR_COMPOUND_BIOSYNTHETIC_PROCESS		53	0.151303	1.2858	0.164122	0.328938	1	2432	tags=83%, list=68%, signal=256%
GOBP_AMINO_ACID_ACTIVATION	GOBP_AMINO_ACID_ACTIVATION		16	0.271513	1.28488	0.166994	0.329199	1	2159	tags=88%, list=60%, signal=220%
GOBP_POSITIVE_REGULATION_OF_CHROMOSOME_ORGANIZATION	GOBP_POSITIVE_REGULATION_OF_CHROMOSOME_ORGANIZATION		52	0.151421	1.28386	0.149495	0.329577	1	2145	tags=75%, list=60%, signal=185%
GOBP_SIGNAL_TRANSDUCTION_IN_RESPONSE_TO_DNA_DAMAGE	GOBP_SIGNAL_TRANSDUCTION_IN_RESPONSE_TO_DNA_DAMAGE		40	0.172933	1.27916	0.17551	0.334675	1	1710	tags=65%, list=48%, signal=123%
GOBP_REGULATION_OF_CELL_CYCLE_G1_S_PHASE_TRANSITION	GOBP_REGULATION_OF_CELL_CYCLE_G1_S_PHASE_TRANSITION		55	0.146173	1.27786	0.168016	0.335463	1	1758	tags=64%, list=49%, signal=123%
GOBP_NUCLEOSOME_ASSEMBLY	GOBP_NUCLEOSOME_ASSEMBLY		55	0.14622	1.2777	0.166667	0.334806	1	1563	tags=58%, list=44%, signal=102%
GOBP_CHROMATIN_REMODELING	GOBP_CHROMATIN_REMODELING		69	0.134531	1.27604	0.161355	0.336098	1	1702	tags=61%, list=48%, signal=114%
GOBP_POSITIVE_REGULATION_OF_RESPONSE_TO_DNA_DAMAGE_STIMULUS	GOBP_POSITIVE_REGULATION_OF_RESPONSE_TO_DNA_DAMAGE_STIMULUS		33	0.189679	1.27561	0.180556	0.335818	1	2575	tags=91%, list=72%, signal=323%
GOBP_POSITIVE_REGULATION_OF_CYTOKINESIS	GOBP_POSITIVE_REGULATION_OF_CYTOKINESIS		11	0.311583	1.27458	0.169291	0.336209	1	1812	tags=82%, list=51%, signal=166%
GOBP_DNA_REPLICATION_INDEPENDENT_NUCLEOSOME_ORGANIZATION	GOBP_DNA_REPLICATION_INDEPENDENT_NUCLEOSOME_ORGANIZATION		34	0.186047	1.26932	0.184211	0.342099	1	1547	tags=62%, list=43%, signal=108%
GOBP_MOLTING_CYCLE	GOBP_MOLTING_CYCLE		13	0.290012	1.26852	0.182004	0.342243	1	1165	tags=62%, list=33%, signal=91%
GOBP_REGULATION_OF_INTRACELLULAR_STEROID_HORMONE_RECEPTOR_SIGNALING_PATHWAY	GOBP_REGULATION_OF_INTRACELLULAR_STEROID_HORMONE_RECEPTOR_SIGNALING_PATHWAY		15	0.26886	1.26776	0.172632	0.342365	1	1424	tags=67%, list=40%, signal=110%
GOBP_PROTEIN_O_LINKED_GLYCOSYLATION	GOBP_PROTEIN_O_LINKED_GLYCOSYLATION		19	0.234168	1.26592	0.168337	0.343878	1	295	tags=32%, list=8%, signal=34%
GOBP_CELLULAR_RESPIRATION	GOBP_CELLULAR_RESPIRATION		35	0.182293	1.26484	0.178138	0.344388	1	2518	tags=89%, list=70%, signal=297%
GOBP_RESPONSE_TO_CADMIUM_ION	GOBP_RESPONSE_TO_CADMIUM_ION		21	0.2284	1.2638	0.168337	0.344868	1	1059	tags=52%, list=30%, signal=74%
GOBP_ARTERY_DEVELOPMENT	GOBP_ARTERY_DEVELOPMENT		10	0.323245	1.26125	0.18259	0.347268	1	1348	tags=70%, list=38%, signal=112%
GOBP_HOMOLOGOUS_CHROMOSOME_SEGREGATION	GOBP_HOMOLOGOUS_CHROMOSOME_SEGREGATION		21	0.232678	1.25926	0.164948	0.34893	1	1384	tags=62%, list=39%, signal=100%
GOBP_REGULATION_OF_CHOLESTEROL_METABOLIC_PROCESS	GOBP_REGULATION_OF_CHOLESTEROL_METABOLIC_PROCESS		13	0.288759	1.25778	0.189691	0.350013	1	1719	tags=77%, list=48%, signal=148%
GOBP_REGULATION_OF_MICROTUBULE_POLYMERIZATION_OR_DEPOLYMERIZATION	GOBP_REGULATION_OF_MICROTUBULE_POLYMERIZATION_OR_DEPOLYMERIZATION		18	0.247608	1.25666	0.2	0.350517	1	905	tags=50%, list=25%, signal=67%
GOBP_ENERGY_DERIVATION_BY_OXIDATION_OF_ORGANIC_COMPOUNDS	GOBP_ENERGY_DERIVATION_BY_OXIDATION_OF_ORGANIC_COMPOUNDS		50	0.149063	1.25591	0.184739	0.350574	1	3046	tags=100%, list=85%, signal=670%
GOBP_NUCLEOTIDE_SUGAR_METABOLIC_PROCESS	GOBP_NUCLEOTIDE_SUGAR_METABOLIC_PROCESS		11	0.305685	1.2521	0.184557	0.354498	1	1833	tags=82%, list=51%, signal=168%
GOBP_CELLULAR_MODIFIED_AMINO_ACID_METABOLIC_PROCESS	GOBP_CELLULAR_MODIFIED_AMINO_ACID_METABOLIC_PROCESS		42	0.164387	1.24509	0.18677	0.362819	1	1715	tags=64%, list=48%, signal=122%
GOBP_PATTERN_SPECIFICATION_PROCESS	GOBP_PATTERN_SPECIFICATION_PROCESS		47	0.15234	1.24118	0.19112	0.367131	1	1058	tags=45%, list=30%, signal=63%
GOBP_MITOCHONDRIAL_TRANSPORT	GOBP_MITOCHONDRIAL_TRANSPORT		71	0.124282	1.24068	0.205567	0.366882	1	2180	tags=73%, list=61%, signal=184%
GOBP_CIRCADIAN_RHYTHM	GOBP_CIRCADIAN_RHYTHM		34	0.181375	1.23839	0.2	0.36911	1	2404	tags=85%, list=67%, signal=258%
GOBP_RIBONUCLEOSIDE_METABOLIC_PROCESS	GOBP_RIBONUCLEOSIDE_METABOLIC_PROCESS		25	0.205052	1.23686	0.208247	0.370394	1	1272	tags=56%, list=36%, signal=86%
GOBP_REGULATION_OF_SODIUM_ION_TRANSMEMBRANE_TRANSPORT	GOBP_REGULATION_OF_SODIUM_ION_TRANSMEMBRANE_TRANSPORT		13	0.28435	1.23663	0.212851	0.369804	1	2559	tags=100%, list=72%, signal=351%
GOBP_RESPONSE_TO_ALCOHOL	GOBP_RESPONSE_TO_ALCOHOL		51	0.147613	1.23631	0.188377	0.369321	1	810	tags=37%, list=23%, signal=47%
GOBP_POSITIVE_REGULATION_OF_MUSCLE_CELL_DIFFERENTIATION	GOBP_POSITIVE_REGULATION_OF_MUSCLE_CELL_DIFFERENTIATION		12	0.299719	1.23569	0.196911	0.369298	1	718	tags=50%, list=20%, signal=62%
GOBP_DEVELOPMENT_OF_PRIMARY_SEXUAL_CHARACTERISTICS	GOBP_DEVELOPMENT_OF_PRIMARY_SEXUAL_CHARACTERISTICS		43	0.161348	1.2316	0.212679	0.37391	1	1091	tags=47%, list=31%, signal=66%
GOBP_REGULATION_OF_DNA_RECOMBINATION	GOBP_REGULATION_OF_DNA_RECOMBINATION		37	0.167896	1.22242	0.192229	0.385436	1	1819	tags=68%, list=51%, signal=136%
GOBP_CENTRIOLE_ASSEMBLY	GOBP_CENTRIOLE_ASSEMBLY		18	0.2427	1.22137	0.217391	0.385914	1	2510	tags=94%, list=70%, signal=316%
GOBP_G2_DNA_DAMAGE_CHECKPOINT	GOBP_G2_DNA_DAMAGE_CHECKPOINT		12	0.291386	1.22108	0.210736	0.385416	1	1343	tags=67%, list=38%, signal=106%
GOBP_SPERM_MOTILITY	GOBP_SPERM_MOTILITY		15	0.255815	1.21723	0.234542	0.389816	1	756	tags=47%, list=21%, signal=59%
GOBP_PHAGOCYTOSIS_RECOGNITION	GOBP_PHAGOCYTOSIS_RECOGNITION		10	0.318248	1.21081	0.232877	0.397998	1	1723	tags=80%, list=48%, signal=154%
GOBP_TELOMERE_MAINTENANCE_VIA_TELOMERE_LENGTHENING	GOBP_TELOMERE_MAINTENANCE_VIA_TELOMERE_LENGTHENING		29	0.190088	1.21011	0.216599	0.398049	1	2528	tags=90%, list=71%, signal=304%
GOBP_PROTEIN_LOCALIZATION_TO_MITOCHONDRION	GOBP_PROTEIN_LOCALIZATION_TO_MITOCHONDRION		36	0.169683	1.21002	0.205761	0.397244	1	2078	tags=75%, list=58%, signal=178%
GOBP_POSITIVE_REGULATION_OF_CELL_CYCLE_G1_S_PHASE_TRANSITION	GOBP_POSITIVE_REGULATION_OF_CELL_CYCLE_G1_S_PHASE_TRANSITION		13	0.277801	1.20949	0.229084	0.397082	1	1758	tags=77%, list=49%, signal=151%
GOBP_MEIOTIC_CHROMOSOME_SEPARATION	GOBP_MEIOTIC_CHROMOSOME_SEPARATION		10	0.313139	1.20944	0.236434	0.396236	1	1384	tags=70%, list=39%, signal=114%
GOBP_AGING	GOBP_AGING		85	0.111692	1.20815	0.246436	0.397138	1	450	tags=24%, list=13%, signal=26%
GOBP_IMMUNOGLOBULIN_PRODUCTION	GOBP_IMMUNOGLOBULIN_PRODUCTION		38	0.16695	1.20723	0.228175	0.397449	1	631	tags=34%, list=18%, signal=41%
GOBP_MITOTIC_CYTOKINESIS	GOBP_MITOTIC_CYTOKINESIS		24	0.201099	1.20533	0.237903	0.399277	1	1518	tags=63%, list=42%, signal=108%
GOBP_POSITIVE_REGULATION_OF_DNA_BIOSYNTHETIC_PROCESS	GOBP_POSITIVE_REGULATION_OF_DNA_BIOSYNTHETIC_PROCESS		28	0.186391	1.20513	0.231827	0.398602	1	2145	tags=79%, list=60%, signal=195%
GOBP_CARDIAC_SEPTUM_DEVELOPMENT	GOBP_CARDIAC_SEPTUM_DEVELOPMENT		15	0.261231	1.20416	0.219207	0.399045	1	1213	tags=60%, list=34%, signal=90%
GOBP_RNA_3_END_PROCESSING	GOBP_RNA_3_END_PROCESSING		36	0.169243	1.203	0.218814	0.399738	1	2278	tags=81%, list=64%, signal=220%
GOBP_SOMITOGENESIS	GOBP_SOMITOGENESIS		11	0.302188	1.20229	0.237817	0.399811	1	1196	tags=64%, list=33%, signal=95%
[truncated: 322 more rows]
