# Supplementary material for: Loss of TET2 in human hematopoietic stem cells alters the development and function of neutrophils
Source: Cell Stem Cell. 2023 Jun 1;30(6):781–799.e9. doi: 10.1016/j.stem.2023.05.004 (PMC12356769; doi:10.1016/j.stem.2023.05.004)
Supplement: Table S3. Epigenome analysis, related to Figures 3 and S3 — Methylome and chromatin architecture analysis of TET2Mut neutrophils. [file mmc4.xlsx]

## Sheet: Methylome_base
Chromosome	Start	End	WT1 Coverage	WT2 Coverage	KO1 Coverage	KO2 Coverage	WT1 Fraction Methylated	WT2 Fraction Methylated	KO1 Fraction Methylated	KO2 Fraction Methylated	P-Value	Q-Value	Difference (KO minus WT)	prom	exon	intron	intergenic	CpGi	shores	other
chr1	1000017	1000017	43	42	31	32	0	0	0	0.03125	0.190036	0.737149	0.015873	1	1	0	0	1	0	0
chr1	1000036	1000036	43	42	31	32	0	0	0	0.03125	0.190036	0.737149	0.015873	1	1	0	0	1	0	0
chr1	1000040	1000040	43	42	31	32	0.0232558	0.0238095	0	0.03125	0.740739	0.929685	-0.0076564	1	1	0	0	1	0	0
chr1	1000053	1000053	43	42	31	32	0	0.0238095	0	0	0.291179	0.740047	-0.0117647	1	1	0	0	1	0	0
chr1	1000055	1000055	43	42	31	32	0	0.0238095	0	0	0.291179	0.740047	-0.0117647	1	1	0	0	1	0	0
chr1	1000063	1000063	43	42	31	32	0	0	0.0322581	0	0.190036	0.737149	0.015873	1	1	0	0	1	0	0
chr1	1000076	1000076	22	29	13	11	0	0.0344828	0	0	0.377855	0.827652	-0.0196078	1	1	0	0	1	0	0
chr1	1000097	1000097	38	38	33	30	0	0	0.030303	0	0.207123	0.737149	0.015873	1	1	0	0	1	0	0
chr1	1000101	1000101	38	38	33	30	0	0.0263158	0	0	0.270643	0.737149	-0.0131579	1	1	0	0	1	0	0
chr1	1000111	1000111	15	21	23	15	0.0666667	0	0.0434783	0	0.969085	0.929685	-0.00146199	1	1	0	0	1	0	0
chr1	1000160	1000160	40	10	21	18	0.025	0	0	0	0.281034	0.738193	-0.02	1	1	0	0	1	0	0
chr1	1000178	1000178	40	10	21	18	0	0	0	0.0555556	0.196965	0.737149	0.025641	1	1	0	0	1	0	0
chr1	10001990	10001990	11	13	10	15	0.909091	0.846154	0.9	1	0.26814	0.737149	0.085	0	0	1	0	0	0	1
chr1	10002029	10002029	11	13	10	15	0.727273	0.846154	0.8	0.8	0.942325	0.929685	0.00833333	0	0	1	0	0	0	1
chr1	10002047	10002047	11	13	10	15	1	1	0.9	1	0.24252	0.737149	-0.04	0	0	1	0	0	0	1
chr1	1000211	1000211	50	30	31	12	0	0.0333333	0	0	0.352422	0.796045	-0.0125	1	1	0	0	1	0	0
chr1	1000251	1000251	43	39	39	29	0	0.025641	0	0	0.270661	0.737149	-0.0121951	1	1	0	0	1	0	0
chr1	1000279	1000279	43	39	40	29	0.0232558	0	0	0	0.268044	0.737149	-0.0121951	1	1	0	0	1	0	0
chr1	1000283	1000283	43	39	40	29	0	0	0.025	0.0344828	0.0752497	0.617291	0.0289855	1	1	0	0	1	0	0
chr1	1000285	1000285	43	39	40	29	0	0	0.025	0	0.209588	0.737149	0.0144928	1	1	0	0	1	0	0
chr1	1000295	1000295	43	39	40	29	0	0	0.025	0	0.209588	0.737149	0.0144928	1	1	0	0	1	0	0
chr1	100038128	100038128	53	24	23	23	0.0188679	0	0	0	0.331854	0.772443	-0.012987	1	1	0	0	1	0	0
chr1	100038472	100038472	34	29	29	13	0.0294118	0	0	0	0.310616	0.752008	-0.015873	1	0	1	0	1	0	0
chr1	1000411	1000411	37	33	13	17	0	0	0.307692	0	0.00154148	0.0798069	0.133333	1	1	0	0	1	0	0
chr1	1000446	1000446	44	40	14	30	0.0227273	0	0	0	0.357531	0.802378	-0.0119048	1	1	0	0	1	0	0
chr1	1000493	1000493	58	40	30	30	0	0	0.0333333	0	0.162919	0.737149	0.0166667	1	1	0	0	1	0	0
chr1	1000516	1000516	45	30	20	16	0.0222222	0	0	0	0.374572	0.823474	-0.0133333	1	1	0	0	1	0	0
chr1	1000525	1000525	47	24	10	16	0.0212766	0	0	0	0.428138	0.891449	-0.0140845	1	1	0	0	1	0	0
chr1	1000673	1000673	47	35	33	35	0	0	0.030303	0	0.207276	0.737149	0.0147059	1	1	0	0	1	0	0
chr1	1000685	1000685	47	35	33	35	0	0.0285714	0	0	0.270661	0.737149	-0.0121951	1	1	0	0	1	0	0
chr1	100071328	100071328	26	18	26	12	0.846154	1	1	1	0.0231522	0.394948	0.0909091	0	0	1	0	0	0	1
chr1	100072789	100072789	14	24	16	17	0.857143	0.958333	1	1	0.0492941	0.536967	0.0789474	0	0	1	0	0	0	1
chr1	100074372	100074372	13	17	20	11	1	0.941176	1	1	0.230694	0.737149	0.0333333	0	0	1	0	0	0	1
chr1	1000750	1000750	50	51	38	33	0.02	0	0.0789474	0.030303	0.0722079	0.609917	0.046437	1	1	0	0	1	0	0
chr1	1000758	1000758	50	51	38	33	0.08	0.0784314	0.0526316	0.151515	0.658893	0.929685	0.0193836	1	1	0	0	1	0	0
chr1	1000767	1000767	50	51	38	33	0.04	0.0588235	0.0263158	0.030303	0.476448	0.929685	-0.0213359	1	1	0	0	1	0	0
chr1	1000771	1000771	50	50	38	33	0	0	0	0.0909091	0.0207277	0.375491	0.0422535	1	1	0	0	1	0	0
chr1	1000774	1000774	49	51	38	32	0	0.0588235	0.0263158	0.03125	0.956669	0.929685	-0.00142857	1	1	0	0	1	0	0
chr1	1000782	1000782	50	51	38	33	0.02	0.0196078	0	0	0.14294	0.737149	-0.019802	1	1	0	0	1	0	0
chr1	1000786	1000786	50	51	38	33	0	0.0196078	0	0	0.301204	0.745667	-0.00990099	1	1	0	0	1	0	0
chr1	1000796	1000796	50	51	38	33	0.02	0	0	0	0.301204	0.745667	-0.00990099	1	1	0	0	1	0	0
chr1	1000809	1000809	30	26	16	14	0.0333333	0	0.0625	0	0.657561	0.929685	0.0154762	1	1	0	0	1	0	0
chr1	1000825	1000825	15	18	23	18	0	0	0.0869565	0	0.120824	0.695749	0.0487805	1	1	0	0	1	0	0
chr1	1000830	1000830	18	20	19	14	0	0.05	0	0	0.261162	0.737149	-0.0263158	1	1	0	0	1	0	0
chr1	1000837	1000837	33	38	42	32	0	0	0.0238095	0	0.244929	0.737149	0.0135135	1	1	0	0	1	0	0
chr1	1000849	1000849	33	38	42	32	0	0.0526316	0.0238095	0	0.532081	0.929685	-0.0146555	1	1	0	0	1	0	0
chr1	1000853	1000853	33	38	42	32	0	0.0263158	0.0238095	0	0.976492	0.929685	-0.000570994	1	1	0	0	1	0	0
chr1	1000855	1000855	33	38	42	32	0	0	0.0238095	0	0.244929	0.737149	0.0135135	1	1	0	0	1	0	0
chr1	1000860	1000860	33	38	42	32	0	0	0.0238095	0.03125	0.0992528	0.660776	0.027027	1	1	0	0	1	0	0
chr1	1000862	1000862	33	38	42	32	0.030303	0	0.047619	0	0.58021	0.929685	0.0129425	1	1	0	0	1	0	0
chr1	1000866	1000866	33	38	42	32	0	0	0.0238095	0	0.244929	0.737149	0.0135135	1	1	0	0	1	0	0
chr1	100087142	100087142	19	17	17	12	0.894737	1	1	1	0.120215	0.694637	0.0555556	0	0	1	0	0	0	1
chr1	100087162	100087162	19	33	31	26	1	0.909091	0.967742	1	0.257143	0.737149	0.0401484	0	0	1	0	0	0	1
chr1	1000877	1000877	33	38	42	32	0	0	0.0238095	0	0.244929	0.737149	0.0135135	1	1	0	0	1	0	0
chr1	1000891	1000891	18	20	29	31	0	0	0	0.0322581	0.320289	0.761084	0.0166667	1	1	0	0	1	0	0
chr1	100102451	100102451	17	10	14	16	1	0.7	1	1	0.0307125	0.446153	0.111111	0	0	1	0	0	0	1
chr1	1001100	1001100	35	26	17	11	0	0.0384615	0	0.0909091	0.581916	0.929685	0.0193208	1	0	0	0	1	0	0
chr1	1001120	1001120	36	26	17	11	0.0555556	0	0	0	0.218964	0.737149	-0.0322581	1	0	0	0	1	0	0
chr1	1001135	1001135	41	29	39	30	0.0243902	0.0344828	0.0512821	0.0666667	0.389636	0.842503	0.0293996	1	0	0	0	1	0	0
chr1	1001138	1001138	38	32	34	30	0.0263158	0.03125	0	0.0333333	0.608792	0.929685	-0.0129464	1	0	0	0	1	0	0
chr1	1001148	1001148	47	34	37	32	0	0	0.027027	0	0.211528	0.737149	0.0144928	1	0	0	0	1	0	0
chr1	1001152	1001152	47	34	37	32	0.0212766	0	0	0.03125	0.909171	0.929685	0.00214707	1	0	0	0	1	0	0
chr1	1001159	1001159	47	34	37	32	0.0851064	0.0294118	0.0810811	0.03125	0.922998	0.929685	-0.00375738	1	0	0	0	1	0	0
chr1	10012239	10012239	15	20	13	14	1	1	1	0.928571	0.194409	0.737149	-0.037037	0	0	1	0	0	0	1
chr1	10012295	10012295	31	31	25	26	0.967742	1	0.92	0.923077	0.101943	0.663463	-0.0623023	0	0	1	0	0	0	1
chr1	1001230	1001230	29	24	26	21	0	0.125	0.0384615	0	0.355706	0.80021	-0.0353272	1	0	0	0	1	0	0
chr1	10012305	10012305	16	11	12	12	0.9375	1	0.916667	0.833333	0.236248	0.737149	-0.087963	0	0	1	0	0	0	1
chr1	100125402	100125402	10	13	18	17	0.9	1	1	1	0.170712	0.737149	0.0434783	0	0	1	0	0	0	1
chr1	100125446	100125446	10	25	18	32	1	1	0.833333	0.9375	0.0187597	0.357434	-0.1	0	0	1	0	0	0	1
chr1	1001263	1001263	44	38	46	45	0.0227273	0.0263158	0.108696	0.155556	0.00629893	0.198247	0.107478	1	0	0	0	1	0	0
chr1	1001274	1001274	44	38	46	45	0.0454545	0.0263158	0.0217391	0.0222222	0.566528	0.929685	-0.0146073	1	0	0	0	1	0	0
chr1	1001315	1001315	15	14	20	24	0.0666667	0	0	0	0.171767	0.737149	-0.0344828	1	0	0	0	1	0	0
chr1	1001318	1001318	15	24	20	41	0	0.0416667	0	0.0243902	0.750277	0.929685	-0.00924758	1	0	0	0	1	0	0
chr1	100132935	100132935	14	23	15	40	0	0.0434783	0	0	0.175173	0.737149	-0.027027	1	0	0	0	1	0	0
chr1	100133103	100133103	31	25	36	21	0	0	0	0.047619	0.240537	0.737149	0.0175439	1	0	0	0	1	0	0
chr1	10013758	10013758	11	18	15	19	0.909091	1	1	1	0.210119	0.737149	0.0344828	0	0	1	0	0	0	1
chr1	10013764	10013764	11	18	15	19	0.909091	0.944444	0.933333	1	0.460961	0.929685	0.0395538	0	0	1	0	0	0	1
chr1	10013766	10013766	11	18	15	19	1	1	1	0.894737	0.112201	0.680346	-0.0588235	0	0	1	0	0	0	1
chr1	10013784	10013784	11	18	15	19	0.909091	1	0.933333	0.947368	0.647223	0.929685	-0.0243408	0	0	1	0	0	0	1
chr1	1001453	1001453	23	26	33	37	0	0	0.0606061	0	0.142904	0.737149	0.0285714	1	0	0	0	1	0	0
chr1	100146598	100146598	19	11	15	13	0.947368	0.909091	0.933333	1	0.590861	0.929685	0.0309524	0	1	1	0	0	0	1
chr1	100146608	100146608	53	32	30	28	0.962264	0.9375	1	1	0.0394854	0.495518	0.0470588	0	1	1	0	0	0	1
chr1	100146630	100146630	53	32	30	28	0.924528	0.9375	0.933333	0.928571	0.970177	0.929685	0.00162272	0	1	1	0	0	0	1
chr1	100146652	100146652	53	32	30	28	0.981132	0.9375	0.966667	1	0.507689	0.929685	0.0180527	0	1	1	0	0	0	1
chr1	100146662	100146662	53	32	30	28	0.981132	1	0.966667	0.928571	0.155967	0.737149	-0.0399594	0	1	1	0	0	0	1
chr1	100146666	100146666	34	34	31	32	0.970588	1	1	0.96875	0.956605	0.929685	-0.00116713	0	1	1	0	0	0	1
chr1	100146694	100146694	14	26	33	29	1	0.961538	1	0.862069	0.345294	0.78762	-0.0395161	0	1	1	0	0	0	1
chr1	1001467	1001467	23	16	33	24	0.0869565	0	0.030303	0	0.355445	0.799898	-0.0337382	1	0	0	0	1	0	0
chr1	100146705	100146705	14	26	33	29	1	1	0.939394	1	0.155536	0.737149	-0.0322581	0	1	1	0	0	0	1
chr1	100146739	100146739	14	13	20	12	0.928571	1	0.9	1	0.653498	0.929685	-0.025463	0	1	1	0	0	0	1
chr1	100146759	100146759	14	13	20	12	0.928571	1	0.95	0.833333	0.37532	0.824357	-0.056713	0	1	1	0	0	0	1
chr1	1001479	1001479	34	35	60	42	0	0	0.05	0.0238095	0.0404675	0.498052	0.0392157	1	0	0	0	1	0	0
chr1	1001517	1001517	34	35	60	42	0.0882353	0	0.266667	0.0952381	0.00217274	0.101049	0.1526	1	0	0	0	1	0	0
chr1	100152819	100152819	15	10	12	13	0.933333	1	0.833333	0.923077	0.287034	0.739269	-0.08	0	0	1	0	0	0	1
chr1	100152883	100152883	29	27	34	28	0.931034	1	0.970588	0.892857	0.47201	0.929685	-0.0288018	0	0	1	0	0	0	1
chr1	100152887	100152887	14	17	22	15	0.928571	1	0.954545	1	0.899007	0.929685	0.00523104	0	0	1	0	0	0	1
chr1	1001544	1001544	11	29	40	27	0	0.0344828	0.025	0	0.714142	0.929685	-0.0100746	1	0	0	0	1	0	0
chr1	100162371	100162371	12	11	15	12	0.916667	0.818182	1	1	0.0270913	0.423832	0.130435	0	0	1	0	0	0	1
chr1	100162381	100162381	26	26	15	12	0.961538	1	1	0.916667	0.641463	0.929685	-0.0178063	0	0	1	0	0	0	1
chr1	1001628	1001628	12	27	21	22	0	0.185185	0.142857	0.0909091	0.869153	0.929685	-0.0119261	1	0	0	0	1	0	0
chr1	1001635	1001635	12	27	21	22	0	0	0.0952381	0.0454545	0.0461437	0.524657	0.0697674	1	0	0	0	1	0	0
chr1	1001637	1001637	12	27	21	22	0.0833333	0.0740741	0.238095	0.227273	0.0479483	0.532574	0.155635	1	0	0	0	1	0	0
chr1	1001645	1001645	12	27	21	22	0.0833333	0.222222	0.285714	0.0909091	0.938825	0.929685	0.00655933	1	0	0	0	1	0	0
chr1	1001654	1001654	12	27	21	22	0.0833333	0.111111	0.142857	0.181818	0.420999	0.882599	0.0602266	1	0	0	0	1	0	0
chr1	1001656	1001656	12	27	21	22	0.0833333	0.111111	0.190476	0.227273	0.180581	0.737149	0.106738	1	0	0	0	1	0	0
chr1	1001659	1001659	12	27	21	22	0	0.037037	0.0952381	0.0454545	0.34209	0.783998	0.0441264	1	0	0	0	1	0	0
chr1	1001668	1001668	25	37	36	38	0	0	0.0555556	0.105263	0.00605256	0.193686	0.0810811	1	0	0	0	1	0	0
chr1	1001676	1001676	31	33	29	29	0.0322581	0.030303	0.0344828	0	0.613755	0.929685	-0.0140086	1	0	0	0	1	0	0
chr1	1001692	1001692	31	33	29	29	0	0	0	0.0344828	0.221245	0.737149	0.0172414	1	0	0	0	1	0	0
chr1	1001706	1001706	31	33	28	28	0	0	0.0357143	0	0.21553	0.737149	0.0178571	1	0	0	0	1	0	0
chr1	1001723	1001723	31	33	29	29	0.0322581	0	0	0.0344828	0.944057	0.929685	0.00161638	1	0	0	0	1	0	0
chr1	1001725	1001725	31	33	29	29	0	0	0.0344828	0	0.221245	0.737149	0.0172414	1	0	0	0	1	0	0
chr1	1001741	1001741	30	47	29	29	0.0333333	0	0	0	0.288083	0.739439	-0.012987	1	0	0	0	1	0	0
chr1	1001755	1001755	12	25	15	16	0.0833333	0.04	0	0	0.114932	0.684842	-0.0540541	1	0	0	0	1	0	0
chr1	1001764	1001764	12	25	15	16	0	0.16	0.2	0.25	0.18898	0.737149	0.117698	1	0	0	0	1	0	0
chr1	1001767	1001767	12	25	15	16	0	0	0	0.0625	0.207487	0.737149	0.0322581	1	0	0	0	1	0	0
chr1	1001779	1001779	12	25	15	16	0.0833333	0.08	0.2	0.1875	0.171756	0.737149	0.112467	1	0	0	0	1	0	0
chr1	1001781	1001781	12	25	15	16	0.166667	0.12	0.266667	0	0.941002	0.929685	-0.00610288	1	0	0	0	1	0	0
chr1	1001788	1001788	27	43	28	30	0	0.0232558	0.0714286	0.1	0.0486093	0.534695	0.0719212	1	0	0	0	1	0	0
chr1	1001791	1001791	27	49	34	34	0.148148	0.0612245	0.0588235	0.0588235	0.449473	0.917793	-0.0332817	1	0	0	0	1	0	0
chr1	1001805	1001805	27	49	34	34	0	0	0.0882353	0.0294118	0.0132881	0.301047	0.0588235	1	0	0	0	1	0	0
chr1	1001807	1001807	27	49	33	34	0	0	0.030303	0.0294118	0.0800046	0.626672	0.0298507	1	0	0	0	1	0	0
chr1	1001818	1001818	15	23	19	18	0.0666667	0	0.105263	0	0.53652	0.929685	0.0277383	1	0	0	0	1	0	0
chr1	1001827	1001827	15	24	19	18	0	0	0.0526316	0	0.227937	0.737149	0.027027	1	0	0	0	1	0	0
chr1	1001839	1001839	15	24	19	18	0	0.0416667	0	0	0.245805	0.737149	-0.025641	1	0	0	0	1	0	0
chr1	1001881	1001881	64	31	39	24	0	0.0322581	0	0	0.312126	0.752817	-0.0105263	1	0	0	0	1	0	0
chr1	1001883	1001883	64	31	39	24	0	0	0.025641	0	0.173954	0.737149	0.015873	1	0	0	0	1	0	0
chr1	1001893	1001893	63	31	39	24	0.015873	0	0	0	0.310113	0.751547	-0.0106383	1	0	0	0	1	0	0
chr1	1001917	1001917	35	25	32	13	0.0285714	0	0	0	0.288537	0.73952	-0.0166667	1	0	0	0	1	0	0
chr1	1001949	1001949	35	25	32	14	0	0	0.03125	0	0.194655	0.737149	0.0217391	1	0	0	0	1	0	0
chr1	1001954	1001954	35	25	32	14	0	0	0.03125	0	0.194655	0.737149	0.0217391	1	0	0	0	1	0	0
chr1	1001988	1001988	20	18	20	19	0	0	0	0.0526316	0.241245	0.737149	0.025641	1	0	0	0	1	0	0
chr1	100199560	100199560	24	22	15	15	0.875	1	0.866667	0.933333	0.586453	0.929685	-0.0347826	0	0	1	0	0	0	1
chr1	1001998	1001998	46	40	37	29	0	0	0	0.0344828	0.195312	0.737149	0.0151515	1	0	0	0	1	0	0
chr1	10020659	10020659	18	13	17	22	0.888889	0.923077	1	1	0.0245299	0.405114	0.0967742	0	0	0	1	0	0	1
chr1	10020727	10020727	10	12	11	11	0.7	0.75	0.909091	1	0.0312317	0.449357	0.227273	0	0	0	1	0	0	1
chr1	10022513	10022513	19	19	12	15	0.947368	0.947368	0.916667	1	0.765144	0.929685	0.0155945	0	0	0	1	0	0	1
chr1	10023176	10023176	15	22	11	12	1	1	1	0.833333	0.0469504	0.528196	-0.0869565	0	0	0	1	0	0	1
chr1	10023186	10023186	36	37	24	28	1	0.972973	1	1	0.298374	0.743688	0.0136986	0	0	0	1	0	0	1
chr1	10023224	10023224	36	37	25	28	0.944444	0.972973	1	1	0.0681119	0.599817	0.0410959	0	0	0	1	0	0	1
chr1	10023244	10023244	21	15	13	16	0.952381	1	1	1	0.274462	0.737149	0.0277778	0	0	0	1	0	0	1
chr1	100243564	100243564	34	18	17	29	1	1	1	0.965517	0.216968	0.737149	-0.0217391	0	0	1	0	0	0	1
chr1	100243618	100243618	21	18	17	17	0.952381	0.944444	1	1	0.109831	0.676436	0.0512821	0	0	1	0	0	0	1
chr1	100246801	100246801	11	19	18	21	0.727273	0.842105	1	0.857143	0.132892	0.718618	0.123077	0	0	1	0	0	0	1
chr1	100246815	100246815	12	19	18	21	0.583333	0.578947	0.833333	0.809524	0.0270968	0.423832	0.239868	0	0	1	0	0	0	1
chr1	100249663	100249663	37	15	35	17	0	0	0.0285714	0	0.237394	0.737149	0.0192308	1	0	1	0	0	0	1
chr1	100249761	100249761	43	39	30	32	0	0	0	0.03125	0.192994	0.737149	0.016129	1	0	1	0	0	0	1
chr1	100249807	100249807	44	39	20	32	0.0227273	0	0	0	0.322807	0.763137	-0.0120482	1	1	0	0	0	0	1
chr1	100249828	100249828	34	25	21	20	0	0.04	0	0	0.302696	0.746898	-0.0169492	1	1	0	0	0	0	1
chr1	100265831	100265831	14	11	12	14	0	0	0.0833333	0.0714286	0.095843	0.649601	0.0769231	1	1	0	0	0	1	0
chr1	100265852	100265852	26	12	28	14	0	0	0.0357143	0	0.254184	0.737149	0.0238095	1	1	0	0	0	1	0
chr1	100266134	100266134	42	47	48	30	0.0238095	0	0.0208333	0	0.925254	0.929685	0.00158456	1	1	0	0	1	0	0
chr1	100266159	100266159	42	47	48	30	0	0.0212766	0	0	0.260897	0.737149	-0.011236	1	1	0	0	1	0	0
chr1	100266165	100266165	42	47	48	30	0	0.0212766	0	0	0.260897	0.737149	-0.011236	1	1	0	0	1	0	0
chr1	100266176	100266176	24	21	24	14	0	0	0.0416667	0	0.209199	0.737149	0.0263158	1	0	0	0	1	0	0
chr1	100269628	100269628	27	16	12	12	0.962963	0.8125	1	1	0.054791	0.558174	0.0930233	0	0	1	0	0	0	1
chr1	10028754	10028754	19	21	19	13	1	0.857143	1	0.846154	0.835147	0.929685	0.0125	0	0	0	1	0	0	1
chr1	10028766	10028766	19	21	19	13	0.894737	0.904762	1	0.846154	0.562684	0.929685	0.0375	0	0	0	1	0	0	1
chr1	10028784	10028784	19	21	19	13	0.842105	0.952381	0.947368	1	0.235023	0.737149	0.06875	0	0	0	1	0	0	1
chr1	10028798	10028798	19	21	19	13	0.947368	0.857143	0.947368	1	0.235023	0.737149	0.06875	0	0	0	1	0	0	1
chr1	10028805	10028805	19	21	19	13	0.736842	0.761905	1	0.923077	0.00560559	0.184704	0.21875	0	0	0	1	0	0	1
chr1	10028910	10028910	19	20	14	11	0.842105	0.8	1	0.909091	0.0772701	0.621545	0.139487	0	0	0	1	0	0	1
chr1	10028921	10028921	19	20	14	11	0.684211	0.45	1	1	5.45295e-06	0.00107702	0.435897	0	0	0	1	0	0	1
chr1	10028939	10028939	19	20	14	11	0.894737	0.9	0.857143	1	0.76043	0.929685	0.0225641	0	0	0	1	0	0	1
chr1	10028950	10028950	19	20	14	11	0.736842	0.85	0.928571	0.818182	0.369125	0.81702	0.0851282	0	0	0	1	0	0	1
chr1	10028953	10028953	19	20	14	11	0.842105	0.95	0.928571	1	0.341994	0.783918	0.0625641	0	0	0	1	0	0	1
chr1	10028958	10028958	19	20	14	11	0.578947	0.85	0.857143	0.909091	0.114265	0.684048	0.162051	0	0	0	1	0	0	1
chr1	10028976	10028976	19	19	13	11	0.842105	0.631579	1	1	0.000919901	0.0556223	0.263158	0	0	0	1	0	0	1
chr1	10031305	10031305	16	28	25	31	1	0.964286	1	1	0.198303	0.737149	0.0227273	1	0	0	0	0	1	0
chr1	10031323	10031323	41	32	35	33	1	1	0.971429	1	0.22595	0.737149	-0.0147059	1	0	0	0	0	1	0
chr1	10031356	10031356	41	31	35	33	0.95122	0.903226	1	1	0.00899118	0.243873	0.0694444	1	0	0	0	0	1	0
chr1	10031368	10031368	41	32	35	33	0.926829	0.9375	1	1	0.0093531	0.249522	0.0684932	1	0	0	0	0	1	0
chr1	10031377	10031377	25	17	20	18	0.88	1	0.9	0.944444	0.898601	0.929685	-0.0075188	1	0	0	0	0	1	0
chr1	100321952	100321952	10	10	13	11	0.9	0.9	1	0.909091	0.443607	0.910413	0.0583333	0	0	0	1	0	0	1
chr1	100322009	100322009	14	15	21	20	0.571429	0.666667	0.571429	0.55	0.616797	0.929685	-0.059714	0	0	0	1	0	0	1
chr1	10032405	10032405	11	15	16	14	0.363636	0.466667	0.25	0.571429	0.86105	0.929685	-0.0230769	1	0	0	0	0	1	0
chr1	1003256	1003256	11	18	15	16	0.818182	0.722222	0.933333	1	0.0125531	0.292566	0.209121	0	0	0	1	0	1	0
chr1	10032884	10032884	26	43	47	36	0	0	0.0212766	0	0.270229	0.737149	0.0120482	1	0	0	0	1	0	0
chr1	10033181	10033181	11	29	30	39	0	0	0.0333333	0.025641	0.173716	0.737149	0.0289855	1	1	0	0	1	0	0
chr1	100342257	100342257	23	14	10	24	0.956522	1	0.9	0.958333	0.503082	0.929685	-0.0317965	0	0	0	1	0	0	1
chr1	100349054	100349054	11	41	27	30	0.909091	0.926829	0.962963	0.933333	0.605315	0.929685	0.0242915	0	0	1	0	0	0	1
chr1	100349062	100349062	15	43	29	34	0.866667	0.976744	1	0.970588	0.261863	0.737149	0.0358511	0	0	1	0	0	0	1
chr1	100349110	100349110	15	43	30	34	1	1	0.933333	0.941176	0.0215238	0.382285	-0.0625	0	0	1	0	0	0	1
chr1	100349120	100349120	15	29	30	28	1	0.896552	0.933333	1	0.437577	0.903134	0.0336991	0	0	1	0	0	0	1
chr1	100351062	100351062	11	21	12	20	1	1	0.916667	1	0.236361	0.737149	-0.03125	1	0	1	0	0	1	0
chr1	100351066	100351066	11	21	12	20	0.909091	0.809524	0.916667	0.95	0.222799	0.737149	0.09375	1	0	1	0	0	1	0
chr1	100351101	100351101	11	21	12	32	0.454545	0.190476	0.333333	0.40625	0.337585	0.778961	0.105114	1	0	1	0	0	1	0
chr1	100351108	100351108	11	21	12	32	0.272727	0.238095	0.0833333	0.4375	0.391487	0.844821	0.0909091	1	0	1	0	0	1	0
chr1	10035143	10035143	21	16	25	15	0.952381	0.9375	0.88	1	0.708276	0.929685	-0.0209459	0	0	1	0	0	1	0
chr1	10035147	10035147	21	16	25	15	0.952381	1	0.92	1	0.59871	0.929685	-0.022973	0	0	1	0	0	1	0
chr1	10035159	10035159	21	16	25	15	1	0.875	1	0.866667	0.936189	0.929685	0.00405405	0	0	1	0	0	1	0
chr1	100352564	100352564	32	23	10	13	0	0.0434783	0	0	0.401387	0.857622	-0.0181818	1	1	1	0	1	0	0
chr1	100352614	100352614	15	29	21	36	0	0	0	0.0277778	0.283162	0.73838	0.0175439	1	1	1	0	1	0	0
chr1	100352834	100352834	27	42	35	39	0.037037	0	0	0	0.226131	0.737149	-0.0144928	1	1	1	0	1	0	0
chr1	10035557	10035557	21	18	22	16	1	0.944444	1	1	0.241245	0.737149	0.025641	0	0	1	0	0	0	1
chr1	10035596	10035596	21	28	22	16	0.952381	0.928571	0.954545	0.9375	0.863918	0.929685	0.00859291	0	0	1	0	0	0	1
chr1	10035701	10035701	12	11	11	13	0.916667	0.909091	0.727273	1	0.671307	0.929685	-0.0380435	0	0	1	0	0	0	1
chr1	10035765	10035765	12	11	11	13	1	1	1	0.923077	0.24267	0.737149	-0.0416667	0	0	1	0	0	0	1
chr1	10037130	10037130	25	38	27	18	1	0.973684	1	1	0.297657	0.743013	0.015873	0	0	1	0	0	0	1
chr1	10037141	10037141	25	38	27	18	1	0.973684	1	1	0.297657	0.743013	0.015873	0	0	1	0	0	0	1
chr1	10037176	10037176	25	38	27	18	0.96	0.947368	0.962963	0.944444	0.938183	0.929685	0.0031746	0	0	1	0	0	0	1
chr1	10037188	10037188	14	24	16	18	1	1	1	0.944444	0.218171	0.737149	-0.0294118	0	0	1	0	0	0	1
chr1	10039225	10039225	20	25	22	19	1	1	1	0.894737	0.0824765	0.630992	-0.0487805	0	0	1	0	0	0	1
chr1	10039275	10039275	20	37	35	31	1	0.945946	1	0.903226	0.770608	0.929685	-0.0103668	0	0	1	0	0	0	1
chr1	1003983	1003983	16	20	20	22	1	0.9	1	0.909091	0.874302	0.929685	0.00793651	0	0	0	1	0	1	0
chr1	1004041	1004041	30	38	20	32	0.733333	0.815789	0.95	0.84375	0.126047	0.705796	0.105204	0	0	0	1	0	0	1
chr1	100412981	100412981	20	13	14	13	0.95	1	1	1	0.271426	0.737149	0.030303	0	0	1	0	0	0	1
chr1	100413011	100413011	20	13	14	13	1	1	0.928571	0.923077	0.0701905	0.605144	-0.0740741	0	0	1	0	0	0	1
chr1	100413021	100413021	20	13	14	13	0.95	0.923077	1	1	0.1177	0.68983	0.0606061	0	0	1	0	0	0	1
chr1	10042507	10042507	30	38	40	12	0.966667	1	0.975	0.833333	0.190827	0.737149	-0.0429864	0	0	1	0	0	0	1
chr1	10042519	10042519	30	39	40	12	0.966667	0.974359	0.975	0.833333	0.435004	0.899814	-0.0287068	0	0	1	0	0	0	1
chr1	10042571	10042571	14	20	21	12	0.928571	0.95	0.952381	1	0.568694	0.929685	0.0285205	0	0	1	0	0	0	1
chr1	100428933	100428933	28	25	10	34	1	1	1	0.911765	0.0275065	0.426719	-0.0681818	0	0	1	0	0	0	1
chr1	100428935	100428935	28	25	10	34	0.964286	1	1	0.970588	0.894286	0.929685	-0.00385935	0	0	1	0	0	0	1
chr1	100428945	100428945	28	25	10	34	0.964286	0.96	1	0.970588	0.666925	0.929685	0.0150086	0	0	1	0	0	0	1
chr1	100428976	100428976	28	25	10	34	0.964286	0.96	1	0.970588	0.666925	0.929685	0.0150086	0	0	1	0	0	0	1
chr1	100428998	100428998	12	11	10	15	0.833333	1	1	1	0.0813613	0.629157	0.0869565	0	0	1	0	0	0	1
chr1	10043170	10043170	15	14	14	11	1	1	0.928571	1	0.211354	0.737149	-0.04	0	0	1	0	0	0	1
chr1	100435665	100435665	11	10	10	29	0.818182	1	1	1	0.0374749	0.484082	0.0952381	1	0	1	0	0	0	1
chr1	100435748	100435748	10	17	13	23	0.9	0.882353	0.923077	0.913043	0.711389	0.929685	0.0277778	1	0	1	0	0	0	1
chr1	100435788	100435788	10	17	13	23	0.8	1	1	1	0.0622288	0.583298	0.0740741	1	0	1	0	0	0	1
chr1	10043663	10043663	31	16	23	32	0.967742	0.9375	1	0.96875	0.466181	0.929685	0.0243714	0	0	1	0	0	0	1
chr1	10043674	10043674	31	16	23	32	0.935484	0.9375	0.956522	1	0.230044	0.737149	0.045648	0	0	1	0	0	0	1
chr1	10043707	10043707	31	16	23	32	0.806452	0.875	1	1	0.000280103	0.0233764	0.170213	0	0	1	0	0	0	1
chr1	10043717	10043717	19	16	11	29	0.842105	0.9375	0.909091	1	0.113115	0.682351	0.0892857	0	0	1	0	0	0	1
chr1	10043719	10043719	19	16	11	16	0.947368	0.9375	1	1	0.126215	0.705972	0.0571429	0	0	1	0	0	0	1
chr1	10043727	10043727	19	16	11	16	0.894737	1	1	0.9375	0.711157	0.929685	0.0201058	0	0	1	0	0	0	1
chr1	100466592	100466592	15	12	17	16	0.933333	0.916667	1	1	0.0701905	0.605144	0.0740741	0	0	1	0	0	0	1
chr1	100466608	100466608	31	27	30	16	0.935484	0.962963	0.966667	1	0.416396	0.876486	0.029985	0	0	1	0	0	0	1
chr1	100466636	100466636	31	27	30	16	0.967742	0.962963	0.966667	0.9375	0.813308	0.929685	-0.0089955	0	0	1	0	0	0	1
chr1	100523445	100523445	12	16	15	32	0.166667	0.4375	0.666667	0.8125	0.000130109	0.0131286	0.444529	0	0	0	1	0	0	1
chr1	100523474	100523474	12	16	15	32	0.833333	0.6875	0.8	0.96875	0.0550223	0.558892	0.164894	0	0	0	1	0	0	1
chr1	100525966	100525966	15	11	18	13	1	0.818182	1	1	0.072444	0.609917	0.0769231	0	0	0	1	0	0	1
chr1	100539013	100539013	38	19	25	11	0	0.0526316	0	0.0909091	0.743548	0.929685	0.0102339	1	1	0	0	1	0	0
chr1	100539029	100539029	35	19	15	10	0	0	0.0666667	0.1	0.0298889	0.441517	0.08	1	1	0	0	1	0	0
chr1	100539043	100539043	38	18	25	11	0	0	0.04	0	0.168789	0.737149	0.0277778	1	1	0	0	1	0	0
chr1	100539049	100539049	38	19	25	11	0.0526316	0	0.04	0.272727	0.15222	0.737149	0.0760234	1	1	0	0	1	0	0
chr1	100539378	100539378	11	20	18	22	0	0.05	0	0	0.195477	0.737149	-0.0322581	0	1	0	0	1	0	0
chr1	100539404	100539404	10	17	17	14	0	0	0	0.0714286	0.260108	0.737149	0.0322581	0	1	0	0	1	0	0
chr1	100539432	100539432	10	17	17	14	0	0	0.117647	0.142857	0.0217073	0.383829	0.129032	0	1	0	0	1	0	0
chr1	100539439	100539439	10	17	17	14	0	0	0	0.0714286	0.260108	0.737149	0.0322581	0	1	0	0	1	0	0
chr1	100539442	100539442	10	17	17	14	0.1	0	0.117647	0	0.633433	0.929685	0.0274791	0	1	0	0	1	0	0
chr1	100539515	100539515	26	26	19	14	0	0.0384615	0	0	0.319655	0.760509	-0.0192308	0	1	0	0	1	0	0
chr1	100539560	100539560	14	17	16	20	0	0.0588235	0	0	0.211809	0.737149	-0.0322581	0	1	0	0	1	0	0
chr1	100539618	100539618	12	22	17	19	0	0	0	0.0526316	0.246394	0.737149	0.0277778	0	1	0	0	1	0	0
chr1	100539624	100539624	12	22	17	19	0	0.0454545	0	0	0.226991	0.737149	-0.0294118	0	1	0	0	1	0	0
chr1	100539901	100539901	26	42	24	34	0.0384615	0	0	0	0.2654	0.737149	-0.0147059	0	1	0	0	1	0	0
chr1	100539922	100539922	16	19	24	18	0	0	0	0.0555556	0.268728	0.737149	0.0238095	0	1	0	0	1	0	0
chr1	100539944	100539944	16	19	24	18	0	0.0526316	0	0	0.206938	0.737149	-0.0285714	0	1	0	0	1	0	0
chr1	100539986	100539986	12	22	18	15	0	0	0.0555556	0	0.231441	0.737149	0.030303	0	1	0	0	1	0	0
chr1	100540021	100540021	32	38	34	32	0.0625	0	0.0294118	0	0.590343	0.929685	-0.0134199	0	1	0	0	1	0	0
chr1	100540031	100540031	20	16	15	17	0	0	0	0.0588235	0.216963	0.737149	0.03125	0	1	0	0	1	0	0
chr1	100540039	100540039	20	16	15	16	0	0	0	0.0625	0.211809	0.737149	0.0322581	0	1	0	0	1	0	0
chr1	100540100	100540100	21	22	20	21	0	0	0.05	0	0.228989	0.737149	0.0243902	0	1	0	0	1	0	0
chr1	100540128	100540128	21	22	20	21	0.047619	0	0.1	0	0.525384	0.929685	0.0255247	0	1	0	0	1	0	0
chr1	100540215	100540215	16	15	15	13	0.0625	0.0666667	0.133333	0.153846	0.317459	0.75857	0.078341	0	1	0	0	1	0	0
chr1	100540225	100540225	16	15	15	13	0.3125	0.2	0.266667	0.153846	0.692577	0.929685	-0.0437788	0	1	0	0	1	0	0
chr1	100540228	100540228	16	15	15	13	0.125	0.0666667	0	0.0769231	0.339566	0.781132	-0.0610599	0	1	0	0	1	0	0
chr1	100540230	100540230	16	15	15	13	0.1875	0	0.266667	0	0.584676	0.929685	0.0460829	0	1	0	0	1	0	0
chr1	100540237	100540237	16	15	15	13	0.0625	0	0.2	0.0769231	0.118059	0.690517	0.110599	0	1	0	0	1	0	0
chr1	100540245	100540245	15	14	15	13	0.0666667	0	0	0.0769231	0.979848	0.929685	0.00123153	0	1	0	0	1	0	0
chr1	100540264	100540264	16	15	15	25	0.0625	0.0666667	0	0.08	0.793243	0.929685	-0.0145161	0	1	0	0	1	0	0
chr1	10055012	10055012	25	26	27	16	1	0.961538	0.925926	0.8125	0.0491322	0.536334	-0.0966712	0	0	1	0	0	0	1
chr1	10055037	10055037	25	13	12	16	0.96	1	0.916667	1	0.826726	0.929685	-0.0093985	0	0	1	0	0	0	1
chr1	10055075	10055075	25	13	12	16	0.96	0.923077	1	0.875	0.753072	0.929685	-0.018797	0	0	1	0	0	0	1
chr1	1005876	1005876	24	26	22	13	0.833333	0.884615	0.772727	1	0.970315	0.929685	-0.00285714	0	0	0	1	0	0	1
chr1	1005892	1005892	44	50	37	14	0.863636	0.9	0.972973	0.785714	0.457439	0.927523	0.0385899	0	0	0	1	0	0	1
chr1	1005904	1005904	44	50	37	14	0.886364	0.66	1	1	4.23388e-06	0.000877435	0.234043	0	0	0	1	0	0	1
chr1	1005914	1005914	44	50	37	14	0.931818	0.94	0.972973	1	0.203499	0.737149	0.0442219	0	0	0	1	0	0	1
chr1	1005916	1005916	44	50	37	13	0.909091	0.94	0.756757	0.923077	0.030435	0.444834	-0.125532	0	0	0	1	0	0	1
chr1	1005929	1005929	44	50	37	14	1	0.9	1	1	0.0352968	0.472212	0.0531915	0	0	0	1	0	0	1
chr1	1005935	1005935	44	50	37	14	0.909091	0.96	0.864865	1	0.464859	0.929685	-0.0342094	0	0	0	1	0	0	1
chr1	10062203	10062203	10	11	20	10	0.9	1	0.95	0.9	0.773551	0.929685	-0.0190476	0	0	1	0	0	0	1
chr1	100632059	100632059	17	10	27	11	1	1	0.962963	1	0.297651	0.743013	-0.0263158	0	0	1	0	0	0	1
chr1	100632063	100632063	46	29	27	28	0.956522	0.965517	0.962963	0.928571	0.697807	0.929685	-0.0145455	0	0	1	0	0	0	1
chr1	100632071	100632071	46	29	27	28	0.913043	0.758621	0.962963	0.928571	0.0825325	0.631189	0.0921212	0	0	1	0	0	0	1
chr1	100632073	100632073	46	29	27	28	0.956522	1	1	0.964286	0.747269	0.929685	0.00848485	0	0	1	0	0	0	1
chr1	100632093	100632093	46	29	27	28	0.76087	0.896552	0.666667	0.678571	0.0672094	0.59755	-0.140606	0	0	1	0	0	0	1
chr1	100632127	100632127	29	19	11	17	1	0.947368	1	0.941176	0.700877	0.929685	-0.014881	0	0	1	0	0	0	1
chr1	10066778	10066778	33	24	27	15	0.969697	0.875	0.925926	1	0.638081	0.929685	0.0225564	0	0	1	0	0	0	1
chr1	10066798	10066798	33	24	27	15	0.606061	0.416667	0.851852	0.733333	0.00291351	0.122489	0.283208	0	0	1	0	0	0	1
chr1	10066830	10066830	20	14	17	15	0.55	0.214286	0.882353	0.8	0.000206546	0.0186683	0.431985	0	0	1	0	0	0	1
chr1	10068570	10068570	14	11	26	10	0.928571	1	0.923077	0.9	0.488869	0.929685	-0.0433333	0	0	1	0	0	0	1
chr1	10068584	10068584	29	24	34	14	0.965517	1	0.970588	0.857143	0.253399	0.737149	-0.0436321	0	0	1	0	0	0	1
chr1	10068646	10068646	15	13	18	14	0.933333	1	1	0.928571	0.923518	0.929685	0.00446429	0	0	1	0	0	0	1
chr1	10072049	10072049	13	13	28	11	0.769231	0.923077	1	1	0.00543534	0.18139	0.153846	0	1	0	0	0	0	1
chr1	10072116	10072116	15	14	20	13	1	1	0.95	1	0.258709	0.737149	-0.030303	0	1	0	0	0	0	1
chr1	100721665	100721665	17	32	26	13	0.588235	0.40625	0.923077	0.923077	1.93221e-06	0.000459306	0.453689	0	0	1	0	0	0	1
chr1	100721705	100721705	17	29	14	13	0.529412	0.482759	0.928571	0.923077	7.0416e-05	0.00818405	0.425926	0	0	1	0	0	0	1
chr1	100731220	100731220	13	13	16	17	0.923077	0.769231	1	1	0.00848748	0.236248	0.153846	0	1	0	0	0	0	1
chr1	100731238	100731238	24	13	16	17	0.916667	0.846154	0.875	1	0.473666	0.929685	0.047502	0	1	0	0	0	0	1
chr1	100731280	100731280	24	13	16	17	0.958333	1	0.9375	1	0.934598	0.929685	-0.003276	0	1	0	0	0	0	1
chr1	100808932	100808932	11	37	29	11	1	1	0.931034	0.909091	0.0275161	0.426752	-0.075	0	0	0	1	0	0	1
chr1	100808962	100808962	11	27	18	11	1	1	0.944444	1	0.192985	0.737149	-0.0344828	0	0	0	1	0	0	1
chr1	100808994	100808994	11	27	18	11	1	0.962963	1	1	0.284438	0.738662	0.0263158	0	0	0	1	0	0	1
chr1	1008866	1008866	12	32	35	33	0.833333	0.78125	0.942857	0.939394	0.0200057	0.369135	0.145722	0	0	0	1	0	0	1
chr1	100887823	100887823	12	11	11	11	0.916667	0.909091	1	0.909091	0.573069	0.929685	0.041502	0	0	1	0	0	0	1
chr1	100887843	100887843	12	12	11	11	1	1	1	0.909091	0.220755	0.737149	-0.0454545	0	0	1	0	0	0	1
chr1	100887847	100887847	12	12	11	11	1	1	1	0.909091	0.220755	0.737149	-0.0454545	0	0	1	0	0	0	1
chr1	100887859	100887859	34	27	28	23	1	0.888889	0.964286	1	0.387878	0.840138	0.0295725	0	0	1	0	0	0	1
chr1	100887889	100887889	22	15	16	12	0.954545	0.933333	0.9375	0.916667	0.773855	0.929685	-0.0173745	0	0	1	0	0	0	1
chr1	100887900	100887900	22	15	16	12	1	0.866667	0.8125	0.833333	0.108297	0.67377	-0.124517	0	0	1	0	0	0	1
chr1	1008888	1008888	12	31	22	29	1	0.967742	1	1	0.2092	0.737149	0.0232558	0	0	0	1	0	0	1
chr1	1008896	1008896	12	17	22	19	0.916667	1	1	0.894737	0.768504	0.929685	-0.0142977	0	0	0	1	0	0	1
chr1	1008913	1008913	12	17	22	19	0.916667	0.941176	1	0.947368	0.367849	0.815195	0.0445753	0	0	0	1	0	0	1
chr1	1008920	1008920	28	31	36	32	0.821429	0.870968	0.916667	1	0.0346312	0.468518	0.108425	0	0	0	1	0	0	1
chr1	1008937	1008937	16	14	14	13	0.8125	0.642857	0.785714	0.923077	0.268685	0.737149	0.118519	0	0	0	1	0	0	1
chr1	1008952	1008952	16	14	14	13	0.9375	0.928571	0.928571	1	0.612936	0.929685	0.0296296	0	0	0	1	0	0	1
chr1	100896037	100896037	15	26	21	23	0.0666667	0	0	0	0.225198	0.737149	-0.0243902	1	0	0	0	1	0	0
chr1	100896043	100896043	29	26	21	23	0	0.0384615	0	0	0.276598	0.737149	-0.0181818	1	0	0	0	1	0	0
chr1	100896148	100896148	49	22	11	13	0.0204082	0.0454545	0	0	0.277507	0.737149	-0.028169	1	1	0	0	1	0	0
chr1	100896582	100896582	17	17	18	14	0.0588235	0	0	0	0.246846	0.737149	-0.0294118	1	1	0	0	0	1	0
chr1	100896595	100896595	17	17	18	14	0	0.0588235	0	0	0.246846	0.737149	-0.0294118	1	1	0	0	0	1	0
chr1	1008984	1008984	16	14	14	13	0.9375	0.928571	1	0.923077	0.612936	0.929685	0.0296296	0	0	0	1	0	0	1
chr1	1009305	1009305	14	16	13	14	0.0714286	0	0.692308	0.5	8.6792e-07	0.000237321	0.559259	0	0	0	1	0	0	1
chr1	1009370	1009370	13	16	13	24	0	0	0.538462	0.375	2.10785e-06	0.000494609	0.432432	0	0	0	1	0	0	1
chr1	10095512	10095512	11	12	10	26	0.818182	1	1	0.923077	0.643688	0.929685	0.031401	1	1	0	0	0	0	1
chr1	10095533	10095533	11	12	10	26	0.909091	0.916667	1	0.961538	0.319949	0.760706	0.0591787	1	1	0	0	0	0	1
chr1	100969507	100969507	19	14	14	13	1	0.928571	1	0.923077	0.885332	0.929685	-0.00673401	0	0	1	0	0	0	1
chr1	1009933	1009933	35	24	28	45	0.971429	0.916667	0.964286	0.955556	0.789702	0.929685	0.00975157	0	0	0	1	0	0	1
chr1	100993476	100993476	10	11	13	12	1	0.909091	1	1	0.206651	0.737149	0.047619	0	0	1	0	0	0	1
chr1	100993483	100993483	26	11	24	12	0.884615	0.909091	1	0.916667	0.160174	0.737149	0.0803303	0	0	1	0	0	0	1
chr1	100993495	100993495	26	11	24	12	1	1	0.958333	0.916667	0.0893698	0.643378	-0.0555556	0	0	1	0	0	0	1
chr1	100993530	100993530	26	11	24	12	1	0.909091	0.916667	0.916667	0.280788	0.738164	-0.0563063	0	0	1	0	0	0	1
chr1	1009941	1009941	35	24	28	45	0.971429	1	0.892857	0.955556	0.136421	0.72516	-0.051544	0	0	0	1	0	0	1
chr1	1009945	1009945	20	23	15	25	1	1	0.933333	1	0.224867	0.737149	-0.025	0	0	0	1	0	0	1
chr1	10100082	10100082	20	14	14	12	0.95	0.928571	1	1	0.127348	0.707891	0.0588235	1	0	1	0	0	0	1
chr1	10100101	10100101	43	37	32	29	0.906977	0.945946	0.9375	0.965517	0.529435	0.929685	0.0258197	1	0	1	0	0	0	1
chr1	10100106	10100106	43	37	32	29	1	0.945946	0.9375	0.965517	0.444306	0.911337	-0.0241803	1	0	1	0	0	0	1
chr1	10100150	10100150	23	23	18	17	1	1	0.888889	0.941176	0.0227575	0.391678	-0.0857143	1	0	1	0	0	0	1
chr1	101025796	101025796	34	10	26	11	0.0294118	0	0.0384615	0	0.901322	0.929685	0.00429975	1	1	0	0	1	0	0
chr1	101025863	101025863	44	29	31	21	0	0	0.0322581	0	0.183943	0.737149	0.0192308	1	1	0	0	1	0	0
chr1	101025871	101025871	40	30	35	22	0	0	0.0285714	0.0454545	0.0716902	0.608007	0.0350877	1	1	0	0	1	0	0
chr1	101025886	101025886	40	30	35	22	0	0	0.0285714	0	0.204207	0.737149	0.0175439	1	1	0	0	1	0	0
chr1	101046676	101046676	10	13	14	12	1	1	0.928571	0.916667	0.106187	0.669974	-0.0769231	0	0	1	0	0	0	1
chr1	101046684	101046684	26	33	33	24	0.923077	0.969697	1	1	0.0420486	0.508202	0.0508475	0	0	1	0	0	0	1
chr1	101046721	101046721	26	33	33	24	0.884615	0.969697	0.969697	1	0.167858	0.737149	0.0502528	0	0	1	0	0	0	1
chr1	101046728	101046728	26	33	32	24	0.961538	0.969697	0.96875	1	0.585615	0.929685	0.0160412	0	0	1	0	0	0	1
chr1	101046740	101046740	26	33	33	24	1	0.909091	0.969697	1	0.314421	0.755775	0.0333036	0	0	1	0	0	0	1
chr1	101046744	101046744	16	20	19	12	1	1	0.947368	0.916667	0.0757217	0.617945	-0.0645161	0	0	1	0	0	0	1
chr1	101079467	101079467	18	10	10	16	0	0.1	0	0.0625	0.957417	0.929685	0.00274725	0	0	1	0	0	0	1
chr1	101119620	101119620	17	17	16	15	0.882353	1	0.9375	0.866667	0.565831	0.929685	-0.0379507	0	0	0	1	0	0	1
chr1	1011255	1011255	23	12	10	14	1	1	0.9	0.857143	0.0176215	0.346969	-0.125	0	0	0	1	0	0	1
chr1	1011282	1011282	22	12	10	14	0.954545	1	1	0.928571	0.802518	0.929685	-0.0122549	0	0	0	1	0	0	1
chr1	1011295	1011295	23	12	10	14	0.956522	1	1	1	0.304088	0.748105	0.0285714	0	0	0	1	0	1	0
chr1	10113788	10113788	18	21	19	17	1	1	0.894737	1	0.0835069	0.633281	-0.0555556	0	0	1	0	0	0	1
chr1	10113792	10113792	18	21	19	17	0.944444	0.952381	1	1	0.102497	0.664576	0.0512821	0	0	1	0	0	0	1
chr1	10113804	10113804	18	21	30	27	0.944444	0.952381	1	0.925926	0.699014	0.929685	0.0161943	0	0	1	0	0	0	1
chr1	10113832	10113832	18	21	30	27	0.944444	0.904762	1	0.962963	0.153798	0.737149	0.0593792	0	0	1	0	0	0	1
chr1	1011596	1011596	12	14	12	13	0.416667	0.428571	0.666667	0.692308	0.0636073	0.587359	0.256923	1	0	0	0	0	1	0
chr1	1011602	1011602	39	26	26	13	0.205128	0.153846	0.653846	0.615385	2.33874e-06	0.000540196	0.45641	1	0	0	0	0	1	0
chr1	1011608	1011608	39	27	26	13	0.384615	0.259259	0.692308	0.461538	0.00478843	0.168082	0.282051	1	0	0	0	0	1	0
chr1	1011623	1011623	39	27	26	13	0.358974	0.259259	0.769231	0.692308	1.83345e-05	0.002859	0.425408	1	0	0	0	0	1	0
chr1	101171905	101171905	16	12	21	10	0.875	0.916667	0.952381	1	0.245442	0.737149	0.0748848	0	0	1	0	0	0	1
chr1	101172012	101172012	31	32	24	12	1	0.90625	1	0.916667	0.620039	0.929685	0.0198413	0	0	1	0	0	0	1
chr1	101172032	101172032	31	32	24	12	0.870968	0.9375	0.916667	0.916667	0.841991	0.929685	0.0119048	0	0	1	0	0	0	1
chr1	101172047	101172047	31	32	24	12	0.967742	0.90625	1	0.833333	0.872759	0.929685	0.00793651	0	0	1	0	0	0	1
chr1	10119123	10119123	15	14	19	10	0.933333	1	0.894737	1	0.54963	0.929685	-0.0344828	0	0	1	0	0	0	1
chr1	10119160	10119160	15	14	19	10	0.866667	1	1	1	0.0917138	0.647521	0.0689655	0	0	1	0	0	0	1
chr1	10119170	10119170	15	14	19	10	0.933333	1	0.947368	0.9	0.54963	0.929685	-0.0344828	0	0	1	0	0	0	1
chr1	10119176	10119176	15	14	19	10	1	1	0.947368	1	0.236082	0.737149	-0.0344828	0	0	1	0	0	0	1
chr1	10123152	10123152	13	16	11	10	0.846154	1	1	1	0.134565	0.721097	0.0689655	0	0	1	0	0	0	1
chr1	10123156	10123156	13	16	11	10	1	1	0.909091	1	0.184218	0.737149	-0.047619	0	0	1	0	0	0	1
chr1	101236230	101236230	16	34	32	34	0	0	0.03125	0	0.286827	0.739269	0.0151515	1	0	1	0	1	0	0
chr1	101236320	101236320	41	36	25	21	0.0243902	0	0	0	0.331854	0.772443	-0.012987	1	0	1	0	1	0	0
chr1	101236329	101236329	41	36	25	21	0	0	0	0.047619	0.159303	0.737149	0.0217391	1	1	0	0	1	0	0
chr1	101236384	101236384	15	24	14	12	0	0.0416667	0	0	0.309678	0.751161	-0.025641	1	1	0	0	1	0	0
chr1	101236506	101236506	12	17	15	22	0	0	0.0666667	0	0.2795	0.737798	0.027027	1	1	0	0	1	0	0
chr1	101237071	101237071	13	18	23	18	0	0	0	0.0555556	0.286324	0.739238	0.0243902	1	1	1	0	1	0	0
chr1	101237118	101237118	35	30	38	36	0	0	0	0.0277778	0.260296	0.737149	0.0135135	1	0	1	0	1	0	0
chr1	101237125	101237125	35	30	38	36	0.0285714	0	0	0	0.216349	0.737149	-0.0153846	1	0	1	0	1	0	0
chr1	101237131	101237131	22	24	15	28	0	0.0416667	0	0	0.248697	0.737149	-0.0217391	1	0	1	0	1	0	0
chr1	101237133	101237133	22	12	15	18	0	0	0	0.0555556	0.231441	0.737149	0.030303	1	0	1	0	1	0	0
chr1	101237142	101237142	22	12	15	18	0	0.0833333	0	0	0.241577	0.737149	-0.0294118	1	0	1	0	1	0	0
chr1	101238932	101238932	45	32	32	20	0	0.03125	0	0	0.308454	0.750071	-0.012987	0	1	0	0	0	1	0
chr1	101238936	101238936	45	32	32	20	0	0	0.03125	0	0.176279	0.737149	0.0192308	0	1	0	0	0	1	0
chr1	101238999	101238999	24	43	17	38	0.0416667	0.0465116	0.0588235	0.0789474	0.510121	0.929685	0.0279512	0	1	0	0	0	1	0
chr1	101239004	101239004	24	43	17	38	0.0416667	0	0	0.0526316	0.446091	0.91374	0.0214383	0	1	0	0	0	1	0
chr1	101239021	101239021	24	42	17	38	0	0	0	0.105263	0.0109576	0.272056	0.0727273	0	1	0	0	0	1	0
chr1	101239028	101239028	14	19	17	15	0	0	0	0.133333	0.0885733	0.641313	0.0625	0	1	0	0	0	1	0
chr1	101239041	101239041	14	19	17	15	0	0	0.117647	0.133333	0.0148003	0.318251	0.125	0	1	0	0	0	1	0
chr1	101239059	101239059	14	19	17	15	0.0714286	0.263158	0.529412	0.266667	0.0448645	0.519541	0.224432	0	1	0	0	0	1	0
chr1	101239063	101239063	14	19	17	15	0.142857	0.315789	0.705882	0.4	0.00780899	0.225165	0.320076	0	1	0	0	0	1	0
chr1	101239939	101239939	38	20	19	27	0.921053	0.95	0.894737	0.925926	0.733164	0.929685	-0.017991	0	1	0	0	0	0	1
chr1	101239942	101239942	38	20	19	27	0.973684	0.9	1	1	0.0586829	0.571951	0.0517241	0	1	0	0	0	0	1
chr1	101239954	101239954	44	39	31	38	0.931818	0.948718	0.967742	1	0.128942	0.710867	0.0457482	0	1	0	0	0	0	1
chr1	101239983	101239983	32	34	12	25	0.96875	1	1	1	0.343954	0.78623	0.0151515	0	1	0	0	0	0	1
chr1	101240115	101240115	16	22	19	22	0.9375	1	1	0.909091	0.597696	0.929685	-0.0224647	0	1	0	0	0	0	1
chr1	101240155	101240155	28	38	19	32	0.964286	0.973684	1	1	0.127973	0.709227	0.030303	0	1	0	0	0	0	1
chr1	101240176	101240176	22	30	12	10	1	1	0.916667	1	0.116881	0.688657	-0.0454545	0	1	0	0	0	0	1
chr1	101240216	101240216	24	32	33	24	0.958333	0.9375	0.969697	0.916667	0.982227	0.929685	0.00093985	0	1	0	0	0	0	1
chr1	101240270	101240270	14	18	21	24	0.571429	0.833333	0.952381	0.875	0.0268624	0.422355	0.192361	0	1	0	0	0	0	1
chr1	101256143	101256143	32	38	38	14	0.90625	1	0.947368	0.928571	0.709313	0.929685	-0.0148352	0	0	0	1	0	0	1
chr1	101256169	101256169	32	38	38	14	0.9375	0.973684	0.947368	1	0.90334	0.929685	0.0043956	0	0	0	1	0	0	1
chr1	101256177	101256177	15	18	12	31	1	0.944444	1	1	0.194149	0.737149	0.030303	0	0	0	1	0	0	1
chr1	101256296	101256296	32	10	10	14	1	1	1	0.785714	0.0119195	0.284729	-0.125	0	0	0	1	0	0	1
chr1	101256321	101256321	32	10	10	14	0.9375	0.9	1	1	0.0946762	0.649601	0.0714286	0	0	0	1	0	0	1
chr1	101256327	101256327	19	10	22	15	0.894737	1	1	1	0.066417	0.595443	0.0689655	0	0	0	1	0	0	1
chr1	101266387	101266387	12	12	11	15	1	1	0.818182	0.933333	0.0428797	0.509712	-0.115385	0	0	0	1	0	0	1
chr1	1012748	1012748	14	19	16	13	0.928571	0.842105	0.875	1	0.482683	0.929685	0.0522466	1	0	0	0	0	1	0
chr1	1012764	1012764	32	31	34	25	0.9375	0.741935	0.970588	0.96	0.0156981	0.328035	0.124832	1	0	0	0	0	1	0
chr1	1012792	1012792	32	31	34	25	0.875	0.870968	1	0.92	0.0525102	0.54938	0.0930858	1	0	0	0	0	1	0
chr1	1012824	1012824	18	24	28	25	0.944444	1	0.964286	0.92	0.416025	0.876007	-0.0327942	1	0	0	0	0	1	0
chr1	101292846	101292846	14	12	18	12	1	1	0.944444	1	0.260885	0.737149	-0.0333333	0	0	0	1	0	0	1
chr1	101294341	101294341	34	17	13	12	0.882353	0.764706	1	1	0.00893679	0.243059	0.156863	0	0	0	1	0	0	1
chr1	10129946	10129946	25	13	11	30	0.96	1	0.909091	1	0.956603	0.929685	0.00192555	0	0	1	0	0	0	1
chr1	101308376	101308376	18	16	11	15	0.888889	0.9375	0.818182	0.933333	0.72935	0.929685	-0.0271493	1	0	1	0	0	0	1
chr1	101308406	101308406	30	31	21	31	0.9	0.967742	0.952381	0.967742	0.516791	0.929685	0.0271122	1	0	1	0	0	0	1
chr1	101308446	101308446	12	15	10	16	1	0.933333	1	0.9375	0.978297	0.929685	-0.0014245	1	0	1	0	0	0	1
chr1	101315435	101315435	23	19	20	11	0.956522	0.894737	0.95	1	0.454302	0.923757	0.0391705	0	0	0	1	0	0	1
chr1	101315444	101315444	23	19	20	11	0.956522	0.947368	0.85	1	0.414356	0.873719	-0.0491551	0	0	0	1	0	0	1
chr1	101315472	101315472	23	19	20	11	1	1	0.9	0.909091	0.0211548	0.379225	-0.0967742	0	0	0	1	0	0	1
chr1	101315489	101315489	23	19	20	11	0.913043	0.947368	1	1	0.0647512	0.590451	0.0714286	0	0	0	1	0	0	1
chr1	101326135	101326135	35	33	15	11	0.857143	0.818182	0.933333	1	0.0768182	0.620637	0.123303	0	0	1	0	0	0	1
chr1	101326192	101326192	34	34	26	11	0.970588	0.970588	0.961538	1	0.943906	0.929685	0.00238474	0	0	1	0	0	0	1
chr1	10133847	10133847	10	16	10	12	1	0.9375	1	1	0.264664	0.737149	0.0384615	0	0	1	0	0	0	1
chr1	10134276	10134276	14	10	10	14	0.928571	0.9	1	0.928571	0.547385	0.929685	0.0416667	0	0	1	0	0	0	1
chr1	10134281	10134281	14	10	10	14	0.928571	0.9	1	1	0.0908316	0.646606	0.0833333	0	0	1	0	0	0	1
chr1	10134285	10134285	14	10	10	14	1	1	1	0.928571	0.23546	0.737149	-0.0416667	0	0	1	0	0	0	1
chr1	101355946	101355946	20	11	16	10	0.95	0.909091	0.875	1	0.855334	0.929685	-0.0124069	0	0	1	0	0	0	1
chr1	10139947	10139947	14	11	17	19	0.857143	0.909091	0.941176	0.894737	0.63873	0.929685	0.0366667	0	0	1	0	0	0	1
chr1	101470346	101470346	43	13	27	23	0.930233	1	0.888889	0.913043	0.365377	0.812141	-0.0464286	0	0	0	1	0	0	1
chr1	101470382	101470382	29	13	12	12	0.896552	1	0.916667	0.916667	0.861265	0.929685	-0.0119048	0	0	0	1	0	0	1
chr1	10147349	10147349	20	15	22	13	1	0.866667	1	1	0.0924366	0.647915	0.0571429	0	0	1	0	0	0	1
chr1	10147407	10147407	39	29	38	26	0.974359	0.965517	0.973684	1	0.591286	0.929685	0.0137868	0	0	1	0	0	0	1
chr1	10147417	10147417	19	14	16	13	0.947368	1	1	1	0.258709	0.737149	0.030303	0	0	1	0	0	0	1
chr1	10147949	10147949	13	12	15	14	0.923077	0.916667	0.933333	1	0.46484	0.929685	0.0455172	0	0	1	0	0	0	1
chr1	10147955	10147955	13	12	15	14	0.923077	0.916667	1	1	0.0750083	0.616729	0.08	0	0	1	0	0	0	1
chr1	10147965	10147965	13	12	15	14	0.923077	0.75	1	1	0.0105824	0.266855	0.16	0	0	1	0	0	0	1
chr1	10147998	10147998	13	12	15	14	0.692308	0.666667	0.933333	0.928571	0.0155679	0.326746	0.251034	0	0	1	0	0	0	1
chr1	101499653	101499653	18	13	14	16	0.555556	0.615385	0.714286	0.9375	0.0282753	0.431866	0.252688	0	0	0	1	0	0	1
chr1	101499695	101499695	18	13	14	16	0.611111	0.769231	0.642857	0.6875	0.928737	0.929685	-0.0107527	0	0	0	1	0	0	1
chr1	10152122	10152122	30	28	15	30	0.833333	0.857143	0.8	0.933333	0.514232	0.929685	0.0440613	0	0	1	0	0	0	1
chr1	10152155	10152155	43	18	15	31	1	0.888889	0.933333	1	0.7286	0.929685	0.0110478	0	0	1	0	0	0	1
chr1	1015331	1015331	29	22	28	20	0.862069	0.954545	0.928571	0.9	0.798964	0.929685	0.0147059	0	0	0	1	0	1	0
chr1	1015347	1015347	48	43	42	32	0.895833	0.953488	1	1	0.00339359	0.135348	0.0769231	0	0	0	1	0	1	0
chr1	1015354	1015354	48	43	42	32	0.9375	0.976744	0.97619	0.90625	0.764494	0.929685	-0.010098	0	0	0	1	0	1	0
chr1	1015361	1015361	48	43	42	32	0.979167	0.976744	0.928571	0.96875	0.273153	0.737149	-0.032076	0	0	0	1	0	1	0
chr1	1015375	1015375	48	43	41	32	0.958333	0.953488	0.95122	0.9375	0.749489	0.929685	-0.0108385	0	0	0	1	0	1	0
chr1	1015381	1015381	48	43	42	32	0.979167	0.953488	0.97619	0.96875	0.824101	0.929685	0.00594001	0	0	0	1	0	1	0
chr1	1015407	1015407	35	34	24	26	0.971429	0.970588	0.916667	0.961538	0.408997	0.867462	-0.0310145	0	0	0	1	0	1	0
chr1	10154279	10154279	26	43	40	35	0.961538	1	0.975	0.971429	0.605306	0.929685	-0.0121739	0	0	1	0	0	0	1
chr1	10154286	10154286	28	36	32	25	1	1	1	0.96	0.218402	0.737149	-0.0175439	0	0	1	0	0	0	1
chr1	10154292	10154292	28	36	32	25	1	1	1	0.92	0.0808005	0.627879	-0.0350877	0	0	1	0	0	0	1
chr1	10154342	10154342	12	14	12	11	1	1	0.916667	0.909091	0.0772551	0.621545	-0.0869565	0	0	1	0	0	0	1
chr1	1015445	1015445	46	27	27	34	0.956522	0.851852	0.962963	0.941176	0.44169	0.907883	0.0330115	0	0	0	1	0	1	0
chr1	1015455	1015455	43	31	28	37	0.953488	0.935484	0.928571	0.972973	0.83136	0.929685	0.00790021	0	0	0	1	0	1	0
chr1	10155880	10155880	24	16	14	18	0.958333	0.9375	0.928571	0.888889	0.46946	0.929685	-0.04375	0	0	1	0	0	0	1
chr1	10159394	10159394	15	16	14	13	1	1	0.928571	0.923077	0.0763657	0.619552	-0.0740741	0	0	1	0	0	0	1
chr1	10159398	10159398	15	16	14	13	0.933333	0.875	1	1	0.0482578	0.533258	0.0967742	0	0	1	0	0	0	1
chr1	10159438	10159438	29	26	26	26	0.965517	1	1	1	0.24705	0.737149	0.0181818	0	0	1	0	0	0	1
chr1	10159447	10159447	29	25	26	26	0.965517	1	1	0.961538	0.978507	0.929685	-0.000712251	0	0	1	0	0	0	1
chr1	10161202	10161202	20	26	18	28	0.9	0.923077	0.944444	0.964286	0.394146	0.848291	0.0434783	0	1	0	0	0	0	1
chr1	10161227	10161227	22	16	32	27	1	1	0.96875	0.925926	0.081012	0.628809	-0.0508475	0	1	0	0	0	0	1
chr1	10162415	10162415	13	13	18	10	0.923077	0.923077	1	0.9	0.506024	0.929685	0.0412088	0	0	1	0	0	0	1
chr1	10162424	10162424	13	13	18	10	0.923077	1	0.944444	0.9	0.593238	0.929685	-0.032967	0	0	1	0	0	0	1
chr1	10162452	10162452	13	13	18	10	1	1	0.944444	1	0.248615	0.737149	-0.0357143	0	0	1	0	0	0	1
chr1	10162468	10162468	13	13	18	10	1	0.923077	1	1	0.223445	0.737149	0.0384615	0	0	1	0	0	0	1
chr1	1016282	1016282	18	13	10	17	0.944444	0.923077	0.8	1	0.886186	0.929685	-0.00955795	0	0	0	1	0	1	0
chr1	1016303	1016303	28	23	25	17	0.964286	1	0.96	1	0.889697	0.929685	-0.00420168	0	0	0	1	0	1	0
chr1	1016307	1016307	28	23	25	17	0.964286	0.913043	1	0.941176	0.394413	0.848758	0.035014	0	0	0	1	0	1	0
chr1	1016350	1016350	24	22	15	15	0.708333	0.727273	0.466667	0.733333	0.289073	0.73952	-0.117391	0	0	0	1	0	1	0
chr1	101657130	101657130	23	19	33	28	0.565217	0.631579	0.636364	0.357143	0.382659	0.833823	-0.0870414	0	0	1	0	0	0	1
chr1	101657194	101657194	11	13	18	15	0.909091	0.769231	0.944444	0.866667	0.392922	0.846808	0.0757576	0	0	1	0	0	0	1
chr1	10167177	10167177	27	31	14	34	0.925926	0.967742	1	1	0.0547338	0.557902	0.0517241	0	0	1	0	0	0	1
chr1	10167197	10167197	27	31	14	34	1	0.967742	1	0.970588	0.892612	0.929685	-0.00359195	0	0	1	0	0	0	1
chr1	10167226	10167226	27	31	14	34	0.888889	1	1	0.970588	0.392951	0.846808	0.0308908	0	0	1	0	0	0	1
chr1	10167237	10167237	27	18	14	13	1	0.944444	1	1	0.330116	0.770507	0.0222222	0	0	1	0	0	0	1
chr1	10167331	10167331	15	16	18	29	0.933333	0.9375	0.944444	1	0.337118	0.778449	0.0432395	0	0	1	0	0	0	1
chr1	10167824	10167824	11	15	14	11	0.909091	1	0.928571	1	0.977429	0.929685	-0.00153846	0	0	1	0	0	0	1
chr1	10167831	10167831	11	15	14	11	1	1	1	0.909091	0.229057	0.737149	-0.04	0	0	1	0	0	0	1
chr1	10167866	10167866	11	15	14	11	1	1	0.928571	0.818182	0.0344346	0.466966	-0.12	0	0	1	0	0	0	1
chr1	10167868	10167868	11	15	14	11	1	1	0.928571	1	0.229057	0.737149	-0.04	0	0	1	0	0	0	1
chr1	10167880	10167880	11	15	14	11	0.909091	1	0.928571	0.909091	0.525263	0.929685	-0.0415385	0	0	1	0	0	0	1
chr1	10167884	10167884	11	15	14	11	0.909091	0.933333	1	0.909091	0.571494	0.929685	0.0369231	0	0	1	0	0	0	1
chr1	10174250	10174250	27	16	19	16	1	1	0.947368	1	0.203274	0.737149	-0.0285714	0	0	1	0	0	0	1
chr1	10174266	10174266	40	30	40	27	0.975	1	1	1	0.245277	0.737149	0.0142857	0	0	1	0	0	0	1
chr1	10174286	10174286	40	30	40	27	0.975	1	0.975	1	0.97511	0.929685	-0.000639659	0	0	1	0	0	0	1
chr1	10174317	10174317	13	14	21	11	1	1	1	0.909091	0.26583	0.737149	-0.03125	0	0	1	0	0	0	1
chr1	101812638	101812638	10	10	12	10	1	0.8	0.916667	0.8	0.715228	0.929685	-0.0363636	0	1	1	0	0	0	1
chr1	101815303	101815303	29	26	14	12	0.862069	0.884615	1	0.916667	0.177697	0.737149	0.0888112	0	0	1	0	0	0	1
chr1	101815307	101815307	19	12	14	12	0.947368	0.916667	0.928571	0.916667	0.855334	0.929685	-0.0124069	0	0	1	0	0	0	1
chr1	101815315	101815315	19	12	14	12	0.894737	1	0.857143	0.833333	0.272472	0.737149	-0.08933	0	0	1	0	0	0	1
chr1	101836895	101836895	10	11	10	25	0.7	0.818182	0.7	0.72	0.695327	0.929685	-0.047619	0	1	0	0	0	0	1
chr1	101836919	101836919	10	11	10	13	0.6	0.727273	0.9	0.923077	0.0390088	0.492231	0.246377	0	1	0	0	0	0	1
chr1	10184620	10184620	13	15	12	13	1	1	0.916667	0.923077	0.0785973	0.623806	-0.08	0	0	0	1	0	0	1
chr1	1018538	1018538	17	23	15	11	1	0.956522	1	1	0.314536	0.755816	0.025	1	0	0	0	0	1	0
chr1	1018544	1018544	17	23	15	11	1	1	0.933333	0.909091	0.050555	0.541995	-0.0769231	1	0	0	0	0	1	0
chr1	1018609	1018609	36	23	12	11	0.972222	0.869565	0.916667	1	0.669435	0.929685	0.0243183	1	0	0	0	0	1	0
chr1	1018627	1018627	36	23	12	11	0.916667	0.869565	1	0.909091	0.367598	0.814765	0.0582167	1	0	0	0	0	1	0
chr1	1018635	1018635	36	23	12	11	0.888889	1	1	1	0.0995579	0.660846	0.0677966	1	0	0	0	0	1	0
chr1	1018652	1018652	36	23	12	11	0.972222	1	1	0.909091	0.507021	0.929685	-0.0265291	1	0	0	0	0	1	0
chr1	1018661	1018661	36	22	12	11	0.972222	0.863636	1	1	0.0970348	0.654885	0.0689655	1	0	0	0	0	1	0
chr1	1018663	1018663	25	11	12	11	0.84	0.727273	1	0.818182	0.247138	0.737149	0.107488	1	0	0	0	0	1	0
chr1	1018665	1018665	25	11	12	11	0.96	1	0.916667	1	0.748117	0.929685	-0.0157005	1	0	0	0	0	1	0
chr1	1018673	1018673	25	11	12	11	0.96	0.909091	0.833333	1	0.643688	0.929685	-0.031401	1	0	0	0	0	1	0
chr1	10188847	10188847	24	12	14	21	0.958333	0.833333	1	1	0.0403375	0.497654	0.0833333	0	0	0	1	0	0	1
chr1	10188857	10188857	24	12	14	21	0.958333	1	0.928571	1	0.983879	0.929685	-0.000793651	0	0	0	1	0	0	1
chr1	10188863	10188863	24	12	14	21	1	0.916667	1	0.952381	0.983879	0.929685	-0.000793651	0	0	0	1	0	0	1
chr1	1019052	1019052	12	12	12	10	1	0.916667	0.916667	1	0.949846	0.929685	-0.00378788	1	0	0	0	0	1	0
chr1	1019096	1019096	12	12	12	10	1	0.75	0.833333	0.8	0.591917	0.929685	-0.0568182	1	0	0	0	0	1	0
chr1	101910282	101910282	18	14	17	10	1	1	0.941176	1	0.208206	0.737149	-0.037037	0	0	1	0	0	0	1
chr1	101910293	101910293	18	14	17	10	0.944444	1	1	1	0.26583	0.737149	0.03125	0	0	1	0	0	0	1
chr1	101910322	101910322	18	29	36	20	0.888889	0.931034	1	0.9	0.285168	0.738662	0.0493921	0	0	1	0	0	0	1
chr1	1019108	1019108	12	12	12	10	0.75	0.916667	0.833333	1	0.441411	0.907668	0.0757576	1	0	0	0	0	1	0
chr1	1019112	1019112	31	12	22	26	0.645161	0.416667	0.909091	0.807692	0.00326607	0.131978	0.272771	1	0	0	0	0	1	0
chr1	1019179	1019179	11	14	12	12	0.272727	0.285714	0.333333	0.166667	0.81197	0.929685	-0.03	1	0	0	0	0	1	0
chr1	101933010	101933010	12	13	12	25	0.833333	0.923077	0.833333	0.96	0.614151	0.929685	0.0389189	0	0	1	0	0	0	1
chr1	10193662	10193662	12	13	15	14	0.333333	0.230769	0.266667	0.214286	0.746962	0.929685	-0.0386207	0	0	0	1	0	0	1
chr1	1019419	1019419	17	14	14	19	0	0	0	0.0526316	0.247094	0.737149	0.030303	1	0	0	0	1	0	0
chr1	101949786	101949786	23	19	17	13	0.869565	0.947368	1	1	0.0343103	0.466777	0.0952381	0	0	1	0	0	0	1
chr1	101949790	101949790	38	31	33	13	0.868421	0.935484	1	1	0.00633656	0.199014	0.101449	0	0	1	0	0	0	1
chr1	101949793	101949793	38	31	33	13	0.921053	0.935484	0.939394	1	0.515798	0.929685	0.0289855	0	0	1	0	0	0	1
chr1	101949822	101949822	38	31	33	13	0.947368	0.870968	0.969697	0.923077	0.355532	0.799982	0.0434783	0	0	1	0	0	0	1
chr1	101949837	101949837	38	31	33	13	0.947368	0.903226	0.969697	1	0.204665	0.737149	0.0507246	0	0	1	0	0	0	1
chr1	101949846	101949846	38	31	33	13	0.973684	1	0.969697	1	0.773113	0.929685	-0.00724638	0	0	1	0	0	0	1
chr1	10196003	10196003	16	19	16	17	1	0.947368	0.875	1	0.517198	0.929685	-0.0320346	0	0	0	1	0	0	1
chr1	10196047	10196047	16	19	16	17	1	0.894737	0.9375	0.941176	0.95164	0.929685	-0.0034632	0	0	0	1	0	0	1
chr1	10196063	10196063	26	19	31	27	0.961538	0.947368	0.935484	1	0.79598	0.929685	0.00996169	0	0	0	1	0	0	1
chr1	10196096	10196096	29	15	30	23	0.965517	0.933333	0.966667	1	0.450501	0.91913	0.0265866	0	0	0	1	0	0	1
chr1	1019611	1019611	39	11	29	20	0	0	0	0.05	0.233896	0.737149	0.0204082	1	0	0	0	1	0	0
chr1	10196135	10196135	19	15	15	13	0.894737	0.933333	1	1	0.0534454	0.552933	0.0882353	0	0	0	1	0	0	1
chr1	1019707	1019707	12	17	18	21	0.0833333	0	0	0	0.189111	0.737149	-0.0344828	1	0	0	0	1	0	0
chr1	1019717	1019717	37	31	38	39	0.027027	0	0.0263158	0	0.929498	0.929685	-0.00171887	1	0	0	0	1	0	0
chr1	1019775	1019775	35	27	31	19	0	0.111111	0.0322581	0	0.407677	0.866225	-0.0283871	1	0	0	0	1	0	0
chr1	101986186	101986186	15	13	17	14	0.866667	0.923077	0.941176	0.857143	0.895375	0.929685	0.0103687	0	0	1	0	0	0	1
chr1	101986199	101986199	15	12	17	12	0.866667	0.916667	0.882353	0.833333	0.761257	0.929685	-0.0268199	0	0	1	0	0	0	1
chr1	101986206	101986206	15	12	17	13	1	0.833333	0.941176	0.769231	0.46192	0.929685	-0.0592593	0	0	1	0	0	0	1
chr1	101986210	101986210	15	12	17	13	1	1	0.941176	0.923077	0.104677	0.667726	-0.0666667	0	0	1	0	0	0	1
chr1	101986215	101986215	15	12	17	13	0.933333	1	0.882353	0.923077	0.340806	0.78245	-0.062963	0	0	1	0	0	0	1
chr1	10199618	10199618	22	34	36	17	0.954545	0.852941	0.972222	1	0.0477413	0.531654	0.0882749	0	0	0	1	0	0	1
chr1	101996487	101996487	10	12	11	11	0	0.25	0	0.0909091	0.284275	0.738662	-0.0909091	1	0	1	0	0	0	1
chr1	101996495	101996495	10	12	11	11	0	0.0833333	0	0	0.235131	0.737149	-0.0454545	1	0	1	0	0	0	1
chr1	101996504	101996504	10	12	11	11	0	0.333333	0.181818	0	0.375644	0.824858	-0.0909091	1	0	1	0	0	0	1
chr1	101996545	101996545	27	24	28	29	0.0740741	0	0	0	0.0810644	0.628964	-0.0392157	1	0	1	0	0	0	1
chr1	101996547	101996547	27	24	28	29	0.0740741	0.0833333	0	0	0.012959	0.297373	-0.0784314	1	0	1	0	0	0	1
chr1	101996581	101996581	17	12	17	18	0	0.0833333	0	0.0555556	0.892603	0.929685	-0.00591133	1	0	1	0	0	0	1
chr1	10199662	10199662	22	34	36	17	1	0.970588	0.972222	0.941176	0.522886	0.929685	-0.0198787	0	0	0	1	0	0	1
chr1	10199672	10199672	22	34	36	17	0.909091	1	1	1	0.100389	0.661135	0.0357143	0	0	0	1	0	0	1
chr1	10199674	10199674	21	34	36	17	1	1	0.972222	0.941176	0.0893232	0.643378	-0.0377358	0	0	0	1	0	0	1
chr1	10199678	10199678	22	17	20	17	1	1	0.95	1	0.227937	0.737149	-0.027027	0	0	0	1	0	0	1
chr1	10201025	10201025	28	43	38	32	0.964286	0.976744	0.947368	0.9375	0.389925	0.842831	-0.0289738	0	0	0	1	0	0	1
chr1	10201047	10201047	28	43	38	32	0.928571	0.930233	1	0.96875	0.0847898	0.635571	0.0561368	0	0	0	1	0	0	1
chr1	10201079	10201079	14	21	28	16	0.928571	0.952381	0.964286	0.75	0.370699	0.818631	-0.0564935	0	0	0	1	0	0	1
chr1	1020272	1020272	33	28	31	36	0	0	0	0.0277778	0.253877	0.737149	0.0149254	1	1	0	0	1	0	0
chr1	1020284	1020284	33	28	31	36	0	0.0357143	0.0322581	0	0.946699	0.929685	-0.00146807	1	1	0	0	1	0	0
chr1	1020348	1020348	16	10	11	11	0	0	0.0909091	0	0.207971	0.737149	0.0454545	1	1	0	0	1	0	0
chr1	1020377	1020377	34	20	22	11	0	0.05	0	0	0.326949	0.76721	-0.0185185	1	0	1	0	1	0	0
chr1	1020432	1020432	31	14	14	25	0	0.0714286	0	0	0.261889	0.737149	-0.0222222	1	0	1	0	1	0	0
chr1	10205291	10205291	22	10	19	31	0.954545	0.9	1	1	0.0499707	0.539785	0.0625	0	0	0	1	0	0	1
chr1	10205323	10205323	40	20	35	34	0.975	0.9	1	0.911765	0.860893	0.929685	0.00652174	0	0	0	1	0	0	1
chr1	10205326	10205326	17	10	16	14	1	1	1	0.928571	0.254255	0.737149	-0.0333333	0	0	0	1	0	0	1
chr1	10205358	10205358	32	22	16	14	0.9375	0.863636	1	0.785714	0.91204	0.929685	-0.00740741	0	0	0	1	0	0	1
chr1	10205382	10205382	32	22	16	14	0.96875	0.954545	1	0.928571	0.929809	0.929685	0.0037037	0	0	0	1	0	0	1
chr1	1020578	1020578	14	20	16	10	0	0.05	0.0625	0	0.847212	0.929685	0.00904977	1	0	1	0	1	0	0
chr1	1020588	1020588	37	41	42	29	0	0.0243902	0	0	0.254099	0.737149	-0.0128205	1	0	1	0	1	0	0
chr1	1020619	1020619	23	22	26	19	0	0	0.0384615	0	0.237137	0.737149	0.0222222	1	0	1	0	1	0	0
chr1	1020632	1020632	23	22	26	19	0	0	0.0384615	0	0.237137	0.737149	0.0222222	1	0	1	0	1	0	0
chr1	1020639	1020639	23	22	26	19	0	0	0.0384615	0	0.237137	0.737149	0.0222222	1	0	1	0	1	0	0
chr1	1020708	1020708	36	27	37	11	0	0	0.027027	0	0.193785	0.737149	0.0208333	1	0	1	0	1	0	0
chr1	1020757	1020757	45	34	45	17	0.0222222	0	0.0222222	0	0.863148	0.929685	0.0034708	1	0	1	0	1	0	0
chr1	1020793	1020793	34	17	38	31	0.0588235	0.0588235	0.0263158	0	0.17949	0.737149	-0.0443308	1	0	1	0	1	0	0
chr1	1021013	1021013	18	25	28	13	0	0	0.0357143	0	0.228989	0.737149	0.0243902	1	0	1	0	0	1	0
chr1	10210381	10210381	33	10	13	12	0	0	0	0.0833333	0.154522	0.737149	0.04	1	0	0	0	1	0	0
chr1	10210399	10210399	34	28	31	29	0	0	0	0.0344828	0.232108	0.737149	0.0166667	1	0	0	0	1	0	0
chr1	10210468	10210468	26	34	19	18	0	0.0294118	0	0	0.325392	0.765606	-0.0166667	1	0	0	0	1	0	0
chr1	10210526	10210526	54	25	28	36	0	0.04	0	0	0.274827	0.737149	-0.0126582	1	0	0	0	1	0	0
chr1	10210550	10210550	24	28	38	23	0	0	0	0.0434783	0.265349	0.737149	0.0163934	1	0	0	0	1	0	0
chr1	10210552	10210552	24	28	38	23	0	0	0	0.0434783	0.265349	0.737149	0.0163934	1	0	0	0	1	0	0
chr1	10210583	10210583	44	47	57	47	0	0	0	0.0212766	0.261325	0.737149	0.00961538	1	1	0	0	1	0	0
chr1	1021060	1021060	23	23	32	28	0.217391	0.217391	0.25	0.142857	0.827001	0.929685	-0.0173913	1	0	1	0	0	1	0
chr1	10210622	10210622	20	19	19	24	0.05	0	0	0	0.220682	0.737149	-0.025641	1	1	0	0	1	0	0
chr1	10210641	10210641	20	19	19	24	0.05	0	0	0	0.220682	0.737149	-0.025641	1	1	0	0	1	0	0
chr1	10210675	10210675	25	28	20	29	0.04	0	0	0	0.250859	0.737149	-0.0188679	1	1	0	0	1	0	0
chr1	10210677	10210677	25	28	20	29	0	0.0357143	0	0	0.250859	0.737149	-0.0188679	1	1	0	0	1	0	0
chr1	10210692	10210692	25	28	20	29	0	0	0.05	0	0.224242	0.737149	0.0204082	1	1	0	0	1	0	0
chr1	1021075	1021075	23	13	32	28	0.0869565	0.0769231	0	0	0.0139261	0.308157	-0.0833333	1	0	1	0	0	1	0
chr1	10210764	10210764	53	47	32	34	0.0188679	0	0	0	0.313081	0.754624	-0.01	1	1	0	0	1	0	0
chr1	10210778	10210778	53	47	32	34	0	0	0.03125	0	0.173335	0.737149	0.0151515	1	1	0	0	1	0	0
chr1	10210800	10210800	16	24	12	19	0	0	0.0833333	0	0.195477	0.737149	0.0322581	1	1	0	0	1	0	0
chr1	10210823	10210823	34	28	15	10	0	0.0357143	0	0	0.408821	0.867341	-0.016129	1	1	0	0	1	0	0
chr1	10210827	10210827	34	28	15	10	0	0	0	0.1	0.112192	0.680346	0.04	1	1	0	0	1	0	0
chr1	10210847	10210847	32	38	22	22	0.03125	0	0	0	0.321961	0.762515	-0.0142857	1	1	0	0	1	0	0
chr1	10210994	10210994	30	22	10	12	0.0333333	0	0	0	0.398972	0.854479	-0.0192308	1	0	1	0	1	0	0
chr1	10211146	10211146	38	31	27	28	0.0263158	0	0	0	0.277595	0.737149	-0.0144928	1	0	1	0	1	0	0
chr1	10211159	10211159	53	39	37	34	0	0	0.027027	0	0.196239	0.737149	0.0140845	1	0	1	0	1	0	0
chr1	10211172	10211172	53	39	37	34	0.0188679	0.025641	0	0	0.128792	0.710651	-0.0217391	1	0	1	0	1	0	0
chr1	10211175	10211175	52	39	37	34	0.0192308	0	0	0.0294118	0.860007	0.929685	0.0030955	1	0	1	0	1	0	0
chr1	10211186	10211186	53	39	37	34	0	0	0	0.0294118	0.196239	0.737149	0.0140845	1	0	1	0	1	0	0
chr1	10211200	10211200	53	39	37	34	0.0188679	0	0	0	0.283825	0.738527	-0.0108696	1	0	1	0	1	0	0
chr1	10211202	10211202	53	39	37	34	0	0	0	0.0294118	0.196239	0.737149	0.0140845	1	0	1	0	1	0	0
chr1	10211223	10211223	13	11	11	14	0.0769231	0.0909091	0	0	0.0862078	0.638472	-0.0833333	1	0	1	0	1	0	0
chr1	1021135	1021135	20	18	27	44	0.05	0	0	0	0.144925	0.737149	-0.0263158	0	0	1	0	0	1	0
chr1	1021172	1021172	33	18	14	31	0.030303	0	0.0714286	0.0322581	0.483066	0.929685	0.0248366	0	0	1	0	0	1	0
chr1	102127962	102127962	26	11	27	22	0.923077	0.909091	0.925926	0.818182	0.53028	0.929685	-0.0413679	0	0	0	1	0	0	1
chr1	102128012	102128012	26	11	27	22	0.923077	1	0.962963	1	0.401291	0.857499	0.0336459	0	0	0	1	0	0	1
chr1	102128022	102128022	15	11	13	10	0.733333	0.818182	1	1	0.0038708	0.147216	0.230769	0	0	0	1	0	0	1
chr1	1021529	1021529	11	11	13	15	0.818182	0.727273	0.769231	0.8	0.912445	0.929685	0.012987	0	0	1	0	0	1	0
chr1	102157833	102157833	16	14	22	24	1	0.857143	0.954545	1	0.331885	0.77245	0.0449275	0	0	0	1	0	0	1
chr1	102157849	102157849	16	14	22	24	0.875	0.857143	0.954545	0.958333	0.160786	0.737149	0.0898551	0	0	0	1	0	0	1
chr1	102157857	102157857	16	14	22	24	1	0.928571	1	0.916667	0.822544	0.929685	-0.0101449	0	0	0	1	0	0	1
chr1	102157865	102157865	16	14	22	14	1	0.928571	1	1	0.206557	0.737149	0.0333333	0	0	0	1	0	0	1
chr1	102157869	102157869	16	14	22	13	0.9375	0.928571	0.954545	1	0.463946	0.929685	0.0380952	0	0	0	1	0	0	1
chr1	102157953	102157953	26	11	26	14	1	1	0.961538	0.928571	0.10232	0.664188	-0.05	0	0	0	1	0	0	1
chr1	102157955	102157955	26	11	26	14	0.923077	1	1	1	0.0838186	0.633705	0.0540541	0	0	0	1	0	0	1
chr1	102157996	102157996	22	11	22	14	1	1	0.954545	1	0.251554	0.737149	-0.0277778	0	0	0	1	0	0	1
chr1	10221344	10221344	29	14	18	13	0.965517	0.928571	1	0.846154	0.737008	0.929685	-0.0180045	0	0	1	0	0	0	1
chr1	10221389	10221389	16	14	18	13	0.9375	1	1	1	0.230694	0.737149	0.0333333	0	0	1	0	0	0	1
chr1	10221393	10221393	16	14	17	13	0.875	1	1	1	0.0918545	0.647561	0.0666667	0	0	1	0	0	0	1
chr1	10234654	10234654	15	25	14	18	0.933333	0.96	1	1	0.121585	0.697022	0.05	0	0	1	0	0	0	1
chr1	10234712	10234712	25	40	14	18	0.96	0.975	1	1	0.20282	0.737149	0.0307692	0	0	1	0	0	0	1
chr1	1023987	1023987	14	20	21	15	0.928571	1	1	1	0.226991	0.737149	0.0294118	0	0	1	0	0	0	1
chr1	1024126	1024126	28	36	28	17	0.928571	0.944444	1	1	0.0366527	0.479848	0.0625	0	0	1	0	0	0	1
chr1	1024173	1024173	38	42	40	31	0.947368	0.904762	0.975	0.870968	0.913919	0.929685	0.00457746	0	0	1	0	0	0	1
chr1	1024197	1024197	10	17	12	14	0.9	1	1	1	0.242255	0.737149	0.037037	0	0	1	0	0	0	1
chr1	10243056	10243056	18	25	17	38	0.222222	0.08	0.882353	0.736842	4.46874e-11	5.14173e-08	0.642283	0	0	1	0	0	0	1
chr1	102478366	102478366	12	14	15	10	1	0.928571	0.933333	0.8	0.269654	0.737149	-0.0815385	0	0	0	1	0	0	1
chr1	102478370	102478370	12	14	15	10	1	1	0.866667	0.9	0.0344346	0.466966	-0.12	0	0	0	1	0	0	1
chr1	1024888	1024888	17	23	34	20	0.941176	0.826087	0.970588	0.95	0.10831	0.67377	0.087963	0	0	1	0	0	0	1
chr1	1024902	1024902	17	23	24	20	0.823529	0.913043	0.875	0.95	0.614012	0.929685	0.0340909	0	0	1	0	0	0	1
chr1	1024936	1024936	17	33	35	20	0.823529	0.909091	1	1	0.00228613	0.104485	0.12	0	0	1	0	0	0	1
chr1	102499620	102499620	24	19	13	22	0.916667	0.947368	1	0.909091	0.820194	0.929685	0.0126246	0	0	0	1	0	0	1
chr1	1025096	1025096	12	25	18	23	1	0.96	1	1	0.219754	0.737149	0.027027	0	0	1	0	0	0	1
chr1	1025109	1025109	21	23	24	16	1	0.913043	0.875	1	0.56715	0.929685	-0.0295455	0	0	1	0	0	0	1
chr1	1025171	1025171	37	34	20	39	0.972973	1	1	0.948718	0.452826	0.921961	-0.0198138	0	0	1	0	0	0	1
chr1	1025222	1025222	39	36	33	41	0.923077	0.972222	0.969697	0.97561	0.409629	0.867478	0.0263063	0	0	1	0	0	0	1
chr1	1025235	1025235	16	19	13	16	1	1	1	0.875	0.0716678	0.608007	-0.0689655	0	0	1	0	0	0	1
chr1	1025351	1025351	25	44	21	32	0.76	0.772727	0.952381	0.84375	0.0846982	0.635514	0.118677	0	0	1	0	0	0	1
chr1	1025381	1025381	25	25	21	20	0.8	0.88	0.904762	0.9	0.375831	0.825092	0.062439	0	0	1	0	0	0	1
chr1	1025387	1025387	25	25	21	20	0.96	0.92	0.952381	0.9	0.801565	0.929685	-0.0131707	0	0	1	0	0	0	1
chr1	1025725	1025725	27	22	12	11	0.925926	0.863636	1	0.909091	0.376471	0.825942	0.0585626	0	0	1	0	0	0	1
chr1	102576716	102576716	21	16	11	13	1	1	1	0.769231	0.0156785	0.327794	-0.125	0	0	0	1	0	0	1
chr1	10257896	10257896	11	16	11	13	0.909091	1	1	0.846154	0.480845	0.929685	-0.0462963	0	0	1	0	0	0	1
chr1	10257923	10257923	22	28	25	13	1	0.964286	1	0.923077	0.844599	0.929685	-0.00631579	0	0	1	0	0	0	1
chr1	1025886	1025886	18	27	22	19	0.944444	0.777778	1	1	0.00191227	0.0926665	0.155556	0	0	1	0	0	0	1
chr1	102605056	102605056	12	17	14	11	1	0.705882	1	0.909091	0.105893	0.669637	0.132414	0	0	0	1	0	0	1
chr1	102605088	102605088	12	17	14	11	0.833333	0.823529	0.928571	1	0.105893	0.669637	0.132414	0	0	0	1	0	0	1
chr1	102605098	102605098	12	17	13	11	0.75	0.764706	0.846154	1	0.116072	0.687429	0.158046	0	0	0	1	0	0	1
chr1	102611156	102611156	12	16	11	10	0.833333	0.8125	1	0.8	0.400646	0.856631	0.0833333	0	0	0	1	0	0	1
chr1	102611206	102611206	12	16	12	10	0.833333	0.9375	1	0.9	0.411999	0.870648	0.0616883	0	0	0	1	0	0	1
chr1	102638136	102638136	23	13	18	10	0.826087	0.923077	0.944444	1	0.139407	0.731411	0.103175	0	0	0	1	0	0	1
chr1	102638148	102638148	34	13	36	10	0.941176	0.846154	0.972222	1	0.161283	0.737149	0.0633673	0	0	0	1	0	0	1
chr1	102638152	102638152	34	13	36	10	0.941176	1	0.916667	1	0.627066	0.929685	-0.0226642	0	0	0	1	0	0	1
chr1	102638196	102638196	34	13	36	10	0.941176	0.923077	1	1	0.0406013	0.498752	0.0638298	0	0	0	1	0	0	1
chr1	102665187	102665187	39	13	11	10	0.846154	0.846154	0.909091	0.8	0.905016	0.929685	0.010989	0	0	0	1	0	0	1
chr1	102665198	102665198	39	13	11	10	0.923077	0.923077	1	0.8	0.799085	0.929685	-0.018315	0	0	0	1	0	0	1
chr1	102665203	102665203	39	13	11	10	0.948718	0.769231	0.818182	1	0.990397	0.929685	0.000915751	0	0	0	1	0	0	1
chr1	102670259	102670259	20	29	27	24	0.9	0.862069	0.962963	0.958333	0.117932	0.690349	0.0832333	0	0	0	1	0	0	1
chr1	102670263	102670263	20	30	27	24	0.85	0.933333	0.925926	1	0.222426	0.737149	0.0607843	0	0	0	1	0	0	1
chr1	102670271	102670271	20	30	27	24	0.95	0.933333	0.925926	0.916667	0.714886	0.929685	-0.0184314	0	0	0	1	0	0	1
chr1	102670295	102670295	20	30	27	24	1	0.933333	0.962963	0.958333	0.983879	0.929685	0.000784314	0	0	0	1	0	0	1
chr1	102670319	102670319	20	30	27	24	1	0.866667	0.925926	0.916667	0.976717	0.929685	0.00156863	0	0	0	1	0	0	1
chr1	102767512	102767512	25	14	14	10	0.96	0.928571	0.928571	0.9	0.617229	0.929685	-0.0320513	0	0	0	1	0	0	1
chr1	102802773	102802773	17	15	13	11	0.882353	0.866667	0.923077	0.909091	0.613884	0.929685	0.0416667	0	0	0	1	0	0	1
chr1	102826183	102826183	19	13	16	22	0.947368	0.846154	1	0.863636	0.825854	0.929685	0.0148026	0	0	0	1	0	0	1
chr1	102826198	102826198	19	13	16	22	0.842105	0.923077	1	0.818182	0.796297	0.929685	0.0197368	0	0	0	1	0	0	1
chr1	102826937	102826937	16	10	21	13	0.875	0.8	0.952381	0.846154	0.435078	0.899912	0.0656109	0	0	0	1	0	0	1
chr1	102826941	102826941	16	10	21	13	0.9375	0.9	0.952381	0.923077	0.781506	0.929685	0.0180995	0	0	0	1	0	0	1
chr1	102853746	102853746	21	13	11	12	0.952381	0.769231	0.727273	0.833333	0.315571	0.756656	-0.0997442	0	0	0	1	0	0	1
chr1	102853775	102853775	35	13	11	12	0.914286	0.923077	0.909091	1	0.522672	0.929685	0.0398551	0	0	0	1	0	0	1
chr1	102853784	102853784	35	13	11	12	0.942857	0.923077	0.909091	1	0.739563	0.929685	0.0190217	0	0	0	1	0	0	1
chr1	102853790	102853790	35	13	11	12	0.942857	1	1	1	0.206819	0.737149	0.0416667	0	0	0	1	0	0	1
chr1	102853833	102853833	31	26	12	13	0.935484	0.923077	0.916667	0.923077	0.875973	0.929685	-0.00982456	0	0	0	1	0	0	1
chr1	102853843	102853843	28	26	12	13	0.928571	0.961538	0.916667	0.846154	0.330757	0.771202	-0.0644444	0	0	0	1	0	0	1
chr1	102853852	102853852	28	26	12	13	0.964286	0.769231	0.833333	0.923077	0.904314	0.929685	0.00962963	0	0	0	1	0	0	1
chr1	102853859	102853859	28	26	12	13	0.928571	0.961538	0.916667	0.923077	0.68379	0.929685	-0.0244444	0	0	0	1	0	0	1
chr1	102853865	102853865	28	26	12	13	0.964286	0.961538	0.916667	1	0.949131	0.929685	-0.00296296	0	0	0	1	0	0	1
chr1	102854007	102854007	33	10	12	22	0.848485	1	0.833333	0.954545	0.686998	0.929685	0.0280438	0	0	0	1	0	0	1
chr1	102854024	102854024	33	10	12	22	0.969697	0.9	0.75	0.909091	0.125987	0.705691	-0.100547	0	0	0	1	0	0	1
chr1	102854038	102854038	33	10	12	22	0.878788	0.9	1	0.863636	0.686998	0.929685	0.0280438	0	0	0	1	0	0	1
chr1	102854047	102854047	18	10	12	11	0.944444	0.8	1	0.818182	0.808664	0.929685	0.0201863	0	0	0	1	0	0	1
chr1	102951592	102951592	25	21	17	12	1	0.952381	1	1	0.320673	0.761382	0.0217391	0	0	1	0	0	0	1
chr1	102951632	102951632	25	21	17	22	0.92	0.904762	0.941176	1	0.213075	0.737149	0.0613155	0	0	1	0	0	0	1
chr1	102951656	102951656	25	21	17	22	1	0.952381	1	0.954545	0.906016	0.929685	-0.0039019	0	0	1	0	0	0	1
chr1	102967430	102967430	15	11	14	23	1	0.909091	1	0.913043	0.772274	0.929685	-0.0155925	0	0	1	0	0	0	1
chr1	102967441	102967441	15	11	14	23	1	0.818182	1	1	0.0566131	0.565168	0.0769231	0	0	1	0	0	0	1
chr1	103038389	103038389	13	10	13	10	0.923077	1	1	1	0.235303	0.737149	0.0434783	0	0	1	0	0	0	1
chr1	103038419	103038419	24	25	13	21	0.916667	0.88	1	1	0.0191117	0.361459	0.102041	0	0	1	0	0	0	1
chr1	103038421	103038421	25	25	13	21	0.96	0.84	1	0.857143	0.856376	0.929685	0.0117647	0	0	1	0	0	0	1
chr1	103065327	103065327	15	19	11	13	0.866667	0.947368	0.818182	0.923077	0.65285	0.929685	-0.0367647	0	0	1	0	0	0	1
chr1	103065376	103065376	13	14	15	11	1	0.928571	1	1	0.242255	0.737149	0.037037	0	0	1	0	0	0	1
chr1	103065380	103065380	13	14	15	11	1	0.928571	0.933333	1	0.978297	0.929685	-0.0014245	0	0	1	0	0	0	1
chr1	103170490	103170490	24	22	24	11	0.958333	1	1	1	0.285416	0.738662	0.0217391	0	0	0	1	0	0	1
chr1	103170521	103170521	24	22	24	27	0.916667	1	1	1	0.0816877	0.629821	0.0434783	0	0	0	1	0	0	1
chr1	103170532	103170532	24	22	24	27	0.958333	0.954545	0.958333	0.962963	0.91609	0.929685	0.00426257	0	0	0	1	0	0	1
chr1	1032506	1032506	32	22	26	23	0.5625	0.727273	0.884615	0.782609	0.0167287	0.338701	0.207105	1	0	1	0	0	1	0
chr1	1032608	1032608	27	34	39	34	0.111111	0.0882353	0.25641	0.0882353	0.181892	0.737149	0.0797215	1	0	1	0	1	0	0
chr1	1032618	1032618	27	23	29	23	0	0.0869565	0.0344828	0.130435	0.423574	0.88568	0.0369231	1	0	1	0	1	0	0
chr1	1032639	1032639	38	34	42	37	0.105263	0.235294	0.047619	0.216216	0.485777	0.929685	-0.0400844	1	0	1	0	1	0	0
chr1	1032662	1032662	38	34	42	37	0.447368	0.588235	0.428571	0.513514	0.576075	0.929685	-0.0455345	1	0	1	0	1	0	0
chr1	1032664	1032664	38	34	41	37	0.236842	0.411765	0.341463	0.432432	0.403632	0.860674	0.0651709	1	0	1	0	1	0	0
chr1	1032683	1032683	11	11	13	14	0.818182	0.727273	0.538462	0.785714	0.410822	0.869184	-0.106061	1	0	1	0	1	0	0
chr1	1032694	1032694	11	11	13	14	0.727273	0.909091	0.769231	0.785714	0.726216	0.929685	-0.040404	1	0	1	0	1	0	0
chr1	1032702	1032702	11	11	13	14	0.636364	0.727273	0.692308	0.857143	0.450025	0.918499	0.0959596	1	0	1	0	1	0	0
chr1	1032705	1032705	11	11	13	24	0.545455	0.454545	0.384615	0.666667	0.614614	0.929685	0.0675676	1	0	1	0	1	0	0
chr1	103278332	103278332	10	14	10	12	1	1	0.9	0.833333	0.0309702	0.447903	-0.136364	0	0	0	1	0	0	1
chr1	103278379	103278379	23	23	24	30	1	0.956522	1	1	0.210946	0.737149	0.0217391	0	0	0	1	0	0	1
chr1	103278391	103278391	13	22	14	18	1	0.954545	1	0.944444	0.948713	0.929685	-0.00267857	0	0	0	1	0	0	1
chr1	1032953	1032953	27	14	13	14	0.037037	0	0	0	0.31212	0.752817	-0.0243902	1	0	1	0	1	0	0
chr1	1032993	1032993	27	14	25	14	0	0	0.04	0.0714286	0.087066	0.639934	0.0512821	1	0	1	0	1	0	0
chr1	1033015	1033015	47	31	23	34	0.0425532	0.0322581	0.0869565	0.0882353	0.234426	0.737149	0.0492578	1	0	1	0	1	0	0
chr1	1033017	1033017	47	31	23	34	0	0	0	0.0294118	0.187816	0.737149	0.0175439	1	0	1	0	1	0	0
chr1	1033054	1033054	47	31	23	34	0	0.0322581	0	0	0.2937	0.741204	-0.0128205	1	0	1	0	1	0	0
chr1	1033059	1033059	29	21	12	22	0	0.047619	0	0	0.306483	0.748289	-0.02	1	0	1	0	1	0	0
chr1	10332914	10332914	38	28	16	22	0.973684	0.928571	1	0.909091	0.869902	0.929685	-0.00717703	0	0	1	0	0	0	1
chr1	10332972	10332972	18	17	16	14	0.888889	0.941176	1	1	0.0500909	0.540198	0.0857143	0	0	1	0	0	0	1
chr1	1033496	1033496	43	24	21	13	0.0232558	0	0.047619	0	0.631062	0.929685	0.0144864	1	0	1	0	1	0	0
chr1	1033506	1033506	51	35	36	13	0	0.0571429	0	0	0.177217	0.737149	-0.0232558	1	0	1	0	1	0	0
chr1	10335165	10335165	14	13	10	18	0.857143	1	0.9	1	0.527835	0.929685	0.0383598	0	0	1	0	0	0	1
chr1	1033522	1033522	52	21	33	11	0	0.047619	0.0909091	0	0.121534	0.697021	0.0544832	1	0	1	0	1	0	0
chr1	10335221	10335221	25	13	22	28	0.84	1	1	1	0.00828864	0.232741	0.105263	0	0	1	0	0	0	1
chr1	1033532	1033532	52	21	33	11	0.0192308	0	0	0	0.330071	0.770507	-0.0136986	1	0	1	0	1	0	0
chr1	1033534	1033534	52	21	33	11	0.0192308	0.047619	0	0	0.167211	0.737149	-0.0273973	1	0	1	0	1	0	0
chr1	10336382	10336382	10	16	15	16	1	0.875	0.933333	0.9375	0.855334	0.929685	0.0124069	0	0	1	0	0	0	1
chr1	10336442	10336442	10	16	15	16	1	0.875	1	0.9375	0.450783	0.919272	0.044665	0	0	1	0	0	0	1
chr1	1033877	1033877	37	32	31	33	0.0540541	0	0.0322581	0	0.600077	0.929685	-0.0133605	1	0	1	0	1	0	0
chr1	1033889	1033889	37	32	31	33	0	0	0	0.030303	0.225172	0.737149	0.015625	1	0	1	0	1	0	0
chr1	1033895	1033895	37	32	31	33	0	0.03125	0	0	0.25068	0.737149	-0.0144928	1	0	1	0	1	0	0
chr1	1033899	1033899	37	32	31	33	0	0.03125	0	0	0.25068	0.737149	-0.0144928	1	0	1	0	1	0	0
chr1	1033917	1033917	37	31	31	33	0.027027	0	0	0	0.248135	0.737149	-0.0147059	1	0	1	0	1	0	0
chr1	1033919	1033919	37	32	31	33	0	0	0.0322581	0	0.225172	0.737149	0.015625	1	0	1	0	1	0	0
chr1	1034084	1034084	26	15	23	27	0	0	0	0.037037	0.271971	0.737149	0.02	1	1	1	0	1	0	0
chr1	1034089	1034089	27	15	23	27	0	0	0	0.037037	0.267649	0.737149	0.02	1	1	1	0	1	0	0
chr1	1034110	1034110	27	15	23	27	0	0	0	0.037037	0.267649	0.737149	0.02	1	1	1	0	1	0	0
chr1	1034122	1034122	17	15	23	17	0	0.0666667	0	0	0.200396	0.737149	-0.03125	1	1	1	0	1	0	0
chr1	1034187	1034187	49	21	15	21	0	0	0	0.047619	0.139959	0.732527	0.0277778	1	1	1	0	1	0	0
chr1	1034194	1034194	49	21	15	21	0.0204082	0.047619	0	0	0.194992	0.737149	-0.0285714	1	1	1	0	1	0	0
chr1	1034202	1034202	29	21	15	10	0.0689655	0	0	0	0.199077	0.737149	-0.04	1	1	1	0	1	0	0
chr1	1034235	1034235	38	13	11	11	0.0263158	0	0.0909091	0	0.551797	0.929685	0.0258467	1	1	1	0	1	0	0
chr1	1034239	1034239	38	13	11	11	0.0789474	0	0	0	0.137401	0.727369	-0.0588235	1	1	1	0	1	0	0
chr1	1034245	1034245	38	13	11	11	0.131579	0	0	0	0.0530347	0.55148	-0.0980392	1	1	1	0	1	0	0
chr1	1034284	1034284	36	37	31	37	0.0277778	0.0540541	0.0322581	0.027027	0.706619	0.929685	-0.0116841	1	1	1	0	1	0	0
chr1	1034304	1034304	37	37	31	37	0.108108	0.0540541	0.0322581	0.108108	0.866349	0.929685	-0.00755167	1	1	1	0	1	0	0
chr1	1034313	1034313	37	37	31	37	0	0.0540541	0	0	0.104644	0.667726	-0.027027	1	1	1	0	1	0	0
chr1	1034340	1034340	38	22	20	17	0.0526316	0.0454545	0	0	0.0863568	0.638782	-0.05	1	1	1	0	1	0	0
chr1	1034387	1034387	31	11	13	34	0.322581	0.272727	0	0.0882353	0.00198708	0.0949308	-0.245694	1	1	1	0	1	0	0
chr1	1034445	1034445	10	11	13	17	0.4	0.909091	0.384615	0.529412	0.155133	0.737149	-0.2	1	1	1	0	1	0	0
chr1	1034448	1034448	10	11	13	17	0.3	0.545455	0.153846	0.411765	0.345658	0.787962	-0.128571	1	1	1	0	1	0	0
chr1	103488541	103488541	27	20	19	13	0.925926	0.9	0.894737	1	0.706703	0.929685	0.0226064	0	0	1	0	0	0	1
chr1	103488605	103488605	16	20	19	13	0.9375	1	0.947368	1	0.932647	0.929685	-0.00347222	0	0	1	0	0	0	1
chr1	103526220	103526220	22	41	39	43	0.0454545	0	0	0	0.195424	0.737149	-0.015873	1	1	0	0	1	0	0
chr1	1035910	1035910	25	18	24	24	0.36	0.388889	0.708333	0.541667	0.0154313	0.325347	0.252907	0	0	1	0	0	1	0
chr1	1035942	1035942	25	18	24	24	0.08	0.111111	0.458333	0.291667	0.00116898	0.0659132	0.281977	0	0	1	0	0	1	0
chr1	103598141	103598141	39	25	30	22	0.923077	0.92	0.933333	0.818182	0.497114	0.929685	-0.0372596	0	0	0	1	0	0	1
chr1	103598173	103598173	39	35	30	22	0.846154	0.771429	0.833333	0.772727	0.965006	0.929685	-0.0031185	0	0	0	1	0	0	1
chr1	1036404	1036404	27	11	15	11	0.962963	1	1	1	0.304717	0.748105	0.0263158	0	0	1	0	0	1	0
chr1	10373294	10373294	16	29	10	26	0.875	0.931034	1	0.884615	0.929459	0.929685	0.00555556	0	0	1	0	0	0	1
chr1	10373327	10373327	16	29	10	16	1	0.965517	1	0.9375	0.695599	0.929685	-0.0162393	0	0	1	0	0	0	1
chr1	1038032	1038032	18	23	18	31	0.944444	0.913043	1	0.903226	0.821315	0.929685	0.0119462	0	0	1	0	0	0	1
chr1	1038039	1038039	18	23	18	31	0.888889	0.913043	0.944444	0.935484	0.522416	0.929685	0.0363365	0	0	1	0	0	0	1
chr1	103891658	103891658	10	12	22	12	1	0.916667	0.909091	0.75	0.205186	0.737149	-0.101604	0	0	0	1	0	0	1
chr1	103891672	103891672	10	12	22	22	1	1	0.954545	0.818182	0.0390904	0.492856	-0.113636	0	0	0	1	0	0	1
chr1	10392993	10392993	15	17	15	14	0.933333	0.823529	1	1	0.0199631	0.36889	0.125	0	0	0	1	0	0	1
chr1	10393061	10393061	24	31	22	12	0.916667	1	0.909091	1	0.62402	0.929685	-0.0224599	0	0	0	1	0	0	1
chr1	10393069	10393069	14	16	22	12	0.928571	0.875	1	1	0.0299219	0.441583	0.1	0	0	0	1	0	0	1
chr1	10397477	10397477	22	11	11	14	0	0	0.454545	0.5	7.34939e-07	0.000205926	0.48	1	0	0	0	0	1	0
chr1	10398150	10398150	31	28	26	13	0.645161	0.785714	0.961538	1	0.000262758	0.0222976	0.262495	1	0	0	0	0	1	0
chr1	10398193	10398193	18	13	10	13	0.111111	0.461538	0.2	0.538462	0.298563	0.743694	0.13324	1	0	0	0	0	1	0
chr1	10398905	10398905	16	18	19	19	0	0.0555556	0	0	0.218171	0.737149	-0.0294118	1	0	0	0	1	0	0
chr1	10398921	10398921	16	18	19	19	0	0	0.0526316	0	0.255909	0.737149	0.0263158	1	0	0	0	1	0	0
chr1	10399320	10399320	44	15	28	12	0.0227273	0	0	0	0.307339	0.74888	-0.0169492	1	1	1	0	1	0	0
chr1	10399354	10399354	52	30	40	25	0.0192308	0.0333333	0	0	0.124746	0.70325	-0.0243902	1	0	1	0	1	0	0
chr1	10399372	10399372	52	26	42	30	0	0.0384615	0.0238095	0.0333333	0.510426	0.929685	0.0149573	1	0	1	0	1	0	0
chr1	10399374	10399374	52	26	42	30	0	0.0384615	0	0	0.251663	0.737149	-0.0128205	1	0	1	0	1	0	0
chr1	10399385	10399385	52	26	42	30	0	0.0384615	0	0	0.251663	0.737149	-0.0128205	1	0	1	0	1	0	0
chr1	10399388	10399388	52	26	42	30	0	0.0384615	0	0	0.251663	0.737149	-0.0128205	1	0	1	0	1	0	0
chr1	10399408	10399408	52	26	42	30	0.0192308	0.0384615	0	0	0.104161	0.667345	-0.025641	1	0	1	0	1	0	0
chr1	10399413	10399413	52	26	42	30	0	0.0384615	0	0	0.251663	0.737149	-0.0128205	1	0	1	0	1	0	0
chr1	10399415	10399415	52	26	42	30	0	0.0384615	0	0	0.251663	0.737149	-0.0128205	1	0	1	0	1	0	0
chr1	10399484	10399484	28	20	27	25	0	0	0.037037	0	0.2511	0.737149	0.0192308	1	0	1	0	1	0	0
chr1	10399490	10399490	32	29	31	32	0.03125	0	0	0	0.23222	0.737149	-0.0163934	1	0	1	0	1	0	0
chr1	10399507	10399507	31	38	35	40	0	0	0.0285714	0	0.252199	0.737149	0.0133333	1	0	1	0	1	0	0
chr1	10399542	10399542	31	38	35	41	0	0	0.0571429	0	0.106233	0.670098	0.0263158	1	0	1	0	1	0	0
chr1	10400113	10400113	19	18	15	12	0.210526	0.277778	0.6	0.25	0.0911737	0.646989	0.201201	0	0	1	0	0	1	0
chr1	10400148	10400148	32	30	15	22	0.125	0.1	0.2	0.272727	0.0934656	0.649601	0.13034	0	0	1	0	0	1	0
chr1	1040086	1040086	29	21	17	15	0.0344828	0	0	0	0.317969	0.758999	-0.02	0	0	1	0	0	1	0
chr1	1040117	1040117	65	33	38	28	0.0153846	0.030303	0.289474	0.0357143	0.000231128	0.0203578	0.16141	0	0	1	0	1	0	0
chr1	1040119	1040119	65	33	38	28	0.0153846	0	0.315789	0.0714286	4.67138e-06	0.000949481	0.201917	0	0	1	0	1	0	0
chr1	1040132	1040132	65	33	38	28	0	0.030303	0	0.0357143	0.77919	0.929685	0.00494743	0	0	1	0	1	0	0
chr1	1040137	1040137	56	24	46	27	0	0	0.0217391	0	0.222656	0.737149	0.0136986	0	0	1	0	1	0	0
chr1	1040141	1040141	46	34	42	25	0.0652174	0.0588235	0.047619	0	0.344931	0.787327	-0.0326493	0	0	1	0	1	0	0
chr1	1040148	1040148	46	34	42	25	0.0652174	0.0882353	0.166667	0.04	0.362022	0.807894	0.044403	0	0	1	0	1	0	0
chr1	1040171	1040171	46	34	42	25	0.0217391	0	0	0.04	0.899592	0.929685	0.00242537	0	0	1	0	1	0	0
chr1	1040182	1040182	46	34	42	25	0	0	0.047619	0.04	0.0286392	0.434019	0.0447761	0	0	1	0	1	0	0
chr1	1040184	1040184	43	30	42	25	0	0	0.0238095	0	0.223503	0.737149	0.0149254	0	0	1	0	1	0	0
chr1	1040231	1040231	29	14	20	12	0	0	0.15	0	0.0215797	0.382794	0.09375	0	0	1	0	1	0	0
chr1	1040237	1040237	42	25	39	12	0	0	0.025641	0	0.193739	0.737149	0.0196078	0	0	1	0	1	0	0
chr1	10402615	10402615	13	15	19	10	0.923077	0.933333	0.894737	1	0.970971	0.929685	0.00246305	0	0	1	0	0	0	1
chr1	10402623	10402623	33	31	36	27	0.969697	1	1	1	0.24037	0.737149	0.015625	0	0	1	0	0	0	1
chr1	10402647	10402647	33	31	36	27	0.878788	0.870968	0.944444	1	0.0438907	0.51504	0.093254	0	0	1	0	0	0	1
chr1	10402668	10402668	33	31	36	27	0.969697	1	1	0.925926	0.546192	0.929685	-0.016121	0	0	1	0	0	0	1
chr1	10402684	10402684	20	16	17	17	0.9	1	1	0.941176	0.585408	0.929685	0.0261438	0	0	1	0	0	0	1
chr1	1040472	1040472	43	17	13	25	0.0232558	0	0	0	0.320289	0.761084	-0.0166667	0	0	1	0	1	0	0
chr1	1040475	1040475	43	17	13	25	0	0.0588235	0.0769231	0.04	0.321504	0.76213	0.0359649	0	0	1	0	1	0	0
chr1	1040479	1040479	43	17	13	25	0.116279	0	0	0.04	0.224641	0.737149	-0.0570175	0	0	1	0	1	0	0
chr1	1040488	1040488	43	16	13	25	0.0232558	0	0	0	0.317057	0.758167	-0.0169492	0	0	1	0	1	0	0
chr1	1040684	1040684	45	32	29	12	0.0222222	0	0	0	0.354214	0.798301	-0.012987	0	1	0	0	1	0	0
chr1	1040693	1040693	45	32	29	12	0	0	0	0.0833333	0.144411	0.737149	0.0243902	0	1	0	0	1	0	0
chr1	1040696	1040696	45	32	29	12	0.0222222	0	0.0344828	0	0.655579	0.929685	0.0114032	0	1	0	0	1	0	0
chr1	1040713	1040713	45	31	29	12	0.0222222	0	0.0344828	0	0.662153	0.929685	0.0112323	0	1	0	0	1	0	0
chr1	104073496	104073496	22	24	18	13	0.818182	1	1	0.923077	0.318289	0.759254	0.0546985	1	1	0	0	0	0	1
chr1	104073581	104073581	45	18	25	20	0.933333	0.888889	1	0.9	0.458225	0.928398	0.0349206	1	1	0	0	0	0	1
chr1	104073645	104073645	40	18	25	31	0.975	0.944444	0.96	0.935484	0.61789	0.929685	-0.0190887	1	1	0	0	0	0	1
chr1	10412669	10412669	12	14	13	12	1	1	0.923077	1	0.229057	0.737149	-0.04	0	0	1	0	0	0	1
chr1	10412734	10412734	12	24	13	24	0.916667	0.916667	0.923077	0.958333	0.619559	0.929685	0.0292793	0	0	1	0	0	0	1
chr1	1041324	1041324	10	12	12	25	0.6	0.583333	0.416667	0.6	0.70593	0.929685	-0.0503686	0	1	0	0	1	0	0
chr1	1041327	1041327	26	11	11	28	0.653846	0.272727	0.727273	0.5	0.836411	0.929685	0.023562	0	1	0	0	1	0	0
chr1	1041343	1041343	31	11	14	33	0.967742	0.818182	0.928571	0.848485	0.374599	0.823476	-0.056231	0	1	0	0	1	0	0
chr1	1041346	1041346	31	11	14	33	0.612903	0.545455	0.642857	0.666667	0.530542	0.929685	0.0643364	0	1	0	0	1	0	0
chr1	1041348	1041348	31	11	14	33	0.870968	0.818182	1	0.939394	0.0934443	0.649601	0.100304	0	1	0	0	1	0	0
chr1	1041354	1041354	31	11	14	33	0.935484	0.727273	0.928571	0.909091	0.596232	0.929685	0.0339412	0	1	0	0	1	0	0
chr1	1041358	1041358	31	11	14	33	0.935484	0.818182	0.928571	0.939394	0.582808	0.929685	0.0314083	0	1	0	0	1	0	0
chr1	1041384	1041384	33	11	24	18	0.545455	0.272727	0.375	0.277778	0.173324	0.737149	-0.143939	0	1	0	0	1	0	0
chr1	1041437	1041437	44	10	13	10	0.977273	1	0.923077	1	0.546277	0.929685	-0.0249597	0	0	1	0	1	0	0
chr1	1041439	1041439	44	10	13	10	0.818182	0.6	0.846154	0.8	0.628121	0.929685	0.0483092	0	0	1	0	1	0	0
chr1	1041441	1041441	44	10	13	10	0.909091	0.8	0.769231	0.8	0.236878	0.737149	-0.10628	0	0	1	0	1	0	0
chr1	1041444	1041444	44	10	13	10	0.931818	1	1	0.9	0.824204	0.929685	0.0120773	0	0	1	0	1	0	0
chr1	1041450	1041450	44	10	13	10	0.840909	0.8	0.846154	0.8	0.938214	0.929685	-0.00724638	0	0	1	0	1	0	0
chr1	1041468	1041468	46	17	12	22	0.5	0.235294	0.5	0.454545	0.691257	0.929685	0.0420168	0	0	1	0	1	0	0
chr1	1041491	1041491	19	17	12	12	0.947368	1	0.916667	0.916667	0.33887	0.780367	-0.0555556	0	1	0	0	1	0	0
chr1	1041505	1041505	19	17	12	12	0.842105	0.764706	0.833333	0.833333	0.784387	0.929685	0.0277778	0	1	0	0	1	0	0
chr1	1041510	1041510	19	30	12	24	0.947368	0.8	0.666667	0.708333	0.0709353	0.60689	-0.162698	0	1	0	0	1	0	0
chr1	1041519	1041519	19	36	27	34	0.894737	0.916667	0.777778	0.970588	0.672843	0.929685	-0.023845	0	1	0	0	1	0	0
chr1	1041529	1041529	19	36	27	33	0.631579	0.694444	0.592593	0.848485	0.476898	0.929685	0.0606061	0	1	0	0	1	0	0
chr1	1041531	1041531	19	36	27	34	1	0.972222	1	0.941176	0.616635	0.929685	-0.0146051	0	1	0	0	1	0	0
chr1	1041535	1041535	19	36	27	34	0.947368	0.833333	0.888889	0.970588	0.25595	0.737149	0.061699	0	1	0	0	1	0	0
chr1	1041579	1041579	17	37	28	44	0.941176	1	0.928571	0.954545	0.271036	0.737149	-0.037037	0	1	0	0	1	0	0
chr1	1041586	1041586	17	18	13	32	0.941176	1	1	1	0.196305	0.737149	0.0285714	0	1	0	0	1	0	0
chr1	1041602	1041602	17	30	23	43	0.882353	0.933333	0.913043	0.906977	0.914604	0.929685	-0.00580271	0	1	0	0	1	0	0
chr1	1041605	1041605	17	29	23	43	1	0.965517	0.956522	0.953488	0.49304	0.929685	-0.0237154	0	1	0	0	1	0	0
chr1	1041617	1041617	17	30	13	42	1	0.966667	1	1	0.211483	0.737149	0.0212766	0	1	0	0	1	0	0
chr1	1041623	1041623	17	30	23	43	0.882353	0.666667	0.913043	0.744186	0.463252	0.929685	0.0583495	0	1	0	0	1	0	0
chr1	1041639	1041639	17	30	23	43	1	0.9	1	1	0.0203831	0.372136	0.0638298	0	1	0	0	1	0	0
chr1	1041643	1041643	17	30	23	43	1	0.966667	0.956522	0.883721	0.106394	0.670358	-0.0696325	0	1	0	0	1	0	0
chr1	10417802	10417802	18	18	20	19	0.888889	1	0.95	0.947368	0.934442	0.929685	0.0042735	0	0	1	0	0	0	1
chr1	10417829	10417829	40	37	34	38	0.925	0.945946	0.970588	0.973684	0.275604	0.737149	0.0371573	0	0	1	0	0	0	1
chr1	10417858	10417858	40	37	34	38	1	0.918919	0.941176	0.921053	0.407806	0.866334	-0.0304834	0	0	1	0	0	0	1
chr1	10417870	10417870	38	34	29	32	0.947368	0.941176	0.965517	0.96875	0.523439	0.929685	0.0227687	0	0	1	0	0	0	1
chr1	1042129	1042129	47	28	12	24	0.978723	1	1	1	0.374572	0.823474	0.0133333	0	1	0	0	1	0	0
chr1	1042157	1042157	47	28	12	24	0.914894	0.892857	0.916667	0.875	0.771114	0.929685	-0.0177778	0	1	0	0	1	0	0
chr1	1042168	1042168	47	28	12	24	0.957447	0.964286	1	0.916667	0.716001	0.929685	-0.0155556	0	0	1	0	1	0	0
chr1	1042173	1042173	23	28	25	24	0.956522	0.964286	0.96	1	0.577616	0.929685	0.0188075	0	0	1	0	1	0	0
chr1	104217545	104217545	22	41	30	11	1	0.878049	1	1	0.0229011	0.393019	0.0793651	0	0	0	1	0	0	1
chr1	104217563	104217563	22	41	30	11	1	0.95122	0.933333	0.909091	0.341515	0.783442	-0.0414247	0	0	0	1	0	0	1
chr1	1042278	1042278	17	18	16	15	0.882353	1	0.9375	0.866667	0.543507	0.929685	-0.0396313	0	0	1	0	1	0	0
chr1	10428542	10428542	14	13	26	18	0.785714	0.615385	0.807692	0.777778	0.382926	0.834235	0.0917508	1	0	0	0	0	1	0
chr1	10428574	10428574	14	13	14	19	0.785714	0.923077	1	1	0.0094301	0.250686	0.148148	1	0	0	0	0	1	0
chr1	10428604	10428604	14	13	14	30	0.928571	1	0.928571	0.966667	0.862947	0.929685	-0.00841751	1	0	0	0	0	1	0
chr1	10431123	10431123	17	20	30	16	0	0	0	0.0625	0.275289	0.737149	0.0217391	1	1	1	0	0	1	0
chr1	10431184	10431184	17	20	19	16	0	0.05	0	0	0.246186	0.737149	-0.027027	1	1	1	0	0	1	0
chr1	10431187	10431187	49	34	43	35	0.0204082	0	0	0	0.248627	0.737149	-0.0120482	1	1	1	0	0	1	0
chr1	10431200	10431200	46	27	39	32	0.0217391	0	0.025641	0	0.984218	0.929685	0.000385877	1	1	1	0	0	1	0
chr1	10431216	10431216	48	27	39	32	0.0208333	0	0	0	0.247252	0.737149	-0.0133333	1	1	1	0	0	1	0
chr1	10432751	10432751	19	13	21	17	0.947368	1	1	1	0.208366	0.737149	0.03125	0	0	1	0	0	1	0
chr1	104330329	104330329	11	13	32	15	1	0.923077	0.90625	0.933333	0.480566	0.929685	-0.0434397	0	0	0	1	0	0	1
chr1	10433312	10433312	10	17	12	17	0.9	1	0.916667	0.941176	0.592005	0.929685	-0.0319285	0	0	1	0	0	0	1
chr1	10433346	10433346	10	17	12	17	1	0.941176	1	0.941176	0.958966	0.929685	0.00255428	0	0	1	0	0	0	1
chr1	10433371	10433371	10	17	12	17	1	0.941176	1	1	0.223999	0.737149	0.037037	0	0	1	0	0	0	1
chr1	1043752	1043752	15	28	35	23	0.933333	0.892857	1	1	0.00790437	0.226717	0.0930233	0	0	1	0	1	0	0
chr1	1043756	1043756	15	17	24	11	1	0.941176	1	0.909091	0.948713	0.929685	0.00267857	0	0	1	0	1	0	0
chr1	1043794	1043794	15	17	24	11	0.933333	0.941176	0.958333	0.909091	0.92638	0.929685	0.00535714	0	0	1	0	1	0	0
chr1	10438305	10438305	26	21	19	14	0.961538	1	1	0.857143	0.365771	0.812597	-0.0393295	0	0	1	0	0	0	1
chr1	10438319	10438319	36	31	29	24	1	0.903226	0.965517	0.958333	0.84745	0.929685	0.00704027	0	0	1	0	0	0	1
chr1	1043926	1043926	39	14	35	16	1	1	0.971429	1	0.230914	0.737149	-0.0196078	0	1	0	0	1	0	0
chr1	1043929	1043929	39	14	35	16	1	0.857143	0.942857	1	0.968709	0.929685	-0.00147984	0	1	0	0	1	0	0
chr1	1043941	1043941	39	14	35	16	0.923077	0.857143	0.971429	0.9375	0.254189	0.737149	0.0551239	0	1	0	0	1	0	0
chr1	1043953	1043953	39	14	35	16	0.974359	0.928571	0.942857	1	0.968709	0.929685	-0.00147984	0	1	0	0	1	0	0
chr1	1043968	1043968	39	14	35	16	0.974359	1	0.971429	1	0.978089	0.929685	-0.000739919	0	1	0	0	1	0	0
chr1	1043992	1043992	19	14	20	16	0.736842	0.928571	0.95	0.9375	0.0961922	0.651019	0.126263	0	1	0	0	1	0	0
chr1	1044012	1044012	25	10	10	12	0.92	0.9	1	0.916667	0.55128	0.929685	0.0402597	0	1	0	0	1	0	0
chr1	1044016	1044016	25	10	10	12	0.96	0.8	1	1	0.0817229	0.629862	0.0857143	0	1	0	0	1	0	0
chr1	1044030	1044030	32	25	34	21	0.9375	0.96	1	1	0.0420711	0.508249	0.0526316	0	0	1	0	1	0	0
chr1	1044037	1044037	20	25	24	21	0.9	1	0.958333	1	0.553382	0.929685	0.0222222	0	0	1	0	1	0	0
chr1	1044043	1044043	20	25	24	21	1	1	0.958333	1	0.237137	0.737149	-0.0222222	0	0	1	0	1	0	0
chr1	104407711	104407711	12	12	11	12	1	0.916667	1	1	0.24267	0.737149	0.0416667	0	0	0	1	0	0	1
chr1	104407715	104407715	12	12	11	12	1	0.916667	1	1	0.24267	0.737149	0.0416667	0	0	0	1	0	0	1
chr1	1044122	1044122	34	27	19	40	1	0.925926	0.947368	1	0.574622	0.929685	0.0158377	0	1	0	0	1	0	0
chr1	1044146	1044146	41	23	19	32	0.95122	1	0.947368	0.96875	0.817399	0.929685	-0.00796569	0	1	0	0	1	0	0
chr1	1044171	1044171	51	23	23	34	1	1	1	0.970588	0.195685	0.737149	-0.0175439	0	1	0	0	1	0	0
chr1	1044177	1044177	32	13	23	21	0.96875	1	0.913043	0.952381	0.285406	0.738662	-0.0459596	0	1	0	0	1	0	0
chr1	1044179	1044179	32	13	23	21	1	0.923077	1	1	0.240945	0.737149	0.0222222	0	1	0	0	1	0	0
chr1	1044194	1044194	42	26	34	33	0.952381	1	0.941176	0.909091	0.229187	0.737149	-0.0452151	0	1	0	0	1	0	0
chr1	1044202	1044202	42	26	34	33	0.928571	1	0.970588	0.969697	0.659651	0.929685	0.0142669	0	1	0	0	1	0	0
chr1	1044209	1044209	42	26	34	33	0.97619	0.961538	0.941176	0.939394	0.389033	0.841785	-0.0302897	0	1	0	0	1	0	0
chr1	1044214	1044214	42	26	34	33	0.952381	0.961538	0.970588	0.909091	0.682621	0.929685	-0.0155838	0	1	0	0	1	0	0
chr1	104462340	104462340	15	13	15	11	0.933333	1	1	0.909091	0.957417	0.929685	-0.00274725	0	0	0	1	0	0	1
chr1	104462365	104462365	29	13	15	11	0.931034	1	0.933333	1	0.85694	0.929685	0.00915751	0	0	0	1	0	0	1
chr1	104462398	104462398	28	11	11	14	0.964286	1	0.909091	1	0.750258	0.929685	-0.014359	0	0	0	1	0	0	1
chr1	104462444	104462444	13	10	12	14	0.923077	0.7	1	0.785714	0.559201	0.929685	0.0585284	0	0	0	1	0	0	1
chr1	104468180	104468180	24	22	15	16	0.708333	0.909091	0.933333	0.875	0.228719	0.737149	0.098878	0	0	0	1	0	0	1
chr1	1044810	1044810	18	14	38	10	0.888889	1	0.894737	0.9	0.51	0.929685	-0.0416667	0	0	1	0	1	0	0
chr1	10449054	10449054	16	15	16	14	1	1	0.9375	1	0.230694	0.737149	-0.0333333	1	0	1	0	0	0	1
chr1	10449085	10449085	16	15	15	14	1	1	1	0.928571	0.224995	0.737149	-0.0344828	1	0	1	0	0	0	1
chr1	10449117	10449117	16	15	15	14	0.875	0.933333	0.933333	1	0.322244	0.762721	0.0622914	1	0	1	0	0	0	1
chr1	10449212	10449212	18	16	25	24	0.944444	1	0.92	1	0.781872	0.929685	-0.0114046	1	0	1	0	0	0	1
chr1	10449257	10449257	18	16	25	14	0.888889	0.9375	0.92	1	0.532972	0.929685	0.0369532	1	0	1	0	0	0	1
chr1	10451503	10451503	55	46	26	11	0.127273	0.152174	0.307692	0.272727	0.0389593	0.491897	0.158683	0	1	0	0	0	0	1
chr1	10451514	10451514	55	46	26	11	0.181818	0.26087	0.461538	0.454545	0.0065029	0.201932	0.241638	0	1	0	0	0	0	1
chr1	10451534	10451534	50	39	25	11	0.06	0.128205	0.12	0.181818	0.427803	0.891025	0.0490012	0	1	0	0	0	0	1
chr1	10451536	10451536	46	35	24	11	0.130435	0.171429	0.5	0.272727	0.00146622	0.0769389	0.280423	0	1	0	0	0	0	1
chr1	10451539	10451539	32	20	12	11	0.09375	0.05	0.0833333	0.181818	0.47429	0.929685	0.0535117	0	1	0	0	0	0	1
chr1	1045255	1045255	49	30	32	19	0.938776	1	0.9375	1	0.971373	0.929685	-0.001241	0	1	0	0	0	1	0
chr1	10452593	10452593	14	11	20	10	1	1	0.95	0.9	0.114767	0.684704	-0.0666667	0	0	0	1	0	0	1
chr1	10452653	10452653	27	11	31	24	0.888889	1	0.903226	1	0.640385	0.929685	0.0244019	0	0	0	1	0	0	1
chr1	1045299	1045299	49	30	32	19	0.938776	1	0.9375	0.947368	0.584414	0.929685	-0.0208488	0	0	1	0	0	1	0
chr1	1045305	1045305	24	14	19	19	0.958333	0.785714	0.947368	1	0.151782	0.737149	0.0789474	0	0	1	0	0	1	0
chr1	10453496	10453496	11	21	14	12	0.818182	0.952381	1	0.833333	0.819697	0.929685	0.0168269	0	0	0	1	0	0	1
chr1	10453564	10453564	29	19	21	12	0.965517	0.947368	1	0.916667	0.787858	0.929685	0.0113636	0	0	0	1	0	0	1
chr1	1045508	1045508	21	12	15	15	0.952381	0.833333	1	1	0.0450712	0.520109	0.0909091	0	1	0	0	0	1	0
chr1	1045523	1045523	38	27	15	15	0.973684	0.962963	0.933333	0.866667	0.178661	0.737149	-0.0692308	0	1	0	0	0	1	0
chr1	10455281	10455281	28	26	18	24	0.964286	0.961538	1	1	0.126535	0.706357	0.037037	0	0	0	1	0	0	1
chr1	10455313	10455313	14	12	18	11	1	0.916667	1	1	0.217749	0.737149	0.0384615	0	0	0	1	0	0	1
chr1	10455620	10455620	41	33	34	17	0.97561	0.909091	0.970588	0.941176	0.699735	0.929685	0.0148384	0	0	0	1	0	0	1
chr1	10455638	10455638	41	33	34	17	1	0.969697	0.970588	1	0.791301	0.929685	-0.00609433	0	0	0	1	0	0	1
chr1	10455650	10455650	41	33	34	17	1	0.969697	0.911765	1	0.158031	0.737149	-0.04531	0	0	0	1	0	0	1
chr1	10455654	10455654	36	27	31	17	0.916667	0.925926	0.935484	1	0.408642	0.867337	0.0376984	0	0	0	1	0	0	1
chr1	104600058	104600058	11	16	14	17	0.909091	0.6875	1	0.823529	0.186287	0.737149	0.125448	0	0	0	1	0	0	1
chr1	10462351	10462351	10	15	10	17	0.9	0.933333	0.9	0.941176	0.936161	0.929685	0.00592593	0	1	1	0	0	0	1
chr1	10462383	10462383	34	42	33	30	0.911765	0.928571	0.878788	0.8	0.14255	0.737149	-0.0797828	0	1	1	0	0	0	1
chr1	10462412	10462412	34	42	33	30	0.970588	0.904762	0.939394	0.966667	0.644823	0.929685	0.0181704	0	1	1	0	0	0	1
chr1	10462428	10462428	24	27	23	13	0.875	0.851852	1	1	0.0049265	0.170961	0.137255	0	1	1	0	0	0	1
chr1	1046365	1046365	11	15	15	11	0.909091	1	1	1	0.235738	0.737149	0.0384615	0	0	1	0	0	1	0
chr1	1046421	1046421	35	34	42	33	1	0.882353	0.952381	0.909091	0.829277	0.929685	-0.00869565	0	1	0	0	0	1	0
chr1	1046434	1046434	24	19	27	22	1	0.894737	0.925926	0.954545	0.755109	0.929685	-0.0147129	0	1	0	0	0	1	0
chr1	1046478	1046478	24	19	27	22	0.916667	0.894737	0.925926	0.909091	0.846745	0.929685	0.0113906	0	1	0	0	0	1	0
chr1	10465560	10465560	20	21	17	16	0.9	0.952381	1	1	0.0562469	0.563602	0.0731707	0	0	1	0	0	0	1
chr1	10465581	10465581	30	36	29	27	0.933333	1	0.965517	0.962963	0.867385	0.929685	-0.00541126	0	0	1	0	0	0	1
chr1	10465626	10465626	30	36	29	27	1	1	0.965517	0.962963	0.0757409	0.617945	-0.0357143	0	0	1	0	0	0	1
chr1	10465637	10465637	10	15	12	11	0.8	1	1	1	0.101029	0.661535	0.08	0	0	1	0	0	0	1
chr1	10465642	10465642	10	15	12	11	1	1	0.916667	1	0.221511	0.737149	-0.0434783	0	0	1	0	0	0	1
chr1	1046869	1046869	29	25	19	31	0.931034	1	1	0.903226	0.583817	0.929685	-0.022963	0	1	0	0	1	0	0
chr1	1046893	1046893	25	40	34	30	0.96	0.95	0.970588	0.966667	0.659935	0.929685	0.0149038	0	1	0	0	1	0	0
chr1	1046895	1046895	25	40	34	30	0.8	0.85	0.941176	0.9	0.112446	0.680958	0.0911058	0	1	0	0	1	0	0
chr1	1046922	1046922	25	40	34	30	0.96	0.9	0.970588	0.966667	0.244698	0.737149	0.0456731	0	1	0	0	1	0	0
chr1	1046928	1046928	25	40	34	30	0.92	0.875	0.970588	1	0.0218091	0.38467	0.0920673	0	1	0	0	1	0	0
chr1	1046935	1046935	12	36	31	27	0.916667	0.888889	0.903226	0.962963	0.518613	0.929685	0.0352011	0	1	0	0	1	0	0
chr1	1046956	1046956	49	35	38	40	0.959184	0.942857	1	0.925	0.774081	0.929685	0.00915751	0	1	0	0	1	0	0
chr1	1046967	1046967	37	21	23	25	0.972973	1	1	0.96	0.892612	0.929685	-0.00359195	0	0	1	0	1	0	0
chr1	1046975	1046975	37	21	23	25	0.945946	0.952381	1	0.96	0.392951	0.846808	0.0308908	0	0	1	0	1	0	0
chr1	10469940	10469940	21	13	10	15	0.952381	1	1	1	0.290995	0.739964	0.0294118	0	0	1	0	0	0	1
chr1	1047003	1047003	50	35	42	38	0.98	0.971429	0.952381	0.947368	0.360447	0.805987	-0.0264706	0	0	1	0	1	0	0
chr1	1047007	1047007	50	35	42	38	0.96	1	1	0.973684	0.592127	0.929685	0.0110294	0	0	1	0	1	0	0
chr1	1047023	1047023	50	34	42	38	1	0.941176	0.97619	0.894737	0.214184	0.737149	-0.0386905	0	0	1	0	1	0	0
chr1	1047045	1047045	37	25	35	25	0.918919	0.96	0.885714	0.96	0.690812	0.929685	-0.0188172	0	0	1	0	1	0	0
chr1	104706650	104706650	15	15	15	11	1	1	1	0.909091	0.212324	0.737149	-0.0384615	0	0	0	1	0	0	1
chr1	1047067	1047067	43	23	31	24	0.930233	1	0.967742	0.958333	0.801642	0.929685	0.00909091	0	0	1	0	1	0	0
chr1	104706701	104706701	15	15	27	11	0.933333	0.866667	0.888889	1	0.761924	0.929685	0.0210526	0	0	0	1	0	0	1
chr1	1047086	1047086	43	23	31	24	0.953488	0.956522	0.967742	0.916667	0.818935	0.929685	-0.00909091	0	0	1	0	1	0	0
chr1	1047091	1047091	32	22	15	30	1	1	1	0.966667	0.207445	0.737149	-0.0222222	0	0	1	0	1	0	0
chr1	104720305	104720305	12	11	10	24	0.916667	0.909091	1	0.958333	0.344754	0.787087	0.0575448	0	0	0	1	0	0	1
chr1	104720333	104720333	12	11	10	24	1	1	1	0.958333	0.30656	0.748298	-0.0294118	0	0	0	1	0	0	1
chr1	104720338	104720338	12	11	10	24	0.916667	0.909091	1	1	0.0531753	0.552087	0.0869565	0	0	0	1	0	0	1
chr1	104720349	104720349	12	11	10	24	0.916667	1	1	1	0.174765	0.737149	0.0434783	0	0	0	1	0	0	1
chr1	104720363	104720363	12	11	10	10	0.75	1	1	0.7	0.853626	0.929685	-0.0195652	0	0	0	1	0	0	1
chr1	104722159	104722159	20	12	13	11	0.9	0.916667	0.846154	0.909091	0.709535	0.929685	-0.03125	0	0	0	1	0	0	1
chr1	104722215	104722215	20	31	13	23	0.95	0.967742	0.923077	0.956522	0.721961	0.929685	-0.0163399	0	0	0	1	0	0	1
chr1	10472353	10472353	38	31	51	24	0.0263158	0	0	0	0.223928	0.737149	-0.0144928	1	1	0	0	1	0	0
chr1	10472373	10472373	38	31	51	24	0.0263158	0	0	0	0.223928	0.737149	-0.0144928	1	1	0	0	1	0	0
chr1	10472388	10472388	38	31	51	24	0.0263158	0	0	0.0416667	0.952661	0.929685	-0.00115942	1	1	0	0	1	0	0
chr1	10472399	10472399	38	31	51	24	0.0263158	0	0	0	0.223928	0.737149	-0.0144928	1	1	0	0	1	0	0
chr1	10472561	10472561	38	35	12	28	0	0.0285714	0	0	0.348546	0.7915	-0.0136986	1	0	0	0	1	0	0
chr1	10473512	10473512	22	15	18	17	0.954545	0.933333	1	0.882353	0.954403	0.929685	-0.0030888	1	0	0	0	0	1	0
chr1	10473516	10473516	34	31	31	32	0.970588	1	0.935484	0.9375	0.147347	0.737149	-0.0481074	1	0	0	0	0	1	0
chr1	10473524	10473524	34	31	31	32	0.941176	0.967742	1	0.90625	0.968726	0.929685	-0.0014652	1	0	0	0	0	1	0
chr1	10473528	10473528	34	31	31	32	0.970588	0.967742	0.967742	0.90625	0.377289	0.826999	-0.0327228	1	0	0	0	0	1	0
chr1	10473569	10473569	34	31	31	32	0.911765	0.967742	0.903226	0.96875	0.963592	0.929685	-0.0019536	1	0	0	0	0	1	0
chr1	10473579	10473579	12	16	13	15	1	1	0.923077	0.933333	0.0915629	0.647453	-0.0714286	1	0	0	0	0	1	0
chr1	10474567	10474567	15	13	13	12	0.8	0.846154	0.846154	1	0.281801	0.738261	0.0985714	1	0	0	0	0	1	0
chr1	10474579	10474579	10	14	11	10	0.8	0.857143	1	0.9	0.188756	0.737149	0.119048	1	0	0	0	0	1	0
chr1	10474603	10474603	10	14	11	10	0.6	0.714286	0.909091	0.8	0.131403	0.715412	0.190476	1	0	0	0	0	1	0
chr1	10474635	10474635	10	14	11	10	0.7	0.928571	0.636364	0.9	0.550425	0.929685	-0.0714286	1	0	0	0	0	1	0
chr1	10475067	10475067	35	13	27	14	0.0285714	0	0	0	0.264592	0.737149	-0.0208333	1	0	1	0	1	0	0
chr1	1047538	1047538	43	33	18	17	0.930233	1	1	1	0.128464	0.710146	0.0394737	0	0	1	0	0	1	0
chr1	1047578	1047578	43	33	18	17	0.906977	0.818182	0.833333	1	0.474075	0.929685	0.0458647	0	1	0	0	0	1	0
chr1	1047588	1047588	26	15	18	17	0.923077	1	1	0.941176	0.64806	0.929685	0.0202091	0	1	0	0	0	1	0
chr1	10478952	10478952	24	13	13	29	0.958333	1	0.923077	0.965517	0.628754	0.929685	-0.020592	0	0	1	0	0	0	1
chr1	1048231	1048231	12	21	12	15	1	0.952381	1	1	0.271426	0.737149	0.030303	0	1	0	0	1	0	0
chr1	1048280	1048280	33	38	35	39	0.939394	0.921053	0.714286	0.923077	0.0507106	0.54259	-0.105253	0	1	0	0	0	1	0
chr1	10482970	10482970	16	16	14	12	0.9375	0.8125	1	1	0.0253844	0.411536	0.125	1	0	1	0	0	0	1
chr1	10483009	10483009	16	16	14	23	1	0.875	1	1	0.0762706	0.619505	0.0625	1	0	1	0	0	0	1
chr1	1048310	1048310	21	18	23	24	0.952381	1	0.956522	1	0.893871	0.929685	0.00436443	0	1	0	0	0	1	0
chr1	1048333	1048333	21	18	23	24	0.857143	0.944444	1	1	0.010416	0.264655	0.102564	0	1	0	0	0	1	0
chr1	1048470	1048470	18	12	22	15	0.888889	0.916667	0.954545	1	0.205346	0.737149	0.072973	0	0	1	0	0	1	0
chr1	1048480	1048480	18	12	22	15	0.944444	1	1	1	0.202299	0.737149	0.0333333	0	0	1	0	0	1	0
chr1	1048488	1048488	18	12	22	15	1	0.916667	1	1	0.202299	0.737149	0.0333333	0	0	1	0	0	1	0
chr1	1048498	1048498	18	12	22	15	1	0.916667	0.954545	1	0.880422	0.929685	0.00630631	0	0	1	0	0	1	0
chr1	1048508	1048508	18	12	22	15	1	0.916667	1	0.933333	0.880422	0.929685	0.00630631	0	0	1	0	0	1	0
chr1	1048536	1048536	18	12	22	15	0.944444	1	1	0.933333	0.880422	0.929685	0.00630631	0	0	1	0	0	1	0
chr1	104856138	104856138	32	13	10	14	1	0.846154	1	0.857143	0.519923	0.929685	-0.0388889	0	0	0	1	0	0	1
chr1	104856157	104856157	32	13	10	14	1	0.923077	0.9	0.928571	0.250317	0.737149	-0.0611111	0	0	0	1	0	0	1
chr1	104856224	104856224	10	21	11	21	0.9	0.857143	1	0.952381	0.139121	0.730838	0.0977823	0	0	0	1	0	0	1
chr1	104856232	104856232	10	21	11	21	0.8	0.904762	1	1	0.0146878	0.316843	0.129032	0	0	0	1	0	0	1
chr1	1048626	1048626	32	33	26	22	1	0.909091	1	0.909091	0.908478	0.929685	0.00448718	0	0	1	0	0	1	0
chr1	1048630	1048630	12	16	16	10	1	0.9375	0.875	0.9	0.255542	0.737149	-0.0796703	0	0	1	0	0	1	0
chr1	1048642	1048642	12	16	16	10	0.916667	0.9375	1	0.9	0.593238	0.929685	0.032967	0	0	1	0	0	1	0
chr1	1048659	1048659	12	16	16	10	0.916667	0.8125	0.875	1	0.436485	0.901624	0.0659341	0	0	1	0	0	1	0
chr1	1048681	1048681	22	31	27	22	0.863636	0.806452	0.925926	1	0.0291253	0.436962	0.128995	0	0	1	0	0	1	0
chr1	1048698	1048698	10	15	11	12	1	0.933333	1	1	0.249837	0.737149	0.04	0	0	1	0	0	1	0
chr1	1048707	1048707	10	15	11	12	0.8	0.933333	1	0.916667	0.326397	0.766588	0.0765217	0	0	1	0	0	1	0
chr1	1048721	1048721	10	15	11	12	1	1	1	0.916667	0.221511	0.737149	-0.0434783	0	0	1	0	0	1	0
chr1	1048740	1048740	10	15	11	13	1	1	0.909091	0.923077	0.0862078	0.638472	-0.0833333	0	0	1	0	0	1	0
chr1	10487778	10487778	26	16	14	15	1	0.875	1	1	0.143506	0.737149	0.047619	0	0	1	0	0	0	1
chr1	10487824	10487824	39	29	14	25	0.871795	0.896552	1	1	0.00577264	0.188061	0.117647	0	0	1	0	0	0	1
chr1	1048899	1048899	23	12	18	13	1	0.916667	1	1	0.257484	0.737149	0.0285714	0	1	0	0	1	0	0
chr1	104890692	104890692	13	18	10	13	0.846154	1	0.8	0.846154	0.207511	0.737149	-0.109397	0	0	0	1	0	0	1
chr1	104890698	104890698	13	18	20	13	0.923077	0.888889	0.9	0.923077	0.935895	0.929685	0.0058651	0	0	0	1	0	0	1
chr1	104890741	104890741	13	18	20	13	0.846154	1	0.95	1	0.514508	0.929685	0.0342131	0	0	0	1	0	0	1
chr1	104890901	104890901	36	11	13	21	0.861111	1	1	1	0.0171626	0.342539	0.106383	0	0	0	1	0	0	1
chr1	104890943	104890943	16	11	13	11	0.75	1	0.846154	0.909091	0.810145	0.929685	0.0231481	0	0	0	1	0	0	1
chr1	1048926	1048926	23	12	18	13	0.956522	1	0.944444	1	0.930575	0.929685	-0.00368664	0	1	0	0	1	0	0
chr1	1048928	1048928	23	12	18	13	1	0.916667	1	1	0.257484	0.737149	0.0285714	0	1	0	0	1	0	0
chr1	1048939	1048939	23	12	18	13	0.956522	1	0.944444	1	0.930575	0.929685	-0.00368664	0	1	0	0	1	0	0
chr1	1048944	1048944	23	12	18	13	0.956522	1	0.944444	1	0.930575	0.929685	-0.00368664	0	1	0	0	1	0	0
chr1	1048962	1048962	45	27	29	30	0.977778	1	1	1	0.272651	0.737149	0.0138889	0	1	0	0	1	0	0
chr1	1048966	1048966	34	26	11	27	1	0.961538	1	0.888889	0.132633	0.718058	-0.0622807	0	1	0	0	1	0	0
chr1	1049003	1049003	34	26	11	27	0.882353	0.884615	0.909091	0.962963	0.267786	0.737149	0.0640351	0	1	0	0	1	0	0
chr1	1049007	1049007	31	28	23	32	0.967742	0.964286	0.956522	0.875	0.19948	0.737149	-0.0570108	0	1	0	0	1	0	0
chr1	1049032	1049032	19	17	23	22	0.894737	0.941176	1	1	0.0251966	0.410107	0.0833333	0	1	0	0	1	0	0
chr1	1049046	1049046	19	17	23	22	0.947368	1	1	1	0.200669	0.737149	0.0277778	0	1	0	0	1	0	0
chr1	1049048	1049048	19	17	23	22	0.894737	0.823529	0.956522	1	0.0410556	0.501093	0.116667	0	1	0	0	1	0	0
chr1	1049065	1049065	19	17	23	22	0.947368	0.941176	0.956522	1	0.429817	0.893622	0.0333333	0	0	1	0	0	1	0
chr1	1049076	1049076	10	12	14	16	0.9	0.75	0.928571	1	0.0696912	0.603932	0.148485	0	0	1	0	0	1	0
chr1	10490941	10490941	35	18	18	25	0.885714	1	1	1	0.0269627	0.422973	0.0754717	0	0	1	0	0	0	1
chr1	10490955	10490955	34	18	18	25	1	0.944444	0.944444	1	0.89204	0.929685	-0.00402504	0	0	1	0	0	0	1
chr1	10490990	10490990	20	30	36	22	0.95	1	0.972222	1	0.915671	0.929685	0.00275862	0	0	1	0	0	0	1
chr1	10491910	10491910	18	26	29	43	0.944444	0.923077	0.965517	1	0.124855	0.703467	0.0542929	0	0	1	0	0	0	1
chr1	10491925	10491925	36	32	31	32	0.972222	0.96875	1	1	0.103454	0.666361	0.0294118	0	0	1	0	0	0	1
chr1	10491978	10491978	18	20	16	10	0.944444	0.9	0.9375	1	0.498751	0.929685	0.0404858	0	0	1	0	0	0	1
chr1	1049200	1049200	26	15	19	10	0.961538	0.933333	0.894737	1	0.721918	0.929685	-0.020185	0	0	1	0	0	1	0
chr1	1049204	1049204	58	15	40	20	0.913793	1	0.95	1	0.356534	0.801077	0.0351598	0	0	1	0	0	1	0
chr1	1049250	1049250	58	15	39	20	0.965517	0.933333	0.948718	1	0.828814	0.929685	0.00719759	0	1	0	0	0	1	0
chr1	104932711	104932711	12	10	10	11	0.916667	0.9	0.9	0.909091	0.961042	0.929685	-0.004329	0	0	0	1	0	0	1
chr1	1049509	1049509	44	31	22	14	0.954545	0.935484	0.954545	1	0.526615	0.929685	0.0255556	0	0	1	0	0	1	0
chr1	1049545	1049545	49	27	11	17	0.918367	0.925926	1	1	0.0483567	0.533772	0.0789474	0	0	1	0	0	1	0
chr1	1049568	1049568	50	10	10	17	0.9	1	1	1	0.0497057	0.538611	0.0833333	0	1	0	0	0	1	0
chr1	104957411	104957411	24	15	12	10	0.916667	1	0.916667	1	0.91905	0.929685	0.00582751	0	0	0	1	0	0	1
chr1	104957416	104957416	24	15	12	10	0.708333	0.866667	0.583333	0.8	0.459708	0.929685	-0.0874126	0	0	0	1	0	0	1
chr1	104957434	104957434	24	15	12	10	0.958333	0.866667	0.916667	1	0.624412	0.929685	0.0314685	0	0	0	1	0	0	1
chr1	1049576	1049576	50	10	10	17	1	0.9	0.9	0.941176	0.196476	0.737149	-0.0574074	0	1	0	0	0	1	0
chr1	1049584	1049584	50	10	10	17	0.96	0.8	0.8	1	0.900217	0.929685	-0.00740741	0	1	0	0	0	1	0
chr1	1049590	1049590	42	10	10	12	1	1	0.9	1	0.116881	0.688657	-0.0454545	0	1	0	0	0	1	0
chr1	1049593	1049593	34	14	26	13	1	0.928571	0.923077	0.923077	0.209349	0.737149	-0.0560897	0	1	0	0	0	1	0
chr1	1049612	1049612	28	27	28	24	0.964286	0.925926	0.964286	1	0.324161	0.764277	0.0353147	0	1	0	0	0	1	0
chr1	1049623	1049623	28	27	28	24	1	0.925926	0.964286	1	0.58758	0.929685	0.0171329	0	1	0	0	0	1	0
chr1	1049636	1049636	28	27	28	24	0.964286	1	1	0.916667	0.522193	0.929685	-0.0202797	0	1	0	0	0	1	0
chr1	1049658	1049658	28	31	23	25	1	0.935484	1	1	0.120399	0.694702	0.0338983	0	1	0	0	0	1	0
chr1	1049672	1049672	12	18	10	14	0.916667	0.944444	0.9	1	0.686649	0.929685	0.025	0	1	0	0	0	1	0
chr1	1049683	1049683	12	18	10	14	1	0.888889	1	1	0.120367	0.694637	0.0666667	0	1	0	0	0	1	0
chr1	1049689	1049689	12	18	10	14	0.916667	0.944444	1	1	0.120367	0.694637	0.0666667	0	1	0	0	0	1	0
chr1	1049695	1049695	12	18	10	14	1	0.833333	1	1	0.0554863	0.560377	0.1	0	1	0	0	0	1	0
chr1	104982161	104982161	12	12	17	12	0.916667	0.833333	0.941176	0.916667	0.488006	0.929685	0.0560345	0	0	0	1	0	0	1
chr1	104982197	104982197	12	24	28	26	1	0.875	0.964286	0.961538	0.353706	0.797707	0.0462963	0	0	0	1	0	0	1
chr1	1049832	1049832	27	10	16	13	0.962963	1	0.875	1	0.417325	0.877727	-0.0419385	0	0	1	0	0	1	0
chr1	1049845	1049845	49	10	27	13	0.938776	0.9	0.962963	1	0.31853	0.759452	0.0427966	0	0	1	0	0	1	0
chr1	1049856	1049856	49	10	27	13	0.938776	1	0.888889	0.923077	0.354609	0.798865	-0.0491525	0	0	1	0	0	1	0
chr1	1049859	1049859	49	10	27	13	0.897959	1	0.888889	0.923077	0.796432	0.929685	-0.0152542	0	0	1	0	0	1	0
chr1	1049874	1049874	49	10	26	13	0.897959	1	0.961538	1	0.206273	0.737149	0.0591047	0	0	1	0	0	1	0
chr1	10500667	10500667	11	11	15	14	0.272727	0.272727	0.533333	0.785714	0.00604542	0.193611	0.382445	0	0	1	0	0	0	1
chr1	10500719	10500719	11	11	15	14	0.909091	0.818182	1	0.928571	0.177699	0.737149	0.101881	0	0	1	0	0	0	1
chr1	10500731	10500731	11	11	15	14	0.909091	0.818182	1	0.928571	0.177699	0.737149	0.101881	0	0	1	0	0	0	1
chr1	10500866	10500866	19	15	21	10	0.842105	0.866667	1	0.9	0.0948856	0.649601	0.114801	0	0	1	0	0	0	1
chr1	10502939	10502939	11	13	13	15	1	0.923077	0.923077	0.933333	0.642421	0.929685	-0.0297619	0	0	1	0	0	0	1
chr1	10503020	10503020	11	11	10	12	0.909091	1	1	1	0.235131	0.737149	0.0454545	0	0	1	0	0	0	1
chr1	10505667	10505667	12	16	12	14	1	1	1	0.928571	0.223445	0.737149	-0.0384615	0	0	1	0	0	0	1
chr1	10505703	10505703	12	16	12	14	0.916667	1	0.916667	1	0.957417	0.929685	-0.00274725	0	0	1	0	0	0	1
chr1	10505716	10505716	28	34	26	23	1	0.970588	1	0.913043	0.425999	0.888785	-0.0246873	0	0	1	0	0	0	1
chr1	10505766	10505766	16	18	14	10	1	1	1	0.9	0.180963	0.737149	-0.0416667	0	0	1	0	0	0	1
chr1	10505773	10505773	16	18	14	10	0.9375	0.944444	1	1	0.139218	0.730842	0.0588235	0	0	1	0	0	0	1
chr1	1050598	1050598	34	14	14	10	0.970588	0.928571	0.785714	1	0.205328	0.737149	-0.0833333	0	0	1	0	0	1	0
chr1	1050836	1050836	22	32	15	13	0.909091	0.875	1	1	0.0218774	0.385063	0.111111	0	1	0	0	0	1	0
chr1	1050853	1050853	40	40	37	26	0.95	0.975	0.918919	1	0.765235	0.929685	-0.010119	0	0	1	0	0	1	0
chr1	1050855	1050855	40	40	37	26	0.925	0.975	0.837838	0.961538	0.17438	0.737149	-0.0611111	0	0	1	0	0	1	0
chr1	1050867	1050867	40	40	37	26	0.95	0.95	1	1	0.0295202	0.439429	0.05	0	0	1	0	0	1	0
chr1	1050890	1050890	40	40	37	26	0.9	0.8	0.972973	0.923077	0.0390911	0.492859	0.102381	0	0	1	0	0	1	0
chr1	1050894	1050894	40	40	37	26	0.95	0.975	0.945946	0.961538	0.765235	0.929685	-0.010119	0	0	1	0	0	1	0
chr1	1050903	1050903	39	39	37	26	0.974359	0.948718	0.945946	1	0.829596	0.929685	0.00671551	0	0	1	0	0	1	0
chr1	1050912	1050912	18	18	22	13	0.944444	0.833333	1	0.923077	0.160026	0.737149	0.0825397	0	0	1	0	0	1	0
chr1	105097579	105097579	15	16	13	19	0.866667	0.6875	0.923077	0.578947	0.61284	0.929685	-0.0554435	0	0	0	1	0	0	1
chr1	105097617	105097617	15	16	23	19	1	0.875	0.913043	0.947368	0.907756	0.929685	-0.00691244	0	0	0	1	0	0	1
chr1	105097619	105097619	15	16	23	19	0.866667	0.625	0.956522	0.526316	0.845065	0.929685	0.0199693	0	0	0	1	0	0	1
chr1	105120888	105120888	18	10	33	14	0.777778	0.7	0.666667	0.428571	0.169055	0.737149	-0.154255	0	0	0	1	0	0	1
chr1	105127342	105127342	12	24	13	20	1	0.958333	1	1	0.251554	0.737149	0.0277778	0	0	0	1	0	0	1
chr1	105127346	105127346	12	12	13	33	1	0.916667	1	0.969697	0.643292	0.929685	0.0199275	0	0	0	1	0	0	1
chr1	105127354	105127354	12	12	13	33	0.916667	1	1	0.939394	0.971602	0.929685	-0.00181159	0	0	0	1	0	0	1
chr1	105127358	105127358	12	12	13	33	1	1	1	0.878788	0.0619593	0.582439	-0.0869565	0	0	0	1	0	0	1
chr1	105127401	105127401	12	12	13	33	0.75	0.833333	0.461538	0.878788	0.769656	0.929685	-0.0307971	0	0	0	1	0	0	1
chr1	1051354	1051354	32	10	15	11	0.84375	1	1	1	0.0244595	0.404701	0.119048	0	1	0	0	0	0	1
chr1	1051381	1051381	34	21	15	21	0.941176	0.952381	0.933333	0.809524	0.170287	0.737149	-0.0843434	0	0	1	0	0	0	1
chr1	1051386	1051386	34	21	15	21	0.941176	0.952381	0.933333	0.904762	0.59229	0.929685	-0.0287879	0	0	1	0	0	0	1
chr1	1051403	1051403	25	28	13	28	0.92	0.892857	0.923077	0.928571	0.713643	0.929685	0.0211689	0	0	1	0	0	0	1
chr1	1051408	1051408	13	17	13	18	0.923077	1	1	0.944444	0.981192	0.929685	0.00107527	0	0	1	0	0	0	1
chr1	1051412	1051412	13	17	13	18	1	0.941176	1	1	0.230694	0.737149	0.0333333	0	0	1	0	0	0	1
chr1	1051424	1051424	27	17	33	36	1	1	0.969697	0.944444	0.0826658	0.631793	-0.0434783	0	0	1	0	0	0	1
chr1	105145560	105145560	12	10	13	10	1	0.7	0.923077	0.9	0.597244	0.929685	0.0494071	0	0	0	1	0	0	1
chr1	1051461	1051461	27	17	33	36	0.962963	0.882353	0.969697	0.916667	0.827089	0.929685	0.0102108	0	1	0	0	0	0	1
chr1	1051468	1051468	27	17	33	35	1	0.941176	1	0.914286	0.539461	0.929685	-0.0213904	0	1	0	0	0	0	1
chr1	1051484	1051484	38	18	30	35	1	1	0.933333	1	0.1128	0.681216	-0.0307692	0	1	0	0	0	0	1
chr1	1051491	1051491	45	18	22	33	0.933333	0.944444	0.954545	0.969697	0.498378	0.929685	0.0271284	0	1	0	0	0	0	1
chr1	1051498	1051498	45	18	22	33	0.977778	1	0.954545	0.939394	0.239756	0.737149	-0.0386724	0	1	0	0	0	0	1
chr1	1051509	1051509	44	18	22	33	0.954545	1	1	0.969697	0.626614	0.929685	0.0140762	0	1	0	0	0	0	1
chr1	1051514	1051514	45	18	22	33	0.977778	0.944444	0.954545	0.848485	0.0907001	0.646548	-0.0773449	0	1	0	0	0	0	1
chr1	1051540	1051540	44	17	28	39	0.931818	0.941176	0.892857	0.923077	0.612205	0.929685	-0.0239785	0	1	0	0	0	0	1
chr1	1051578	1051578	41	31	37	46	0.902439	0.967742	1	0.978261	0.0563271	0.563979	0.0573963	0	1	0	0	0	0	1
chr1	1051583	1051583	41	31	37	46	0.829268	0.935484	0.972973	0.956522	0.0362788	0.478083	0.0888554	0	1	0	0	0	0	1
chr1	105160150	105160150	13	11	12	10	0.769231	0.818182	1	0.5	0.876417	0.929685	-0.0189394	0	0	0	1	0	0	1
chr1	1051614	1051614	40	36	32	52	0.95	0.944444	0.9375	0.961538	0.88456	0.929685	0.00501253	0	1	0	0	0	0	1
chr1	1051631	1051631	40	36	21	43	0.975	0.972222	0.952381	0.953488	0.514297	0.929685	-0.0205592	0	1	0	0	0	0	1
chr1	1051638	1051638	40	36	21	43	1	0.972222	0.952381	1	0.902644	0.929685	-0.00246711	0	1	0	0	0	0	1
chr1	1051670	1051670	40	36	21	43	0.975	0.972222	1	0.953488	0.86166	0.929685	-0.00493421	0	0	1	0	0	0	1
chr1	1051677	1051677	18	14	10	14	1	0.928571	1	0.857143	0.393287	0.84714	-0.0520833	0	0	1	0	0	0	1
chr1	1051746	1051746	12	11	28	26	1	0.909091	1	0.961538	0.546277	0.929685	0.0249597	0	1	0	0	0	0	1
chr1	1051753	1051753	12	11	28	26	1	0.909091	1	1	0.117697	0.68983	0.0434783	0	1	0	0	0	0	1
chr1	1051774	1051774	12	11	15	12	1	0.909091	0.933333	1	0.907919	0.929685	0.00644122	0	1	0	0	0	0	1
chr1	1051789	1051789	39	25	32	25	0.974359	1	1	0.88	0.248041	0.737149	-0.0370066	0	1	0	0	0	0	1
chr1	1051810	1051810	39	31	17	26	0.948718	0.967742	1	0.923077	0.92714	0.929685	-0.00365449	0	1	0	0	0	0	1
chr1	105181687	105181687	31	10	11	14	0.967742	0.9	0.909091	0.928571	0.611203	0.929685	-0.0312195	0	0	0	1	0	0	1
chr1	105181691	105181691	31	10	11	14	0.935484	0.9	0.909091	1	0.573106	0.929685	0.0331707	0	0	0	1	0	0	1
chr1	105181699	105181699	31	10	11	14	0.935484	0.9	1	0.928571	0.573106	0.929685	0.0331707	0	0	0	1	0	0	1
chr1	1051842	1051842	39	31	17	26	0.923077	0.935484	0.941176	0.884615	0.683114	0.929685	-0.0215947	0	0	1	0	0	0	1
chr1	1051873	1051873	28	17	14	24	0.964286	0.882353	1	1	0.0522451	0.548335	0.0666667	0	0	1	0	0	0	1
chr1	10518882	10518882	14	22	17	12	1	0.954545	0.941176	1	0.876692	0.929685	-0.00670498	0	0	1	0	0	0	1
chr1	10518910	10518910	15	22	17	12	0.933333	0.954545	1	0.916667	0.701324	0.929685	0.0195713	0	0	1	0	0	0	1
chr1	10518919	10518919	15	22	17	12	0.933333	0.954545	1	0.916667	0.701324	0.929685	0.0195713	0	0	1	0	0	0	1
chr1	1051934	1051934	35	13	18	10	0.942857	0.923077	0.944444	1	0.60405	0.929685	0.0267857	0	0	1	0	0	0	1
chr1	1051952	1051952	22	13	29	10	0.954545	1	0.965517	1	0.938181	0.929685	0.0029304	0	0	1	0	0	0	1
chr1	105200812	105200812	11	11	10	11	1	0.909091	1	0.727273	0.262745	0.737149	-0.0974026	0	0	0	1	0	0	1
chr1	105200823	105200823	11	11	10	11	0.909091	0.909091	0.9	0.909091	0.961042	0.929685	-0.004329	0	0	0	1	0	0	1
chr1	105200832	105200832	12	11	10	11	0.916667	1	1	0.909091	0.947513	0.929685	-0.00414079	0	0	0	1	0	0	1
chr1	1052122	1052122	34	23	12	28	1	0.956522	0.916667	1	0.800697	0.929685	-0.00745614	0	0	1	0	0	0	1
chr1	1052137	1052137	14	10	12	14	1	0.9	0.916667	1	0.953941	0.929685	0.00320513	0	0	1	0	0	0	1
chr1	105216454	105216454	28	16	24	14	0.785714	0.875	0.875	0.857143	0.532485	0.929685	0.0502392	0	0	0	1	0	0	1
chr1	105216470	105216470	28	16	24	14	0.928571	0.75	0.916667	0.928571	0.401677	0.858042	0.0574163	0	0	0	1	0	0	1
chr1	105216490	105216490	27	16	24	14	0.814815	0.8125	0.875	0.928571	0.302112	0.746437	0.0807834	0	0	0	1	0	0	1
chr1	105216514	105216514	27	16	24	14	0.925926	1	1	0.928571	0.62698	0.929685	0.0201958	0	0	0	1	0	0	1
chr1	105265804	105265804	12	21	13	31	0.833333	0.809524	0.846154	0.83871	0.792649	0.929685	0.0227273	0	0	0	1	0	0	1
chr1	105265815	105265815	12	21	13	15	0.833333	0.952381	0.923077	0.866667	0.83223	0.929685	-0.0162338	0	0	0	1	0	0	1
chr1	105265821	105265821	12	21	13	15	1	0.904762	0.923077	0.933333	0.865092	0.929685	-0.0108225	0	0	0	1	0	0	1
chr1	105265834	105265834	12	21	13	15	1	0.952381	1	0.933333	0.90601	0.929685	-0.00541126	0	0	0	1	0	0	1
chr1	105319181	105319181	11	11	10	12	0.636364	1	0.7	0.75	0.47066	0.929685	-0.0909091	0	0	0	1	0	0	1
chr1	1054206	1054206	34	15	25	17	0.970588	1	0.88	0.941176	0.110024	0.676642	-0.0748299	0	0	1	0	0	1	0
chr1	1054226	1054226	34	15	25	17	0.852941	0.866667	1	1	0.00246679	0.109902	0.142857	0	0	1	0	0	1	0
chr1	1054229	1054229	34	15	25	17	0.970588	0.933333	0.96	1	0.646601	0.929685	0.0170068	0	0	1	0	0	1	0
chr1	1054264	1054264	34	15	25	17	0.941176	0.933333	0.88	1	0.845182	0.929685	-0.0102041	0	0	1	0	0	1	0
chr1	10544877	10544877	46	32	27	15	0.956522	1	1	1	0.186969	0.737149	0.025641	0	0	1	0	0	0	1
chr1	10544910	10544910	46	32	27	15	0.956522	0.90625	0.962963	1	0.306153	0.748105	0.040293	0	0	1	0	0	0	1
chr1	10544922	10544922	44	37	27	29	1	0.945946	1	0.827586	0.0931623	0.649291	-0.0645944	0	0	1	0	0	0	1
chr1	1054661	1054661	34	29	18	15	1	1	0.888889	0.733333	0.000226812	0.0200717	-0.181818	0	0	1	0	0	1	0
chr1	1054681	1054681	35	32	20	25	0.971429	0.96875	0.9	1	0.686096	0.929685	-0.0145937	0	0	1	0	0	1	0
chr1	1054716	1054716	32	39	43	28	0.875	0.871795	0.953488	0.964286	0.0645473	0.590268	0.084507	0	0	1	0	0	1	0
chr1	1054723	1054723	18	19	23	18	1	0.894737	1	1	0.0811585	0.629108	0.0540541	0	0	1	0	0	1	0
chr1	1054761	1054761	35	32	50	40	0.685714	0.59375	0.82	0.9	0.00183747	0.0901228	0.213765	0	0	1	0	0	1	0
chr1	10547909	10547909	11	18	13	15	1	1	0.846154	1	0.087555	0.640114	-0.0714286	0	0	1	0	0	0	1
chr1	10547953	10547953	11	18	13	15	0.727273	0.777778	0.538462	0.733333	0.338707	0.780298	-0.115764	0	0	1	0	0	0	1
chr1	1054796	1054796	36	24	27	41	0.944444	1	1	1	0.0799091	0.626637	0.0333333	0	0	1	0	0	1	0
chr1	1054833	1054833	36	44	34	31	0.972222	0.954545	0.941176	0.935484	0.503241	0.929685	-0.0240385	0	1	1	0	0	1	0
chr1	1054843	1054843	23	27	21	20	0.956522	0.888889	0.904762	1	0.545658	0.929685	0.0312195	0	1	1	0	0	1	0
chr1	1054870	1054870	37	42	35	37	0.891892	0.952381	1	1	0.00467762	0.165749	0.0759494	0	1	1	0	0	1	0
chr1	1054895	1054895	37	42	35	37	0.972973	0.952381	0.971429	0.972973	0.725397	0.929685	0.0101969	0	1	1	0	1	0	0
chr1	1054900	1054900	37	42	34	37	0.405405	0.357143	0.441176	0.27027	0.725742	0.929685	-0.0276342	0	1	1	0	1	0	0
chr1	1054913	1054913	14	26	14	17	1	0.961538	0.857143	0.941176	0.190112	0.737149	-0.0717742	0	1	1	0	1	0	0
chr1	1055276	1055276	21	14	20	18	1	1	0.95	0.944444	0.102684	0.664754	-0.0526316	0	1	1	0	1	0	0
chr1	1055299	1055299	35	25	39	29	0.971429	1	0.974359	0.896552	0.201644	0.737149	-0.0421569	0	1	1	0	1	0	0
chr1	1055306	1055306	34	25	39	29	0.970588	0.96	0.974359	0.965517	0.885338	0.929685	0.00448654	0	1	1	0	1	0	0
chr1	1055313	1055313	35	25	39	29	0.942857	0.96	0.820513	0.862069	0.0368018	0.480649	-0.111765	0	1	1	0	1	0	0
chr1	1055362	1055362	14	11	19	11	0.928571	0.909091	0.736842	0.909091	0.197725	0.737149	-0.12	0	1	1	0	0	1	0
chr1	10563579	10563579	11	11	13	15	0.909091	1	1	1	0.196529	0.737149	0.0454545	0	0	1	0	0	0	1
chr1	10563612	10563612	12	11	14	15	0.916667	1	1	0.933333	0.867377	0.929685	0.0089955	0	0	1	0	0	0	1
chr1	10563620	10563620	12	11	14	15	1	0.909091	0.928571	1	0.867377	0.929685	0.0089955	0	0	1	0	0	0	1
chr1	10563646	10563646	12	11	14	15	0.916667	0.909091	0.928571	1	0.420336	0.881639	0.0524738	0	0	1	0	0	0	1
chr1	1056539	1056539	53	27	27	26	0.962264	0.962963	1	0.961538	0.525665	0.929685	0.0186321	0	0	0	1	1	0	0
chr1	1056542	1056542	69	41	43	37	0.942029	0.97561	1	0.945946	0.450358	0.919002	0.0204545	0	0	0	1	1	0	0
chr1	1056564	1056564	70	44	44	38	1	0.931818	0.954545	0.973684	0.682527	0.929685	-0.0102696	0	0	0	1	1	0	0
chr1	1056578	1056578	70	44	44	38	0.985714	0.977273	0.977273	1	0.760702	0.929685	0.00534874	0	0	0	1	1	0	0
chr1	105697791	105697791	19	23	22	10	1	0.826087	0.954545	0.9	0.60504	0.929685	0.0327381	0	0	0	1	0	0	1
chr1	105697798	105697798	19	11	12	10	0.947368	1	0.75	0.9	0.0696912	0.603932	-0.148485	0	0	0	1	0	0	1
chr1	10571530	10571530	18	16	12	19	0.833333	1	1	0.789474	0.5961	0.929685	-0.040797	0	0	1	0	0	0	1
chr1	10571574	10571574	30	27	29	40	0.966667	0.962963	1	0.975	0.44956	0.917911	0.020595	0	0	1	0	0	0	1
chr1	10571579	10571579	30	27	29	40	0.933333	1	0.965517	1	0.44956	0.917911	0.020595	0	0	1	0	0	0	1
chr1	10571583	10571583	30	27	29	40	0.966667	1	1	0.95	0.671148	0.929685	-0.0114416	0	0	1	0	0	0	1
chr1	10571606	10571606	12	28	29	21	1	1	0.965517	0.952381	0.122312	0.698519	-0.04	0	0	1	0	0	0	1
chr1	10571701	10571701	10	11	14	15	0.9	1	1	0.866667	0.750965	0.929685	-0.0213465	0	0	1	0	0	0	1
chr1	10571723	10571723	20	30	27	27	1	0.966667	1	1	0.224523	0.737149	0.02	0	0	1	0	0	0	1
chr1	10571757	10571757	20	30	27	27	0.65	0.866667	0.777778	0.851852	0.658672	0.929685	0.0348148	0	0	1	0	0	0	1
chr1	105726159	105726159	23	10	31	16	0.913043	1	0.870968	0.9375	0.466821	0.929685	-0.0457769	0	0	0	1	0	0	1
chr1	105726194	105726194	39	20	33	31	0.923077	0.95	0.939394	0.935484	0.905306	0.929685	0.00529661	0	0	0	1	0	0	1
chr1	105726226	105726226	16	10	13	31	0.875	0.8	0.923077	0.870968	0.6305	0.929685	0.0402098	0	0	0	1	0	0	1
chr1	1057293	1057293	12	15	25	21	1	0.933333	0.96	0.952381	0.892779	0.929685	-0.00644122	0	0	0	1	0	1	0
chr1	1057331	1057331	12	15	25	21	0.916667	0.8	0.92	0.904762	0.426198	0.889027	0.0611916	0	0	0	1	0	1	0
chr1	10574832	10574832	14	20	16	14	0.928571	0.9	1	0.928571	0.352897	0.796693	0.054902	0	0	1	0	0	0	1
chr1	10574907	10574907	17	10	10	10	1	0.9	0.9	1	0.828582	0.929685	-0.012963	0	0	1	0	0	0	1
chr1	105796008	105796008	43	24	27	10	1	1	0.962963	0.9	0.040298	0.497607	-0.0540541	0	0	0	1	0	0	1
chr1	105796058	105796058	20	15	24	15	0.95	0.866667	1	0.933333	0.246138	0.737149	0.0600733	0	0	0	1	0	0	1
chr1	105796079	105796079	33	26	26	32	1	0.807692	1	0.96875	0.0841133	0.634405	0.0675044	0	0	0	1	0	0	1
chr1	105796117	105796117	13	11	16	17	0.923077	0.909091	0.875	1	0.741611	0.929685	0.0227273	0	0	0	1	0	0	1
chr1	10580381	10580381	12	22	11	13	0.916667	0.954545	1	0.923077	0.768823	0.929685	0.0171569	0	0	1	0	0	0	1
chr1	10580444	10580444	25	10	11	12	1	0.9	0.909091	1	0.763294	0.929685	-0.0149068	0	0	1	0	0	0	1
chr1	10580504	10580504	24	16	22	12	0.916667	0.9375	1	0.75	0.835575	0.929685	-0.0132353	0	0	1	0	0	0	1
chr1	1058747	1058747	30	18	24	16	0.233333	0.222222	0.0833333	0.1875	0.201257	0.737149	-0.104167	1	0	0	0	0	1	0
chr1	1058766	1058766	30	34	24	16	0.1	0.117647	0.208333	0.0625	0.545732	0.929685	0.040625	1	0	0	0	0	1	0
chr1	1058776	1058776	30	34	24	16	0.0666667	0	0	0	0.160822	0.737149	-0.03125	1	0	0	0	0	1	0
chr1	10589323	10589323	20	16	12	12	1	0.9375	0.916667	1	0.771263	0.929685	-0.0138889	0	0	1	0	0	0	1
chr1	1059124	1059124	30	27	35	29	0	0.037037	0	0	0.218402	0.737149	-0.0175439	1	0	0	0	1	0	0
chr1	1059148	1059148	30	28	35	29	0.0333333	0	0	0	0.221245	0.737149	-0.0172414	1	0	0	0	1	0	0
chr1	1059154	1059154	30	28	35	43	0	0	0.0285714	0	0.29048	0.739964	0.0128205	1	0	0	0	1	0	0
chr1	1059219	1059219	27	20	19	14	0.0740741	0	0	0	0.141329	0.735438	-0.0425532	1	0	0	0	1	0	0
chr1	1059228	1059228	46	35	37	12	0	0	0.027027	0	0.161058	0.737149	0.0204082	1	0	0	0	1	0	0
chr1	1059251	1059251	46	35	37	12	0.0434783	0.0285714	0.027027	0	0.583909	0.929685	-0.0166289	1	0	0	0	1	0	0
chr1	1059268	1059268	46	35	37	12	0	0.0285714	0	0	0.329502	0.769825	-0.0123457	1	0	0	0	1	0	0
chr1	1059272	1059272	46	35	37	12	0	0	0	0.0833333	0.161058	0.737149	0.0204082	1	0	0	0	1	0	0
chr1	1059496	1059496	41	36	35	31	0.0243902	0	0	0	0.26468	0.737149	-0.012987	1	0	0	0	1	0	0
chr1	1059507	1059507	41	36	36	31	0	0	0	0.0322581	0.214874	0.737149	0.0149254	1	0	0	0	1	0	0
chr1	1059514	1059514	15	18	16	11	0	0	0.0625	0	0.203405	0.737149	0.037037	1	0	0	0	1	0	0
chr1	1059641	1059641	32	10	10	22	0	0	0	0.0454545	0.192987	0.737149	0.03125	1	0	0	0	1	0	0
chr1	1059653	1059653	40	27	22	30	0	0.037037	0	0.0666667	0.417284	0.877727	0.0235362	1	0	0	0	1	0	0
chr1	1059666	1059666	52	29	37	38	0.0192308	0	0.027027	0	0.956325	0.929685	0.000987654	1	0	0	0	1	0	0
chr1	1059685	1059685	52	29	37	38	0.0192308	0	0	0	0.25117	0.737149	-0.0123457	1	0	0	0	1	0	0
chr1	1059716	1059716	46	30	15	33	0	0.0333333	0	0.0606061	0.321979	0.762515	0.0285088	1	0	0	0	1	0	0
chr1	1059745	1059745	41	26	10	25	0	0	0.1	0	0.141805	0.736606	0.0285714	1	1	0	0	1	0	0
chr1	1059752	1059752	38	21	10	23	0.0263158	0	0	0	0.344223	0.78646	-0.0169492	1	1	0	0	1	0	0
chr1	1059790	1059790	39	31	20	37	0.025641	0.0322581	0	0	0.120655	0.695225	-0.0285714	1	1	0	0	1	0	0
chr1	1059835	1059835	35	43	41	35	0	0.0232558	0	0	0.242353	0.737149	-0.0128205	1	1	0	0	1	0	0
chr1	1059841	1059841	35	43	41	35	0	0.0232558	0	0	0.242353	0.737149	-0.0128205	1	1	0	0	1	0	0
chr1	1059857	1059857	35	43	41	35	0.0571429	0.0232558	0.0243902	0	0.312395	0.753329	-0.0253036	1	0	1	0	1	0	0
chr1	1059869	1059869	42	38	32	14	0	0.0263158	0	0	0.339292	0.780974	-0.0125	1	0	1	0	1	0	0
chr1	1059880	1059880	45	28	23	13	0.0222222	0	0	0	0.369206	0.817092	-0.0136986	1	0	1	0	1	0	0
chr1	1059899	1059899	45	28	23	12	0	0	0.0434783	0	0.131634	0.715993	0.0285714	1	0	1	0	1	0	0
chr1	105999595	105999595	12	13	22	11	0.916667	1	1	1	0.191461	0.737149	0.04	0	0	1	0	0	0	1
chr1	10600141	10600141	15	16	13	17	1	0.9375	1	0.941176	0.981192	0.929685	-0.00107527	0	0	1	0	0	0	1
chr1	10600157	10600157	28	16	13	27	1	1	0.923077	0.962963	0.0821696	0.630587	-0.05	0	0	1	0	0	0	1
chr1	10600190	10600190	29	16	23	27	1	1	1	0.962963	0.255445	0.737149	-0.02	0	0	1	0	0	0	1
chr1	10600983	10600983	34	14	19	13	0.970588	0.928571	0.947368	1	0.808144	0.929685	0.0104167	0	0	1	0	0	0	1
chr1	106030667	106030667	22	10	11	27	0.818182	1	0.727273	0.962963	0.796297	0.929685	0.0197368	0	0	0	1	0	0	1
chr1	106030716	106030716	22	10	11	11	0.863636	1	1	0.636364	0.348403	0.791433	-0.0880682	0	0	0	1	0	0	1
chr1	106043407	106043407	35	13	29	11	0.942857	1	0.862069	0.909091	0.147447	0.737149	-0.0833333	0	0	0	1	0	0	1
chr1	106043435	106043435	35	13	29	11	0.885714	0.846154	0.965517	1	0.0673976	0.597594	0.1	0	0	0	1	0	0	1
chr1	106043444	106043444	35	13	29	11	0.885714	0.769231	0.965517	0.909091	0.127097	0.707623	0.0958333	0	0	0	1	0	0	1
chr1	106043451	106043451	35	12	29	11	0.885714	0.916667	0.965517	0.909091	0.326045	0.766244	0.056383	0	0	0	1	0	0	1
chr1	106043525	106043525	18	11	25	14	1	0.909091	1	0.928571	0.83188	0.929685	0.00884173	0	0	0	1	0	0	1
chr1	106043537	106043537	18	11	25	14	1	0.909091	1	1	0.189111	0.737149	0.0344828	0	0	0	1	0	0	1
chr1	106043561	106043561	18	11	25	14	0.722222	0.727273	0.96	0.714286	0.127339	0.707891	0.147657	0	0	0	1	0	0	1
chr1	106043585	106043585	18	11	25	14	1	0.909091	0.96	1	0.83188	0.929685	0.00884173	0	0	0	1	0	0	1
chr1	1060447	1060447	15	20	15	13	0.733333	0.75	0.466667	0.538462	0.0462534	0.525095	-0.242857	1	0	1	0	0	1	0
chr1	1060458	1060458	15	20	15	13	0.533333	0.85	1	0.923077	0.00509671	0.174524	0.25	1	0	1	0	0	1	0
chr1	1060504	1060504	15	20	15	13	0.4	0.65	0.6	0.384615	0.735025	0.929685	-0.0428571	1	0	1	0	0	1	0
chr1	1060506	1060506	15	20	15	13	0.333333	0.45	0.133333	0.307692	0.111334	0.67893	-0.185714	1	0	1	0	0	1	0
chr1	1060587	1060587	20	13	29	13	0.25	0.153846	0.896552	0.461538	1.16096e-06	0.000304036	0.549784	1	0	1	0	0	1	0
chr1	1060616	1060616	30	23	40	23	0.8	0.869565	1	0.826087	0.069168	0.60266	0.106319	1	0	1	0	0	1	0
chr1	1060674	1060674	28	18	19	11	0.142857	0.0555556	0.105263	0.454545	0.149967	0.737149	0.124638	1	0	1	0	0	1	0
chr1	1060718	1060718	36	27	24	19	0.527778	0.481481	0.375	0.684211	0.970222	0.929685	0.0036914	1	0	1	0	0	1	0
chr1	1060744	1060744	23	16	24	19	0.478261	0.5	0.625	0.894737	0.015969	0.330907	0.257007	0	0	1	0	0	1	0
chr1	1060755	1060755	23	16	24	19	0.913043	0.875	1	0.894737	0.327546	0.767742	0.0560525	0	0	1	0	0	1	0
chr1	106076675	106076675	17	11	14	10	0.941176	1	0.857143	0.9	0.222144	0.737149	-0.0892857	0	0	0	1	0	0	1
chr1	106076687	106076687	31	30	28	23	0.935484	0.9	0.928571	0.869565	0.766836	0.929685	-0.016072	0	0	0	1	0	0	1
chr1	106076691	106076691	31	31	28	24	0.870968	0.83871	0.642857	0.833333	0.100272	0.661135	-0.124069	0	0	0	1	0	0	1
chr1	106076712	106076712	14	20	14	14	0.642857	0.95	0.714286	0.928571	0.98281	0.929685	-0.00210084	0	0	0	1	0	0	1
chr1	106076720	106076720	31	31	28	24	0.967742	0.967742	0.928571	1	0.857971	0.929685	-0.00620347	0	0	0	1	0	0	1
chr1	106076736	106076736	31	31	28	24	0.967742	1	1	0.916667	0.456949	0.926968	-0.0223325	0	0	0	1	0	0	1
chr1	106076744	106076744	14	20	14	14	0.928571	1	0.857143	0.928571	0.209929	0.737149	-0.0777311	0	0	0	1	0	0	1
chr1	1060771	1060771	23	16	24	19	0.695652	1	0.666667	0.842105	0.402396	0.859115	-0.0763268	0	0	1	0	0	1	0
chr1	1060780	1060780	23	16	24	19	0.478261	0.75	0.666667	0.894737	0.0834033	0.633091	0.177698	0	0	1	0	0	1	0
chr1	1060786	1060786	19	13	16	13	0.526316	0.461538	0.625	0.692308	0.219592	0.737149	0.155172	0	0	1	0	0	1	0
chr1	1060803	1060803	14	23	21	16	0.714286	0.652174	0.571429	0.3125	0.059383	0.574731	-0.216216	0	0	1	0	0	1	0
chr1	106080783	106080783	34	42	30	31	0.352941	0.333333	0.0333333	0.129032	0.00015774	0.0152157	-0.260138	0	0	0	1	1	0	0
chr1	106080798	106080798	34	42	30	31	0.176471	0.380952	0.1	0.387097	0.567199	0.929685	-0.043572	0	0	0	1	1	0	0
chr1	106080807	106080807	34	42	30	31	0.441176	0.571429	0.4	0.516129	0.528521	0.929685	-0.0541415	0	0	0	1	1	0	0
chr1	106080812	106080812	34	42	30	31	0.323529	0.47619	0.166667	0.225806	0.00722145	0.215127	-0.211173	0	0	0	1	1	0	0
chr1	106080814	106080814	34	42	30	31	0.352941	0.619048	0.233333	0.322581	0.00806436	0.229402	-0.221311	0	0	0	1	1	0	0
chr1	106080820	106080820	34	42	30	31	0.323529	0.261905	0.0333333	0.129032	0.00161222	0.0824047	-0.207506	0	0	0	1	1	0	0
chr1	106080846	106080846	16	35	43	31	0.4375	0.4	0.162791	0.290323	0.0191541	0.36184	-0.195548	0	0	0	1	1	0	0
chr1	1060814	1060814	14	23	21	16	0.5	0.782609	0.619048	0.375	0.154336	0.737149	-0.162162	0	0	1	0	0	1	0
chr1	1060817	1060817	14	23	21	16	0.357143	0.26087	0.190476	0.125	0.16457	0.737149	-0.135135	0	0	1	0	0	1	0
chr1	1060848	1060848	14	23	21	16	0.428571	0.26087	0.52381	0.5625	0.059383	0.574731	0.216216	0	0	1	0	0	1	0
chr1	1060863	1060863	14	23	21	16	0.785714	0.826087	1	0.8125	0.168547	0.737149	0.108108	0	0	1	0	0	1	0
chr1	1060870	1060870	14	23	21	16	0.5	0.695652	0.619048	0.5	0.635728	0.929685	-0.0540541	0	0	1	0	0	1	0
chr1	1061077	1061077	35	28	24	31	0.942857	1	0.875	0.870968	0.0467794	0.527479	-0.0955267	0	0	1	0	0	1	0
chr1	1061099	1061099	35	28	24	31	0.885714	0.928571	1	0.83871	0.93566	0.929685	0.004329	0	0	1	0	0	1	0
chr1	1061135	1061135	25	13	24	16	0.88	0.846154	0.958333	0.9375	0.201786	0.737149	0.0815789	0	0	1	0	0	1	0
chr1	10613970	10613970	20	12	15	11	0.95	1	1	1	0.272593	0.737149	0.03125	0	0	1	0	0	0	1
chr1	10615942	10615942	11	13	11	12	0.909091	0.923077	0.909091	0.916667	0.964511	0.929685	-0.00362319	0	0	1	0	0	0	1
chr1	10615960	10615960	12	16	14	14	0.916667	1	1	1	0.235975	0.737149	0.0357143	0	0	1	0	0	0	1
chr1	10616838	10616838	34	16	30	14	1	1	0.966667	1	0.216047	0.737149	-0.0227273	0	0	1	0	0	0	1
chr1	10616842	10616842	34	15	30	14	0.970588	0.866667	0.966667	1	0.34856	0.7915	0.0384972	0	0	1	0	0	0	1
chr1	10616844	10616844	34	16	30	14	0.970588	0.875	0.966667	1	0.359084	0.804198	0.0372727	0	0	1	0	0	0	1
chr1	10616854	10616854	52	33	41	14	1	0.969697	1	1	0.316674	0.757869	0.0117647	0	0	1	0	0	0	1
chr1	10616914	10616914	31	33	11	16	0.935484	0.909091	0.909091	0.875	0.618732	0.929685	-0.0329861	0	0	1	0	0	0	1
chr1	1061840	1061840	15	31	34	31	0.533333	0.580645	0.852941	0.83871	0.00104482	0.0609537	0.280936	0	0	1	0	0	1	0
chr1	1061874	1061874	15	17	22	16	0.866667	0.705882	1	1	0.000564043	0.0391739	0.21875	0	0	1	0	0	1	0
chr1	10621389	10621389	17	14	13	12	1	1	0.923077	0.916667	0.0685229	0.60087	-0.08	0	0	1	0	0	0	1
chr1	1062286	1062286	26	20	18	14	0.461538	0.55	0.333333	0.5	0.413159	0.872286	-0.09375	0	0	1	0	0	0	1
chr1	10623045	10623045	14	16	34	23	0.857143	1	0.970588	1	0.247942	0.737149	0.0491228	0	1	0	0	0	0	1
chr1	10623049	10623049	14	16	22	13	0.714286	1	1	0.923077	0.106038	0.66993	0.104762	0	1	0	0	0	0	1
chr1	10623084	10623084	14	16	22	13	0.928571	0.9375	0.954545	0.846154	0.772975	0.929685	-0.0190476	0	1	0	0	0	0	1
chr1	1062326	1062326	43	30	29	25	0.465116	0.533333	0.689655	0.68	0.0293447	0.438125	0.192035	0	0	1	0	0	1	0
chr1	1062330	1062330	43	30	29	25	0.209302	0.133333	0.413793	0.16	0.118367	0.691265	0.118214	0	0	1	0	0	1	0
chr1	1062339	1062339	16	27	24	34	0.1875	0.407407	0.708333	0.529412	0.00535382	0.179594	0.277867	0	0	1	0	0	1	0
chr1	1062448	1062448	15	29	42	34	0	0.0344828	0.047619	0.0294118	0.612503	0.929685	0.0167464	0	0	1	0	0	1	0
chr1	1062478	1062478	44	36	47	40	0.0227273	0	0.12766	0.2	0.00025298	0.0217082	0.14842	0	0	1	0	0	1	0
chr1	1062480	1062480	44	36	47	40	0	0	0.0212766	0	0.252447	0.737149	0.0114943	0	0	1	0	0	1	0
chr1	1062502	1062502	44	36	47	40	0.0227273	0.0277778	0.0212766	0.05	0.718298	0.929685	0.00948276	0	0	1	0	0	1	0
chr1	1062521	1062521	29	23	19	27	0	0	0.0526316	0.037037	0.0796293	0.626537	0.0434783	0	0	1	0	0	1	0
chr1	10625334	10625334	30	16	22	20	0.933333	0.9375	1	0.95	0.339521	0.781132	0.0414079	0	0	1	0	0	0	1
chr1	10625650	10625650	10	13	16	14	1	1	0.9375	1	0.282941	0.738361	-0.0333333	0	0	1	0	0	0	1
chr1	10625677	10625677	10	13	16	14	1	1	0.9375	1	0.282941	0.738361	-0.0333333	0	0	1	0	0	0	1
chr1	10625750	10625750	30	37	38	40	0.966667	1	0.947368	0.975	0.375291	0.824357	-0.0235362	0	0	1	0	0	0	1
chr1	10625780	10625780	19	34	32	28	1	0.970588	1	0.964286	0.929496	0.929685	0.00220126	0	0	1	0	0	0	1
chr1	10625827	10625827	14	15	17	12	0.785714	0.933333	1	0.916667	0.147555	0.737149	0.103448	0	0	1	0	0	0	1
chr1	10630801	10630801	17	39	22	15	0.470588	0.435897	0.954545	0.866667	8.20359e-07	0.000226246	0.47249	0	0	0	1	0	0	1
chr1	10630809	10630809	17	28	22	15	0.647059	0.571429	0.909091	0.866667	0.00210503	0.0989266	0.291892	0	0	0	1	0	0	1
chr1	10630817	10630817	17	28	22	15	0.882353	0.821429	0.954545	0.933333	0.130754	0.714303	0.101502	0	0	0	1	0	0	1
chr1	10630865	10630865	17	43	36	32	0.941176	0.930233	0.944444	0.84375	0.461583	0.929685	-0.0362745	0	0	0	1	0	0	1
chr1	10630868	10630868	17	43	36	32	0.882353	0.906977	0.944444	1	0.094578	0.649601	0.0705882	0	0	0	1	0	0	1
chr1	10630914	10630914	14	40	29	33	1	0.975	1	0.969697	0.921533	0.929685	0.00238949	0	0	0	1	0	0	1
chr1	10630921	10630921	14	25	15	16	1	1	0.933333	0.875	0.0245299	0.405114	-0.0967742	0	0	0	1	0	0	1
chr1	10630936	10630936	14	25	15	16	1	0.92	1	0.9375	0.692688	0.929685	0.019024	0	0	0	1	0	0	1
chr1	10630956	10630956	24	25	15	32	0.833333	0.76	0.866667	0.84375	0.478105	0.929685	0.0551455	0	0	0	1	0	0	1
chr1	10631497	10631497	26	23	10	16	0.884615	0.956522	1	1	0.0604896	0.578113	0.0816327	0	0	0	1	0	0	1
chr1	1063177	1063177	22	20	10	19	0.863636	0.75	0.9	0.842105	0.55771	0.929685	0.0525452	0	1	0	0	0	1	0
chr1	1063189	1063189	22	20	10	19	0.954545	0.75	1	0.947368	0.108819	0.674742	0.108374	0	1	0	0	0	1	0
chr1	1063196	1063196	39	41	23	31	0.948718	0.926829	1	0.870968	0.793824	0.929685	-0.0115741	0	1	0	0	0	1	0
chr1	1063258	1063258	17	21	13	12	0.411765	0.571429	0.307692	0.333333	0.154855	0.737149	-0.18	0	0	1	0	0	1	0
chr1	10635257	10635257	18	14	12	16	0.888889	0.857143	1	0.875	0.485348	0.929685	0.0535714	0	0	0	1	0	0	1
chr1	10635550	10635550	23	13	22	12	1	0.538462	1	1	0.00353049	0.138739	0.166667	0	0	0	1	0	0	1
chr1	10635567	10635567	23	13	22	12	0.521739	0.461538	0.909091	0.833333	0.000383431	0.0294287	0.382353	0	0	0	1	0	0	1
chr1	10635577	10635577	23	13	22	12	0.826087	0.538462	1	1	0.000114836	0.0119247	0.277778	0	0	0	1	0	0	1
chr1	10635602	10635602	23	27	36	26	0.826087	0.592593	0.972222	1	5.83501e-06	0.00113869	0.283871	0	0	0	1	0	0	1
chr1	10635660	10635660	13	33	32	37	0.461538	0.363636	0.84375	0.810811	1.41399e-06	0.000355864	0.434783	0	0	0	1	0	0	1
chr1	10635690	10635690	13	19	18	23	0.384615	0.210526	0.722222	0.956522	3.53387e-07	0.000112053	0.572409	0	0	0	1	0	0	1
chr1	10635697	10635697	13	19	18	23	0.307692	0.157895	0.833333	0.913043	3.56788e-09	2.30348e-06	0.659299	0	0	0	1	0	0	1
chr1	10635704	10635704	13	19	18	23	0	0	0.611111	0.782609	3.26398e-12	5.07437e-09	0.707317	0	0	0	1	0	0	1
chr1	10635786	10635786	17	17	25	23	0	0	0.8	0.73913	5.10214e-15	1.81739e-11	0.770833	0	0	0	1	0	0	1
chr1	10635802	10635802	34	33	33	30	0.264706	0.121212	0.666667	0.633333	7.12233e-08	2.90036e-05	0.456764	0	0	0	1	0	0	1
chr1	10635824	10635824	34	33	33	30	0.529412	0.363636	0.848485	0.9	1.49e-07	5.44296e-05	0.425255	0	0	0	1	0	0	1
chr1	10635859	10635859	42	32	38	39	0.785714	0.71875	0.947368	0.871795	0.0107338	0.268935	0.152334	0	0	0	1	0	0	1
chr1	10635907	10635907	38	29	20	36	0.842105	0.862069	0.75	0.916667	0.920335	0.929685	0.00639659	0	0	0	1	0	0	1
chr1	10635918	10635918	38	29	20	36	0.947368	0.896552	1	0.944444	0.34402	0.78623	0.0389126	0	0	0	1	0	0	1
chr1	10635928	10635928	29	34	24	30	0.931034	0.852941	1	1	0.00263064	0.114621	0.111111	0	0	0	1	0	0	1
chr1	10635961	10635961	32	33	40	27	0.90625	0.909091	0.975	1	0.0375711	0.484785	0.0773823	0	0	0	1	0	0	1
chr1	10635966	10635966	32	33	40	27	0.9375	1	0.975	1	0.537995	0.929685	0.0158439	0	0	0	1	0	0	1
chr1	10636009	10636009	27	12	17	29	0.962963	0.916667	1	1	0.0748515	0.616563	0.0512821	0	0	0	1	0	0	1
chr1	10636186	10636186	28	18	19	20	0.928571	1	1	1	0.114074	0.683506	0.0434783	0	0	0	1	0	0	1
chr1	10636218	10636218	28	18	29	20	0.964286	0.944444	1	0.9	0.948534	0.929685	0.00266193	0	0	0	1	0	0	1
chr1	10636250	10636250	24	12	28	16	0.916667	0.833333	0.928571	0.6875	0.532333	0.929685	-0.0479798	0	0	0	1	0	1	0
chr1	10636489	10636489	38	10	24	22	0.973684	1	0.958333	0.909091	0.276995	0.737149	-0.0443841	0	0	0	1	0	1	0
chr1	10637559	10637559	13	19	18	16	1	0.894737	0.944444	0.875	0.691809	0.929685	-0.0257353	0	1	0	0	0	1	0
chr1	10637620	10637620	24	35	30	35	0.916667	0.971429	0.966667	0.971429	0.569857	0.929685	0.0200782	0	1	0	0	0	1	0
chr1	10637635	10637635	11	16	12	19	0.909091	0.9375	0.916667	1	0.471315	0.929685	0.041816	0	1	0	0	0	1	0
chr1	10637646	10637646	11	16	12	19	0.909091	1	0.916667	0.947368	0.633433	0.929685	-0.0274791	0	1	0	0	0	1	0
chr1	10637653	10637653	11	16	12	19	0.727273	0.9375	1	0.947368	0.108317	0.67377	0.11589	0	1	0	0	0	1	0
chr1	10638256	10638256	17	26	28	18	0.411765	0.692308	0.821429	0.888889	0.0046882	0.165951	0.266431	0	1	0	0	1	0	0
chr1	10638266	10638266	17	16	18	18	0.176471	0.5625	0.888889	0.888889	2.76008e-06	0.000618612	0.525253	0	1	0	0	1	0	0
chr1	10638287	10638287	17	16	18	18	0.411765	0.625	0.888889	0.833333	0.00150517	0.0784425	0.34596	0	1	0	0	1	0	0
chr1	10638295	10638295	17	16	18	18	0.470588	0.5	0.5	0.555556	0.721581	0.929685	0.0429293	0	1	0	0	1	0	0
chr1	10638309	10638309	31	30	41	28	0.83871	0.833333	0.95122	0.928571	0.0495171	0.537718	0.105963	0	1	0	0	1	0	0
chr1	10638330	10638330	14	14	23	10	0.714286	0.785714	0.869565	0.8	0.335376	0.776429	0.0984848	0	1	0	0	1	0	0
chr1	10638343	10638343	14	14	23	10	0.5	0.428571	0.173913	0.2	0.0168952	0.340256	-0.282468	0	1	0	0	1	0	0
chr1	10638366	10638366	14	14	23	10	0.142857	0.428571	0.347826	0.3	0.688559	0.929685	0.047619	0	1	0	0	1	0	0
chr1	10638567	10638567	16	24	24	18	0.0625	0.208333	0.0416667	0.111111	0.25179	0.737149	-0.0785714	0	1	0	0	1	0	0
chr1	10638580	10638580	29	48	34	37	0.0689655	0.229167	0.0294118	0.135135	0.120936	0.696049	-0.0843241	0	1	0	0	1	0	0
chr1	10638584	10638584	29	48	34	37	0.0689655	0.229167	0.0588235	0.0540541	0.0277717	0.428288	-0.112493	0	1	0	0	1	0	0
chr1	10638606	10638606	29	48	34	37	0.0344828	0.208333	0	0.0810811	0.0311182	0.448585	-0.100604	0	1	0	0	1	0	0
chr1	10638608	10638608	29	48	34	37	0.0689655	0.229167	0.0294118	0	0.000470616	0.0342605	-0.154747	0	1	0	0	1	0	0
chr1	10638614	10638614	29	48	34	37	0.0344828	0.229167	0.0294118	0.0540541	0.0178918	0.34992	-0.113591	0	1	0	0	1	0	0
chr1	10638619	10638619	29	48	34	37	0.0689655	0.25	0.0294118	0.027027	0.00144022	0.0760333	-0.153649	0	1	0	0	1	0	0
chr1	10638623	10638623	29	48	34	37	0.0344828	0.208333	0.0294118	0.027027	0.00973481	0.255183	-0.114688	0	1	0	0	1	0	0
chr1	10638625	10638625	29	46	34	35	0.0344828	0.152174	0.0882353	0.142857	0.859616	0.929685	0.00927536	0	1	0	0	1	0	0
chr1	10638635	10638635	13	34	22	29	0	0.205882	0.0454545	0.172414	0.648358	0.929685	-0.0312891	0	1	0	0	1	0	0
chr1	10638638	10638638	13	24	10	19	0	0.208333	0	0	0.0134648	0.303011	-0.135135	0	1	0	0	1	0	0
chr1	10638737	10638737	23	18	22	17	0.0869565	0.222222	0.0454545	0.0588235	0.147439	0.737149	-0.0950594	0	1	0	0	1	0	0
chr1	10638760	10638760	23	18	22	17	0.130435	0.111111	0.181818	0.0588235	0.932635	0.929685	0.00625391	0	1	0	0	1	0	0
chr1	10638763	10638763	22	18	22	17	0.0909091	0.166667	0.0909091	0.0588235	0.476541	0.929685	-0.0480769	0	1	0	0	1	0	0
chr1	10638766	10638766	43	41	44	37	0.116279	0.243902	0.0681818	0.135135	0.135991	0.724352	-0.079806	0	1	0	0	1	0	0
chr1	10638778	10638778	43	41	44	35	0.0465116	0.243902	0.0227273	0.0857143	0.0430404	0.510376	-0.0922242	0	1	0	0	1	0	0
chr1	10638782	10638782	43	41	44	37	0.0465116	0.268293	0.0227273	0.027027	0.00218589	0.101417	-0.130071	0	1	0	0	1	0	0
chr1	10638784	10638784	43	41	44	37	0.0465116	0.268293	0.0681818	0.0810811	0.100615	0.661229	-0.0806878	0	1	0	0	1	0	0
chr1	10638804	10638804	42	41	43	37	0.0714286	0.219512	0.116279	0.189189	0.922211	0.929685	0.00542169	0	1	0	0	1	0	0
chr1	106388148	106388148	12	11	24	25	0.75	0.909091	0.708333	0.88	0.761211	0.929685	-0.0301686	0	0	0	1	0	0	1
chr1	106388157	106388157	12	11	24	25	1	0.818182	0.958333	0.96	0.440727	0.907082	0.0461402	0	0	0	1	0	0	1
chr1	106388184	106388184	12	11	24	24	0.833333	0.909091	0.833333	0.833333	0.689291	0.929685	-0.0362319	0	0	0	1	0	0	1
chr1	10638820	10638820	20	23	22	20	0	0.304348	0	0.15	0.185384	0.737149	-0.0913621	0	1	0	0	1	0	0
chr1	10638826	10638826	20	23	22	20	0	0.347826	0	0.1	0.0409832	0.500698	-0.138427	0	1	0	0	1	0	0
chr1	10638833	10638833	20	23	22	20	0	0.391304	0	0.15	0.062474	0.584108	-0.137874	0	1	0	0	1	0	0
chr1	10638842	10638842	12	13	21	24	0	0.153846	0	0.0416667	0.265578	0.737149	-0.0577778	0	1	0	0	1	0	0
chr1	10638845	10638845	12	13	21	24	0	0.230769	0	0.0416667	0.0986418	0.659947	-0.0977778	0	1	0	0	1	0	0
chr1	10638850	10638850	12	13	21	24	0	0.230769	0.047619	0.0416667	0.251575	0.737149	-0.0755556	0	1	0	0	1	0	0
chr1	10638852	10638852	12	13	21	24	0	0.230769	0	0	0.0112677	0.27624	-0.12	0	1	0	0	1	0	0
chr1	10638871	10638871	12	13	21	24	0	0.230769	0	0.0416667	0.0986418	0.659947	-0.0977778	0	1	0	0	1	0	0
chr1	10638876	10638876	12	13	21	24	0	0.230769	0	0.0416667	0.0986418	0.659947	-0.0977778	0	1	0	0	1	0	0
chr1	10638878	10638878	12	13	21	24	0	0.153846	0	0.0833333	0.547254	0.929685	-0.0355556	0	1	0	0	1	0	0
chr1	10638880	10638880	12	13	21	24	0	0.230769	0	0.0833333	0.251575	0.737149	-0.0755556	0	1	0	0	1	0	0
chr1	10638885	10638885	12	13	21	24	0.0833333	0.153846	0.047619	0.0833333	0.453764	0.923111	-0.0533333	0	1	0	0	1	0	0
chr1	10638888	10638888	12	13	21	24	0	0.153846	0.047619	0.0833333	0.836786	0.929685	-0.0133333	0	1	0	0	1	0	0
chr1	10638891	10638891	12	13	21	24	0	0.230769	0.047619	0.0833333	0.453764	0.923111	-0.0533333	0	1	0	0	1	0	0
chr1	10638897	10638897	12	13	21	24	0	0.153846	0	0.0416667	0.265578	0.737149	-0.0577778	0	1	0	0	1	0	0
chr1	10638903	10638903	12	13	21	24	0	0.230769	0	0.0416667	0.0986418	0.659947	-0.0977778	0	1	0	0	1	0	0
chr1	10638909	10638909	11	26	38	46	0	0.115385	0	0.0869565	0.479948	0.929685	-0.033462	0	1	0	0	1	0	0
chr1	10638974	10638974	18	13	17	37	0.0555556	0	0.0588235	0.027027	0.90792	0.929685	0.00477897	0	1	0	0	1	0	0
chr1	10639167	10639167	14	29	47	35	0.285714	0.275862	0.0638298	0.142857	0.0103714	0.264153	-0.181509	0	1	0	0	1	0	0
chr1	10639190	10639190	45	38	42	44	0.0666667	0.184211	0.0238095	0.0909091	0.151061	0.737149	-0.0623424	0	1	0	0	1	0	0
chr1	10639200	10639200	45	38	42	44	0.155556	0.184211	0.047619	0.0227273	0.00275793	0.118397	-0.133791	0	1	0	0	1	0	0
chr1	10639217	10639217	44	38	42	44	0.159091	0.236842	0.142857	0.0909091	0.156602	0.737149	-0.0788429	0	1	0	0	1	0	0
chr1	10639220	10639220	45	38	42	44	0.244444	0.315789	0.047619	0.0909091	0.00024541	0.0212394	-0.207341	0	1	0	0	1	0	0
chr1	10639223	10639223	45	38	42	44	0.133333	0.236842	0.119048	0.0909091	0.15506	0.737149	-0.0760717	0	1	0	0	1	0	0
chr1	10639226	10639226	45	38	42	44	0.266667	0.342105	0.119048	0.0681818	0.000506472	0.0361671	-0.208182	0	1	0	0	1	0	0
chr1	10639229	10639229	45	38	42	44	0.2	0.263158	0.142857	0.113636	0.0844284	0.63506	-0.101009	0	1	0	0	1	0	0
chr1	10639232	10639232	45	38	42	44	0.422222	0.315789	0.0952381	0.0909091	9.21352e-06	0.00164657	-0.280471	0	1	0	0	1	0	0
chr1	10639235	10639235	43	36	37	43	0.325581	0.277778	0.0810811	0.0930233	0.000431497	0.0321079	-0.216297	0	1	0	0	1	0	0
chr1	10639241	10639241	31	22	21	29	0.290323	0.272727	0.0952381	0.103448	0.0166191	0.337755	-0.183019	0	1	0	0	1	0	0
chr1	10639243	10639243	31	22	21	29	0.129032	0.272727	0.047619	0.0689655	0.0437298	0.514183	-0.128679	0	1	0	0	1	0	0
chr1	10639245	10639245	31	22	21	29	0.225806	0.409091	0.142857	0.0689655	0.00935484	0.24953	-0.201887	0	1	0	0	1	0	0
chr1	10639250	10639250	31	22	21	29	0.16129	0.181818	0.047619	0.0344828	0.0267829	0.421654	-0.129811	0	1	0	0	1	0	0
chr1	10639280	10639280	30	10	17	11	0.633333	0.8	0.470588	0.454545	0.0822692	0.630945	-0.210714	0	1	0	0	1	0	0
chr1	10639284	10639284	30	10	17	11	0.566667	0.9	0.647059	0.363636	0.343869	0.786143	-0.114286	0	1	0	0	1	0	0
chr1	10639286	10639286	30	10	17	11	0.6	0.8	0.294118	0.272727	0.00274571	0.118047	-0.364286	0	1	0	0	1	0	0
chr1	10639289	10639289	30	10	17	11	0.566667	0.8	0.529412	0.363636	0.18888	0.737149	-0.160714	0	1	0	0	1	0	0
chr1	10639296	10639296	30	10	17	11	0.566667	0.6	0.529412	0.272727	0.233739	0.737149	-0.146429	0	1	0	0	1	0	0
chr1	10639310	10639310	46	28	30	11	0.413043	0.392857	0.233333	0.181818	0.0397566	0.496863	-0.185893	0	1	0	0	1	0	0
chr1	10639313	10639313	27	18	23	12	0.592593	0.5	0.521739	0.5	0.713449	0.929685	-0.0412698	0	1	0	0	1	0	0
chr1	10639317	10639317	39	18	23	14	0.564103	0.333333	0.695652	0.285714	0.640186	0.929685	0.0493125	0	1	0	0	1	0	0
chr1	10639320	10639320	39	18	23	14	0.333333	0.388889	0.391304	0.357143	0.786532	0.929685	0.0275012	0	1	0	0	1	0	0
chr1	10639338	10639338	39	18	23	14	0.589744	0.5	0.782609	0.357143	0.561904	0.929685	0.0602181	0	1	0	0	1	0	0
chr1	10639391	10639391	27	34	17	15	0.740741	0.705882	0.647059	0.4	0.0690782	0.602431	-0.190061	0	1	0	0	1	0	0
chr1	10639395	10639395	11	24	17	15	0.818182	0.958333	0.941176	0.666667	0.219625	0.737149	-0.101786	0	1	0	0	1	0	0
chr1	10639397	10639397	11	24	17	15	1	0.833333	0.764706	0.533333	0.0226168	0.390641	-0.229464	0	1	0	0	1	0	0
chr1	10639410	10639410	11	24	17	15	0.818182	0.833333	0.764706	0.733333	0.429298	0.892989	-0.0785714	0	1	0	0	1	0	0
chr1	10639412	10639412	11	24	17	15	0.727273	0.75	0.882353	0.666667	0.712401	0.929685	0.0383929	0	1	0	0	1	0	0
chr1	10639418	10639418	11	24	17	15	1	1	0.882353	0.8	0.00513225	0.175334	-0.15625	0	1	0	0	1	0	0
chr1	10639421	10639421	11	24	17	15	0.909091	1	0.882353	0.8	0.058419	0.571039	-0.127679	0	1	0	0	1	0	0
chr1	10639423	10639423	11	24	17	15	0.909091	0.958333	0.941176	0.866667	0.568484	0.929685	-0.0366071	0	1	0	0	1	0	0
chr1	10639436	10639436	24	34	33	34	0.75	0.852941	0.939394	0.852941	0.175993	0.737149	0.0851776	0	1	0	0	1	0	0
chr1	10639444	10639444	24	34	33	34	0.875	0.941176	0.969697	0.705882	0.187143	0.737149	-0.0779722	0	1	0	0	1	0	0
chr1	10639452	10639452	24	34	33	34	0.833333	0.970588	0.939394	0.852941	0.728775	0.929685	-0.0182707	0	1	0	0	1	0	0
chr1	10639464	10639464	13	10	16	19	0.615385	0.9	1	0.894737	0.0284039	0.43267	0.203727	0	1	0	0	1	0	0
chr1	10639479	10639479	13	10	16	19	0.538462	1	0.6875	0.526316	0.270864	0.737149	-0.13913	0	1	0	0	1	0	0
chr1	10639486	10639486	13	10	16	19	0.692308	1	1	0.789474	0.523229	0.929685	0.0596273	0	1	0	0	1	0	0
chr1	10639494	10639494	13	10	16	19	0.153846	0.8	0.625	0.736842	0.0575764	0.568641	0.250932	0	1	0	0	1	0	0
chr1	10641150	10641150	13	13	12	15	0.923077	0.923077	1	0.933333	0.526599	0.929685	0.039886	0	0	1	0	0	1	0
chr1	10641165	10641165	13	13	12	15	1	1	0.916667	0.933333	0.0958467	0.649601	-0.0740741	0	0	1	0	0	1	0
chr1	10641188	10641188	13	13	12	15	1	0.846154	0.916667	1	0.526599	0.929685	0.039886	0	0	1	0	0	1	0
chr1	106412248	106412248	17	16	15	23	0.823529	0.875	0.866667	0.956522	0.33426	0.775338	0.0725678	0	0	0	1	0	0	1
chr1	106412260	106412260	17	16	15	23	0.764706	0.875	1	0.913043	0.0817022	0.629854	0.129187	0	0	0	1	0	0	1
chr1	106412292	106412292	17	16	15	23	0.823529	0.8125	0.933333	1	0.0228622	0.392702	0.155502	0	0	0	1	0	0	1
chr1	106412299	106412299	17	16	15	34	0.882353	0.875	0.933333	1	0.0605424	0.578419	0.100804	0	0	0	1	0	0	1
chr1	106412404	106412404	12	16	20	15	1	0.9375	0.95	1	0.872721	0.929685	0.00714286	0	0	0	1	0	0	1
chr1	106412433	106412433	12	16	20	15	0.916667	1	1	0.933333	0.872721	0.929685	0.00714286	0	0	0	1	0	0	1
chr1	106412447	106412447	12	16	20	15	1	0.9375	1	0.8	0.405706	0.863311	-0.05	0	0	0	1	0	0	1
chr1	10641311	10641311	18	17	21	31	1	0.941176	1	0.935484	0.802108	0.929685	-0.00989011	0	0	1	0	0	1	0
chr1	10641337	10641337	18	17	21	21	0.944444	1	1	1	0.206938	0.737149	0.0285714	0	0	1	0	0	1	0
chr1	10641383	10641383	15	17	11	14	0.8	0.764706	0.909091	1	0.0399356	0.496959	0.17875	0	0	1	0	0	1	0
chr1	10641410	10641410	15	17	11	14	0.866667	0.882353	0.909091	1	0.241191	0.737149	0.085	0	0	1	0	0	1	0
chr1	10641416	10641416	39	30	23	24	0.923077	0.933333	0.956522	0.958333	0.497905	0.929685	0.0299106	0	0	1	0	0	1	0
chr1	10641429	10641429	41	24	12	21	0.95122	1	1	1	0.197144	0.737149	0.0307692	0	0	1	0	0	1	0
chr1	10641445	10641445	41	24	12	21	0.926829	0.958333	0.916667	0.904762	0.599936	0.929685	-0.0293706	0	0	1	0	0	1	0
chr1	10641461	10641461	37	29	20	31	0.918919	0.862069	0.95	0.935484	0.356519	0.801064	0.0472371	0	0	1	0	0	1	0
chr1	10641517	10641517	20	33	16	10	1	0.939394	0.875	1	0.468631	0.929685	-0.0391872	0	0	1	0	0	1	0
chr1	10641562	10641562	35	16	36	17	0.942857	0.9375	0.944444	1	0.614402	0.929685	0.0210877	0	0	1	0	0	1	0
chr1	10642222	10642222	12	13	10	16	1	0.923077	1	0.8125	0.30593	0.748105	-0.0753846	0	1	1	0	0	0	1
chr1	10642237	10642237	12	13	10	16	0.916667	1	1	1	0.229057	0.737149	0.04	0	1	1	0	0	0	1
chr1	10642243	10642243	12	13	10	16	0.916667	1	1	1	0.229057	0.737149	0.04	0	1	1	0	0	0	1
chr1	10642249	10642249	12	13	10	15	1	1	1	0.933333	0.235604	0.737149	-0.04	0	1	1	0	0	0	1
chr1	10642255	10642255	11	13	10	16	0.818182	0.923077	0.9	0.875	0.916777	0.929685	0.00961538	0	1	1	0	0	0	1
chr1	10642278	10642278	12	12	10	16	0.833333	1	0.9	0.875	0.704769	0.929685	-0.0320513	0	1	1	0	0	0	1
chr1	10642562	10642562	34	17	25	13	0.911765	1	0.96	1	0.45092	0.919467	0.0325077	0	0	1	0	0	0	1
chr1	10642576	10642576	34	17	35	13	1	1	0.942857	1	0.0864368	0.639006	-0.0416667	0	0	1	0	0	0	1
chr1	10642598	10642598	50	33	50	30	0.94	0.939394	0.98	0.933333	0.499228	0.929685	0.022741	0	0	1	0	0	0	1
chr1	10642607	10642607	50	33	50	30	0.98	0.939394	1	0.933333	0.678822	0.929685	0.0111446	0	0	1	0	0	0	1
chr1	10642626	10642626	43	16	39	17	0.790698	0.75	1	0.882353	0.00197073	0.0944124	0.184625	0	0	1	0	0	0	1
chr1	10642645	10642645	44	28	36	33	0.863636	0.964286	0.916667	0.969697	0.381829	0.832671	0.0392512	0	0	1	0	0	0	1
chr1	10642655	10642655	51	22	21	16	0.803922	0.863636	0.904762	0.8125	0.560001	0.929685	0.0429471	0	0	1	0	0	0	1
chr1	10642678	10642678	51	22	21	16	0.960784	1	1	1	0.197765	0.737149	0.0273973	0	0	1	0	0	0	1
chr1	10642689	10642689	51	22	21	16	0.941176	0.954545	0.952381	0.9375	0.9871	0.929685	0.000740466	0	0	1	0	0	0	1
chr1	10642739	10642739	49	32	36	15	0.938776	0.90625	0.944444	0.866667	0.926744	0.929685	-0.0043573	0	0	1	0	0	0	1
chr1	10642756	10642756	49	32	36	15	0.795918	0.90625	0.861111	0.8	0.955679	0.929685	0.00363108	0	0	1	0	0	0	1
chr1	10642763	10642763	49	32	36	15	0.959184	0.96875	0.972222	0.933333	0.949198	0.929685	-0.00217865	0	0	1	0	0	0	1
chr1	10642765	10642765	49	32	36	15	0.959184	0.96875	0.972222	0.933333	0.949198	0.929685	-0.00217865	0	0	1	0	0	0	1
chr1	10642772	10642772	47	32	24	28	1	0.90625	1	0.964286	0.529645	0.929685	0.0187439	0	0	1	0	0	0	1
chr1	10643203	10643203	14	16	10	29	0.785714	0.8125	1	0.931034	0.0541658	0.555979	0.148718	0	1	0	0	0	0	1
chr1	10643219	10643219	14	16	10	29	0.928571	0.875	1	0.965517	0.187169	0.737149	0.074359	0	1	0	0	0	0	1
chr1	1064483	1064483	28	17	27	31	0.0357143	0	0.037037	0.0322581	0.710164	0.929685	0.0122605	0	0	1	0	1	0	0
chr1	1064501	1064501	48	27	16	31	0.0625	0	0	0.0645161	0.944931	0.929685	0.00255319	0	0	1	0	1	0	0
chr1	10645043	10645043	20	17	24	24	1	1	1	0.958333	0.283116	0.73838	-0.0208333	0	1	0	0	0	0	1
chr1	10645048	10645048	20	17	24	24	1	1	1	0.875	0.060886	0.579598	-0.0625	0	1	0	0	0	0	1
chr1	10645069	10645069	20	17	24	24	0.95	1	1	1	0.195067	0.737149	0.027027	0	1	0	0	0	0	1
chr1	10645075	10645075	20	17	24	24	0.95	0.882353	1	0.958333	0.190411	0.737149	0.0602477	0	1	0	0	0	0	1
chr1	1064508	1064508	48	27	16	31	0.0625	0	0	0	0.0850083	0.635952	-0.04	0	0	1	0	1	0	0
chr1	10645102	10645102	30	29	38	37	0.933333	0.965517	0.921053	0.972973	0.948763	0.929685	-0.00248588	0	0	1	0	0	0	1
chr1	10645150	10645150	20	25	28	30	0.9	0.96	0.928571	0.966667	0.749015	0.929685	0.0149425	0	0	1	0	0	0	1
chr1	1064522	1064522	48	27	16	31	0.0416667	0.037037	0	0.0967742	0.558699	0.929685	0.0238298	0	0	1	0	1	0	0
chr1	106461284	106461284	25	26	18	11	0.92	0.923077	0.944444	1	0.414809	0.874375	0.0439486	0	0	1	0	0	0	1
chr1	106467744	106467744	16	20	16	16	0.875	0.9	0.9375	0.9375	0.475705	0.929685	0.0486111	0	0	1	0	0	0	1
chr1	10647977	10647977	33	15	24	14	0.969697	1	1	0.928571	0.867394	0.929685	-0.00548246	0	1	0	0	1	0	0
chr1	10647988	10647988	50	28	35	28	0.94	0.892857	0.942857	0.928571	0.756507	0.929685	0.013431	0	1	0	0	1	0	0
chr1	10648010	10648010	50	29	35	28	0.92	0.931034	0.971429	1	0.0805846	0.627879	0.0600764	0	1	0	0	1	0	0
chr1	10648016	10648016	50	29	34	28	0.94	0.862069	0.794118	0.821429	0.0707397	0.606735	-0.104941	0	1	0	0	1	0	0
chr1	10648034	10648034	40	36	27	14	1	1	0.925926	1	0.0390381	0.492417	-0.0487805	0	1	0	0	1	0	0
chr1	1064811	1064811	30	13	15	11	0.466667	0.615385	0.666667	0.636364	0.245642	0.737149	0.142218	0	0	1	0	0	1	0
chr1	10648128	10648128	44	34	31	45	0.954545	1	0.935484	0.955556	0.382784	0.834013	-0.0269906	0	1	0	0	0	1	0
chr1	10648143	10648143	16	19	16	30	1	0.947368	1	0.966667	0.845081	0.929685	0.0068323	0	0	1	0	0	1	0
chr1	1064819	1064819	30	13	15	11	0.7	0.846154	0.866667	0.636364	0.814472	0.929685	0.0250447	0	0	1	0	0	1	0
chr1	10648885	10648885	26	26	28	19	1	0.961538	0.964286	1	0.942439	0.929685	-0.00204583	0	0	1	0	0	1	0
chr1	10648946	10648946	26	38	28	29	0.961538	1	0.964286	1	0.934194	0.929685	-0.00191886	0	0	1	0	0	1	0
chr1	10650794	10650794	15	25	19	16	0.666667	0.92	0.842105	0.9375	0.455242	0.924633	0.0607143	0	0	1	0	0	0	1
chr1	10650828	10650828	28	49	39	30	0.892857	0.918367	0.897436	1	0.448164	0.916193	0.0329381	0	0	1	0	0	0	1
chr1	10650846	10650846	28	48	39	30	0.821429	0.895833	1	0.966667	0.0040999	0.152489	0.117086	0	0	1	0	0	0	1
chr1	10650852	10650852	28	49	39	30	0.964286	0.918367	0.974359	0.966667	0.301035	0.745404	0.0359496	0	0	1	0	0	0	1
chr1	10650869	10650869	18	25	21	16	1	0.96	1	0.9375	0.914335	0.929685	-0.00377121	0	0	1	0	0	0	1
chr1	10650880	10650880	18	25	21	16	0.888889	0.96	0.952381	0.75	0.33083	0.771254	-0.0653677	0	0	1	0	0	0	1
chr1	10650908	10650908	11	10	14	19	0.909091	0.9	0.928571	0.894737	0.957396	0.929685	0.004329	0	0	1	0	0	0	1
chr1	10650933	10650933	11	10	14	19	0.909091	0.8	0.928571	1	0.126875	0.707265	0.112554	0	0	1	0	0	0	1
chr1	10650971	10650971	30	20	35	31	0.9	0.95	1	0.967742	0.0842044	0.634456	0.0648485	0	1	0	0	0	0	1
chr1	10650987	10650987	19	10	21	12	0.947368	1	0.952381	1	0.926024	0.929685	0.00417973	0	1	0	0	0	0	1
chr1	10651002	10651002	19	10	21	12	0.894737	1	0.952381	0.916667	0.893753	0.929685	0.00835946	0	1	0	0	0	0	1
chr1	10651039	10651039	31	22	23	18	0.870968	0.954545	0.956522	0.944444	0.394546	0.848898	0.0455591	0	1	0	0	0	0	1
chr1	10651071	10651071	41	34	23	34	0.902439	1	0.913043	1	0.613835	0.929685	0.0182456	0	1	0	0	0	0	1
chr1	10651101	10651101	41	34	23	34	0.756098	0.705882	0.956522	0.941176	0.000652476	0.0434774	0.214035	0	0	1	0	0	0	1
chr1	10651126	10651126	30	25	17	29	0.733333	0.88	0.823529	0.862069	0.529841	0.929685	0.0478261	0	0	1	0	0	0	1
chr1	10651140	10651140	32	24	28	13	0.84375	0.833333	0.928571	0.846154	0.359992	0.805501	0.0631533	0	0	1	0	0	0	1
chr1	10651143	10651143	32	24	28	13	0.875	0.75	0.928571	0.923077	0.120512	0.694923	0.105401	0	0	1	0	0	0	1
chr1	106522796	106522796	10	11	14	11	0.7	0.909091	0.714286	0.909091	0.935321	0.929685	-0.00952381	0	0	0	1	0	0	1
chr1	106522848	106522848	10	21	30	27	1	0.904762	0.866667	1	0.919544	0.929685	-0.00565931	0	0	0	1	0	0	1
chr1	10652287	10652287	36	28	29	12	0.944444	0.928571	0.896552	0.916667	0.513604	0.929685	-0.035061	0	0	1	0	0	1	0
chr1	10652294	10652294	36	28	29	12	1	0.964286	1	0.916667	0.751469	0.929685	-0.00876524	0	0	1	0	0	1	0
chr1	10652326	10652326	32	30	17	22	0.875	1	1	0.909091	0.782226	0.929685	0.0132341	0	0	1	0	0	1	0
chr1	10652346	10652346	22	25	14	22	0.863636	0.84	1	1	0.00364531	0.141538	0.148936	0	0	1	0	0	1	0
chr1	10652361	10652361	22	25	14	22	1	1	0.857143	1	0.0649625	0.591061	-0.0555556	0	0	1	0	0	1	0
chr1	10652364	10652364	22	25	14	22	0.954545	0.96	1	1	0.128335	0.70982	0.0425532	0	0	1	0	0	1	0
chr1	10652381	10652381	22	25	14	12	0.954545	0.96	0.928571	1	0.932471	0.929685	0.00409165	0	0	1	0	0	1	0
chr1	10652386	10652386	22	25	14	22	1	1	1	0.909091	0.0649625	0.591061	-0.0555556	0	0	1	0	0	1	0
chr1	10652408	10652408	11	11	14	12	0.909091	0.909091	0.928571	0.916667	0.861544	0.929685	0.013986	0	0	1	0	0	1	0
chr1	10653973	10653973	36	25	15	14	0.916667	0.96	0.933333	1	0.530972	0.929685	0.031091	0	1	0	0	1	0	0
chr1	10653976	10653976	36	25	25	14	0.916667	0.96	1	1	0.0438996	0.515088	0.0655738	0	1	0	0	1	0	0
chr1	10653988	10653988	36	25	26	24	0.972222	1	0.961538	0.958333	0.444746	0.911957	-0.0236066	0	1	0	0	1	0	0
chr1	10654031	10654031	36	25	26	24	1	1	0.961538	0.916667	0.0270607	0.423742	-0.06	0	1	0	0	1	0	0
chr1	10655593	10655593	11	13	14	13	0.818182	1	0.785714	1	0.738142	0.929685	-0.0277778	0	0	1	0	0	1	0
chr1	10658839	10658839	16	21	14	14	0.9375	0.952381	1	1	0.129223	0.710867	0.0540541	0	0	1	0	0	1	0
chr1	10658845	10658845	16	21	14	14	1	0.952381	0.857143	0.928571	0.180825	0.737149	-0.0801158	0	0	1	0	0	1	0
chr1	10658877	10658877	32	35	30	24	0.96875	0.971429	0.966667	1	0.686541	0.929685	0.0113322	0	0	1	0	0	1	0
chr1	10658918	10658918	29	27	29	27	0.896552	0.962963	0.931034	0.851852	0.506193	0.929685	-0.0357143	0	0	1	0	0	1	0
chr1	10658976	10658976	23	29	23	36	0.956522	0.896552	0.869565	0.944444	0.880105	0.929685	-0.00782269	0	0	1	0	0	1	0
chr1	10659015	10659015	10	16	10	19	1	1	0.9	0.947368	0.105011	0.668194	-0.0689655	0	0	1	0	0	1	0
chr1	10659841	10659841	12	23	25	18	1	0.956522	0.92	0.944444	0.398926	0.854431	-0.041196	0	1	0	0	1	0	0
chr1	10659850	10659850	12	22	25	28	1	1	1	0.892857	0.0811285	0.629108	-0.0566038	0	1	0	0	1	0	0
chr1	10659872	10659872	12	23	25	28	1	1	0.92	0.964286	0.0777211	0.622733	-0.0566038	0	1	0	0	1	0	0
chr1	10659906	10659906	36	33	30	29	0.944444	0.969697	0.966667	0.965517	0.779431	0.929685	0.00957996	0	1	0	0	1	0	0
chr1	10659910	10659910	24	22	15	19	0.875	0.909091	0.733333	1	0.90048	0.929685	-0.00895141	0	1	0	0	1	0	0
chr1	10659913	10659913	23	22	15	19	0.956522	0.909091	1	1	0.0626458	0.584542	0.0666667	0	1	0	0	1	0	0
chr1	10659927	10659927	40	54	32	29	0.95	0.907407	0.9375	0.965517	0.524474	0.929685	0.0252878	0	1	0	0	1	0	0
chr1	10659952	10659952	40	54	32	29	1	0.962963	0.96875	1	0.827583	0.929685	0.00488315	0	1	0	0	1	0	0
chr1	10659961	10659961	40	54	32	29	0.925	0.981481	1	0.965517	0.345957	0.788338	0.0261597	0	1	0	0	1	0	0
chr1	10659970	10659970	40	54	32	29	0.925	0.962963	1	0.896552	0.911955	0.929685	0.00401116	0	1	0	0	1	0	0
chr1	10659985	10659985	28	48	32	40	0.892857	0.958333	1	1	0.0089622	0.243505	0.0657895	0	1	0	0	1	0	0
chr1	10660024	10660024	12	26	15	42	1	0.961538	1	0.952381	0.808707	0.929685	-0.00877193	0	1	0	0	1	0	0
chr1	10660119	10660119	12	18	21	17	0.916667	1	0.952381	1	0.865414	0.929685	0.00701754	0	1	0	0	1	0	0
chr1	10660154	10660154	28	35	41	35	0.964286	0.885714	0.97561	0.971429	0.151722	0.737149	0.0530493	0	1	0	0	1	0	0
chr1	10660157	10660157	28	35	41	36	0.928571	0.971429	0.95122	0.972222	0.80179	0.929685	0.00865801	0	1	0	0	1	0	0
chr1	10660196	10660196	16	17	20	19	1	0.941176	0.95	0.947368	0.653228	0.929685	-0.020979	0	1	0	0	1	0	0
chr1	10660212	10660212	16	17	20	19	1	1	0.95	1	0.265834	0.737149	-0.025641	0	1	0	0	1	0	0
chr1	10660219	10660219	41	41	31	33	0.95122	1	0.903226	0.878788	0.0320324	0.45394	-0.0849848	0	1	0	0	1	0	0
chr1	10660251	10660251	37	42	11	29	0.864865	1	0.818182	0.965517	0.811112	0.929685	-0.0117089	0	1	0	0	1	0	0
chr1	10660258	10660258	37	42	11	29	1	0.928571	1	0.965517	0.703868	0.929685	0.0129747	0	1	0	0	1	0	0
chr1	10660277	10660277	23	28	12	28	1	0.964286	1	0.928571	0.420705	0.882145	-0.0303922	0	1	0	0	1	0	0
chr1	1066030	1066030	14	19	10	16	0.785714	0.842105	1	0.875	0.23061	0.737149	0.104895	0	1	1	0	0	1	0
chr1	10660338	10660338	11	12	24	32	1	1	1	0.96875	0.404995	0.862414	-0.0178571	0	1	0	0	1	0	0
chr1	10660340	10660340	11	12	24	32	1	0.916667	1	0.9375	0.871341	0.929685	0.00776398	0	1	0	0	1	0	0
chr1	10660344	10660344	11	12	24	32	1	1	0.958333	0.9375	0.146067	0.737149	-0.0535714	0	1	0	0	1	0	0
chr1	1066092	1066092	27	35	10	33	0.777778	0.914286	1	0.969697	0.0228388	0.392425	0.121905	0	1	1	0	0	1	0
chr1	10660952	10660952	30	28	32	21	0.933333	0.964286	0.90625	0.952381	0.607119	0.929685	-0.0237476	0	0	1	0	0	1	0
chr1	10661290	10661290	21	17	11	13	1	0.882353	1	1	0.157286	0.737149	0.0526316	0	0	1	0	0	1	0
chr1	10661330	10661330	15	12	15	13	0.933333	1	1	0.923077	0.979101	0.929685	0.00132275	0	0	1	0	0	1	0
chr1	106618881	106618881	12	12	18	18	0.916667	1	0.888889	0.944444	0.514174	0.929685	-0.0416667	0	0	0	1	0	0	1
chr1	1066286	1066286	10	14	17	12	1	0.928571	0.941176	1	0.891566	0.929685	0.00718391	0	1	1	0	0	1	0
chr1	10664270	10664270	19	19	19	21	0.947368	0.894737	0.947368	0.904762	0.947868	0.929685	0.00394737	0	0	1	0	0	1	0
chr1	10664313	10664313	36	41	43	36	0.861111	0.902439	0.813953	0.888889	0.521054	0.929685	-0.0350156	0	0	1	0	0	1	0
chr1	10664338	10664338	32	21	24	25	0.96875	1	0.916667	1	0.509289	0.929685	-0.0219484	0	0	1	0	0	1	0
chr1	10664380	10664380	28	13	37	21	1	0.923077	0.972973	0.904762	0.483416	0.929685	-0.0273339	0	0	1	0	0	1	0
chr1	10664433	10664433	27	29	31	23	0.851852	0.862069	0.903226	0.913043	0.412171	0.870911	0.0502646	0	0	1	0	0	1	0
chr1	10664459	10664459	13	16	12	12	0.923077	0.9375	0.916667	1	0.664804	0.929685	0.0272989	0	0	1	0	0	1	0
chr1	10664465	10664465	29	16	24	12	1	0.9375	1	0.916667	0.873182	0.929685	-0.00555556	0	0	1	0	0	1	0
chr1	106649681	106649681	14	12	14	12	1	0.75	1	0.916667	0.287807	0.739314	0.0769231	0	0	0	1	0	0	1
chr1	106649688	106649688	14	12	14	12	0.928571	0.666667	0.857143	0.916667	0.44	0.905976	0.0769231	0	0	0	1	0	0	1
chr1	10665065	10665065	10	15	19	13	1	1	0.947368	1	0.279696	0.737798	-0.03125	0	0	1	0	0	1	0
chr1	10665364	10665364	44	22	18	10	0.931818	1	1	1	0.141319	0.735438	0.0454545	0	1	0	0	1	0	0
chr1	1066538	1066538	16	17	10	13	0.8125	0.823529	0.9	1	0.101731	0.66313	0.13834	0	1	1	0	0	1	0
chr1	10665391	10665391	36	23	18	10	0.972222	1	1	1	0.376454	0.825923	0.0169492	0	1	0	0	1	0	0
chr1	10665411	10665411	40	12	26	12	0.95	0.916667	0.961538	1	0.462539	0.929685	0.0313765	0	1	0	0	1	0	0
chr1	10665426	10665426	40	12	26	12	0.9	0.916667	1	1	0.0169692	0.340694	0.0961538	0	1	0	0	1	0	0
chr1	10665437	10665437	20	13	13	27	1	1	1	0.962963	0.270421	0.737149	-0.025	0	1	0	0	1	0	0
chr1	10665491	10665491	15	13	13	15	1	0.846154	1	1	0.0915629	0.647453	0.0714286	0	1	0	0	1	0	0
chr1	10665522	10665522	17	10	19	10	1	1	0.947368	1	0.248266	0.737149	-0.0344828	0	1	0	0	1	0	0
chr1	10665530	10665530	17	10	19	10	0.882353	1	1	1	0.0833822	0.632954	0.0740741	0	1	0	0	1	0	0
chr1	10665546	10665546	17	10	19	10	0.941176	1	1	1	0.223999	0.737149	0.037037	0	1	0	0	1	0	0
chr1	10665552	10665552	17	10	19	10	0.882353	1	0.947368	1	0.507965	0.929685	0.0395913	0	1	0	0	1	0	0
chr1	10665559	10665559	17	10	19	10	0.882353	1	1	1	0.0833822	0.632954	0.0740741	0	1	0	0	1	0	0
chr1	1066593	1066593	23	18	12	16	0.521739	0.666667	0.916667	0.75	0.0344235	0.466966	0.236063	0	1	1	0	0	1	0
chr1	10665973	10665973	11	16	14	13	0.909091	0.9375	0.928571	0.846154	0.637699	0.929685	-0.037037	0	0	1	0	0	1	0
chr1	10666027	10666027	11	16	14	13	1	1	0.928571	1	0.235861	0.737149	-0.037037	0	0	1	0	0	1	0
chr1	10666054	10666054	12	13	21	10	0.583333	0.692308	0.952381	0.9	0.00472004	0.166612	0.295484	0	0	1	0	0	1	0
chr1	10666119	10666119	12	13	21	10	0.833333	0.769231	0.952381	1	0.0385522	0.48953	0.167742	0	0	1	0	0	1	0
chr1	10666543	10666543	11	38	23	32	0.909091	0.973684	0.956522	1	0.48888	0.929685	0.0226345	0	0	1	0	0	1	0
chr1	10666558	10666558	11	22	12	14	0.909091	0.954545	0.916667	1	0.697179	0.929685	0.0221445	0	0	1	0	0	1	0
chr1	10666563	10666563	11	22	12	14	0.909091	0.818182	1	1	0.0129708	0.297496	0.151515	0	0	1	0	0	1	0
chr1	10666568	10666568	11	22	12	14	0.909091	0.954545	0.916667	1	0.697179	0.929685	0.0221445	0	0	1	0	0	1	0
chr1	10666573	10666573	11	22	12	14	0.909091	1	0.916667	1	0.863962	0.929685	-0.00815851	0	0	1	0	0	1	0
chr1	10666576	10666576	11	34	12	25	0.909091	1	0.916667	0.96	0.44412	0.911124	-0.0318318	0	0	1	0	0	1	0
chr1	10666596	10666596	29	25	14	21	0.896552	0.96	1	0.952381	0.341124	0.782852	0.0455026	0	0	1	0	0	1	0
chr1	10666610	10666610	29	25	14	21	0.931034	0.92	1	1	0.0424146	0.509212	0.0740741	0	0	1	0	0	1	0
chr1	10666623	10666623	29	13	14	10	0.931034	1	0.928571	0.8	0.264095	0.737149	-0.077381	0	0	1	0	0	1	0
chr1	10667545	10667545	52	23	22	13	0.942308	1	1	0.923077	0.760689	0.929685	0.0114286	0	0	1	0	0	1	0
chr1	10667570	10667570	48	22	11	13	0.979167	0.954545	1	0.846154	0.283236	0.73838	-0.0547619	0	0	1	0	0	0	1
chr1	10667573	10667573	31	12	11	13	1	0.916667	0.909091	1	0.677402	0.929685	-0.0184109	0	0	1	0	0	0	1
chr1	10667873	10667873	17	16	19	17	0.647059	0.8125	0.947368	0.705882	0.285307	0.738662	0.106061	0	0	1	0	0	0	1
chr1	10667901	10667901	35	16	33	30	0.857143	0.75	0.878788	0.866667	0.462069	0.929685	0.0494865	0	0	1	0	0	0	1
chr1	10667918	10667918	38	15	14	26	0.868421	0.933333	1	0.884615	0.532547	0.929685	0.0382075	0	0	1	0	0	0	1
chr1	10667942	10667942	38	16	14	26	0.921053	0.9375	1	0.923077	0.632873	0.929685	0.0240741	0	0	1	0	0	0	1
chr1	10667982	10667982	20	16	12	28	0.9	1	0.916667	1	0.49211	0.929685	0.0305556	0	0	1	0	0	0	1
chr1	10668084	10668084	10	15	15	20	0.8	0.8	0.533333	0.7	0.146935	0.737149	-0.171429	0	0	1	0	0	0	1
chr1	10668093	10668093	28	42	30	43	0.964286	0.785714	0.933333	1	0.00972889	0.255161	0.11546	0	0	1	0	0	0	1
chr1	10668141	10668141	18	27	15	23	0.944444	0.925926	1	1	0.0522451	0.548335	0.0666667	0	0	1	0	0	0	1
chr1	10668145	10668145	18	27	15	23	0.944444	1	1	1	0.266505	0.737149	0.0222222	0	0	1	0	0	0	1
chr1	10669145	10669145	42	12	25	12	0.97619	1	1	1	0.305195	0.748105	0.0185185	0	0	1	0	0	0	1
chr1	10669153	10669153	42	12	25	12	0.97619	1	0.96	1	0.787486	0.929685	-0.00850851	0	0	1	0	0	0	1
chr1	10669159	10669159	23	21	13	12	0.826087	1	0.923077	1	0.413017	0.872156	0.0509091	0	0	1	0	0	0	1
chr1	10669239	10669239	16	20	11	19	0.5625	0.5	0.727273	0.947368	0.00240833	0.108117	0.338889	0	0	1	0	0	0	1
chr1	10669282	10669282	16	20	11	19	0.5	0.45	0.818182	0.894737	0.000537	0.0377298	0.394444	0	0	1	0	0	0	1
chr1	10669821	10669821	31	27	10	13	0.870968	1	0.9	0.923077	0.78353	0.929685	-0.017991	0	0	1	0	0	0	1
chr1	10669843	10669843	13	13	10	13	1	0.923077	1	1	0.256812	0.737149	0.0384615	0	0	1	0	0	0	1
chr1	10672058	10672058	11	35	45	28	0.818182	0.257143	0.6	0.5	0.069475	0.603482	0.170339	0	0	1	0	0	0	1
chr1	10672102	10672102	11	15	20	12	1	0.933333	1	1	0.202213	0.737149	0.0384615	0	0	1	0	0	0	1
chr1	10672115	10672115	11	15	20	12	0.909091	1	0.9	1	0.67731	0.929685	-0.0240385	0	0	1	0	0	0	1
chr1	1067239	1067239	11	17	12	14	0.909091	0.941176	0.916667	0.928571	0.938617	0.929685	-0.00549451	0	0	1	0	0	1	0
chr1	1067284	1067284	11	30	26	28	0.909091	0.9	0.961538	1	0.0831348	0.632814	0.0790425	0	0	1	0	1	0	0
chr1	1067287	1067287	23	35	29	41	0.956522	1	0.862069	0.926829	0.0395869	0.496095	-0.0827586	0	0	1	0	1	0	0
chr1	1067308	1067308	12	29	17	27	1	0.896552	0.823529	0.888889	0.33919	0.780829	-0.0631929	0	0	1	0	1	0	0
chr1	1067310	1067310	12	18	17	27	1	0.944444	0.823529	0.888889	0.113099	0.682349	-0.10303	0	0	1	0	1	0	0
chr1	1067318	1067318	12	18	17	27	1	1	0.941176	0.888889	0.0378007	0.486068	-0.0909091	0	0	1	0	1	0	0
chr1	1067323	1067323	12	18	17	27	0.916667	0.944444	0.941176	0.925926	0.979647	0.929685	-0.00151515	0	0	1	0	1	0	0
chr1	1067326	1067326	12	18	17	27	1	1	0.941176	0.888889	0.0378007	0.486068	-0.0909091	0	0	1	0	1	0	0
chr1	1067353	1067353	30	31	31	27	1	0.967742	0.903226	0.925926	0.0705878	0.606303	-0.0698135	0	0	1	0	1	0	0
chr1	1067358	1067358	38	13	14	14	0.947368	0.846154	0.785714	0.928571	0.373299	0.821804	-0.0644258	0	0	1	0	1	0	0
chr1	1067360	1067360	38	13	14	14	0.868421	0.846154	0.785714	1	0.697022	0.929685	0.030112	0	0	1	0	1	0	0
chr1	1067365	1067365	38	13	14	14	0.947368	1	0.857143	1	0.540773	0.929685	-0.0322129	0	0	1	0	1	0	0
chr1	1067367	1067367	38	13	14	14	0.921053	0.846154	0.857143	0.928571	0.898288	0.929685	-0.00910364	0	0	1	0	1	0	0
chr1	1067372	1067372	38	13	14	14	0.868421	0.692308	0.785714	1	0.400682	0.856687	0.0693277	0	0	1	0	1	0	0
chr1	1067374	1067374	38	13	14	14	0.947368	0.846154	0.785714	1	0.671266	0.929685	-0.0287115	0	0	1	0	1	0	0
chr1	10674236	10674236	10	20	20	19	1	0.95	1	0.947368	0.850858	0.929685	0.00769231	0	0	1	0	0	0	1
chr1	10674351	10674351	26	18	37	30	0.961538	0.944444	0.918919	1	0.986557	0.929685	0.000678426	0	0	1	0	0	0	1
chr1	10674371	10674371	38	18	39	26	0.973684	1	0.974359	0.961538	0.644778	0.929685	-0.0129121	0	0	1	0	0	0	1
chr1	10674374	10674374	38	18	39	26	0.894737	0.944444	1	1	0.00479491	0.168202	0.0892857	0	0	1	0	0	0	1
chr1	10674395	10674395	38	18	39	26	0.921053	1	0.948718	1	0.529967	0.929685	0.0228022	0	0	1	0	0	0	1
chr1	10674404	10674404	38	18	39	26	0.973684	0.944444	0.948718	0.961538	0.772639	0.929685	-0.0104396	0	0	1	0	0	0	1
chr1	10674415	10674415	31	30	17	28	1	0.833333	1	1	0.0168924	0.340243	0.0819672	0	0	1	0	0	0	1
chr1	10674437	10674437	26	29	23	28	0.923077	0.931034	0.956522	0.964286	0.450808	0.919301	0.0335116	0	0	1	0	0	0	1
chr1	10674458	10674458	27	29	23	28	0.925926	0.758621	0.956522	0.928571	0.0876895	0.640114	0.101891	0	0	1	0	0	0	1
chr1	10674500	10674500	16	17	23	27	0.8125	0.882353	0.695652	0.925926	0.733169	0.929685	-0.0284848	0	0	1	0	0	0	1
chr1	10676249	10676249	34	19	14	10	0.970588	1	0.857143	1	0.197198	0.737149	-0.0644654	0	0	1	0	0	0	1
chr1	10676661	10676661	18	13	10	18	0.722222	1	0.9	0.944444	0.278238	0.737149	0.0898618	0	0	1	0	0	0	1
chr1	10676696	10676696	28	13	21	24	0.892857	0.769231	0.809524	0.916667	0.862019	0.929685	0.0130081	0	0	1	0	0	0	1
chr1	10676846	10676846	21	31	31	10	0.904762	0.903226	0.870968	0.8	0.458592	0.928778	-0.0501876	0	0	1	0	0	0	1
chr1	10676870	10676870	46	19	32	12	0.913043	1	0.96875	1	0.320404	0.761212	0.0388112	0	0	1	0	0	0	1
chr1	10678477	10678477	24	11	10	13	0.916667	0.454545	0.9	0.923077	0.146715	0.737149	0.141615	0	0	1	0	0	0	1
chr1	10678488	10678488	50	11	21	13	1	0.909091	0.952381	1	0.678134	0.929685	-0.0130183	0	0	1	0	0	0	1
chr1	10678494	10678494	50	11	21	13	0.98	1	1	0.846154	0.269804	0.737149	-0.0424301	0	0	1	0	0	0	1
chr1	10678496	10678496	50	11	21	13	0.94	1	0.857143	1	0.462003	0.929685	-0.039055	0	0	1	0	0	0	1
chr1	10678506	10678506	50	11	21	13	0.96	1	0.904762	0.923077	0.258225	0.737149	-0.0554484	0	0	1	0	0	0	1
chr1	10678560	10678560	27	34	31	27	1	1	0.935484	1	0.0879942	0.64043	-0.0344828	0	0	1	0	0	0	1
chr1	10678566	10678566	27	34	31	27	0.962963	0.970588	0.935484	0.962963	0.605962	0.929685	-0.0189373	0	0	1	0	0	0	1
chr1	10678574	10678574	27	34	31	27	0.925926	0.970588	0.967742	0.962963	0.688415	0.929685	0.0146976	0	0	1	0	0	0	1
chr1	10678586	10678586	13	21	16	27	1	1	0.9375	0.962963	0.123488	0.700632	-0.0465116	0	0	1	0	0	0	1
chr1	10678588	10678588	13	21	16	27	1	0.952381	1	1	0.198748	0.737149	0.0294118	0	0	1	0	0	0	1
chr1	10678591	10678591	13	21	16	27	1	0.952381	0.9375	0.962963	0.696632	0.929685	-0.0170999	0	0	1	0	0	0	1
chr1	1067904	1067904	16	14	20	18	0.9375	0.928571	0.65	0.944444	0.0842725	0.63465	-0.14386	0	1	1	0	1	0	0
chr1	106791524	106791524	15	13	14	13	1	0.923077	1	1	0.242137	0.737149	0.0357143	0	0	0	1	0	0	1
chr1	106791531	106791531	15	28	26	23	1	0.964286	1	1	0.215557	0.737149	0.0232558	0	0	0	1	0	0	1
chr1	106791548	106791548	15	28	26	23	1	0.857143	0.961538	0.956522	0.30939	0.751057	0.0522069	0	0	0	1	0	0	1
chr1	106791556	106791556	15	28	26	23	0.933333	0.964286	0.884615	0.956522	0.491094	0.929685	-0.035121	0	0	0	1	0	0	1
chr1	1067919	1067919	16	14	20	18	0.8125	0.857143	0.75	0.944444	0.922362	0.929685	0.00877193	0	1	1	0	1	0	0
chr1	1067923	1067923	16	14	20	18	0.8125	0.928571	0.8	0.888889	0.775742	0.929685	-0.0245614	0	1	1	0	1	0	0
chr1	1067935	1067935	16	25	39	18	0.75	0.96	0.769231	0.944444	0.463619	0.929685	-0.0534874	0	1	1	0	1	0	0
chr1	1067937	1067937	16	25	39	18	0.8125	0.92	0.615385	0.944444	0.0524805	0.549156	-0.158751	0	1	1	0	1	0	0
chr1	10679426	10679426	14	11	26	38	1	1	1	0.973684	0.415174	0.874736	-0.015625	0	0	1	0	0	0	1
chr1	1067943	1067943	16	24	39	18	0.8125	0.833333	0.717949	0.944444	0.662837	0.929685	-0.0355263	0	1	1	0	1	0	0
chr1	10679466	10679466	14	11	16	14	0.714286	0.818182	0.5	0.714286	0.204401	0.737149	-0.16	0	0	1	0	0	0	1
chr1	10679480	10679480	14	11	16	14	0.857143	0.818182	0.9375	0.928571	0.267825	0.737149	0.0933333	0	0	1	0	0	0	1
chr1	1067970	1067970	16	25	39	18	0.875	0.92	0.692308	0.944444	0.0833413	0.632954	-0.130509	0	1	1	0	1	0	0
chr1	10679774	10679774	20	23	25	27	0.05	0	0.16	0	0.224742	0.737149	0.0536673	0	0	1	0	0	0	1
chr1	10679844	10679844	12	16	14	10	0.75	0.6875	0.714286	0.4	0.322428	0.762834	-0.130952	0	0	1	0	0	0	1
chr1	106799158	106799158	10	11	22	10	0.8	0.636364	0.772727	0.9	0.40685	0.865151	0.0982143	0	0	0	1	0	0	1
chr1	10681536	10681536	30	19	18	12	0.9	0.894737	1	1	0.0256209	0.413365	0.102041	0	0	1	0	0	0	1
chr1	106816880	106816880	17	22	19	15	0.882353	0.772727	1	0.733333	0.458141	0.928291	0.0618401	1	0	0	0	0	0	1
chr1	10682289	10682289	17	26	24	25	0.588235	0.192308	0.625	0.76	0.000833604	0.0518977	0.34504	0	0	1	0	0	0	1
chr1	10682294	10682294	17	26	25	25	0.294118	0.384615	0.8	0.76	2.00307e-05	0.00307653	0.431163	0	0	1	0	0	0	1
chr1	10682310	10682310	17	26	25	25	0.588235	0.230769	0.72	0.64	0.00278098	0.118947	0.307907	0	0	1	0	0	0	1
chr1	10682323	10682323	17	26	25	25	0.588235	0.5	0.72	0.88	0.00611785	0.19485	0.265116	0	0	1	0	0	0	1
chr1	10685634	10685634	23	21	22	15	0.956522	0.952381	1	0.933333	0.657888	0.929685	0.0184275	0	0	1	0	0	0	1
chr1	10685670	10685670	23	21	22	26	1	0.904762	1	1	0.0833202	0.632954	0.0454545	0	0	1	0	0	0	1
chr1	1068570	1068570	28	32	38	34	0.0357143	0	0	0	0.207887	0.737149	-0.0166667	1	1	0	0	1	0	0
chr1	10685804	10685804	25	29	43	34	0.72	0.655172	0.906977	0.764706	0.0321017	0.454156	0.158971	0	0	1	0	0	0	1
chr1	10685865	10685865	10	28	33	35	0.9	1	1	0.971429	0.679816	0.929685	0.0116099	0	0	1	0	0	0	1
chr1	1068589	1068589	13	19	28	24	0	0	0	0.0416667	0.325542	0.765768	0.0192308	1	1	0	0	1	0	0
chr1	106859199	106859199	23	22	15	11	0.956522	0.909091	1	0.818182	0.871443	0.929685	-0.0102564	0	0	0	1	0	0	1
chr1	10686947	10686947	15	27	23	20	0.866667	0.962963	1	0.9	0.624499	0.929685	0.0249169	0	0	1	0	0	0	1
chr1	10687014	10687014	22	27	35	33	0.772727	0.851852	0.914286	1	0.0139043	0.307918	0.139556	0	0	1	0	0	0	1
chr1	10687050	10687050	21	13	37	23	0.952381	0.923077	0.972973	0.956522	0.563825	0.929685	0.0254902	0	0	1	0	0	0	1
chr1	10687094	10687094	34	23	30	22	1	1	0.966667	0.954545	0.0831915	0.632814	-0.0384615	0	0	1	0	0	0	1
chr1	10687109	10687109	34	23	29	22	0.911765	1	0.931034	0.954545	0.888547	0.929685	-0.00619195	0	0	1	0	0	0	1
chr1	10687144	10687144	24	23	14	22	0.875	1	0.928571	0.954545	0.874835	0.929685	0.00827423	0	0	1	0	0	0	1
chr1	10687495	10687495	14	14	17	18	1	1	1	0.888889	0.121064	0.696066	-0.0571429	0	0	1	0	0	0	1
chr1	10687519	10687519	14	14	17	18	0.928571	1	0.941176	0.944444	0.687856	0.929685	-0.0214286	0	0	1	0	0	0	1
chr1	10688061	10688061	36	32	17	29	0.722222	0.6875	0.941176	0.965517	0.000312142	0.0253113	0.250639	0	0	1	0	0	0	1
chr1	10688070	10688070	26	16	17	15	0.192308	0.1875	0.941176	0.733333	6.32755e-09	3.76368e-06	0.653274	0	0	1	0	0	0	1
chr1	10688236	10688236	13	32	11	41	0.769231	0.84375	1	0.902439	0.130957	0.714662	0.100855	0	0	1	0	0	0	1
chr1	10688258	10688258	13	16	11	25	0.769231	0.6875	0.909091	0.96	0.0127636	0.29509	0.220307	0	0	1	0	0	0	1
chr1	10688295	10688295	29	26	11	37	0.0689655	0.0769231	0.636364	0.432432	1.33046e-06	0.00033894	0.406439	0	0	1	0	0	0	1
chr1	10688688	10688688	15	40	28	14	0.4	0.425	0.642857	0.857143	0.00333802	0.133856	0.296104	0	0	1	0	0	0	1
chr1	10688723	10688723	36	43	45	25	0.0555556	0.0232558	0.2	0.12	0.00563453	0.185235	0.133454	0	0	1	0	0	0	1
chr1	10688771	10688771	21	35	45	24	0.904762	0.857143	0.955556	0.833333	0.489722	0.929685	0.0380435	0	0	1	0	0	0	1
chr1	10689880	10689880	11	28	21	18	1	0.892857	1	0.888889	0.642834	0.929685	0.025641	0	0	1	0	0	0	1
chr1	10689932	10689932	30	40	38	37	0.9	0.8	0.947368	0.972973	0.014472	0.314384	0.117143	0	0	1	0	0	0	1
chr1	10689952	10689952	29	28	35	31	0.793103	0.678571	0.885714	0.967742	0.00443053	0.159998	0.1874	0	0	1	0	0	0	1
chr1	10690022	10690022	33	37	33	35	0.636364	0.513514	0.757576	0.914286	0.000499767	0.0358259	0.266807	0	0	1	0	0	0	1
chr1	10690626	10690626	25	26	14	16	0.68	0.653846	0.642857	0.9375	0.191239	0.737149	0.133333	0	0	1	0	0	0	1
chr1	10690646	10690646	28	27	17	26	0.964286	0.962963	1	1	0.125842	0.705398	0.0363636	0	0	1	0	0	0	1
chr1	1069084	1069084	38	13	16	22	0.0263158	0	0	0	0.289471	0.73952	-0.0196078	1	1	0	0	1	0	0
chr1	1069111	1069111	38	13	16	22	0	0.0769231	0	0	0.289471	0.73952	-0.0196078	1	1	0	0	1	0	0
chr1	106917590	106917590	29	34	25	10	0.862069	0.911765	0.96	1	0.12273	0.699158	0.0825397	0	0	0	1	0	0	1
chr1	106917618	106917618	29	34	25	10	0.862069	0.970588	0.88	1	0.912696	0.929685	-0.00634921	0	0	0	1	0	0	1
chr1	106917623	106917623	29	34	25	10	1	0.941176	0.96	1	0.929991	0.929685	0.0031746	0	0	0	1	0	0	1
chr1	106917627	106917627	29	34	25	10	0.896552	0.941176	0.96	1	0.287273	0.739314	0.0507937	0	0	0	1	0	0	1
chr1	106917634	106917634	29	34	25	10	0.965517	0.764706	0.64	0.7	0.0231246	0.394629	-0.2	0	0	0	1	0	0	1
chr1	106917648	106917648	15	13	13	10	0.866667	0.846154	1	1	0.0242667	0.403306	0.142857	0	0	0	1	0	0	1
chr1	10692693	10692693	27	21	23	35	0.925926	1	1	0.885714	0.540032	0.929685	-0.0272989	0	0	1	0	0	1	0
chr1	10692700	10692700	41	14	17	22	0.902439	1	1	0.863636	0.939229	0.929685	-0.0041958	0	0	1	0	0	1	0
chr1	10692735	10692735	31	14	17	12	0.870968	1	1	1	0.0422394	0.508802	0.0888889	0	0	1	0	0	1	0
chr1	10693161	10693161	12	34	13	32	0.75	0.911765	0.923077	0.96875	0.138868	0.730065	0.0859903	0	0	1	0	0	1	0
chr1	1069380	1069380	38	41	45	53	0	0.0243902	0	0	0.203028	0.737149	-0.0126582	1	0	0	0	1	0	0
chr1	10694085	10694085	18	22	10	17	0	0.0454545	0	0	0.307395	0.74888	-0.025	1	0	1	0	1	0	0
chr1	10694115	10694115	19	22	28	22	0	0.0454545	0	0.0454545	0.887249	0.929685	-0.00439024	1	0	1	0	1	0	0
chr1	10694118	10694118	19	22	28	22	0	0	0.0357143	0	0.271971	0.737149	0.02	1	0	1	0	1	0	0
chr1	10694193	10694193	50	23	28	28	0	0.0434783	0	0	0.284662	0.738662	-0.0136986	1	0	1	0	1	0	0
chr1	10694214	10694214	50	23	28	28	0	0.0434783	0	0	0.284662	0.738662	-0.0136986	1	0	1	0	1	0	0
chr1	10694228	10694228	50	23	28	28	0	0	0.0357143	0	0.195042	0.737149	0.0178571	1	0	1	0	1	0	0
chr1	10694233	10694233	50	23	28	28	0	0.0434783	0	0	0.284662	0.738662	-0.0136986	1	0	1	0	1	0	0
chr1	1069429	1069429	14	40	29	22	0	0	0	0.0454545	0.227815	0.737149	0.0196078	1	0	0	0	1	0	0
chr1	1069447	1069447	37	51	46	39	0	0.0196078	0.0217391	0	0.980319	0.929685	0.00040107	1	0	0	0	1	0	0
chr1	10694471	10694471	18	27	22	21	0	0.037037	0	0	0.244871	0.737149	-0.0222222	1	1	1	0	1	0	0
chr1	10694475	10694475	18	26	22	21	0.0555556	0	0	0	0.240989	0.737149	-0.0227273	1	1	1	0	1	0	0
chr1	10694502	10694502	48	32	35	33	0	0.03125	0	0	0.266214	0.737149	-0.0125	1	0	1	0	1	0	0
chr1	10694542	10694542	22	14	11	13	0	0	0	0.0769231	0.172847	0.737149	0.0416667	1	0	1	0	1	0	0
chr1	1069461	1069461	37	51	46	38	0	0	0	0.0263158	0.230223	0.737149	0.0119048	1	0	0	0	1	0	0
chr1	1069467	1069467	36	51	46	39	0.0277778	0	0	0.025641	0.986803	0.929685	0.000270453	1	0	0	0	1	0	0
chr1	1069470	1069470	37	51	46	39	0.0540541	0.0196078	0.0217391	0.0512821	0.965513	0.929685	0.00120321	1	0	0	0	1	0	0
chr1	10694754	10694754	38	13	28	16	0	0.0769231	0	0.0625	0.916006	0.929685	0.00311943	1	0	1	0	1	0	0
chr1	1069477	1069477	35	50	43	35	0	0	0.0232558	0.0285714	0.084547	0.63506	0.025641	1	0	0	0	1	0	0
chr1	10694776	10694776	47	25	32	34	0	0	0.03125	0	0.22328	0.737149	0.0151515	1	0	1	0	1	0	0
chr1	10694827	10694827	42	39	31	30	0	0.025641	0.0322581	0	0.840211	0.929685	0.00404776	1	0	1	0	1	0	0
chr1	10694834	10694834	49	44	32	32	0	0	0	0.03125	0.179224	0.737149	0.015625	1	0	1	0	1	0	0
chr1	1069484	1069484	23	29	31	17	0	0.0344828	0	0	0.2511	0.737149	-0.0192308	1	0	0	0	1	0	0
chr1	10694861	10694861	49	44	32	32	0.0204082	0	0	0	0.305116	0.748105	-0.0107527	1	0	1	0	1	0	0
chr1	10694869	10694869	49	44	32	32	0.0204082	0	0	0	0.305116	0.748105	-0.0107527	1	0	1	0	1	0	0
chr1	10695253	10695253	16	25	27	20	0	0	0.0740741	0	0.110344	0.67714	0.0425532	1	0	1	0	1	0	0
chr1	10695265	10695265	16	25	27	20	0.0625	0.04	0	0.05	0.476217	0.929685	-0.0275039	1	0	1	0	1	0	0
chr1	10695281	10695281	33	42	43	41	0.0909091	0.119048	0.0930233	0.0243902	0.278111	0.737149	-0.0471429	1	0	1	0	1	0	0
chr1	10695284	10695284	33	42	44	41	0	0.0714286	0	0.0487805	0.550038	0.929685	-0.0164706	1	0	1	0	1	0	0
chr1	10695309	10695309	33	41	43	41	0	0.0487805	0.0465116	0.0487805	0.494135	0.929685	0.020592	1	0	1	0	1	0	0
chr1	10695338	10695338	17	17	17	20	0.117647	0.176471	0.0588235	0.05	0.184025	0.737149	-0.0930048	1	0	1	0	1	0	0
chr1	10695491	10695491	19	37	12	25	0.631579	0.540541	0.5	0.52	0.58296	0.929685	-0.0579151	1	0	1	0	0	1	0
chr1	10695508	10695508	22	42	18	32	0.772727	0.928571	0.944444	0.8125	0.814447	0.929685	-0.015	1	0	1	0	0	1	0
chr1	10695557	10695557	22	24	18	17	0.318182	0.416667	0.5	0.529412	0.192672	0.737149	0.14472	1	0	1	0	0	1	0
chr1	1069569	1069569	17	13	18	11	0	0	0	0.0909091	0.230411	0.737149	0.0344828	1	0	0	0	1	0	0
chr1	1069573	1069573	17	13	18	11	0	0.153846	0	0	0.0958553	0.649601	-0.0666667	1	0	0	0	1	0	0
chr1	1069591	1069591	17	13	18	11	0	0.230769	0.0555556	0	0.306031	0.748105	-0.0655172	1	0	0	0	1	0	0
chr1	1069599	1069599	17	13	18	11	0.117647	0	0	0	0.0958553	0.649601	-0.0666667	1	0	0	0	1	0	0
chr1	1069601	1069601	17	13	18	11	0.117647	0	0	0	0.0958553	0.649601	-0.0666667	1	0	0	0	1	0	0
chr1	1069603	1069603	17	13	18	11	0.0588235	0	0.222222	0.0909091	0.0665357	0.595474	0.13908	1	0	0	0	1	0	0
chr1	1069682	1069682	15	17	18	14	0	0	0.0555556	0	0.236361	0.737149	0.03125	1	0	0	0	1	0	0
chr1	1069720	1069720	21	21	16	21	0.0952381	0.0952381	0	0.238095	0.577931	0.929685	0.039897	1	0	0	0	1	0	0
chr1	1069778	1069778	43	41	32	40	0.930233	0.97561	1	0.975	0.214588	0.737149	0.0337302	1	0	0	0	1	0	0
chr1	1069790	1069790	22	20	16	19	0.954545	0.9	0.9375	1	0.385848	0.837769	0.0428571	1	0	0	0	1	0	0
chr1	1069800	1069800	22	20	16	19	0.863636	1	1	0.947368	0.385848	0.837769	0.0428571	1	0	0	0	1	0	0
chr1	1069810	1069810	48	39	16	19	0.791667	0.74359	0.9375	0.894737	0.050368	0.541256	0.144171	1	0	0	0	1	0	0
chr1	106987469	106987469	17	24	19	18	0.764706	0.958333	0.894737	1	0.286255	0.739238	0.0678972	0	0	0	1	0	0	1
chr1	106992619	106992619	22	13	15	13	0.954545	1	0.866667	0.923077	0.199591	0.737149	-0.0785714	0	0	0	1	0	0	1
chr1	106992623	106992623	36	13	15	23	0.916667	1	1	1	0.060362	0.577621	0.0612245	0	0	0	1	0	0	1
chr1	106992631	106992631	36	13	15	23	0.972222	0.923077	1	1	0.126675	0.70675	0.0408163	0	0	0	1	0	0	1
chr1	106992635	106992635	36	13	15	23	0.944444	1	1	0.956522	0.709709	0.929685	0.0145005	0	0	0	1	0	0	1
chr1	106992652	106992652	36	13	15	23	0.944444	1	1	1	0.126675	0.70675	0.0408163	0	0	0	1	0	0	1
chr1	107007317	107007317	11	16	15	11	1	1	0.933333	1	0.229434	0.737149	-0.0384615	0	0	0	1	0	0	1
chr1	107007346	107007346	11	16	15	26	1	1	0.933333	0.884615	0.040162	0.497245	-0.097561	0	0	0	1	0	0	1
chr1	107013578	107013578	13	15	16	19	0.769231	1	0.9375	0.842105	0.928492	0.929685	-0.00714286	0	0	0	1	0	0	1
chr1	107013622	107013622	13	15	16	19	1	1	0.9375	1	0.27564	0.737149	-0.0285714	0	0	0	1	0	0	1
chr1	107013627	107013627	13	15	16	19	0.923077	1	1	1	0.200044	0.737149	0.0357143	0	0	0	1	0	0	1
chr1	10701852	10701852	13	16	10	12	0.923077	0.8125	0.9	1	0.252053	0.737149	0.0924765	0	0	1	0	0	0	1
chr1	10701914	10701914	28	26	21	24	0.928571	1	0.952381	0.958333	0.852438	0.929685	-0.00740741	0	0	1	0	0	0	1
chr1	10701926	10701926	46	21	25	29	0.913043	0.761905	0.96	1	0.0128678	0.296096	0.11581	0	0	1	0	0	0	1
chr1	10701971	10701971	31	11	14	17	0.967742	0.909091	1	1	0.133386	0.719242	0.047619	0	0	1	0	0	0	1
chr1	10704342	10704342	22	19	17	14	0.772727	0.684211	0.882353	0.714286	0.456548	0.926432	0.0747443	0	0	1	0	0	1	0
chr1	10704373	10704373	37	34	28	14	1	0.941176	1	1	0.170323	0.737149	0.028169	0	0	1	0	0	1	0
chr1	107044724	107044724	12	16	10	13	1	0.9375	1	1	0.270216	0.737149	0.0357143	0	0	0	1	0	0	1
chr1	10704474	10704474	12	12	10	18	0.916667	1	1	0.944444	0.911528	0.929685	0.00595238	0	0	1	0	1	0	0
chr1	107044762	107044762	12	16	10	13	0.916667	1	1	1	0.270216	0.737149	0.0357143	0	0	0	1	0	0	1
chr1	107044764	107044764	12	15	10	13	0.916667	1	1	1	0.263602	0.737149	0.037037	0	0	0	1	0	0	1
chr1	107044768	107044768	12	15	10	13	1	0.933333	0.9	1	0.907919	0.929685	-0.00644122	0	0	0	1	0	0	1
chr1	10704480	10704480	12	12	10	18	0.916667	1	1	0.888889	0.642421	0.929685	-0.0297619	0	0	1	0	1	0	0
chr1	107044909	107044909	17	16	16	12	1	1	0.8125	1	0.0275572	0.426752	-0.107143	0	0	0	1	0	0	1
chr1	107044917	107044917	17	16	16	12	1	0.9375	1	1	0.26492	0.737149	0.030303	0	0	0	1	0	0	1
chr1	107044964	107044964	17	16	16	12	1	1	1	0.916667	0.209193	0.737149	-0.0357143	0	0	0	1	0	0	1
chr1	107044969	107044969	17	16	16	12	1	0.9375	0.875	1	0.457786	0.927896	-0.0411255	0	0	0	1	0	0	1
chr1	10704511	10704511	12	12	10	18	0.916667	0.833333	1	1	0.027577	0.426752	0.125	0	0	1	0	1	0	0
chr1	10704525	10704525	12	12	10	18	0.5	0.583333	0.6	0.666667	0.458471	0.928647	0.10119	0	0	1	0	1	0	0
chr1	10704535	10704535	32	27	10	29	0.90625	0.777778	0.5	0.896552	0.503765	0.929685	-0.0525858	0	0	1	0	1	0	0
chr1	10704556	10704556	40	25	12	22	1	0.96	1	0.863636	0.089696	0.644178	-0.0728507	0	0	1	0	1	0	0
chr1	10704579	10704579	20	10	12	11	0.7	0.8	0.5	0.454545	0.0572275	0.567087	-0.255072	0	0	1	0	1	0	0
chr1	10704614	10704614	12	11	15	10	0.833333	1	0.866667	1	0.930608	0.929685	0.00695652	0	0	1	0	1	0	0
chr1	10704621	10704621	12	11	15	10	0.916667	0.909091	0.866667	0.9	0.707036	0.929685	-0.0330435	0	0	1	0	1	0	0
chr1	10704626	10704626	12	11	15	10	0.833333	0.636364	0.466667	0.6	0.114546	0.684549	-0.21913	0	0	1	0	1	0	0
chr1	10704628	10704628	12	11	15	10	1	0.909091	0.866667	0.8	0.171779	0.737149	-0.116522	0	0	1	0	1	0	0
chr1	10704666	10704666	12	11	15	10	1	1	0.933333	1	0.249837	0.737149	-0.04	0	0	1	0	1	0	0
chr1	10704670	10704670	12	11	15	10	0.833333	0.636364	0.466667	0.7	0.192291	0.737149	-0.17913	0	0	1	0	1	0	0
chr1	10704676	10704676	12	11	15	27	0.75	0.636364	0.8	0.851852	0.203618	0.737149	0.137681	0	0	1	0	1	0	0
chr1	10704751	10704751	18	13	15	15	0.888889	0.923077	0.533333	1	0.145363	0.737149	-0.136559	0	0	1	0	1	0	0
chr1	10704771	10704771	18	13	15	15	0.777778	0.692308	0.333333	0.4	0.00281135	0.11986	-0.375269	0	0	1	0	1	0	0
chr1	10704779	10704779	38	25	30	15	0.578947	0.64	0.533333	0.8	0.841252	0.929685	0.0190476	0	0	1	0	1	0	0
chr1	10705080	10705080	38	28	33	12	0.921053	0.964286	0.969697	1	0.316853	0.757963	0.0383838	0	0	1	0	0	1	0
chr1	10705108	10705108	38	28	33	12	0.973684	1	0.939394	1	0.354922	0.799251	-0.0292929	0	0	1	0	0	1	0
chr1	10705122	10705122	17	16	22	12	1	1	1	0.916667	0.241577	0.737149	-0.0294118	0	0	1	0	0	1	0
chr1	107056747	107056747	16	16	16	21	0	0	0	0.047619	0.261824	0.737149	0.027027	1	1	0	0	1	0	0
chr1	107056754	107056754	16	16	16	21	0	0.0625	0	0	0.212581	0.737149	-0.03125	1	1	0	0	1	0	0
chr1	107057698	107057698	35	37	15	15	0	0.027027	0	0	0.402538	0.859349	-0.0138889	0	1	0	0	1	0	0
chr1	107057719	107057719	42	32	29	33	0.0238095	0	0.0689655	0	0.457378	0.927466	0.0187446	0	1	0	0	1	0	0
chr1	107057723	107057723	42	32	29	33	0	0	0	0.030303	0.208777	0.737149	0.016129	0	1	0	0	1	0	0
chr1	107057740	107057740	42	32	29	33	0.0238095	0	0	0.0909091	0.224725	0.737149	0.0348736	0	1	0	0	1	0	0
chr1	107057754	107057754	23	16	14	18	0.0434783	0	0.0714286	0.111111	0.210519	0.737149	0.068109	0	1	0	0	1	0	0
chr1	10705869	10705869	16	27	14	26	1	1	0.857143	0.961538	0.033878	0.464078	-0.075	0	0	1	0	0	1	0
chr1	10705901	10705901	16	17	14	12	0.875	1	1	0.916667	0.697179	0.929685	0.0221445	0	0	1	0	0	1	0
chr1	10705907	10705907	16	17	14	12	0.875	0.882353	0.857143	1	0.571891	0.929685	0.044289	0	0	1	0	0	1	0
chr1	10705920	10705920	16	37	14	33	0.875	0.918919	0.928571	0.969697	0.302109	0.746437	0.0517864	0	0	1	0	0	1	0
chr1	10706112	10706112	12	19	14	13	0.916667	0.947368	1	0.923077	0.633433	0.929685	0.0274791	0	0	1	0	0	1	0
chr1	10706130	10706130	12	19	14	13	1	0.894737	1	1	0.109049	0.674742	0.0645161	0	0	1	0	0	1	0
chr1	10706604	10706604	29	11	13	15	0.965517	1	0.923077	1	0.798423	0.929685	-0.0107143	0	0	1	0	0	1	0
chr1	10706709	10706709	25	29	20	36	0.88	0.862069	0.9	0.888889	0.7149	0.929685	0.0224868	0	0	1	0	0	1	0
chr1	10706732	10706732	37	16	33	33	1	1	0.969697	0.969697	0.122481	0.698725	-0.030303	0	0	1	0	0	1	0
chr1	10706778	10706778	12	14	13	27	0.75	0.785714	0.923077	0.962963	0.0287898	0.435027	0.180769	0	0	1	0	0	1	0
chr1	107068896	107068896	12	14	17	16	0.916667	0.928571	1	1	0.0665092	0.595474	0.0769231	0	0	0	1	0	0	1
chr1	107068906	107068906	13	15	29	26	1	1	0.862069	0.846154	0.00809856	0.229861	-0.145455	0	0	0	1	0	0	1
chr1	107068939	107068939	13	15	29	26	1	0.866667	1	0.961538	0.235823	0.737149	0.0532468	0	0	0	1	0	0	1
chr1	107068944	107068944	13	15	29	26	0.923077	0.933333	1	0.923077	0.492315	0.929685	0.0350649	0	0	0	1	0	0	1
chr1	107070581	107070581	24	33	32	17	0.916667	0.939394	0.96875	0.882353	0.852939	0.929685	0.00895095	0	0	0	1	0	0	1
chr1	10707061	10707061	24	13	12	14	0.958333	1	0.833333	0.928571	0.156882	0.737149	-0.0883576	0	0	1	0	0	0	1
chr1	10708569	10708569	15	15	14	12	0.933333	0.733333	0.928571	1	0.105188	0.668733	0.128205	0	0	1	0	0	0	1
chr1	10708648	10708648	18	17	14	16	0.277778	0.647059	0.857143	0.8125	0.00132001	0.0716357	0.37619	0	0	1	0	0	0	1
chr1	10709375	10709375	21	39	29	18	0.809524	0.820513	0.931034	0.888889	0.137547	0.727511	0.098227	0	0	1	0	0	0	1
chr1	10709395	10709395	21	18	31	18	0.904762	1	0.967742	1	0.427904	0.891146	0.0308739	0	0	1	0	0	0	1
chr1	10709416	10709416	21	18	31	18	1	0.944444	0.903226	0.944444	0.240154	0.737149	-0.0559916	0	0	1	0	0	0	1
chr1	10709427	10709427	21	18	31	18	0.904762	0.944444	0.870968	0.944444	0.682021	0.929685	-0.0251177	0	0	1	0	0	0	1
chr1	10709439	10709439	22	16	34	12	0.863636	0.9375	0.882353	0.75	0.522827	0.929685	-0.0469108	0	0	1	0	0	0	1
chr1	10709492	10709492	34	29	28	23	0.970588	0.965517	0.964286	1	0.683531	0.929685	0.0121382	0	0	1	0	0	0	1
chr1	10709513	10709513	13	27	13	26	0.923077	0.777778	1	1	0.00141053	0.074934	0.175	0	0	1	0	0	0	1
chr1	10709691	10709691	50	10	27	21	0.96	0.9	0.962963	1	0.411858	0.870648	0.0291667	0	0	1	0	0	0	1
chr1	10709735	10709735	37	27	26	11	1	0.925926	1	1	0.173988	0.737149	0.03125	0	0	1	0	0	0	1
chr1	10709745	10709745	31	30	29	25	0.967742	1	0.965517	1	0.930733	0.929685	-0.00212508	0	0	1	0	0	0	1
chr1	10709757	10709757	34	31	34	26	0.941176	0.967742	0.911765	1	0.919978	0.929685	-0.00384615	0	0	1	0	0	0	1
chr1	10709793	10709793	33	31	34	26	1	0.967742	1	0.961538	0.963307	0.929685	-0.00104167	0	0	1	0	0	0	1
chr1	10709813	10709813	13	14	18	15	0.923077	0.785714	0.944444	0.933333	0.260114	0.737149	0.0875421	0	0	1	0	0	0	1
chr1	10709934	10709934	38	13	10	23	0.921053	0.923077	1	0.956522	0.341259	0.783038	0.0481283	0	0	1	0	0	0	1
chr1	10709958	10709958	15	13	10	11	0.866667	0.923077	1	0.818182	0.891339	0.929685	0.0119048	0	0	1	0	0	0	1
chr1	10710987	10710987	25	38	21	32	0.96	1	0.904762	0.9375	0.107518	0.672333	-0.0595987	0	0	1	0	0	0	1
chr1	10711003	10711003	25	19	21	17	0.76	0.894737	0.952381	0.823529	0.322959	0.763248	0.076555	0	0	1	0	0	0	1
chr1	10711023	10711023	25	19	21	17	0.96	1	1	1	0.262464	0.737149	0.0227273	0	0	1	0	0	0	1
chr1	10711036	10711036	25	19	21	16	1	1	0.952381	0.9375	0.073889	0.613886	-0.0540541	0	0	1	0	0	0	1
chr1	10712627	10712627	11	11	26	12	0.909091	0.636364	0.961538	1	0.0129268	0.296876	0.200957	0	0	1	0	0	0	1
chr1	10712670	10712670	11	11	26	12	0.909091	0.909091	1	1	0.0420453	0.508202	0.0909091	0	0	1	0	0	0	1
chr1	10712863	10712863	12	12	16	13	1	0.833333	1	1	0.0708157	0.606735	0.0833333	0	0	1	0	0	0	1
chr1	10712887	10712887	12	12	16	13	1	0.75	0.875	0.923077	0.805672	0.929685	0.0215517	0	0	1	0	0	0	1
chr1	10712910	10712910	12	12	16	13	0.833333	0.666667	0.875	0.923077	0.1563	0.737149	0.146552	0	0	1	0	0	0	1
chr1	10712952	10712952	27	10	12	10	0.703704	0.8	1	0.9	0.0196416	0.366641	0.224816	0	0	1	0	0	0	1
chr1	10713602	10713602	14	34	18	18	1	1	0.944444	1	0.190897	0.737149	-0.0277778	0	0	1	0	0	0	1
chr1	1071364	1071364	14	20	13	11	0	0.15	0.538462	0.727273	8.60286e-06	0.0015621	0.536765	0	1	0	0	0	1	0
chr1	107140052	107140052	16	16	27	19	0	0	0.037037	0	0.302042	0.746334	0.0217391	1	1	0	0	0	1	0
chr1	107140100	107140100	26	29	41	31	0	0	0.0243902	0	0.28542	0.738662	0.0138889	1	1	0	0	0	1	0
chr1	107140106	107140106	16	29	41	31	0	0	0	0.0322581	0.32309	0.763445	0.0138889	1	1	0	0	0	1	0
chr1	107140129	107140129	13	14	33	24	0.230769	0.214286	0.030303	0	0.00203704	0.0966179	-0.204678	1	1	0	0	0	1	0
chr1	107140155	107140155	13	18	31	27	0	0	0	0.0740741	0.187486	0.737149	0.0344828	1	1	0	0	0	1	0
chr1	107140159	107140159	13	18	31	27	0	0	0	0.037037	0.353054	0.796858	0.0172414	1	1	0	0	0	1	0
chr1	107140164	107140164	13	18	31	27	0	0	0	0.0740741	0.187486	0.737149	0.0344828	1	1	0	0	0	1	0
chr1	107140176	107140176	13	18	31	27	0	0	0.0322581	0.037037	0.187486	0.737149	0.0344828	1	1	0	0	0	1	0
chr1	107140180	107140180	13	18	31	27	0	0	0.0322581	0.111111	0.0604335	0.577754	0.0689655	1	1	0	0	0	1	0
chr1	107140185	107140185	13	18	31	27	0	0.0555556	0.0645161	0.037037	0.664774	0.929685	0.0194661	1	1	0	0	0	1	0
chr1	107140196	107140196	25	38	12	35	0	0	0	0.0285714	0.1906	0.737149	0.0212766	1	1	0	0	0	1	0
chr1	107140386	107140386	24	13	11	11	0.0416667	0	0.0909091	0	0.709779	0.929685	0.0184275	1	0	1	0	1	0	0
chr1	107140397	107140397	24	13	11	10	0.0416667	0	0	0	0.340384	0.782158	-0.027027	1	0	1	0	1	0	0
chr1	107141202	107141202	11	12	12	10	0.0909091	0	0	0	0.242833	0.737149	-0.0434783	1	0	1	0	1	0	0
chr1	107141449	107141449	12	20	13	20	0	0	0	0.05	0.241656	0.737149	0.030303	1	1	1	0	1	0	0
chr1	107141471	107141471	34	43	41	36	0	0.0232558	0.0487805	0	0.556146	0.929685	0.012987	1	0	1	0	1	0	0
chr1	107141476	107141476	34	43	41	36	0	0	0.0243902	0	0.237928	0.737149	0.012987	1	0	1	0	1	0	0
chr1	107141490	107141490	34	43	41	36	0.0294118	0	0	0	0.237928	0.737149	-0.012987	1	0	1	0	1	0	0
chr1	107141495	107141495	34	43	41	36	0	0	0.0243902	0.0277778	0.0943287	0.649601	0.025974	1	0	1	0	1	0	0
chr1	107141504	107141504	22	23	28	16	0	0.0434783	0	0	0.240945	0.737149	-0.0222222	1	0	1	0	1	0	0
chr1	107141523	107141523	38	43	42	27	0	0.0232558	0	0	0.26584	0.737149	-0.0123457	1	0	1	0	1	0	0
chr1	107141543	107141543	16	19	14	11	0	0.0526316	0	0	0.296453	0.742475	-0.0285714	1	0	1	0	1	0	0
chr1	107141559	107141559	16	19	14	11	0	0	0.0714286	0	0.182799	0.737149	0.04	1	0	1	0	1	0	0
chr1	107141590	107141590	11	12	10	11	0	0.166667	0.1	0	0.60116	0.929685	-0.0393375	1	0	1	0	1	0	0
chr1	107141633	107141633	28	30	13	28	0	0	0	0.0357143	0.18245	0.737149	0.0243902	1	0	1	0	1	0	0
chr1	107141635	107141635	28	30	13	28	0.0714286	0.0666667	0.0769231	0.107143	0.609537	0.929685	0.0285955	1	0	1	0	1	0	0
chr1	107141645	107141645	28	29	13	28	0.0357143	0.0344828	0	0.0357143	0.758924	0.929685	-0.0106975	1	0	1	0	1	0	0
chr1	107141647	107141647	28	30	13	28	0.0357143	0	0.0769231	0	0.804744	0.929685	0.00714886	1	0	1	0	1	0	0
chr1	1071419	1071419	35	35	31	23	0.857143	0.885714	1	0.826087	0.31849	0.759424	0.0544974	0	1	0	0	0	1	0
chr1	1071426	1071426	21	26	34	12	0.952381	0.923077	0.911765	0.916667	0.672139	0.929685	-0.0231267	0	1	0	0	0	1	0
chr1	107148616	107148616	11	13	25	16	0.727273	0.846154	0.88	0.875	0.358454	0.803343	0.0863821	0	1	0	0	0	0	1
chr1	107148637	107148637	11	13	25	16	0.818182	0.923077	0.96	1	0.109193	0.675275	0.10061	0	1	0	0	0	0	1
chr1	1071609	1071609	23	31	27	31	0.391304	0.129032	0.0740741	0.322581	0.667417	0.929685	-0.0338442	0	1	0	0	0	1	0
chr1	10716386	10716386	45	38	25	29	0.0222222	0	0.04	0.0689655	0.142238	0.737149	0.0435074	0	0	1	0	0	0	1
chr1	10716428	10716428	17	26	10	23	0.0588235	0.0384615	0	0	0.127758	0.708647	-0.0465116	0	0	1	0	0	0	1
chr1	10717784	10717784	10	23	11	27	0.9	0.913043	1	1	0.029301	0.43794	0.0909091	0	0	1	0	0	0	1
chr1	10717806	10717806	10	11	11	13	0.9	0.909091	1	0.769231	0.750337	0.929685	-0.0297619	0	0	1	0	0	0	1
chr1	10717816	10717816	35	21	11	28	0.971429	1	0.909091	0.964286	0.363489	0.80963	-0.0334249	0	0	1	0	0	0	1
chr1	10717823	10717823	43	28	15	31	0.813953	0.892857	0.866667	0.935484	0.27196	0.737149	0.0679731	0	0	1	0	0	0	1
chr1	10717883	10717883	19	18	15	16	1	0.944444	0.933333	0.9375	0.45225	0.921209	-0.0374891	0	0	1	0	0	0	1
chr1	1071980	1071980	18	35	33	31	0.944444	0.971429	0.939394	0.870968	0.219578	0.737149	-0.0560142	0	1	0	0	1	0	0
chr1	1071998	1071998	18	21	22	19	0.888889	1	1	1	0.087066	0.639934	0.0512821	0	1	0	0	1	0	0
chr1	1072000	1072000	18	21	22	19	0.888889	0.857143	0.954545	1	0.0672848	0.59755	0.103815	0	1	0	0	1	0	0
chr1	1072010	1072010	18	21	22	19	0.944444	0.952381	1	1	0.087066	0.639934	0.0512821	0	1	0	0	1	0	0
chr1	1072019	1072019	18	21	22	19	0.777778	0.809524	0.818182	0.894737	0.488757	0.929685	0.0587867	0	1	0	0	1	0	0
chr1	1072025	1072025	18	21	22	19	0.722222	0.952381	0.954545	0.894737	0.25027	0.737149	0.0806754	0	1	0	0	1	0	0
chr1	1072043	1072043	19	17	13	21	0.894737	1	0.923077	1	0.585408	0.929685	0.0261438	0	1	0	0	1	0	0
chr1	1072047	1072047	39	17	24	35	0.794872	1	0.916667	0.942857	0.184997	0.737149	0.0750605	0	1	0	0	1	0	0
chr1	1072051	1072051	38	17	26	37	0.315789	0.235294	0.423077	0.459459	0.0838791	0.633877	0.153535	0	1	0	0	1	0	0
chr1	1072053	1072053	39	17	26	37	0.74359	0.823529	0.615385	0.864865	0.939085	0.929685	-0.00595238	0	1	0	0	1	0	0
chr1	1072057	1072057	39	17	26	37	0.769231	1	1	0.891892	0.0873283	0.640106	0.0972222	0	1	0	0	1	0	0
chr1	1072062	1072062	39	17	26	37	0.666667	0.764706	0.961538	0.864865	0.00361954	0.140973	0.208333	0	1	0	0	1	0	0
chr1	107206864	107206864	28	21	11	11	0.928571	1	0.909091	0.909091	0.414638	0.874122	-0.0500928	0	0	1	0	0	0	1
chr1	107206870	107206870	28	21	11	11	0.928571	0.904762	1	1	0.0796041	0.626537	0.0816327	0	0	1	0	0	0	1
chr1	1072083	1072083	39	17	26	37	0.666667	0.764706	0.961538	0.810811	0.0175693	0.346491	0.176587	0	1	0	0	1	0	0
chr1	1072089	1072089	39	17	26	37	0.794872	0.823529	0.961538	1	0.000517402	0.0367079	0.180556	0	1	0	0	1	0	0
chr1	1072095	1072095	39	17	26	37	0.846154	0.882353	1	0.972973	0.00592711	0.191382	0.126984	0	1	0	0	1	0	0
chr1	107210376	107210376	15	13	13	17	0.933333	1	1	0.882353	0.590861	0.929685	-0.0309524	0	0	1	0	0	0	1
chr1	10721040	10721040	14	16	10	29	0.857143	0.875	1	0.896552	0.44395	0.910906	0.0564103	0	0	1	0	0	0	1
chr1	1072236	1072236	34	20	21	16	1	1	1	0.9375	0.177775	0.737149	-0.027027	0	1	0	0	1	0	0
chr1	1072239	1072239	32	10	21	26	0.9375	1	0.952381	0.923077	0.739171	0.929685	-0.0162107	0	1	0	0	1	0	0
chr1	1072243	1072243	36	20	21	28	0.888889	1	1	0.928571	0.495196	0.929685	0.0306122	0	1	0	0	1	0	0
chr1	1072248	1072248	36	20	21	28	0.833333	0.9	1	0.928571	0.0652593	0.592224	0.102041	0	1	0	0	1	0	0
chr1	1072252	1072252	36	20	21	28	0.75	0.7	0.952381	0.785714	0.112276	0.680484	0.125	0	1	0	0	1	0	0
chr1	10722874	10722874	12	14	10	14	0.916667	1	1	0.928571	0.953941	0.929685	-0.00320513	0	0	1	0	0	0	1
chr1	10722929	10722929	24	12	16	10	0.916667	1	1	1	0.136015	0.724352	0.0555556	0	0	1	0	0	0	1
chr1	10722960	10722960	35	25	28	10	0.942857	0.92	1	0.9	0.354997	0.799347	0.0403509	0	0	1	0	0	0	1
chr1	10722976	10722976	12	30	30	19	0.833333	0.966667	0.966667	0.842105	0.855226	0.929685	-0.0102041	0	0	1	0	0	0	1
chr1	1072298	1072298	23	14	30	10	1	0.928571	1	0.9	0.955461	0.929685	0.00202703	0	1	0	0	0	1	0
chr1	1072318	1072318	23	14	30	10	0.869565	0.928571	1	1	0.0135141	0.303454	0.108108	0	1	0	0	0	1	0
chr1	1072325	1072325	23	21	25	19	0.913043	0.904762	0.84	0.947368	0.724737	0.929685	-0.0227273	0	1	0	0	0	1	0
chr1	107241994	107241994	10	13	12	12	0.9	0.923077	1	0.916667	0.522244	0.929685	0.0452899	0	0	1	0	0	0	1
chr1	107242052	107242052	27	35	23	30	0.962963	0.914286	0.913043	0.933333	0.8182	0.929685	-0.0109556	0	0	1	0	0	0	1
chr1	107242073	107242073	17	22	11	18	0.941176	1	1	0.944444	0.83188	0.929685	-0.00884173	0	0	1	0	0	0	1
chr1	1072517	1072517	13	19	21	15	0.923077	0.947368	0.904762	1	0.90339	0.929685	0.00694444	0	1	0	0	0	1	0
chr1	1072520	1072520	18	24	23	19	0.833333	0.916667	0.956522	1	0.077515	0.622131	0.0952381	0	1	0	0	0	1	0
chr1	10725361	10725361	11	17	14	24	0.818182	1	1	1	0.0608172	0.579347	0.0714286	0	0	1	0	0	0	1
chr1	1072537	1072537	18	24	23	19	0.888889	0.916667	1	0.894737	0.392597	0.846396	0.047619	0	1	0	0	0	1	0
chr1	1072561	1072561	29	36	23	36	0.862069	0.888889	1	0.972222	0.0150046	0.320481	0.106128	0	1	0	0	0	1	0
chr1	10726382	10726382	10	27	13	26	0.9	0.777778	1	0.961538	0.0146943	0.316896	0.163548	0	0	1	0	0	0	1
chr1	10726445	10726445	38	33	31	26	0.973684	0.969697	0.870968	1	0.263611	0.737149	-0.0420064	0	0	1	0	0	0	1
chr1	10726495	10726495	30	25	27	16	0.833333	0.96	0.925926	1	0.248457	0.737149	0.0625793	0	0	1	0	0	0	1
chr1	10726519	10726519	44	33	34	28	0.931818	0.969697	0.970588	0.964286	0.565399	0.929685	0.01969	0	0	1	0	0	0	1
chr1	1072652	1072652	11	18	13	18	0.818182	0.722222	0.769231	0.833333	0.65316	0.929685	0.0478309	0	0	1	0	0	1	0
chr1	10726524	10726524	44	33	34	28	0.931818	0.969697	0.970588	0.928571	0.923875	0.929685	0.00356096	0	0	1	0	0	0	1
chr1	10726558	10726558	27	20	20	12	0.962963	1	1	1	0.306126	0.748105	0.0212766	0	0	1	0	0	0	1
chr1	1072688	1072688	11	18	13	18	1	1	0.769231	1	0.0426367	0.509325	-0.0967742	0	0	1	0	0	1	0
chr1	1072690	1072690	11	18	13	18	1	0.944444	1	0.944444	0.961748	0.929685	0.00222469	0	0	1	0	0	1	0
chr1	1072711	1072711	24	29	13	31	0.833333	0.965517	0.769231	0.903226	0.516834	0.929685	-0.042024	0	0	1	0	0	1	0
chr1	1072739	1072739	36	31	18	26	0.444444	0.387097	0.555556	0.5	0.278462	0.737578	0.104817	0	0	1	0	0	1	0
chr1	1072779	1072779	35	30	32	14	0.828571	0.833333	0.875	0.928571	0.364548	0.810923	0.0605351	0	0	1	0	0	1	0
chr1	10727944	10727944	36	16	16	12	0.972222	0.9375	1	1	0.185796	0.737149	0.0384615	0	0	1	0	0	0	1
chr1	10727948	10727948	20	16	16	12	0.95	1	1	1	0.280832	0.738164	0.0277778	0	0	1	0	0	0	1
chr1	10727950	10727950	20	16	16	12	1	0.9375	0.9375	0.916667	0.413084	0.872156	-0.0436508	0	0	1	0	0	0	1
chr1	10727958	10727958	20	16	16	12	0.9	1	1	1	0.125161	0.703467	0.0555556	0	0	1	0	0	0	1
chr1	10727995	10727995	39	34	30	38	0.641026	0.794118	0.7	0.868421	0.259789	0.737149	0.0817889	0	0	1	0	0	0	1
chr1	10728004	10728004	39	34	30	38	0.948718	1	0.966667	1	0.597742	0.929685	0.0126914	0	0	1	0	0	0	1
chr1	10728020	10728020	19	18	14	26	1	1	1	0.961538	0.25023	0.737149	-0.025	0	0	1	0	0	0	1
chr1	10728031	10728031	19	18	14	26	1	0.944444	1	0.961538	0.955461	0.929685	0.00202703	0	0	1	0	0	0	1
chr1	1072814	1072814	39	39	17	38	0.846154	0.820513	1	0.947368	0.0124958	0.291984	0.130303	0	0	1	0	0	1	0
chr1	1072827	1072827	22	24	17	25	0.818182	0.833333	0.823529	0.72	0.455991	0.925649	-0.0641822	0	0	1	0	0	1	0
chr1	1072851	1072851	34	40	35	42	0.911765	0.95	0.971429	0.928571	0.685115	0.929685	0.0156195	0	0	1	0	0	1	0
chr1	1072855	1072855	34	40	35	42	0.882353	0.875	0.914286	0.97619	0.123058	0.699665	0.0696736	0	0	1	0	0	1	0
chr1	107287441	107287441	13	21	30	10	0.923077	0.857143	0.933333	1	0.286513	0.739269	0.0676471	0	0	1	0	0	0	1
chr1	10728778	10728778	22	33	30	18	1	0.909091	0.9	0.888889	0.347338	0.790031	-0.0496212	0	0	1	0	0	0	1
chr1	10728821	10728821	23	25	26	27	0.956522	0.96	1	0.962963	0.497741	0.929685	0.0227987	0	0	1	0	0	0	1
chr1	10728824	10728824	12	24	10	16	1	0.958333	1	1	0.294474	0.741457	0.0277778	0	0	1	0	0	0	1
chr1	10728863	10728863	26	27	20	27	1	0.888889	0.95	1	0.355706	0.80021	0.0353272	0	0	1	0	0	0	1
chr1	10728871	10728871	25	35	10	24	0.96	0.942857	1	1	0.0972857	0.656036	0.05	0	0	1	0	0	0	1
chr1	1072904	1072904	12	16	18	17	0.833333	0.8125	0.944444	1	0.0388405	0.491139	0.15	0	0	1	0	0	1	0
chr1	10729437	10729437	24	31	20	18	1	0.967742	0.95	1	0.79208	0.929685	-0.00813397	0	0	1	0	0	0	1
chr1	10729456	10729456	24	16	20	18	0.958333	0.9375	0.9	1	0.958004	0.929685	-0.00263158	0	0	1	0	0	0	1
chr1	10729776	10729776	19	14	12	23	0.842105	0.928571	0.833333	1	0.348474	0.7915	0.0640693	0	0	1	0	0	0	1
chr1	10730402	10730402	12	26	24	10	1	0.923077	0.875	0.9	0.316473	0.757625	-0.0650155	0	0	1	0	0	0	1
chr1	10730425	10730425	22	21	13	10	0.863636	0.952381	1	0.9	0.449654	0.918016	0.049545	0	0	1	0	0	0	1
chr1	10730974	10730974	14	20	15	16	1	0.95	1	0.9375	0.94711	0.929685	-0.0028463	0	0	1	0	0	0	1
chr1	10731011	10731011	14	20	15	16	1	1	1	0.9375	0.220988	0.737149	-0.0322581	0	0	1	0	0	0	1
chr1	1073248	1073248	24	15	16	10	0.833333	0.866667	1	1	0.0105914	0.266992	0.153846	0	0	1	0	0	1	0
chr1	1073262	1073262	24	15	16	10	0.75	0.866667	0.875	0.9	0.334805	0.775863	0.0897436	0	0	1	0	0	1	0
chr1	1073300	1073300	24	41	30	26	0.916667	0.97561	0.966667	0.961538	0.772639	0.929685	0.0104396	0	0	1	0	0	1	0
chr1	1073313	1073313	24	41	30	26	0.833333	0.926829	0.966667	0.961538	0.120194	0.694637	0.071978	1	0	1	0	0	1	0
chr1	10735303	10735303	25	23	23	20	0.48	0.521739	0.347826	0.55	0.579003	0.929685	-0.0581395	0	0	1	0	0	0	1
chr1	10735332	10735332	25	40	34	30	0.8	0.65	0.941176	0.933333	0.000411819	0.0310233	0.229808	0	0	1	0	0	0	1
[truncated: 63,536 more rows]

## Sheet: Methylome_region
Chromosome	Start	End	WT1 Coverage	WT2 Coverage	KO1 Coverage	KO2 Coverage	WT1 Fraction Methylated	WT2 Fraction Methylated	KO1 Fraction Methylated	KO2 Fraction Methylated	P-Value	Q-Value	Difference (KO minus WT)	prom	exon	intron	intergenic	CpGi	shores	other
chr1	1000001	1001000	4121	3485	3139	2757	0.00436787	0.00688666	0.0124243	0.00797969	0.00147708	0.00940091	0.00482404	1	1	0	0	1	0	0
chr1	100038001	100039000	1779	1480	1467	1400	0.00618325	0.00202703	0.00408998	0.00214286	0.457774	0.539258	-0.00115663	1	1	1	0	1	1	0
chr1	10004001	10005000	110	139	148	170	0.945455	0.942446	0.959459	0.970588	0.215199	0.35665	0.0216337	0	1	1	0	0	0	1
chr1	1001001	1002000	2307	2264	2250	1985	0.0169051	0.0225265	0.0422222	0.0342569	1.14739e-07	2.0671e-06	0.0187994	1	1	0	0	1	0	0
chr1	100132001	100133000	317	334	319	421	0	0.00299401	0	0.0023753	0.927776	0.747901	-0.000184747	1	1	1	0	1	1	0
chr1	100133001	100134000	278	310	248	284	0.00359712	0.00967742	0.016129	0.0176056	0.111318	0.238694	0.0101146	1	1	1	0	1	1	0
chr1	100146001	100147000	348	251	272	239	0.962644	0.968127	0.963235	0.953975	0.599825	0.614628	-0.00603746	0	1	1	0	0	0	1
chr1	1002001	1003000	329	292	249	268	0.0273556	0.0136986	0.0562249	0.119403	1.57923e-07	2.76978e-06	0.0680409	1	0	0	0	1	1	0
chr1	100213001	100214000	171	82	95	92	0.97076	0.939024	0.968421	0.956522	0.910237	0.742097	0.00209254	0	0	1	0	1	1	0
chr1	10023001	10024000	162	159	99	130	0.969136	0.974843	1	0.976923	0.223121	0.364175	0.0149369	0	0	0	1	0	0	1
chr1	100249001	100250000	359	250	289	242	0.00278552	0.004	0.00346021	0.00413223	0.890838	0.735665	0.000482406	1	1	1	0	0	0	1
chr1	100266001	100267000	676	901	811	698	0.00295858	0.00554939	0.00493218	0	0.401368	0.503086	-0.00178805	1	1	1	0	1	1	0
chr1	10028001	10029000	228	244	192	142	0.820175	0.815574	0.958333	0.93662	6.94608e-09	1.55311e-07	0.131305	0	0	0	1	0	0	1
chr1	100281001	100282000	105	110	124	136	0.942857	0.936364	0.959677	0.977941	0.117508	0.246929	0.0296959	1	1	1	0	0	0	1
chr1	10031001	10032000	190	195	182	214	0.957895	0.953846	0.978022	0.981308	0.0548016	0.14966	0.0239538	1	0	0	0	0	1	0
chr1	10032001	10033000	812	1164	1258	1257	0.0566502	0.0498282	0.0516693	0.0596659	0.655728	0.640746	0.00303443	1	1	0	0	1	1	0
chr1	10033001	10034000	73	128	125	169	0	0	0.008	0.00591716	0.148319	0.285126	0.00680272	1	1	1	0	1	1	0
chr1	100349001	100350000	149	308	236	305	0.959732	0.954545	0.961864	0.960656	0.695241	0.658475	0.00494667	1	0	1	0	0	0	1
chr1	10035001	10036000	202	207	252	256	0.970297	0.956522	0.952381	0.96875	0.832088	0.714694	-0.00269526	0	0	1	0	0	1	0
chr1	100351001	100352000	118	189	140	204	0.355932	0.391534	0.335714	0.465686	0.362711	0.47608	0.0349405	1	1	1	0	0	1	0
chr1	100352001	100353000	597	839	698	838	0.00167504	0.00357569	0	0.00119332	0.143646	0.279642	-0.00213447	1	1	1	0	1	1	0
chr1	10037001	10038000	115	182	121	121	0.982609	0.961538	0.991736	0.975207	0.291745	0.422365	0.0137741	0	0	1	0	0	0	1
chr1	100428001	100429000	140	125	90	170	0.964286	0.976	1	0.958824	0.822249	0.710754	0.0032656	0	0	1	0	0	0	1
chr1	10043001	10044000	196	162	149	207	0.923469	0.944444	0.959732	0.985507	0.00682894	0.032044	0.0417582	0	0	1	0	0	0	1
chr1	1005001	1006000	330	428	310	266	0.845455	0.728972	0.816129	0.605263	0.0107625	0.0457371	-0.0609334	0	0	0	1	0	0	1
chr1	100539001	100540000	1433	1851	1732	1876	0.00348918	0.00432199	0.00866051	0.010661	0.00343036	0.0186703	0.00574208	1	1	0	0	1	1	0
chr1	100540001	100541000	659	664	597	664	0.0394537	0.0331325	0.0703518	0.0451807	0.011758	0.0489962	0.0208164	0	1	0	0	1	1	0
chr1	100632001	100633000	247	148	161	140	0.919028	0.918919	0.925466	0.892857	0.684068	0.653303	-0.00868834	0	0	1	0	0	0	1
chr1	10068001	10069000	100	129	178	134	0.96	0.976744	0.960674	0.940299	0.301219	0.43002	-0.0175092	0	0	1	0	0	0	1
chr1	1008001	1009000	168	245	259	247	0.875	0.869388	0.957529	0.963563	6.09756e-07	9.623e-06	0.0888036	0	0	0	1	0	0	1
chr1	100887001	100888000	173	120	146	153	0.988439	0.941667	0.958904	0.921569	0.082584	0.197503	-0.0294839	0	0	1	0	0	0	1
chr1	100896001	100897000	900	838	753	771	0.00333333	0.00477327	0	0	0.00296696	0.0166217	-0.00402762	1	1	1	0	1	1	0
chr1	1009001	1010000	240	222	200	244	0.5125	0.468468	0.795	0.836066	1.18631e-25	1.33382e-23	0.326226	0	0	0	1	0	0	1
chr1	101025001	101026000	512	275	395	306	0.00195312	0	0.0101266	0.00326797	0.0649289	0.167987	0.00586202	1	1	1	0	1	1	0
chr1	101046001	101047000	130	165	164	120	0.953846	0.963636	0.969512	0.983333	0.275995	0.409641	0.0160301	0	0	1	0	0	0	1
chr1	10106001	10107000	39	62	77	73	0.948718	0.919355	0.961039	0.972603	0.195666	0.337441	0.0359736	0	1	1	0	0	0	1
chr1	1011001	1012000	236	181	150	173	0.563559	0.552486	0.793333	0.83237	7.63224e-14	3.24425e-12	0.255488	1	0	0	0	0	1	0
chr1	101171001	101172000	172	141	196	127	0.94186	0.971631	0.954082	0.968504	0.779336	0.69384	0.00448076	0	0	1	0	0	0	1
chr1	1012001	1013000	141	168	180	153	0.914894	0.892857	0.955556	0.954248	0.0093794	0.0411118	0.0520423	1	0	0	0	0	1	0
chr1	101236001	101237000	628	839	687	721	0.00159236	0.0011919	0.00582242	0.00693481	0.0235376	0.0823445	0.00502872	1	1	1	0	1	1	0
chr1	101237001	101238000	625	437	525	556	0.0048	0.00457666	0.00380952	0.00539568	0.97758	0.763429	-8.2751e-05	1	1	1	0	1	1	0
chr1	101238001	101239000	292	251	212	226	0.00342466	0.0119522	0.00943396	0.0132743	0.51006	0.568666	0.00404904	1	1	1	0	0	1	0
chr1	101239001	101240000	298	317	251	299	0.634228	0.511041	0.609562	0.602007	0.229316	0.369703	0.0347228	0	1	0	0	0	1	0
chr1	101240001	101241000	224	293	213	262	0.9375	0.96587	0.971831	0.961832	0.306285	0.433814	0.0127375	0	1	0	0	0	0	1
chr1	101256001	101257000	252	229	254	264	0.952381	0.9869	0.976378	0.969697	0.69583	0.658731	0.004158	0	0	0	1	0	0	1
chr1	1013001	1014000	45	88	93	158	0	0	0.0107527	0	0.356054	0.471219	0.00398406	1	1	1	0	1	1	0
chr1	101326001	101327000	209	203	142	181	0.885167	0.906404	0.978873	0.933702	0.00301428	0.0168429	0.0579293	0	0	1	0	0	0	1
chr1	101374001	101375000	150	140	165	85	0.973333	0.971429	0.957576	0.964706	0.423722	0.517691	-0.0124138	0	0	1	0	0	0	1
chr1	1014001	1015000	125	250	160	221	0.632	0.62	0.26875	0.538462	3.99648e-08	7.86961e-07	-0.198803	1	1	0	0	1	1	0
chr1	1015001	1016000	411	351	346	313	0.924574	0.91453	0.916185	0.916933	0.815114	0.707933	-0.00340729	0	0	0	1	0	1	0
chr1	1016001	1017000	143	140	142	162	0.909091	0.9	0.859155	0.944444	0.999618	0.767635	1.16236e-05	0	0	0	1	0	1	0
chr1	10161001	10162000	127	190	181	171	0.976378	0.936842	0.955801	0.964912	0.63254	0.630279	0.00754588	0	1	1	0	0	0	1
chr1	10167001	10168000	309	337	270	321	0.967638	0.985163	0.977778	0.975078	0.956593	0.757417	-0.000468849	0	0	1	0	0	0	1
chr1	1018001	1019000	370	251	220	222	0.945946	0.940239	0.977273	0.968468	0.0188464	0.0699472	0.0292114	1	0	0	0	0	1	0
chr1	10184001	10185000	66	103	88	85	0.969697	0.970874	0.954545	0.952941	0.418387	0.514216	-0.016657	0	0	0	1	0	0	1
chr1	1019001	1020000	1824	1315	1250	1297	0.0438596	0.0380228	0.0472	0.0470316	0.298069	0.427414	0.00569979	1	0	0	0	1	1	0
chr1	101949001	101950000	228	186	198	126	0.916667	0.935484	0.969697	0.952381	0.0260102	0.0885118	0.0378422	0	0	1	0	0	0	1
chr1	10196001	10197000	151	119	160	156	0.940397	0.932773	0.9375	0.974359	0.315406	0.441381	0.0186592	0	0	0	1	0	0	1
chr1	10199001	10200000	143	174	180	115	0.979021	0.954023	0.977778	0.973913	0.419801	0.515149	0.0109715	0	0	0	1	0	0	1
chr1	101996001	101997000	123	163	152	154	0.0325203	0.0920245	0.0131579	0.012987	0.000501648	0.00378156	-0.0533617	1	1	1	0	0	0	1
chr1	1020001	1021000	2117	1665	1740	1449	0.0028342	0.00600601	0.00632184	0.00276052	0.767704	0.689303	0.000473103	1	1	1	0	1	1	0
chr1	10205001	10206000	175	137	149	140	0.965714	0.927007	0.993289	0.942857	0.213056	0.354724	0.0201402	0	0	0	1	0	0	1
chr1	10210001	10211000	3291	2938	2825	2807	0.00182315	0.00170184	0.00318584	0.00285002	0.159821	0.298967	0.00125253	1	1	1	0	1	0	0
chr1	1021001	1022000	320	256	267	272	0.146875	0.144531	0.101124	0.121324	0.0850975	0.201122	-0.0345161	1	0	1	0	0	1	0
chr1	10211001	10212000	1082	755	817	729	0.107209	0.0874172	0.138311	0.127572	0.0019302	0.0116696	0.0341725	1	1	1	0	1	1	0
chr1	102157001	102158000	196	169	255	206	0.959184	0.934911	0.968627	0.970874	0.115546	0.244136	0.021686	0	0	0	1	0	0	1
chr1	102234001	102235000	104	85	156	124	0.865385	0.952941	0.955128	0.870968	0.623742	0.626103	0.0130952	0	0	0	1	0	0	1
chr1	102235001	102236000	154	111	107	87	0.928571	0.882883	0.962617	0.758621	0.191854	0.333457	-0.0382999	0	0	0	1	0	0	1
chr1	1024001	1025000	186	266	275	208	0.908602	0.93609	0.974545	0.951923	0.00668323	0.0315016	0.0400246	0	0	1	0	0	0	1
chr1	1025001	1026000	333	406	326	435	0.90991	0.891626	0.935583	0.942529	0.0044676	0.0229949	0.0396885	0	0	1	0	0	0	1
chr1	10255001	10256000	65	66	57	89	0.953846	0.954545	0.929825	0.966292	0.932849	0.74964	-0.00214368	0	0	1	0	0	0	1
chr1	102660001	102661000	198	211	170	198	0.974747	0.957346	0.929412	0.934343	0.0310968	0.100694	-0.033705	1	1	1	0	0	0	1
chr1	102665001	102666000	249	148	142	128	0.931727	0.864865	0.943662	0.921875	0.216088	0.357543	0.0265323	0	0	0	1	0	0	1
chr1	102826001	102827000	109	93	123	116	0.880734	0.913978	0.934959	0.844828	0.869934	0.728363	-0.00482621	0	0	0	1	0	0	1
chr1	102853001	102854000	818	434	428	463	0.949878	0.910138	0.911215	0.904968	0.0158893	0.0615673	-0.0281337	0	0	0	1	0	0	1
chr1	102854001	102855000	326	156	130	174	0.904908	0.910256	0.915385	0.890805	0.804955	0.704129	-0.00532321	0	0	0	1	0	0	1
chr1	103028001	103029000	94	75	113	93	0.904255	0.986667	0.955752	0.967742	0.360805	0.474627	0.0203366	0	0	1	0	0	0	1
chr1	1032001	1033000	455	381	414	403	0.210989	0.270341	0.268116	0.305211	0.025278	0.0866283	0.0483754	1	0	1	0	1	1	0
chr1	1033001	1034000	1682	1510	1593	1497	0.0059453	0.00927152	0.0119272	0.00534402	0.590347	0.610182	0.00121907	1	1	1	0	1	0	0
chr1	1034001	1035000	1464	1169	1190	1189	0.0785519	0.127459	0.0966387	0.119428	0.368768	0.480426	0.00776273	1	1	1	0	1	1	0
chr1	103526001	103527000	138	246	217	297	0.00724638	0.00406504	0.00460829	0	0.403704	0.504634	-0.00326281	1	1	1	0	1	1	0
chr1	103903001	103904000	153	212	193	133	0.954248	0.896226	0.948187	0.924812	0.35303	0.469047	0.0181024	0	0	0	1	0	0	1
chr1	10398001	10399000	786	937	702	829	0.0330789	0.0458911	0.0512821	0.0458384	0.250131	0.388218	0.00828799	1	0	0	0	1	1	0
chr1	10399001	10400000	1726	1539	1601	1658	0.0023175	0.00519818	0.00374766	0.00120627	0.370939	0.482027	-0.0012206	1	1	1	0	1	1	0
chr1	10400001	10401000	126	124	96	105	0.126984	0.145161	0.25	0.171429	0.0402553	0.120867	0.0729552	1	1	1	0	0	1	0
chr1	1040001	1041000	1612	1318	1465	1240	0.0192308	0.00986343	0.0395904	0.00887097	0.00490858	0.0247667	0.0104913	0	1	1	0	1	1	0
chr1	10402001	10403000	165	155	180	135	0.945455	0.967742	0.977778	0.977778	0.125627	0.257493	0.0215278	0	0	1	0	0	0	1
chr1	104073001	104074000	251	215	232	217	0.932271	0.92093	0.948276	0.9447	0.224701	0.365584	0.0195093	1	1	1	0	0	0	1
chr1	104077001	104078000	81	170	98	108	0.950617	0.935294	0.897959	0.935185	0.344095	0.462744	-0.0227633	0	1	0	0	0	0	1
chr1	1041001	1042000	1328	1319	1122	1464	0.774849	0.679303	0.740642	0.754098	0.0838844	0.199323	0.0210215	0	1	1	0	1	0	0
chr1	104101001	104102000	102	76	98	68	0.980392	0.973684	0.928571	0.941176	0.0434928	0.127461	-0.0437932	0	0	0	1	0	0	1
chr1	10417001	10418000	201	141	154	166	0.950249	0.950355	0.967532	0.963855	0.325101	0.448536	0.0153326	0	1	1	0	0	0	1
chr1	1042001	1043000	307	309	278	319	0.941368	0.925566	0.946043	0.943574	0.411254	0.50964	0.0112821	0	1	1	0	1	0	0
chr1	104217001	104218000	228	282	228	168	0.934211	0.893617	0.934211	0.928571	0.265372	0.401024	0.0200535	0	0	0	1	0	0	1
chr1	10426001	10427000	54	91	109	88	0.944444	0.989011	0.944954	0.954545	0.274941	0.408728	-0.0231752	0	0	0	1	0	0	1
chr1	10430001	10431000	346	530	340	572	0.0115607	0.00377358	0.0205882	0.0104895	0.122015	0.253025	0.00740507	1	1	1	0	1	1	0
chr1	1043001	1044000	418	421	532	429	0.954545	0.947743	0.971805	0.969697	0.0296747	0.0973929	0.0197314	0	1	1	0	1	0	0
chr1	10431001	10432000	478	429	491	487	0.0585774	0.130536	0.148676	0.193018	4.70069e-07	7.56569e-06	0.0781436	1	1	1	0	1	1	0
chr1	1044001	1045000	689	632	687	679	0.949202	0.962025	0.959243	0.948454	0.856076	0.723147	-0.00145692	0	1	1	0	1	1	0
chr1	104462001	104463000	183	154	145	140	0.885246	0.896104	0.924138	0.9	0.358103	0.472671	0.022073	0	0	0	1	0	0	1
chr1	10449001	10450000	161	155	190	180	0.956522	0.974194	0.926316	0.988889	0.569854	0.600011	-0.00843312	1	0	1	0	0	0	1
chr1	1045001	1046000	288	269	229	259	0.947917	0.97026	0.951965	0.953668	0.64656	0.636655	-0.00583851	0	1	1	0	1	1	0
chr1	10451001	10452000	277	222	130	83	0.129964	0.13964	0.284615	0.240964	3.02457e-05	0.000326856	0.133337	1	1	1	0	0	0	1
chr1	10455001	10456000	261	263	249	196	0.97318	0.95057	0.967871	0.994898	0.0969905	0.218771	0.0179432	0	0	0	1	0	0	1
chr1	1046001	1047000	423	437	429	409	0.940898	0.913043	0.960373	0.94621	0.0199323	0.0728225	0.0267164	0	1	1	0	1	1	0
chr1	10461001	10462000	62	124	76	78	1	0.951613	0.973684	0.961538	0.991331	0.767504	-0.000209468	0	1	1	0	0	0	1
chr1	104675001	104676000	72	91	91	113	0.916667	0.934066	0.989011	0.938053	0.150452	0.287602	0.0344039	0	0	0	1	0	0	1
chr1	1047001	1048000	709	616	553	626	0.942172	0.949675	0.947559	0.945687	0.920305	0.74541	0.000904508	0	1	1	0	1	1	0
chr1	104720001	104721000	98	127	97	159	0.918367	0.92126	0.969072	0.918239	0.455525	0.537841	0.0175	0	0	0	1	0	0	1
chr1	10472001	10473000	798	624	769	561	0.00501253	0.00160256	0.00130039	0.00534759	0.815082	0.707933	-0.000508656	1	1	1	0	1	1	0
chr1	10473001	10474000	198	195	191	204	0.949495	0.979487	0.963351	0.931373	0.230526	0.370809	-0.0175411	1	0	0	0	0	1	0
chr1	10474001	10475000	227	374	254	338	0.436123	0.36631	0.429134	0.352071	0.789291	0.697785	-0.00754373	1	1	0	0	1	1	0
chr1	10475001	10476000	327	404	357	420	0.0030581	0.0173267	0.00280112	0.0119048	0.514093	0.57062	-0.0032219	1	1	1	0	1	1	0
chr1	10478001	10479000	98	102	94	127	0.989796	0.960784	0.989362	0.96063	0.890106	0.735418	-0.00214932	0	0	1	0	0	0	1
chr1	1048001	1049000	561	570	563	647	0.955437	0.92807	0.957371	0.967543	0.0158777	0.0615331	0.0211654	0	1	1	0	1	1	0
chr1	104856001	104857000	167	150	127	147	0.958084	0.933333	0.96063	0.952381	0.579906	0.604959	0.00983214	0	0	0	1	0	0	1
chr1	104890001	104891000	141	133	146	143	0.858156	0.969925	0.924658	0.944056	0.329099	0.451502	0.0218473	0	0	0	1	0	0	1
chr1	1049001	1050000	1347	955	1010	993	0.939866	0.939267	0.952475	0.967774	0.00215266	0.0127639	0.0204422	0	1	1	0	1	1	0
chr1	10491001	10492000	106	156	136	175	0.933962	0.948718	0.963235	0.982857	0.0550369	0.150103	0.0315284	0	0	1	0	0	0	1
chr1	1050001	1051000	385	462	455	389	0.945455	0.917749	0.942857	0.96144	0.0654409	0.168899	0.0210794	0	1	1	0	0	1	0
chr1	1051001	1052000	1183	919	912	1069	0.91885	0.920566	0.944079	0.925164	0.080187	0.193867	0.0142714	0	1	1	0	0	1	0
chr1	10512001	10513000	92	177	94	190	0.913043	0.937853	0.989362	0.968421	0.00947492	0.0414442	0.0459841	0	0	1	0	0	0	1
chr1	105127001	105128000	98	124	128	177	0.908163	0.927419	0.890625	0.920904	0.665756	0.645279	-0.0107222	0	0	0	1	0	0	1
chr1	105181001	105182000	139	79	89	96	0.942446	0.936709	0.94382	0.916667	0.665398	0.645133	-0.0106372	0	0	0	1	0	0	1
chr1	105200001	105201000	122	152	112	86	0.934426	0.960526	0.955357	0.930233	0.831246	0.714408	-0.00446067	0	0	0	1	0	0	1
chr1	10535001	10536000	34	50	77	78	0.941176	0.88	0.974026	0.884615	0.51286	0.569959	0.0242704	0	0	1	0	0	0	1
chr1	1054001	1055000	627	587	544	554	0.888357	0.879046	0.908088	0.913357	0.0333567	0.105831	0.0268918	0	1	1	0	1	1	0
chr1	1055001	1056000	237	264	257	248	0.932489	0.909091	0.906615	0.919355	0.676017	0.649782	-0.00728839	0	1	1	0	1	1	0
chr1	105553001	105554000	77	120	64	121	0.948052	0.916667	1	0.92562	0.355097	0.470535	0.0224173	0	0	0	1	0	0	1
chr1	10563001	10564000	96	178	151	173	0.96875	0.938202	0.960265	0.947977	0.785716	0.696524	0.00479859	0	0	1	0	0	0	1
chr1	10571001	10572000	240	250	259	295	0.908333	0.964	0.945946	0.938983	0.709579	0.664771	0.00550357	0	0	1	0	0	0	1
chr1	105726001	105727000	120	110	121	159	0.941667	0.927273	0.92562	0.899371	0.311277	0.4379	-0.0240683	0	0	0	1	0	0	1
chr1	105795001	105796000	86	105	100	79	0.918605	0.933333	0.93	0.911392	0.858288	0.723973	-0.00491386	0	0	0	1	0	0	1
chr1	105796001	105797000	178	208	162	176	0.966292	0.879808	0.938272	0.931818	0.431374	0.522831	0.0152221	0	0	0	1	0	0	1
chr1	105889001	105890000	85	107	85	130	0.929412	0.906542	0.988235	0.946154	0.0474369	0.135452	0.046124	0	0	0	1	0	0	1
chr1	1059001	1060000	2728	2096	2007	1990	0.00513196	0.00524809	0.0044843	0.00502513	0.775621	0.692533	-0.000428856	1	1	1	0	1	1	0
chr1	105999001	106000000	117	108	117	87	0.897436	0.981481	0.957265	0.954023	0.403454	0.504488	0.0181046	0	0	1	0	0	0	1
chr1	10600001	10601000	206	195	194	205	0.985437	0.969231	0.963918	0.946341	0.073202	0.182463	-0.0226689	0	0	1	0	0	0	1
chr1	1060001	1061000	517	511	593	448	0.510638	0.598826	0.607083	0.600446	0.0218705	0.0780846	0.049752	1	1	1	0	0	1	0
chr1	106043001	106044000	373	219	359	242	0.914209	0.885845	0.963788	0.921488	0.00443328	0.0228602	0.0430392	0	0	0	1	0	0	1
chr1	106076001	106077000	178	182	162	142	0.91573	0.945055	0.864198	0.908451	0.0410899	0.122529	-0.0456871	0	0	0	1	0	0	1
chr1	106080001	106081000	277	378	345	286	0.314079	0.365079	0.168116	0.241259	8.89389e-09	1.95588e-07	-0.142244	0	0	0	1	1	1	0
chr1	1061001	1062000	221	263	260	244	0.823529	0.847909	0.903846	0.877049	0.0128846	0.0525306	0.0540962	0	0	1	0	0	1	0
chr1	106132001	106133000	189	63	99	116	0.873016	0.968254	0.969697	0.948276	0.0101481	0.0437213	0.0613141	0	0	0	1	0	0	1
chr1	10616001	10617000	234	181	187	147	0.974359	0.928177	0.962567	0.979592	0.258835	0.395605	0.015843	0	0	1	0	0	0	1
chr1	1062001	1063000	344	308	347	333	0.168605	0.165584	0.230548	0.21021	0.0136211	0.0547768	0.0534103	0	0	1	0	0	1	0
chr1	10621001	10622000	123	142	102	155	0.95122	0.971831	0.960784	0.96129	0.944277	0.7535	-0.00117466	0	0	1	0	0	0	1
chr1	10625001	10626000	148	167	160	156	0.945946	0.97006	0.975	0.967949	0.37997	0.488538	0.0127888	0	0	1	0	0	0	1
chr1	10630001	10631000	247	517	322	329	0.821862	0.752418	0.925466	0.911854	3.82484e-14	1.6742e-12	0.143718	0	1	0	0	0	0	1
chr1	1063001	1064000	137	158	112	172	0.722628	0.556962	0.714286	0.540698	0.539383	0.584587	-0.0247434	0	1	1	0	0	1	0
chr1	10634001	10635000	33	71	82	84	0.939394	0.971831	0.987805	0.97619	0.313119	0.439406	0.0203892	0	0	0	1	0	0	1
chr1	10635001	10636000	519	495	542	496	0.678227	0.561616	0.889299	0.889113	3.16361e-47	1.01704e-44	0.267908	0	0	0	1	0	0	1
chr1	10636001	10637000	322	232	279	256	0.968944	0.939655	0.978495	0.953125	0.406169	0.506267	0.00967644	0	1	0	0	0	1	0
chr1	10638001	10639000	1223	1460	1550	1592	0.11202	0.269178	0.150968	0.163317	5.73865e-05	0.000577991	-0.0403154	0	1	0	0	1	1	0
chr1	106388001	106389000	106	101	149	138	0.924528	0.891089	0.912752	0.927536	0.647946	0.637181	0.0116481	0	0	0	1	0	0	1
chr1	10639001	10640000	1847	1670	1882	1721	0.480238	0.478443	0.379915	0.319001	2.85825e-28	3.73074e-26	-0.128567	0	1	0	0	1	0	0
chr1	1064001	1065000	504	430	431	429	0.115079	0.118605	0.146172	0.118881	0.309418	0.436486	0.0158558	0	0	1	0	1	1	0
chr1	10641001	10642000	405	377	355	397	0.938272	0.933687	0.952113	0.952141	0.170413	0.310687	0.0160663	0	0	1	0	0	1	0
chr1	106412001	106413000	167	217	203	251	0.838323	0.907834	0.891626	0.904382	0.333981	0.455178	0.0210742	0	0	0	1	0	0	1
chr1	10642001	10643000	900	647	721	605	0.922222	0.930448	0.955617	0.93719	0.0182522	0.0682734	0.0215471	0	1	1	0	0	1	0
chr1	10643001	10644000	158	236	180	222	0.898734	0.911017	0.972222	0.972973	5.31015e-05	0.000540097	0.0665454	0	1	1	0	0	0	1
chr1	10645001	10646000	210	262	343	374	0.961905	0.973282	0.979592	0.970588	0.495936	0.5608	0.00667506	0	1	1	0	0	1	0
chr1	10648001	10649000	434	373	330	308	0.958525	0.965147	0.939394	0.964286	0.344806	0.463275	-0.0101755	0	1	1	0	1	1	0
chr1	10650001	10651000	301	364	350	359	0.903654	0.925824	0.951429	0.941504	0.0244387	0.0845937	0.0306139	0	1	1	0	0	1	0
chr1	10651001	10652000	393	271	280	268	0.824427	0.874539	0.939286	0.932836	3.34108e-07	5.53971e-06	0.0912519	0	1	1	0	0	1	0
chr1	10652001	10653000	246	260	233	209	0.95122	0.942308	0.95279	0.956938	0.56514	0.597712	0.00811082	0	0	1	0	0	1	0
chr1	106522001	106523000	88	174	142	162	0.920455	0.91954	0.908451	0.938272	0.842251	0.718256	0.00449478	0	0	0	1	0	0	1
chr1	10653001	10654000	157	113	159	127	0.936306	0.964602	0.955975	0.976378	0.326847	0.449825	0.0168868	0	1	1	0	1	1	0
chr1	10654001	10655000	132	220	144	186	0.954545	0.959091	0.972222	0.956989	0.675318	0.649621	0.00625	0	1	1	0	1	1	0
chr1	10658001	10659000	162	237	195	201	0.95679	0.945148	0.938462	0.950249	0.732142	0.674479	-0.00543024	0	1	1	0	0	1	0
chr1	10659001	10660000	415	518	375	459	0.951807	0.959459	0.965333	0.96732	0.2594	0.396136	0.0103711	0	1	1	0	1	1	0
chr1	10660001	10661000	474	522	494	578	0.959916	0.963602	0.955466	0.958478	0.583571	0.606608	-0.00475784	0	1	1	0	1	1	0
chr1	106619001	106620000	49	134	76	105	0.836735	0.925373	0.934211	0.828571	0.385843	0.492551	-0.0287112	0	0	0	1	0	0	1
chr1	10664001	10665000	317	316	335	281	0.946372	0.943038	0.937313	0.935943	0.548357	0.58919	-0.00801943	0	0	1	0	0	1	0
chr1	10665001	10666000	646	466	547	434	0.964396	0.948498	0.978062	0.970046	0.0337373	0.106735	0.016782	0	1	1	0	1	1	0
chr1	10666001	10667000	242	313	247	242	0.900826	0.942492	0.955466	0.971074	0.00619745	0.0296629	0.0388659	0	0	1	0	0	1	0
chr1	10667001	10668000	409	286	215	284	0.9022	0.909091	0.95814	0.922535	0.0378327	0.11567	0.0328398	0	0	1	0	0	1	0
chr1	10668001	10669000	214	395	280	390	0.957944	0.888608	0.960714	0.94359	0.00694388	0.0324802	0.0377742	0	0	1	0	0	0	1
chr1	10669001	10670000	248	179	145	171	0.834677	0.843575	0.924138	0.947368	2.47923e-05	0.000274309	0.0983014	0	0	1	0	0	0	1
chr1	1067001	1068000	601	600	701	741	0.908486	0.905	0.800285	0.931174	0.00151877	0.00962039	-0.0391993	0	1	1	0	1	1	0
chr1	10672001	10673000	174	227	305	180	0.816092	0.806167	0.904918	0.833333	0.00523897	0.0260401	0.0678767	0	0	1	0	0	0	1
chr1	10674001	10675000	343	326	333	326	0.938776	0.892638	0.945946	0.97546	0.000703367	0.00503645	0.0442533	0	0	1	0	0	0	1
chr1	10676001	10677000	307	267	250	244	0.882736	0.913858	0.924	0.954918	0.0121829	0.050315	0.0420587	0	0	1	0	0	0	1
chr1	10678001	10679000	394	280	277	324	0.961929	0.957143	0.938628	0.966049	0.567094	0.598554	-0.00652967	0	0	1	0	0	0	1
chr1	10679001	10680000	133	113	150	202	0.571429	0.575221	0.686667	0.732673	0.000412546	0.0031975	0.139897	0	0	1	0	0	0	1
chr1	1068001	1069000	214	232	301	287	0.0420561	0.00862069	0.00996678	0.0696864	0.190581	0.332083	0.014452	1	1	1	0	1	0	0
chr1	10685001	10686000	141	144	176	177	0.907801	0.895833	0.977273	0.926554	0.0142194	0.0566111	0.050087	0	0	1	0	0	0	1
chr1	10687001	10688000	190	199	204	217	0.884211	0.869347	0.931373	0.940092	0.00351282	0.0190335	0.0592603	0	0	1	0	0	0	1
chr1	10688001	10689000	264	352	297	332	0.458333	0.480114	0.693603	0.701807	2.99598e-16	1.58374e-14	0.227154	0	0	1	0	0	0	1
chr1	10690001	10691000	159	140	128	152	0.610063	0.592857	0.796875	0.828947	1.538e-08	3.25208e-07	0.212279	0	0	1	0	0	0	1
chr1	1069001	1070000	2119	2137	1892	1989	0.178858	0.166589	0.127907	0.156863	0.000213501	0.00180833	-0.0299507	1	1	0	0	1	1	0
chr1	10691001	10692000	135	215	130	143	0.948148	0.916279	0.953846	0.909091	0.929418	0.748419	0.0018315	0	0	1	0	0	1	0
chr1	106917001	106918000	447	400	402	256	0.812081	0.835	0.753731	0.890625	0.429984	0.521992	-0.0159135	0	0	0	1	0	0	1
chr1	10693001	10694000	393	413	331	289	0.0839695	0.16707	0.120846	0.245675	0.00605253	0.0290918	0.0524814	1	1	1	0	1	1	0
chr1	10694001	10695000	3666	3072	2660	2740	0.000818331	0.00358073	0.00300752	0.00255474	0.434085	0.524503	0.00070001	1	1	1	0	1	0	0
chr1	10695001	10696000	346	524	449	492	0.320809	0.400763	0.276169	0.341463	0.00840463	0.0377012	-0.0586573	1	0	1	0	1	1	0
chr1	106992001	106993000	180	95	105	115	0.95	0.989474	0.980952	0.982609	0.215636	0.356999	0.0181818	0	0	0	1	0	0	1
chr1	10701001	10702000	237	172	155	164	0.92827	0.901163	0.96129	0.981707	0.00118583	0.00781963	0.0549164	0	0	1	0	0	0	1
chr1	10704001	10705000	727	553	641	617	0.792297	0.790235	0.73947	0.811994	0.317016	0.442649	-0.0163665	0	0	1	0	1	1	0
chr1	107044001	107045000	161	196	152	153	0.987578	0.97449	0.947368	0.973856	0.129197	0.262099	-0.0197364	0	0	0	1	0	0	1
chr1	10705001	10706000	257	284	250	291	0.929961	0.957746	0.936	0.958763	0.787181	0.69707	0.00369686	0	1	1	0	0	1	0
chr1	107056001	107057000	423	676	359	577	0.0472813	0.0710059	0.133705	0.0779896	0.00182305	0.0111539	0.0374845	1	1	0	0	1	1	0
chr1	107057001	107058000	1029	915	888	760	0.00777454	0.0010929	0.0045045	0.0105263	0.29982	0.42894	0.00265192	1	1	0	0	1	1	0
chr1	10706001	10707000	305	297	249	332	0.95082	0.888889	0.947791	0.933735	0.188419	0.329952	0.0194933	0	0	1	0	0	1	0
chr1	107068001	107069000	109	127	157	144	0.93578	0.952756	0.955414	0.9375	0.921874	0.745854	0.0019286	0	0	0	1	0	0	1
chr1	10707001	10708000	101	150	195	88	0.980198	0.96	0.974359	0.965909	0.807541	0.705137	0.00360396	0	0	1	0	0	0	1
chr1	10709001	10710000	778	606	616	541	0.939589	0.925743	0.944805	0.946396	0.205679	0.34791	0.0120228	0	0	1	0	0	0	1
chr1	1071001	1072000	288	325	288	288	0.815972	0.812308	0.861111	0.850694	0.0517688	0.143997	0.0418734	1	1	0	0	1	1	0
chr1	10712001	10713000	180	173	201	174	0.883333	0.855491	0.935323	0.942529	0.00138501	0.00890571	0.0689783	0	0	1	0	0	0	1
chr1	10713001	10714000	61	118	92	98	0.934426	0.949153	0.956522	0.969388	0.382954	0.490703	0.0190238	0	0	1	0	0	0	1
chr1	107140001	107141000	655	840	886	861	0.0137405	0.00595238	0.013544	0.0209059	0.0519382	0.144288	0.00780775	1	1	1	0	1	1	0
chr1	107141001	107142000	1151	1265	1080	1139	0.00955691	0.00948617	0.0111111	0.00790167	0.984289	0.765389	-5.61452e-05	1	1	1	0	1	1	0
chr1	10716001	10717000	127	175	95	136	0.023622	0.04	0.0421053	0.110294	0.0134717	0.0543171	0.0491385	0	0	1	0	0	0	1
chr1	10717001	10718000	163	148	128	170	0.91411	0.945946	0.953125	0.941176	0.383442	0.490994	0.0170483	0	0	1	0	0	0	1
chr1	10720001	10721000	112	124	128	147	0.883929	0.903226	0.921875	0.918367	0.312723	0.439094	0.0259322	0	0	1	0	0	0	1
chr1	1072001	1073000	1246	1045	1088	1156	0.825843	0.862201	0.915441	0.891869	6.56096e-10	1.71069e-08	0.0608708	0	1	1	0	1	1	0
chr1	10722001	10723000	113	121	132	126	0.911504	0.958678	0.962121	0.928571	0.643773	0.635315	0.009839	0	0	1	0	0	0	1
chr1	10725001	10726000	98	232	184	216	0.877551	0.922414	0.961957	0.944444	0.0198492	0.0726045	0.0434091	0	0	1	0	0	0	1
chr1	10726001	10727000	234	261	208	186	0.92735	0.938697	0.956731	0.973118	0.0358552	0.111521	0.0311337	0	0	1	0	0	0	1
chr1	10727001	10728000	169	128	130	122	0.887574	0.90625	0.907692	0.934426	0.312111	0.43858	0.025012	0	0	1	0	0	0	1
chr1	10728001	10729000	339	443	342	370	0.958702	0.923251	0.95614	0.956757	0.121986	0.252983	0.0178417	0	0	1	0	0	0	1
chr1	10729001	10730000	185	142	180	159	0.945946	0.943662	0.944444	0.974843	0.406535	0.506518	0.0137479	0	0	1	0	0	0	1
chr1	1073001	1074000	277	338	260	238	0.888087	0.928994	0.961538	0.928571	0.0235635	0.0824118	0.035214	1	0	1	0	0	1	0
chr1	10735001	10736000	166	245	192	178	0.536145	0.465306	0.427083	0.578652	0.865199	0.726555	0.00608273	0	0	1	0	0	0	1
chr1	10737001	10738000	200	137	189	152	0.94	0.956204	0.973545	0.914474	0.970981	0.761467	0.000626539	0	0	1	0	0	0	1
chr1	10738001	10739000	195	274	226	186	0.933333	0.937956	0.960177	0.956989	0.131471	0.264882	0.0227037	0	0	1	0	0	0	1
chr1	10739001	10740000	132	275	226	341	0.962121	0.949091	0.955752	0.947214	0.846019	0.719554	-0.00269967	0	0	1	0	0	0	1
chr1	1074001	1075000	289	157	228	150	0.83391	0.859873	0.79386	0.906667	0.862616	0.725556	-0.00442499	1	1	1	0	0	1	0
chr1	107480001	107481000	129	208	122	198	0.170543	0.168269	0.221311	0.217172	0.107395	0.233257	0.0496105	0	1	1	0	1	1	0
chr1	10750001	10751000	191	201	193	185	0.832461	0.885572	0.880829	0.913514	0.114713	0.243054	0.0371315	0	0	1	0	0	0	1
chr1	10751001	10752000	214	209	151	136	0.878505	0.837321	0.913907	0.911765	0.0249055	0.0857308	0.054736	0	0	1	0	0	0	1
chr1	10754001	10755000	91	140	135	132	0.912088	0.942857	0.940741	0.94697	0.547323	0.588691	0.0130843	0	0	1	0	0	0	1
chr1	10756001	10757000	65	89	107	130	0.753846	0.730337	0.738318	0.661538	0.344662	0.463184	-0.0440572	0	0	1	0	0	0	1
chr1	107570001	107571000	207	191	253	199	0.937198	0.973822	0.948617	0.929648	0.34382	0.462566	-0.0145084	0	0	0	1	0	0	1
chr1	10759001	10760000	157	285	215	254	0.910828	0.94386	0.95814	0.937008	0.356163	0.471268	0.0145684	0	0	1	0	0	0	1
chr1	10761001	10762000	116	198	231	168	0.862069	0.813131	0.787879	0.886905	0.953915	0.756566	-0.00163626	1	1	1	0	0	0	1
chr1	10767001	10768000	310	322	341	282	0.93871	0.944099	0.926686	0.93617	0.447343	0.532538	-0.0104766	0	0	1	0	0	0	1
chr1	10773001	10774000	304	286	235	193	0.934211	0.884615	0.944681	0.92228	0.151555	0.288957	0.0244099	0	0	1	0	0	0	1
chr1	10779001	10780000	221	274	269	210	0.941176	0.945255	0.95539	0.957143	0.362807	0.476163	0.0127243	0	0	1	0	0	0	1
chr1	10793001	10794000	746	408	343	357	0.00134048	0.00490196	0.00291545	0.00560224	0.541771	0.58579	0.00168606	0	0	1	0	1	1	0
chr1	10794001	10795000	1732	1561	1350	1421	0.0051963	0.0108905	0.00962963	0.0126671	0.186819	0.328272	0.00329176	0	0	1	0	1	0	0
chr1	10795001	10796000	1078	973	890	994	0.0111317	0.00924974	0.00674157	0.0120724	0.828407	0.713302	-0.000684768	1	0	1	0	1	0	0
chr1	10796001	10797000	1936	1822	1499	1610	0.00516529	0.0109769	0.00933956	0.00869565	0.645208	0.635965	0.00102314	1	1	1	0	1	1	0
chr1	107964001	107965000	1127	905	1066	962	0.00621118	0.00552486	0.00187617	0.0010395	0.0161673	0.0623115	-0.00442622	1	1	1	0	1	1	0
chr1	107965001	107966000	1751	968	920	885	0.00228441	0.0123967	0.00326087	0.00225989	0.118394	0.248062	-0.00311443	1	1	1	0	1	1	0
chr1	10797001	10798000	163	152	144	132	0.957055	0.815789	0.888889	0.856061	0.55602	0.593266	-0.0157005	1	0	0	0	0	1	0
chr1	1080001	1081000	177	290	251	186	0.0677966	0.168966	0.0318725	0.0483871	4.24022e-07	6.89231e-06	-0.0917194	0	0	0	1	1	1	0
chr1	10802001	10803000	126	145	125	139	0.960317	0.903448	0.912	0.913669	0.464347	0.542976	-0.0170105	0	0	0	1	0	0	1
chr1	10804001	10805000	297	277	285	190	0.538721	0.530686	0.901754	0.815789	1.11217e-32	1.78111e-30	0.332525	0	0	0	1	0	0	1
chr1	1081001	1082000	280	261	258	261	0.946429	0.915709	0.98062	0.961686	0.00248615	0.014374	0.0394901	0	1	0	0	1	1	0
chr1	108121001	108122000	283	249	188	254	0.943463	0.967871	0.952128	0.980315	0.277216	0.410587	0.0134386	0	0	0	1	0	0	1
chr1	108122001	108123000	102	210	144	201	0.705882	0.742857	0.875	0.880597	1.42842e-06	2.09331e-05	0.147492	0	0	0	1	0	0	1
chr1	10814001	10815000	102	141	127	123	0.794118	0.794326	0.889764	0.902439	0.00163713	0.0102144	0.101761	1	0	1	0	0	0	1
chr1	108158001	108159000	155	133	177	123	0.954839	0.932331	0.971751	0.96748	0.122672	0.253842	0.0255556	0	0	1	0	0	0	1
chr1	108160001	108161000	111	92	80	58	0.972973	0.934783	0.9375	0.965517	0.78497	0.696243	-0.00638966	0	0	1	0	0	0	1
chr1	108199001	108200000	528	563	533	454	0.00378788	0.0017762	0	0.00440529	0.73565	0.675869	-0.000723428	1	1	1	0	1	1	0
chr1	108200001	108201000	325	486	410	507	0	0	0.00243902	0	0.260192	0.396755	0.00109051	1	1	0	0	1	1	0
chr1	10820001	10821000	76	154	150	163	0.855263	0.88961	0.946667	0.92638	0.0198209	0.0725374	0.0578414	0	0	0	1	0	0	1
chr1	1082001	1083000	1315	862	903	776	0.928517	0.917633	0.942414	0.94201	0.0264485	0.089617	0.0180199	0	1	1	0	1	1	0
chr1	10823001	10824000	189	222	232	218	0.793651	0.765766	0.892241	0.857798	0.0001534	0.00136159	0.0969667	0	0	0	1	0	0	1
chr1	10825001	10826000	248	292	210	285	0.778226	0.815068	0.933333	0.831579	0.000847874	0.00589846	0.0765993	0	0	0	1	0	0	1
chr1	10828001	10829000	209	212	253	279	0.842105	0.84434	0.909091	0.741935	0.371298	0.482224	-0.0218018	0	0	0	1	0	0	1
chr1	10829001	10830000	166	194	171	195	0.73494	0.865979	0.818713	0.753846	0.475154	0.549161	-0.0214026	0	0	0	1	0	0	1
chr1	10830001	10831000	239	300	249	261	0.589958	0.73	0.405622	0.463602	2.7427e-14	1.21276e-12	-0.232609	0	0	0	1	0	0	1
chr1	1083001	1084000	959	975	935	859	0.949948	0.947692	0.952941	0.947614	0.825688	0.712177	0.00157943	0	1	1	0	1	1	0
chr1	10835001	10836000	715	834	715	700	0.0867133	0.113909	0.141259	0.127143	0.00537993	0.0265734	0.0329199	0	0	0	1	1	1	0
chr1	10836001	10837000	338	336	256	245	0.00591716	0.0119048	0.00390625	0.0204082	0.606204	0.617799	0.00307397	0	0	0	1	1	1	0
chr1	1084001	1085000	700	679	580	558	0.941429	0.948454	0.963793	0.949821	0.163837	0.303381	0.0120544	0	1	1	0	1	1	0
chr1	1085001	1086000	507	568	570	638	0.942801	0.927817	0.938596	0.95768	0.159188	0.298168	0.0137918	0	1	1	0	0	1	0
chr1	108536001	108537000	255	241	199	196	0.905882	0.925311	0.904523	0.943878	0.634161	0.631005	0.00872805	0	0	0	1	0	0	1
chr1	108560001	108561000	2754	1983	1777	1772	0.00217865	0.00353001	0.00225098	0.00282167	0.854948	0.722709	-0.000208427	1	1	1	0	1	1	0
chr1	10857001	10858000	159	216	253	263	0.823899	0.828704	0.873518	0.859316	0.103988	0.228446	0.0396124	0	0	0	1	0	0	1
chr1	1086001	1087000	476	483	567	472	0.943277	0.94617	0.96649	0.961864	0.0341378	0.107653	0.0196547	0	1	1	0	0	1	0
chr1	108640001	108641000	94	106	134	118	1	0.943396	0.977612	0.974576	0.685252	0.653895	0.00619048	0	0	0	1	0	0	1
chr1	108661001	108662000	805	1085	956	1121	0.00124224	0.00184332	0.00313808	0.0044603	0.166287	0.306096	0.00226441	1	1	1	0	1	1	0
chr1	108667001	108668000	400	387	336	350	0.93	0.953488	0.934524	0.957143	0.707558	0.663975	0.00451395	0	1	0	0	0	0	1
chr1	10867001	10868000	1430	1308	1380	1389	0.0433566	0.0474006	0.0615942	0.0604752	0.00910671	0.0401737	0.0157443	0	0	0	1	1	1	0
chr1	108692001	108693000	934	775	829	699	0.00535332	0	0.00120627	0	0.114849	0.243212	-0.00227124	1	1	1	0	1	1	0
chr1	108699001	108700000	196	170	167	195	0.959184	0.988235	0.964072	0.984615	0.835027	0.715839	0.00246053	0	1	1	0	0	0	1
chr1	1087001	1088000	580	435	461	502	0.972414	0.942529	0.967462	0.958167	0.7292	0.67325	0.00301091	0	1	1	0	1	1	0
chr1	108746001	108747000	718	615	663	750	0.00139276	0	0.0015083	0.00133333	0.593854	0.611747	0.000665241	1	1	1	0	1	1	0
chr1	108747001	108748000	242	441	432	574	0	0.00226757	0	0.00174216	0.784747	0.696167	-0.000470093	1	0	1	0	1	1	0
chr1	10875001	10876000	151	194	166	142	0.821192	0.891753	0.915663	0.971831	0.000494695	0.00373742	0.0806889	0	0	0	1	0	0	1
chr1	10879001	10880000	175	251	225	291	0.902857	0.896414	0.937778	0.924399	0.0866814	0.203585	0.0311715	0	0	0	1	0	0	1
chr1	1088001	1089000	803	839	684	641	0.946451	0.960667	0.95614	0.964119	0.402606	0.503835	0.00628502	0	0	1	0	1	1	0
chr1	10885001	10886000	170	146	195	155	0.958824	0.945205	0.948718	0.922581	0.384839	0.491944	-0.0153888	0	0	0	1	0	0	1
chr1	108876001	108877000	849	888	692	764	0.0518257	0.0518018	0.0245665	0.0876963	0.466627	0.544365	0.00587884	1	1	1	0	1	1	0
chr1	108877001	108878000	1021	803	800	747	0.00391773	0	0.00625	0.00133869	0.370414	0.481627	0.00168549	1	1	1	0	1	1	0
chr1	10888001	10889000	1621	1033	1070	935	0.0357804	0.053243	0.0775701	0.0823529	1.01472e-07	1.84648e-06	0.0372233	0	0	0	1	1	1	0
chr1	10889001	10890000	623	314	339	302	0.134831	0.378981	0.262537	0.347682	0.000119619	0.00109675	0.0860032	0	0	0	1	1	1	0
chr1	10894001	10895000	145	178	171	111	0.917241	0.898876	0.947368	0.981982	0.0071758	0.0333221	0.0538722	0	0	0	1	0	0	1
chr1	108963001	108964000	1597	917	1274	1033	0.00500939	0.0174482	0.0251177	0.0193611	0.000263229	0.00217044	0.0129936	1	1	1	0	1	1	0
chr1	10898001	10899000	172	282	211	214	0.110465	0.113475	0.236967	0.154206	0.000605362	0.00443119	0.0829593	0	0	0	1	0	0	1
chr1	1090001	1091000	134	149	135	159	0.977612	0.946309	0.962963	0.993711	0.187133	0.328588	0.0184611	0	1	1	0	1	1	0
chr1	10901001	10902000	388	400	337	420	0.914948	0.9	0.958457	0.957143	6.71039e-05	0.000663317	0.0503675	0	0	0	1	0	0	1
chr1	10904001	10905000	83	116	99	134	0.289157	0.215517	0.181818	0.350746	0.440968	0.528532	0.0327388	0	0	0	1	0	0	1
chr1	109041001	109042000	1381	1386	1286	1126	0.000724113	0.0021645	0.00155521	0.0053286	0.160505	0.299731	0.00187114	1	1	1	0	1	1	0
chr1	109042001	109043000	613	610	590	554	0.0130506	0.0295082	0.0288136	0.0252708	0.354518	0.47011	0.0058387	1	1	0	0	1	1	0
chr1	10905001	10906000	204	236	216	220	0.122549	0.0847458	0.101852	0.15	0.266243	0.401742	0.0238741	0	0	0	1	0	0	1
chr1	109053001	109054000	301	284	341	215	0.943522	0.96831	0.97654	0.948837	0.37175	0.482595	0.0102718	0	0	0	1	0	0	1
chr1	109073001	109074000	279	302	363	303	0.956989	0.937086	0.977961	0.960396	0.0379586	0.115928	0.0233263	0	0	1	0	0	1	0
chr1	109074001	109075000	86	120	94	92	0.883721	0.933333	0.968085	0.967391	0.0197704	0.0724138	0.0551206	0	1	1	0	0	1	0
chr1	109076001	109077000	681	583	537	554	0.157122	0.133791	0.171322	0.149819	0.345395	0.46365	0.0140425	1	1	0	0	1	1	0
chr1	109081001	109082000	209	186	207	203	0.866029	0.924731	0.903382	0.950739	0.0988121	0.221161	0.0331584	0	0	1	0	0	0	1
chr1	109088001	109089000	133	151	150	115	0.984962	0.966887	0.966667	0.965217	0.516652	0.5721	-0.00931438	1	0	1	0	0	1	0
chr1	109090001	109091000	1474	1272	1410	1253	0.068521	0.0880503	0.0787234	0.0822027	0.703321	0.661945	0.00279312	1	1	1	0	1	1	0
chr1	109091001	109092000	156	158	172	178	0.0192308	0.0379747	0	0.011236	0.0169745	0.0646872	-0.0229481	1	1	1	0	1	1	0
chr1	109099001	109100000	403	504	493	487	0.950372	0.934524	0.967546	0.965092	0.00978444	0.0424919	0.0247609	1	0	0	0	0	1	0
chr1	109100001	109101000	398	471	585	492	0.00502513	0.00636943	0.00512821	0.00406504	0.733967	0.67517	-0.00111121	1	1	0	0	1	1	0
chr1	109101001	109102000	226	214	285	248	0.460177	0.5	0.550877	0.467742	0.310634	0.437387	0.0326497	1	0	0	0	0	1	0
chr1	109103001	109104000	295	243	264	291	0.949153	0.950617	0.954545	0.95189	0.797249	0.700973	0.00333903	0	0	0	1	0	0	1
chr1	109104001	109105000	254	334	336	281	0.96063	0.95509	0.970238	0.953737	0.642058	0.634511	0.00523986	0	0	0	1	0	0	1
chr1	109112001	109113000	204	434	316	377	0.0833333	0.0552995	0.0253165	0.0583554	0.0887743	0.206639	-0.0209733	1	1	1	0	0	1	0
chr1	109113001	109114000	371	349	337	341	0.0862534	0.0458453	0.0830861	0.0733138	0.406448	0.506452	0.0115044	1	1	1	0	1	1	0
chr1	10912001	10913000	240	223	165	195	0.925	0.910314	0.963636	0.928205	0.136322	0.27105	0.0265179	0	0	0	1	0	0	1
chr1	109137001	109138000	36	82	105	113	0.861111	0.902439	0.942857	0.867257	0.689696	0.655921	0.0138392	0	0	1	0	0	0	1
chr1	109146001	109147000	158	134	127	103	0.943038	0.955224	0.944882	0.92233	0.501187	0.563722	-0.0138475	0	0	1	0	0	0	1
chr1	109165001	109166000	87	173	137	167	0.908046	0.936416	0.948905	0.952096	0.238625	0.378142	0.0237348	0	0	1	0	0	0	1
chr1	10917001	10918000	124	161	153	160	0.741935	0.782609	0.875817	0.8625	0.000924602	0.0063389	0.104097	1	1	1	0	0	0	1
chr1	109171001	109172000	189	98	196	207	0.89418	0.94898	0.969388	0.971014	0.00105728	0.00710414	0.0573313	0	1	1	0	0	0	1
chr1	109175001	109176000	131	132	156	148	0.992366	0.977273	0.980769	0.959459	0.245764	0.384268	-0.0143961	0	0	1	0	0	0	1
chr1	1092001	1093000	390	411	379	321	0.951282	0.939173	0.939314	0.975078	0.343451	0.462292	0.0106456	0	1	1	0	1	1	0
chr1	109213001	109214000	856	678	723	797	0.0046729	0.0235988	0.00414938	0.00125471	0.000666195	0.00480717	-0.0104062	1	1	0	0	1	1	0
chr1	109214001	109215000	582	744	756	719	0.0137457	0.0107527	0.0145503	0.0194715	0.280132	0.412895	0.00488279	1	1	1	0	1	1	0
chr1	109241001	109242000	190	143	183	143	0.0842105	0.146853	0.191257	0.167832	0.010746	0.0456918	0.0698705	0	0	0	1	0	0	1
chr1	109249001	109250000	3042	2192	1959	1974	0.00624589	0.0100365	0.0239918	0.0172239	1.45775e-07	2.5786e-06	0.0127616	1	1	0	0	1	1	0
chr1	109250001	109251000	406	360	333	421	0.305419	0.291667	0.39039	0.420428	9.85338e-06	0.000120342	0.108206	1	1	0	0	1	1	0
chr1	109251001	109252000	214	288	224	311	0.934579	0.951389	0.964286	0.938907	0.703082	0.661848	0.0053096	0	1	0	0	0	1	0
chr1	109252001	109253000	105	110	86	133	0.971429	0.963636	0.953488	0.954887	0.480501	0.552175	-0.013104	0	1	0	0	0	1	0
chr1	109253001	109254000	225	219	192	185	0.928889	0.940639	0.947917	0.951351	0.361757	0.475314	0.0149174	0	1	1	0	0	0	1
chr1	109255001	109256000	219	206	233	237	0.849315	0.873786	0.746781	0.890295	0.0865441	0.203367	-0.0420275	0	0	1	0	0	0	1
chr1	109258001	109259000	1167	617	784	663	0.937446	0.941653	0.964286	0.963801	0.000919244	0.00630801	0.0251622	0	1	1	0	1	1	0
chr1	109261001	109262000	150	126	111	259	0.933333	0.896825	0.918919	0.930502	0.626837	0.627593	0.0103604	0	1	1	0	0	1	0
chr1	109264001	109265000	260	236	205	237	0.934615	0.915254	0.960976	0.886076	0.792239	0.699075	-0.00458875	0	1	1	0	0	0	1
chr1	109269001	109270000	383	243	253	243	0.963446	0.967078	0.968379	0.971193	0.646871	0.636787	0.00490183	0	1	1	0	0	0	1
chr1	109270001	109271000	229	182	144	176	0.912664	0.846154	0.923611	0.886364	0.387702	0.493951	0.0199133	0	1	1	0	0	0	1
chr1	109273001	109274000	424	458	440	423	0.917453	0.901747	0.934091	0.950355	0.00884473	0.0392614	0.0327655	0	1	1	0	0	0	1
chr1	109274001	109275000	147	224	168	187	0.571429	0.535714	0.904762	0.764706	1.07406e-16	5.91921e-15	0.281121	0	1	1	0	0	0	1
chr1	109283001	109284000	282	249	214	264	0	0.00401606	0	0	0.257009	0.394006	-0.00188324	1	1	1	0	1	1	0
chr1	109284001	109285000	111	165	142	121	0.954955	0.981818	0.957746	0.966942	0.559236	0.594858	-0.00903731	1	0	0	0	0	1	0
chr1	109296001	109297000	160	154	129	180	0.8375	0.805195	0.906977	0.861111	0.0395075	0.119173	0.0586028	0	1	1	0	0	0	1
chr1	10930001	10931000	194	196	215	200	0.907216	0.943878	0.911628	0.93	0.783714	0.695725	-0.0051591	0	0	0	1	0	0	1
chr1	10937001	10938000	184	266	244	223	0.86413	0.928571	0.946721	0.941704	0.0159127	0.0616338	0.0421033	0	0	0	1	0	0	1
chr1	109372001	109373000	123	68	117	94	0.96748	0.882353	0.957265	0.946809	0.497143	0.561506	0.0154339	0	0	1	0	0	0	1
chr1	109397001	109398000	2646	1845	1928	1532	0.00226757	0.000542005	0.00259336	0.000652742	0.848088	0.720164	0.000175431	1	1	1	0	1	1	0
chr1	109398001	109399000	609	555	560	505	0.00492611	0.027027	0.00178571	0.0118812	0.0422352	0.12497	-0.00889115	1	0	0	0	1	1	0
chr1	10942001	10943000	482	386	377	313	0.0124481	0.0233161	0.0583554	0.0511182	4.0139e-05	0.000421134	0.0377914	0	0	0	1	0	0	1
chr1	109426001	109427000	1056	1047	1159	1080	0.00473485	0.00191022	0.00431406	0	0.49147	0.55861	-0.00109544	1	1	1	0	1	1	0
chr1	10944001	10945000	107	122	125	227	0	0.00819672	0.04	0.0264317	0.0134814	0.0543461	0.0268832	0	0	0	1	0	0	1
chr1	109452001	109453000	143	156	113	138	0.888112	0.942308	0.893805	0.862319	0.124138	0.255548	-0.0398939	0	0	0	1	0	0	1
chr1	109460001	109461000	183	285	226	231	0.961749	0.922807	0.946903	0.943723	0.637511	0.632588	0.00726122	0	0	0	1	0	0	1
chr1	10946001	10947000	249	332	247	282	0.927711	0.89759	0.94332	0.87234	0.772653	0.69123	-0.0050171	0	1	1	0	0	0	1
chr1	109466001	109467000	1800	1506	1415	1453	0.01	0.00796813	0.00848057	0.0116999	0.676421	0.64989	0.00103717	1	1	1	0	1	1	0
chr1	109467001	109468000	377	432	447	351	0.0159151	0.00694444	0.0178971	0.017094	0.276948	0.410373	0.00641901	1	1	1	0	1	1	0
chr1	10948001	10949000	270	406	384	322	0.948148	0.91133	0.966146	0.937888	0.0327975	0.104588	0.0272223	0	1	1	0	0	0	1
chr1	109483001	109484000	175	64	65	100	0.00571429	0	0	0.01	0.793389	0.699457	0.00187651	1	1	0	0	1	1	0
chr1	109484001	109485000	795	603	638	478	0.00377358	0.00165837	0.0031348	0.00209205	0.934713	0.750366	-0.000173058	1	1	1	0	1	1	0
chr1	109488001	109489000	138	152	173	143	0.949275	0.960526	0.930636	0.972028	0.737765	0.676806	-0.00580533	0	1	1	0	0	0	1
chr1	109490001	109491000	169	153	128	166	0.863905	0.888889	0.9375	0.86747	0.38527	0.492208	0.0221828	0	1	1	0	0	0	1
chr1	109491001	109492000	190	176	194	147	0.952632	0.971591	0.958763	0.965986	0.992909	0.767635	0.000128199	1	1	1	0	0	1	0
chr1	109494001	109495000	946	836	965	793	0.0750529	0.0956938	0.0787565	0.102144	0.629568	0.629007	0.00456978	1	1	1	0	1	1	0
chr1	109509001	109510000	2617	1748	1531	1644	0.00420329	0.00743707	0.00391901	0.00912409	0.536211	0.582886	0.00111589	1	1	1	0	1	1	0
chr1	109532001	109533000	219	352	287	362	0.726027	0.713068	0.69338	0.709945	0.553611	0.592043	-0.0154191	0	0	0	1	0	0	1
chr1	10954001	10955000	126	155	150	184	0.944444	0.948387	0.973333	0.972826	0.0917888	0.211063	0.0264347	0	1	1	0	0	0	1
chr1	109543001	109544000	217	220	244	232	0.737327	0.745455	0.827869	0.849138	0.000313139	0.0025209	0.0968165	0	1	0	0	0	0	1
chr1	109544001	109545000	161	181	145	199	0.919255	0.861878	0.944828	0.934673	0.018603	0.0692513	0.0500646	0	1	1	0	0	0	1
chr1	109548001	109549000	823	1123	875	989	0.0036452	0.000890472	0.00114286	0.00202224	0.7474	0.680784	-0.000446056	1	1	1	0	1	1	0
chr1	109580001	109581000	130	152	76	139	0.961538	0.973684	0.921053	0.964029	0.282126	0.414601	-0.0192479	0	0	1	0	0	0	1
chr1	10958001	10959000	300	279	234	249	0.913333	0.924731	0.961538	0.943775	0.0262654	0.0891602	0.0335554	0	1	1	0	0	0	1
chr1	109619001	109620000	297	239	246	303	0.003367	0.0041841	0	0	0.0928307	0.212624	-0.00373134	1	1	1	0	1	1	0
chr1	109620001	109621000	319	329	350	326	0.00626959	0	0.00571429	0.00613497	0.438449	0.527029	0.00283074	1	1	1	0	1	1	0
chr1	109624001	109625000	192	219	197	155	0.557292	0.616438	0.781726	0.709677	2.2608e-06	3.18411e-05	0.161192	1	1	1	0	0	0	1
chr1	109634001	109635000	208	193	209	212	0.740385	0.865285	0.789474	0.834906	0.667202	0.646031	0.0118528	0	0	0	1	0	0	1
chr1	109656001	109657000	1028	1153	1038	1179	0.14786	0.101474	0.171484	0.124682	0.0239565	0.0834334	0.0232566	1	1	1	0	1	1	0
chr1	109687001	109688000	179	146	89	235	0.0446927	0.10274	0.179775	0.13617	0.00143303	0.00916737	0.0773789	1	1	1	0	1	1	0
chr1	109740001	109741000	594	569	565	818	0.00673401	0.00702988	0.0318584	0.0207824	0.000168308	0.00147506	0.0184285	1	1	1	0	1	1	0
chr1	109788001	109789000	228	176	152	145	0.736842	0.704545	0.960526	0.924138	3.21722e-15	1.54454e-13	0.219989	0	0	0	1	0	0	1
chr1	10980001	10981000	133	120	95	123	0.240602	0.325	0.210526	0.219512	0.103214	0.227407	-0.0650361	0	0	1	0	0	0	1
chr1	10982001	10983000	104	128	127	135	0.894231	0.90625	0.952756	0.940741	0.053745	0.147721	0.0457028	1	1	1	0	0	0	1
chr1	109877001	109878000	174	178	150	145	0.988506	0.983146	0.986667	0.972414	0.548759	0.589448	-0.00613444	0	0	1	0	0	0	1
chr1	109910001	109911000	546	509	480	510	0.00549451	0	0.00833333	0.00392157	0.268465	0.403618	0.003217	1	1	1	0	1	1	0
chr1	109911001	109912000	1625	1035	999	885	0.00492308	0.0222222	0.021021	0.0338983	0.000138654	0.00124806	0.0154159	1	1	1	0	1	1	0
chr1	109920001	109921000	156	254	186	189	0.961538	0.968504	0.978495	0.941799	0.664254	0.644687	-0.00585366	0	0	1	0	0	0	1
chr1	109983001	109984000	108	136	132	140	0.944444	0.941176	0.954545	0.935714	0.912586	0.742736	0.00222999	1	0	0	0	0	1	0
chr1	109984001	109985000	770	852	750	748	0.00519481	0.0164319	0.00666667	0.013369	0.76724	0.689122	-0.00108406	1	1	0	0	1	1	0
chr1	109985001	109986000	965	773	817	839	0.00932642	0.00646831	0.0220318	0.0154946	0.00606776	0.029153	0.0106646	1	1	1	0	1	1	0
chr1	110034001	110035000	642	699	611	498	0.00155763	0.00143062	0.00163666	0.00200803	0.849332	0.720656	0.000312002	1	1	1	0	1	1	0
chr1	110035001	110036000	250	273	269	288	0.004	0.003663	0.00371747	0.00347222	0.94969	0.755258	-0.000233428	1	1	1	0	1	1	0
chr1	110064001	110065000	157	170	90	169	0.808917	0.758824	0.866667	0.822485	0.0921095	0.211509	0.0549632	0	1	1	0	0	0	1
chr1	110067001	110068000	489	601	739	692	0.114519	0.198003	0.169147	0.16474	0.663977	0.644618	0.00646561	0	0	1	0	1	1	0
chr1	110068001	110069000	913	853	767	978	0.00985761	0.017585	0.0065189	0.0194274	0.966717	0.760275	0.000163548	0	0	1	0	1	0	0
chr1	110069001	110070000	695	729	656	574	0.047482	0.042524	0.054878	0.0557491	0.222445	0.363576	0.0103407	1	0	1	0	1	0	0
chr1	110070001	110071000	2772	2468	2420	2414	0.0180375	0.0178282	0.0231405	0.0219553	0.100121	0.223207	0.00460968	1	1	1	0	1	1	0
chr1	11008001	11009000	122	176	142	215	0.942623	0.965909	0.957746	0.934884	0.467947	0.545005	-0.0123982	0	0	0	1	0	0	1
chr1	110083001	110084000	220	291	288	346	0.0318182	0.0549828	0.0208333	0.0375723	0.179927	0.320841	-0.0150413	1	0	1	0	1	1	0
chr1	110084001	110085000	1674	1726	1538	1722	0.0137395	0.0115875	0.0117035	0.0116144	0.712239	0.665963	-0.000990617	0	0	1	0	1	1	0
chr1	11010001	11011000	180	187	198	195	0.944444	0.957219	0.974747	0.984615	0.0280692	0.0934488	0.0286901	1	0	0	0	0	1	0
chr1	110110001	110111000	217	229	282	269	0.889401	0.860262	0.840426	0.832714	0.0917855	0.211061	-0.0377788	1	0	0	0	0	0	1
chr1	11011001	11012000	126	148	158	148	0.619048	0.702703	0.702532	0.864865	0.00163328	0.0101962	0.116812	1	0	0	0	0	1	0
chr1	11012001	11013000	812	1035	948	1059	0.00246305	0.000966184	0	0.00472144	0.55202	0.591204	0.000867025	1	1	1	0	1	1	0
chr1	110130001	110131000	320	550	457	455	0.08125	0.0909091	0.0656455	0.0967033	0.636692	0.632231	-0.00621597	0	0	0	1	1	1	0
chr1	11013001	11014000	951	550	547	527	0.00105152	0	0	0.00189753	0.813245	0.707343	0.000264876	1	1	1	0	1	1	0
chr1	110137001	110138000	162	185	192	136	0.0308642	0.0594595	0.0104167	0.0441176	0.123737	0.255065	-0.0217193	0	0	0	1	0	0	1
chr1	110150001	110151000	1352	1623	1254	1352	0.012574	0.00739372	0.0151515	0.0170118	0.0342244	0.107842	0.00636875	1	1	1	0	1	1	0
chr1	110151001	110152000	1126	793	700	731	0.017762	0.0302648	0.0342857	0.0601915	9.97717e-05	0.00093522	0.0245906	1	0	1	0	1	1	0
chr1	110192001	110193000	81	144	141	130	0.925926	0.895833	0.929078	0.969231	0.0716859	0.179825	0.0416728	0	1	1	0	0	0	1
chr1	110195001	110196000	176	191	148	166	0.943182	0.926702	0.939189	0.909639	0.575353	0.602831	-0.011038	0	1	1	0	0	0	1
chr1	110210001	110211000	3933	2996	3115	2825	0.00228833	0.00233645	0.00224719	0.00495575	0.196021	0.337804	0.00122622	1	1	0	0	1	0	0
chr1	110211001	110212000	2497	1934	1886	1687	0.0172207	0.0274043	0.0509014	0.0302312	4.79945e-07	7.71178e-06	0.0194764	1	1	0	0	1	0	0
chr1	110212001	110213000	965	755	574	638	0.108808	0.148344	0.245645	0.188088	1.66152e-10	4.75186e-09	0.0891837	0	1	1	0	1	1	0
chr1	110223001	110224000	582	544	574	491	0.965636	0.950368	0.973868	0.9389	0.952301	0.756045	-0.000512846	0	1	1	0	1	1	0
chr1	110228001	110229000	65	135	148	158	0.892308	0.933333	0.959459	0.917722	0.440852	0.528496	0.0179085	0	1	1	0	0	0	1
chr1	110256001	110257000	150	175	150	135	0.966667	0.977143	0.98	0.977778	0.595682	0.612538	0.00663968	0	0	1	0	0	0	1
chr1	110260001	110261000	175	145	145	150	0.96	0.972414	0.944828	0.98	0.845976	0.719538	-0.00291314	0	0	1	0	0	0	1
chr1	110295001	110296000	77	61	112	89	0.844156	0.852459	0.883929	0.853933	0.551778	0.591132	0.0228207	0	0	1	0	0	0	1
chr1	11033001	11034000	152	106	143	145	0.855263	0.849057	0.762238	0.917241	0.687419	0.65487	-0.0124354	0	0	1	0	0	0	1
chr1	110338001	110339000	1369	1212	1460	1268	0.00219138	0.00165017	0.00136986	0.00394322	0.628691	0.628565	0.000628749	1	1	1	0	1	1	0
chr1	110339001	110340000	513	721	478	618	0.00389864	0.00138696	0.00209205	0	0.363808	0.476777	-0.00151871	1	1	0	0	1	0	0
chr1	110340001	110341000	676	676	656	767	0.136095	0.241124	0.207317	0.323338	3.44898e-07	5.70554e-06	0.081243	1	1	0	0	1	1	0
chr1	11034001	11035000	172	213	181	169	0.895349	0.906103	0.955801	0.863905	0.637827	0.632722	0.0101299	0	1	1	0	0	0	1
chr1	110341001	110342000	94	165	147	146	0.904255	0.939394	0.959184	0.958904	0.0985622	0.220789	0.0324034	1	1	0	0	0	1	0
chr1	110396001	110397000	836	518	592	446	0.971292	0.978764	0.961149	0.961883	0.0792325	0.192316	-0.0126863	0	0	0	1	0	0	1
chr1	110400001	110401000	119	90	109	64	0.966387	0.988889	0.963303	1	0.958947	0.758108	0.000802058	0	0	0	1	0	0	1
chr1	110407001	110408000	875	819	920	947	0.00457143	0.004884	0.00652174	0.00739176	0.38025	0.488775	0.00224049	1	1	1	0	1	1	0
chr1	11043001	11044000	83	82	109	140	0.879518	0.890244	0.908257	0.814286	0.384271	0.491542	-0.0294268	0	1	1	0	0	0	1
chr1	110432001	110433000	227	205	190	194	0.969163	0.95122	0.963158	0.979381	0.399371	0.501805	0.010706	0	0	0	1	0	0	1
chr1	11045001	11046000	133	247	145	293	0.714286	0.720648	0.786207	0.761092	0.0951919	0.216231	0.0509853	0	1	1	0	0	0	1
chr1	110454001	110455000	167	97	162	130	0.94012	0.969072	0.975309	0.923077	0.94336	0.753202	0.00129722	0	1	1	0	0	0	1
chr1	110490001	110491000	285	258	257	248	0.649123	0.593023	0.789883	0.782258	5.72967e-09	1.3026e-07	0.163671	1	1	1	0	0	0	1
chr1	110518001	110519000	263	374	290	281	0.939163	0.957219	0.941379	0.925267	0.226047	0.36675	-0.0163144	1	1	0	0	0	0	1
chr1	11053001	11054000	266	380	255	292	0.146617	0.228947	0.270588	0.318493	4.864e-05	0.000499282	0.101114	0	0	0	1	0	0	1
chr1	110538001	110539000	133	170	131	102	0.789474	0.658824	0.793893	0.735294	0.172225	0.312552	0.0520687	0	0	0	1	0	0	1
chr1	11055001	11056000	104	224	162	215	0.913462	0.910714	0.950617	0.944186	0.0656402	0.169222	0.0353642	0	1	1	0	0	0	1
chr1	110555001	110556000	404	548	480	469	0.0247525	0.0255474	0.0291667	0.021322	0.991164	0.767422	7.96947e-05	0	0	0	1	1	1	0
chr1	110564001	110565000	108	117	92	135	0.888889	0.880342	0.934783	0.896296	0.333919	0.455128	0.0274498	0	0	0	1	0	0	1
chr1	11057001	11058000	79	103	125	131	0.974684	0.92233	0.928	0.969466	0.847627	0.720053	0.0041638	0	0	1	0	0	1	0
chr1	11059001	11060000	1805	1478	1545	1445	0.0448753	0.0500677	0.0783172	0.0754325	9.4907e-07	1.44094e-05	0.0297102	1	1	1	0	1	0	0
chr1	11060001	11061000	1415	961	784	908	0.000706714	0.00520291	0.00637755	0.00220264	0.373524	0.483884	0.00161186	1	1	0	0	1	1	0
chr1	1106001	1107000	296	252	216	175	0.962838	0.97619	0.939815	0.977143	0.317119	0.442718	-0.0124564	0	0	1	0	0	0	1
chr1	110606001	110607000	765	666	600	884	0	0.003003	0.00333333	0.00678733	0.0560136	0.151958	0.00399321	1	1	1	0	1	1	0
chr1	110607001	110608000	2133	1568	1740	1484	0.00843882	0.00765306	0.00977011	0.00943396	0.503075	0.564857	0.00150947	1	1	1	0	1	1	0
chr1	110619001	110620000	233	183	211	230	0.00858369	0.00546448	0.014218	0.00434783	0.762036	0.686619	0.00185876	1	0	1	0	0	0	1
chr1	110661001	110662000	225	198	211	219	0.982222	0.954545	0.966825	0.958904	0.601411	0.615388	-0.00647644	0	0	1	0	0	0	1
chr1	110673001	110674000	476	514	482	484	0.861345	0.848249	0.8361	0.780992	0.00642974	0.0305405	-0.0460568	1	1	1	0	1	1	0
chr1	110674001	110675000	1240	1087	1191	998	0.134677	0.123275	0.0957179	0.0871743	5.7106e-05	0.000575432	-0.0375283	1	1	1	0	1	0	0
chr1	110675001	110676000	1363	1091	1219	1104	0.0557594	0.0430797	0.0369155	0.0561594	0.512042	0.56957	-0.00406112	1	0	1	0	1	1	0
chr1	11077001	11078000	112	176	168	202	0.982143	0.931818	0.958333	0.960396	0.617855	0.623432	0.00807057	0	1	1	0	0	0	1
chr1	110915001	110916000	87	128	86	76	0.977011	0.984375	0.953488	0.960526	0.162046	0.301473	-0.0246052	0	0	1	0	0	0	1
chr1	11096001	11097000	219	191	133	186	0.972603	0.958115	0.962406	0.967742	0.980249	0.764228	-0.000336417	0	0	1	0	0	0	1
chr1	110963001	110964000	575	549	506	522	0.00173913	0.00364299	0	0.00191571	0.3489	0.466005	-0.00169628	1	1	1	0	1	1	0
chr1	110964001	110965000	319	356	318	458	0.0031348	0.0224719	0.0220126	0.00873362	0.890788	0.73565	0.000841924	1	0	0	0	1	1	0
chr1	11099001	11100000	1453	1380	1325	1303	0.000688231	0.00289855	0.00226415	0.00230238	0.669637	0.647097	0.000518192	1	1	1	0	1	1	0
chr1	11100001	11101000	149	240	230	296	0.832215	0.783333	0.834783	0.790541	0.767085	0.689062	0.00782938	1	1	1	0	1	1	0
chr1	1110001	1111000	128	242	181	166	0.867188	0.938017	0.961326	0.939759	0.0448499	0.13019	0.0374951	0	0	1	0	1	1	0
chr1	11101001	11102000	123	124	142	197	0.910569	0.935484	0.943662	0.949239	0.244625	0.383405	0.0238257	1	1	1	0	0	1	0
chr1	111040001	111041000	256	206	253	267	0.410156	0.514563	0.411067	0.561798	0.319831	0.444677	0.0317516	0	0	0	1	0	0	1
chr1	111139001	111140000	248	296	298	274	0.00806452	0.00337838	0.0100671	0.00364964	0.754027	0.683571	0.0014783	1	1	1	0	1	1	0
chr1	111140001	111141000	356	674	452	573	0	0	0	0.0017452	0.238126	0.377644	0.00097561	1	1	1	0	1	1	0
chr1	1112001	1113000	246	236	246	187	0.943089	0.95339	0.95122	0.962567	0.57212	0.601142	0.00798731	0	0	1	0	0	1	0
chr1	111203001	111204000	332	421	327	266	0	0.0023753	0.0030581	0.0037594	0.430026	0.522028	0.00204466	1	1	1	0	1	1	0
chr1	111204001	111205000	992	782	764	745	0.00806452	0.00383632	0.0026178	0.00402685	0.22907	0.369482	-0.00288722	1	1	1	0	1	1	0
chr1	111270001	111271000	326	285	297	246	0.312883	0.354386	0.390572	0.268293	0.916012	0.743991	0.00293273	0	0	0	1	1	1	0
chr1	111271001	111272000	153	284	230	273	0.0196078	0.0422535	0.0565217	0.040293	0.301781	0.430455	0.0133888	0	0	0	1	1	1	0
chr1	1113001	1114000	235	274	227	308	0.970213	0.978102	0.964758	0.99026	0.5915	0.61075	0.00497953	0	0	1	0	0	1	0
chr1	111312001	111313000	132	96	58	62	0.893939	0.854167	0.896552	0.919355	0.374549	0.484702	0.0311404	0	1	1	0	0	0	1
chr1	111346001	111347000	236	244	243	192	0.00847458	0.0204918	0.0288066	0.0260417	0.167071	0.306985	0.0130029	1	1	1	0	1	1	0
chr1	111402001	111403000	98	107	134	121	0.918367	0.934579	0.977612	0.958678	0.0410226	0.122396	0.0417982	0	0	0	1	0	0	1
chr1	111448001	111449000	310	362	331	353	0	0.00276243	0.00906344	0.00849858	0.0485005	0.13741	0.00728383	1	1	1	0	1	1	0
chr1	111449001	111450000	319	543	397	524	0.00626959	0.00184162	0.00251889	0	0.276169	0.40978	-0.0023945	1	1	1	0	1	1	0
chr1	1115001	1116000	1259	1195	1266	1262	0.00635425	0.0167364	0.028436	0.0285261	1.22499e-05	0.000146358	0.0170711	1	1	1	0	1	1	0
chr1	111515001	111516000	255	463	379	401	0.00392157	0.0107991	0.0131926	0.0124688	0.398003	0.500881	0.00446397	0	0	1	0	1	1	0
chr1	1116001	1117000	3429	3042	2772	2606	0.00408282	0.00460224	0.00613276	0.00690714	0.105067	0.229955	0.002181	1	1	1	0	1	0	0
chr1	111608001	111609000	143	136	214	113	0.979021	0.977941	0.971963	0.973451	0.633149	0.630507	-0.00601756	1	1	1	0	0	0	1
chr1	111619001	111620000	535	503	569	577	0.00560748	0.00596421	0.00702988	0.00866551	0.556271	0.593374	0.00207306	1	1	1	0	1	1	0
chr1	111620001	111621000	415	361	198	210	0.00240964	0.00554017	0	0	0.111064	0.238338	-0.00386598	1	1	1	0	1	1	0
chr1	111689001	111690000	202	180	207	158	0.985149	0.972222	0.975845	0.968354	0.565058	0.597701	-0.00645485	0	0	1	0	0	0	1
chr1	1117001	1118000	182	222	253	181	0.489011	0.342342	0.438735	0.414365	0.554521	0.592429	0.0201556	1	0	0	0	1	1	0
chr1	111727001	111728000	194	153	221	195	0.953608	0.941176	0.954751	0.964103	0.470254	0.546431	0.0110078	0	1	1	0	0	0	1
chr1	111738001	111739000	406	263	271	242	0.0147783	0.0494297	0.0184502	0.053719	0.514404	0.570812	0.00668712	1	0	1	0	1	1	0
chr1	111739001	111740000	799	704	621	727	0	0	0.00322061	0.00275103	0.0143168	0.0569026	0.00296736	1	1	1	0	1	0	0
chr1	111740001	111741000	605	559	521	510	0.0446281	0.0483005	0.0556622	0.054902	0.343068	0.461999	0.00889438	1	1	1	0	1	1	0
chr1	111755001	111756000	402	490	286	412	0.00248756	0.00408163	0.0034965	0.00728155	0.481355	0.552645	0.00236743	1	1	1	0	1	1	0
chr1	111756001	111757000	908	821	928	850	0.00110132	0	0.0075431	0	0.0267662	0.0903322	0.00335864	1	1	1	0	1	1	0
chr1	111896001	111897000	103	125	165	102	0.941748	0.92	0.878788	0.901961	0.103811	0.228183	-0.0421841	0	0	1	0	0	0	1
chr1	1119001	1120000	85	117	130	154	0.929412	0.91453	0.869231	0.909091	0.266283	0.40178	-0.029947	0	0	0	1	0	1	0
chr1	11193001	11194000	177	196	176	161	0.960452	0.943878	0.965909	0.975155	0.200103	0.342048	0.0185838	0	1	1	0	0	0	1
chr1	111981001	111982000	173	171	212	206	0.942197	0.959064	0.962264	0.990291	0.0583838	0.156208	0.0254952	0	1	1	0	1	1	0
chr1	111982001	111983000	662	713	845	714	0.953172	0.942496	0.946746	0.943978	0.795357	0.700282	-0.00215849	0	1	1	0	1	1	0
chr1	111988001	111989000	163	199	201	226	0.00613497	0.0703518	0.0646766	0.0486726	0.337466	0.457871	0.0147696	1	1	1	0	1	1	0
chr1	111989001	111990000	2011	1785	1850	1556	0.00845351	0.00840336	0.0216216	0.00899743	0.00369348	0.0198288	0.00742445	1	1	1	0	1	0	0
chr1	111990001	111991000	1544	1432	1448	1246	0.0226684	0.0230447	0.0207182	0.0232745	0.809374	0.705844	-0.000948943	1	1	0	0	1	0	0
chr1	111991001	111992000	568	554	529	516	0.0246479	0.0306859	0.0548204	0.0213178	0.164003	0.303567	0.0106483	1	1	1	0	1	1	0
chr1	1122001	1123000	496	496	507	417	0.108871	0.137097	0.216963	0.194245	6.89011e-07	1.07674e-05	0.0837261	0	0	0	1	0	0	1
chr1	112221001	112222000	112	165	124	144	0.928571	0.909091	0.870968	0.895833	0.201753	0.343718	-0.0326392	0	0	0	1	0	0	1
chr1	1123001	1124000	214	183	181	122	0.742991	0.693989	0.872928	0.868852	8.47723e-07	1.29843e-05	0.150884	0	0	0	1	0	0	1
chr1	112365001	112366000	240	228	267	256	0.9375	0.929825	0.951311	0.980469	0.0207275	0.0750485	0.0318225	0	0	0	1	0	0	1
chr1	112390001	112391000	159	238	197	233	0.742138	0.710084	0.538071	0.622318	2.54873e-05	0.000280937	-0.139201	1	0	0	0	0	0	1
chr1	112391001	112392000	195	159	133	161	0.789744	0.63522	0.669173	0.714286	0.460946	0.541084	-0.0264614	1	1	1	0	0	0	1
chr1	112395001	112396000	189	166	223	230	0.010582	0.0361446	0.00896861	0.0217391	0.461207	0.54119	-0.00708267	1	0	1	0	1	1	0
chr1	112396001	112397000	1351	1197	1188	1133	0.00444115	0.00584795	0.00420875	0.00441306	0.686132	0.654265	-0.000793553	1	1	1	0	1	1	0
chr1	112502001	112503000	1512	1092	1191	957	0.00595238	0.00457875	0.0100756	0.0114943	0.0376688	0.115331	0.00533129	0	0	1	0	1	1	0
chr1	112508001	112509000	859	1309	1128	1070	0.00349243	0.00152788	0.00886525	0.00841121	0.00343561	0.0186918	0.00633795	1	1	1	0	1	1	0
chr1	112509001	112510000	2175	1465	1493	1414	0.023908	0.0266212	0.0502344	0.0487977	1.24565e-07	2.22702e-06	0.0245356	1	1	1	0	1	1	0
chr1	112574001	112575000	82	134	119	122	0.939024	0.962687	0.97479	0.959016	0.472542	0.54766	0.0131013	0	0	1	0	0	0	1
chr1	1126001	1127000	235	161	292	218	0.855319	0.900621	0.965753	0.844037	0.051256	0.143004	0.0399881	0	0	0	1	0	0	1
chr1	112601001	112602000	125	195	75	105	0.92	0.912821	0.946667	0.980952	0.0203005	0.0738837	0.0510417	0	0	1	0	0	0	1
chr1	11261001	11262000	196	149	127	165	0.984694	0.959732	0.976378	0.963636	0.719794	0.669167	-0.00473496	1	0	1	0	0	1	0
chr1	112619001	112620000	843	763	809	823	0	0.00262123	0.00123609	0.0036452	0.420455	0.51563	0.00120565	1	1	1	0	1	1	0
chr1	11262001	11263000	1234	977	889	1023	0.00162075	0.00307062	0.00224972	0.00293255	0.818161	0.709118	0.000353643	1	1	1	0	1	1	0
chr1	112621001	112622000	357	436	410	337	0.834734	0.830275	0.917073	0.88724	3.32326e-05	0.000355374	0.071332	1	0	1	0	0	1	0
chr1	11263001	11264000	272	223	251	208	0.672794	0.730942	0.756972	0.711538	0.19982	0.3418	0.0373935	1	0	1	0	0	1	0
chr1	112674001	112675000	152	199	228	181	0	0	0.00438596	0	0.265406	0.401024	0.00244499	1	1	1	0	1	1	0
chr1	112675001	112676000	1284	1202	1343	1178	0.00155763	0	0.0014892	0.000848896	0.66475	0.644865	0.000385499	1	1	1	0	1	1	0
chr1	112689001	112690000	136	206	170	185	0.955882	0.966019	0.941176	0.962162	0.520004	0.573914	-0.00987563	0	1	1	0	0	0	1
chr1	112698001	112699000	210	100	124	148	0.971429	0.9	0.975806	0.952703	0.384252	0.491542	0.0148482	0	1	1	0	0	0	1
chr1	1127001	1128000	248	179	163	208	0.931452	0.938547	0.93865	0.966346	0.224697	0.365584	0.0197517	0	0	0	1	0	0	1
chr1	112704001	112705000	103	125	149	135	0.427184	0.368	0.503356	0.511111	0.0110847	0.0468209	0.112305	0	0	1	0	0	1	0
chr1	112706001	112707000	745	611	509	625	0.0604027	0.0752864	0.0510806	0.1392	0.00326789	0.0179583	0.0325381	1	1	1	0	1	1	0
chr1	112707001	112708000	1267	1155	925	1071	0.0023678	0.0207792	0.00540541	0.0140056	0.71561	0.667418	-0.00112777	1	1	1	0	1	1	0
chr1	112714001	112715000	835	997	931	843	0.00598802	0.00501505	0.00429646	0.0059312	0.873041	0.72947	-0.000385235	1	1	1	0	1	1	0
chr1	112715001	112716000	1437	1110	1323	947	0.00417537	0.000900901	0.00377929	0.00211193	0.829257	0.71359	0.000335369	1	1	1	0	1	1	0
chr1	112718001	112719000	575	465	389	384	0.00347826	0.00645161	0.00771208	0.00520833	0.638659	0.633004	0.00166061	1	1	0	0	0	0	1
chr1	112719001	112720000	436	223	227	213	0.678899	0.713004	0.669604	0.671362	0.486053	0.555552	-0.0199855	1	1	1	0	0	0	1
chr1	11272001	11273000	235	213	248	222	0.140426	0.319249	0.189516	0.31982	0.362433	0.47585	0.0256174	1	0	1	0	0	1	0
chr1	112722001	112723000	158	264	197	263	0.689873	0.587121	0.664975	0.631179	0.536275	0.582908	0.0200598	0	1	1	0	1	1	0
chr1	112723001	112724000	343	369	263	277	0.134111	0.157182	0.125475	0.184116	0.641984	0.634504	0.00948814	0	1	1	0	1	1	0
chr1	11273001	11274000	983	1156	1098	900	0.00406918	0.00605536	0.00364299	0.00444444	0.587335	0.608566	-0.00113859	1	1	1	0	1	1	0
chr1	112743001	112744000	959	783	753	827	0.298227	0.273308	0.288181	0.188634	0.000845714	0.00588532	-0.0509505	0	0	0	1	1	1	0
chr1	112744001	112745000	1597	1203	1381	1245	0.0388228	0.0540316	0.0282404	0.0369478	0.013235	0.0535921	-0.0129885	0	0	0	1	1	1	0
chr1	112759001	112760000	67	115	157	155	0.835821	0.886957	0.923567	0.909677	0.0889593	0.206931	0.0485348	0	0	0	1	0	0	1
chr1	1128001	1129000	116	207	166	180	0.991379	0.922705	0.939759	0.944444	0.769796	0.690175	-0.00517189	0	0	0	1	0	0	1
chr1	112811001	112812000	182	128	196	169	0.917582	0.953125	0.943878	0.91716	0.969208	0.760935	-0.000751215	0	0	0	1	0	0	1
chr1	112826001	112827000	162	210	196	194	0.944444	0.942857	0.923469	0.938144	0.467272	0.544657	-0.0127792	0	0	1	0	0	0	1
chr1	112835001	112836000	151	136	128	105	0.940397	0.882353	0.945312	0.914286	0.435628	0.525356	0.0184385	0	0	1	0	0	0	1
chr1	112844001	112845000	167	170	142	191	0.934132	0.952941	0.957746	0.937173	0.895153	0.737175	0.00232577	0	0	1	0	0	0	1
chr1	112847001	112848000	198	263	251	207	0.944444	0.942966	0.964143	0.951691	0.293863	0.424039	0.0149144	0	0	1	0	0	1	0
chr1	112849001	112850000	682	821	802	845	0.0205279	0.0194884	0.0299252	0.0260355	0.143501	0.279454	0.00796949	1	1	1	0	1	1	0
chr1	112854001	112855000	235	234	209	193	0.297872	0.367521	0.191388	0.373057	0.0845475	0.200293	-0.0540156	0	0	1	0	0	0	1
chr1	112858001	112859000	189	273	226	128	0.910053	0.970696	0.924779	0.9375	0.331799	0.453511	-0.0165089	0	1	1	0	0	0	1
chr1	112883001	112884000	232	267	237	270	0.969828	0.962547	0.962025	0.966667	0.901174	0.739348	-0.00143482	1	0	0	0	0	0	1
chr1	112884001	112885000	106	104	119	120	0.981132	0.971154	0.941176	0.933333	0.0404265	0.121201	-0.038952	0	0	0	1	0	0	1
chr1	112894001	112895000	430	263	286	386	0.974419	0.980989	0.968531	0.974093	0.544384	0.587021	-0.00518579	0	0	0	1	0	0	1
chr1	1129001	1130000	226	198	242	258	0.911504	0.914141	0.954545	0.918605	0.180964	0.322081	0.0232642	0	0	0	1	0	0	1
chr1	112923001	112924000	266	229	265	230	0.962406	0.934498	0.966038	0.973913	0.104731	0.22949	0.020202	1	1	1	0	0	0	1
chr1	112948001	112949000	219	259	235	190	0.96347	0.965251	0.944681	0.968421	0.483916	0.554073	-0.00914103	0	0	1	0	0	0	1
chr1	112955001	112956000	409	453	448	399	0	0.00220751	0.00446429	0	0.549507	0.589832	0.00120118	1	1	1	0	1	1	0
chr1	112956001	112957000	1325	1572	1102	1454	0.00226415	0.00445293	0.00272232	0	0.0755606	0.186457	-0.00227814	1	1	1	0	1	1	0
chr1	1130001	1131000	164	320	215	241	0.859756	0.878125	0.92093	0.937759	0.00282904	0.0159984	0.0579237	0	0	0	1	0	0	1
chr1	113004001	113005000	120	139	127	134	0.966667	0.942446	0.976378	0.977612	0.141775	0.277355	0.0233435	0	0	0	1	0	0	1
chr1	11301001	11302000	136	198	200	227	0.985294	0.954545	0.935	0.947137	0.0929605	0.212794	-0.0256139	0	0	0	1	0	0	1
chr1	11303001	11304000	115	143	136	195	0.93913	0.951049	0.941176	0.938462	0.749926	0.681831	-0.00615939	0	0	0	1	0	0	1
chr1	113038001	113039000	74	69	84	110	0.932432	0.927536	0.964286	0.963636	0.163602	0.303166	0.0338476	0	0	1	0	0	0	1
chr1	113044001	113045000	72	121	112	102	0.861111	0.933884	0.964286	0.941176	0.0630599	0.164668	0.0465353	0	0	1	0	0	0	1
chr1	113045001	113046000	128	138	110	108	0.9375	0.978261	0.981818	0.953704	0.590933	0.610445	0.00924329	0	0	1	0	0	0	1
chr1	11305001	11306000	215	250	193	274	0.911628	0.92	0.901554	0.937956	0.703446	0.661974	0.00678317	0	0	0	1	0	0	1
chr1	113063001	113064000	223	177	171	214	0.977578	0.937853	0.97076	0.962617	0.643075	0.635038	0.00623377	0	0	1	0	0	0	1
chr1	113073001	113074000	666	728	716	692	0.003003	0.00137363	0.0027933	0.00578035	0.319067	0.444135	0.00210928	1	1	1	0	1	1	0
chr1	1131001	1132000	290	285	284	270	0.92069	0.838596	0.933099	0.97037	1.27498e-05	0.00015162	0.0712635	0	0	0	1	0	0	1
chr1	113120001	113121000	62	73	58	94	0.951613	0.931507	0.948276	0.968085	0.437607	0.526525	0.0197856	0	0	1	0	0	0	1
chr1	113148001	113149000	234	229	194	211	0.952991	0.925764	0.948454	0.886256	0.180886	0.322002	-0.0234755	0	0	0	1	0	0	1
chr1	11316001	11317000	108	113	122	110	0.944444	0.929204	0.97541	0.945455	0.23274	0.372726	0.0245553	1	1	1	0	0	0	1
chr1	113169001	113170000	88	120	118	116	0.863636	0.908333	0.949153	0.931034	0.0541043	0.148399	0.0507479	0	0	0	1	0	0	1
chr1	113199001	113200000	202	170	236	182	0.990099	0.958824	0.974576	0.956044	0.435395	0.525231	-0.00929927	0	0	1	0	1	1	0
chr1	1132001	1133000	306	494	414	477	0.892157	0.902834	0.917874	0.909853	0.295867	0.425607	0.0148302	0	0	0	1	0	0	1
chr1	11322001	11323000	167	162	216	169	0.850299	0.845679	0.902778	0.887574	0.0540686	0.148329	0.0480796	0	0	0	1	0	0	1
chr1	11328001	11329000	133	147	144	136	0.962406	0.918367	0.972222	0.897059	0.861405	0.725013	-0.00357143	0	0	0	1	0	0	1
chr1	1133001	1134000	554	584	406	445	0.902527	0.895548	0.958128	0.930337	0.000253449	0.00210097	0.0446503	0	0	0	1	0	0	1
chr1	11335001	11336000	141	240	194	229	0.914894	0.929167	0.92268	0.925764	0.980149	0.764217	0.000465367	0	0	0	1	0	0	1
chr1	113389001	113390000	233	265	184	191	0.137339	0.256604	0.26087	0.293194	0.00839695	0.0376706	0.0765301	1	0	0	0	1	1	0
chr1	113390001	113391000	3175	2226	2355	1888	0.00409449	0.00404313	0.00254777	0.00211864	0.1391	0.27438	-0.0017165	1	1	0	0	1	0	0
chr1	113391001	113392000	1468	1257	1500	1116	0.00408719	0.00875099	0.008	0.00537634	0.771248	0.690754	0.000642202	1	1	1	0	1	1	0
chr1	113422001	113423000	204	211	160	176	0.97549	0.966825	0.98125	0.982955	0.318443	0.443651	0.0110585	0	0	1	0	0	0	1
chr1	11345001	11346000	83	96	78	130	0.939759	0.979167	0.935897	0.946154	0.3953	0.498994	-0.0185862	0	0	0	1	0	0	1
chr1	1135001	1136000	111	155	133	164	0.927928	0.941935	0.93985	0.957317	0.493236	0.559561	0.0134047	1	0	0	0	0	1	0
chr1	11353001	11354000	85	112	117	121	0.517647	0.446429	0.683761	0.545455	0.00440886	0.0227546	0.136288	0	0	0	1	0	0	1
chr1	113550001	113551000	123	195	134	158	0.97561	0.974359	0.970149	0.974684	0.862767	0.725569	-0.00224003	0	0	1	0	0	0	1
chr1	11357001	11358000	93	169	151	136	0.795699	0.781065	0.854305	0.852941	0.0393718	0.118937	0.067399	1	1	0	0	0	0	1
chr1	1136001	1137000	254	362	281	321	0.838583	0.81768	0.882562	0.850467	0.058262	0.156021	0.0391498	1	0	0	0	1	1	0
chr1	113638001	113639000	124	167	135	161	0.959677	0.952096	0.985185	0.968944	0.157419	0.29605	0.0210249	0	0	1	0	0	0	1
chr1	1137001	1138000	850	716	679	710	0.00823529	0.0027933	0.011782	0.0126761	0.0582611	0.156021	0.00649189	1	1	1	0	1	1	0
chr1	113722001	113723000	163	149	194	137	0.98773	0.973154	0.969072	0.978102	0.502221	0.56441	-0.00795956	0	0	1	0	0	0	1
chr1	11375001	11376000	159	167	100	140	0.867925	0.862275	0.96	0.935714	0.00110365	0.0073582	0.0808027	0	1	1	0	0	0	1
chr1	113758001	113759000	398	447	304	390	0	0.00223714	0.00986842	0.00512821	0.0521671	0.144795	0.00602118	1	1	1	0	1	1	0
chr1	113759001	113760000	2067	976	1092	860	0.00290276	0.00204918	0.00457875	0.00116279	0.772873	0.691306	0.000444786	1	1	1	0	1	1	0
chr1	113760001	113761000	155	77	79	71	0.348387	0.428571	0.556962	0.619718	4.86325e-05	0.000499264	0.211667	1	0	0	0	0	1	0
chr1	1138001	1139000	180	229	221	200	0.961111	0.930131	0.977376	0.96	0.0713886	0.179359	0.0253559	1	0	1	0	0	1	0
chr1	113811001	113812000	504	431	435	462	0	0	0.00229885	0.004329	0.0383422	0.116742	0.00334448	1	1	1	0	1	1	0
chr1	113812001	113813000	444	736	475	619	0	0.00271739	0.00421053	0.00323102	0.358905	0.473267	0.00196139	1	1	1	0	1	1	0
chr1	113835001	113836000	106	106	88	143	0.896226	0.886792	0.954545	0.972028	0.00198259	0.0119207	0.0738585	0	0	1	0	0	0	1
chr1	113853001	113854000	123	141	202	166	1	0.978723	0.970297	0.975904	0.15244	0.29003	-0.0158103	0	0	1	0	0	0	1
chr1	113891001	113892000	141	112	142	170	0.836879	0.883929	0.943662	0.929412	0.00199421	0.011979	0.0781899	0	0	1	0	0	0	1
chr1	113904001	113905000	729	596	635	676	0.00548697	0	0.00314961	0.00295858	0.987996	0.766442	3.22381e-05	1	1	1	0	1	1	0
chr1	113905001	113906000	468	612	485	571	0	0.0179739	0.0164948	0.0175131	0.168875	0.308998	0.00686027	1	1	1	0	1	1	0
chr1	113921001	113922000	181	227	176	173	0.972376	0.982379	0.954545	0.965318	0.149233	0.286255	-0.0180558	0	0	0	1	0	0	1
chr1	113929001	113930000	1305	1340	1291	1310	0.000766284	0.00223881	0	0.00152672	0.421118	0.516086	-0.000743352	1	1	1	0	1	1	0
chr1	11399001	11400000	90	90	100	122	0.744444	0.722222	0.96	0.852459	9.93894e-06	0.000121301	0.167568	0	0	0	1	0	0	1
chr1	1140001	1141000	279	218	191	167	0.759857	0.779817	0.816754	0.772455	0.337225	0.457694	0.0274777	0	1	1	0	0	0	1
chr1	114002001	114003000	119	140	195	139	0.94958	0.928571	0.953846	0.956835	0.362191	0.475647	0.0168659	0	0	0	1	0	0	1
chr1	11403001	11404000	98	86	105	112	0.94898	0.895349	0.933333	0.901786	0.800266	0.702001	-0.00686235	0	0	0	1	0	0	1
chr1	11404001	11405000	137	177	154	229	0.927007	0.937853	0.922078	0.960699	0.506977	0.566846	0.0120487	0	0	0	1	0	0	1
chr1	1141001	1142000	464	471	332	425	0.821121	0.870488	0.879518	0.887059	0.0239587	0.083438	0.0377623	0	1	1	0	0	0	1
chr1	114111001	114112000	157	143	132	226	0.993631	0.916084	0.94697	0.955752	0.798954	0.701499	-0.0041527	0	0	1	0	0	0	1
chr1	11415001	11416000	101	70	100	82	0.881188	0.928571	0.96	0.841463	0.848376	0.720295	0.00600861	0	0	0	1	0	0	1
chr1	114152001	114153000	1525	1217	1311	1424	0.0203279	0.0238291	0.0244088	0.0308989	0.159726	0.298841	0.0059061	1	1	1	0	1	1	0
chr1	114153001	114154000	1775	1486	1323	1486	0.0140845	0.0148048	0.0136054	0.0188425	0.535166	0.582349	0.00196318	1	1	1	0	1	0	0
chr1	114154001	114155000	343	321	290	314	0.0845481	0.0903427	0.0482759	0.11465	0.770929	0.69066	-0.00456794	1	0	0	0	1	1	0
chr1	114155001	114156000	271	276	287	281	0.143911	0.235507	0.167247	0.252669	0.41849	0.514289	0.0193791	1	0	0	0	0	1	0
chr1	1142001	1143000	214	226	235	225	0.929907	0.946903	0.953191	0.937778	0.652086	0.639131	0.00701581	0	1	1	0	0	0	1
chr1	114242001	114243000	276	185	234	232	0.952899	0.956757	0.957265	0.952586	0.971461	0.761593	0.000488768	0	0	0	1	0	0	1
chr1	11430001	11431000	254	210	216	204	0.874016	0.795238	0.898148	0.838235	0.197296	0.339159	0.0306856	0	0	0	1	0	0	1
chr1	1143001	1144000	209	176	183	102	0.904306	0.914773	0.989071	0.931373	0.00140481	0.0090171	0.0593301	0	1	0	0	0	0	1
chr1	114346001	114347000	200	237	198	235	0.08	0.00421941	0.111111	0.0595745	0.00585479	0.0283674	0.0442393	0	0	0	1	0	0	1
chr1	1144001	1145000	996	604	749	664	0.181727	0.208609	0.28972	0.356928	3.19206e-16	1.68227e-14	0.129427	0	1	0	0	0	0	1
chr1	114465001	114466000	152	120	132	99	0.973684	0.975	0.984848	0.939394	0.559663	0.595059	-0.00889674	0	0	1	0	0	0	1
chr1	1145001	1146000	456	580	576	441	0.881579	0.865517	0.956597	0.947846	5.92875e-11	1.80629e-09	0.0802155	0	0	0	1	0	0	1
chr1	114510001	114511000	1421	1580	1395	1325	0.00492611	0.00316456	0.00143369	0.00301887	0.221136	0.362376	-0.00179278	1	1	1	0	1	1	0
chr1	114511001	114512000	898	554	566	721	0	0.00361011	0.00353357	0.00138696	0.559378	0.594926	0.000953592	1	1	0	0	1	1	0
chr1	114512001	114513000	190	277	242	207	0.363158	0.444043	0.53719	0.468599	0.00410681	0.0215376	0.094433	1	0	0	0	0	1	0
chr1	11455001	11456000	68	138	78	112	0.926471	0.905797	0.948718	0.901786	0.761489	0.686322	0.00843127	0	0	0	1	0	0	1
chr1	1146001	1147000	145	236	215	210	0.848276	0.932203	0.962791	0.980952	1.89271e-05	0.000216166	0.0715022	0	0	0	1	0	0	1
chr1	114669001	114670000	218	359	286	335	0.00458716	0.0111421	0	0.0149254	0.907121	0.741145	-0.000613981	1	1	1	0	1	1	0
chr1	114670001	114671000	383	352	300	313	0	0.00284091	0	0.00319489	0.897871	0.738151	0.000270777	1	1	0	0	1	1	0
chr1	1147001	1148000	179	148	170	124	0.927374	0.912162	0.958824	0.943548	0.102849	0.226914	0.0318917	0	0	0	1	0	0	1
chr1	114716001	114717000	348	258	245	161	0.00574713	0	0.00408163	0	0.808143	0.705407	-0.000837276	1	1	1	0	0	0	1
chr1	114757001	114758000	195	204	201	211	0.0102564	0	0	0	0.0918109	0.211087	-0.00501253	1	1	1	0	0	0	1
chr1	114758001	114759000	187	211	187	207	0.0213904	0	0.026738	0.0241546	0.0963522	0.217852	0.0153305	1	0	0	0	0	0	1
chr1	114780001	114781000	713	697	629	712	0.00280505	0.00143472	0.00158983	0.00280899	0.95095	0.755554	0.000109477	1	1	1	0	1	1	0
chr1	11478001	11479000	1538	1348	1346	1354	0.00715215	0.00667656	0.00817236	0.00812408	0.598548	0.614117	0.00121814	1	0	0	0	1	1	0
chr1	114790001	114791000	183	246	198	193	0.945355	0.943089	0.969697	0.932642	0.636709	0.632233	0.00735071	0	0	0	1	0	0	1
chr1	11479001	11480000	2216	1982	1814	1721	0.00767148	0.012109	0.00771775	0.00755375	0.315621	0.441574	-0.00212865	1	1	1	0	1	0	0
chr1	11480001	11481000	681	566	601	529	0.051395	0.04947	0.0216306	0.0396975	0.0111567	0.0470507	-0.0204328	1	0	1	0	1	1	0
chr1	1148001	1149000	540	456	386	371	0.959259	0.929825	0.963731	0.940701	0.530074	0.579393	0.00666072	0	0	0	1	0	0	1
chr1	114804001	114805000	326	231	199	189	0.97546	0.935065	0.944724	0.973545	0.996632	0.767635	5.55257e-05	0	0	0	1	0	0	1
chr1	114805001	114806000	250	120	175	140	0.972	0.916667	0.977143	0.971429	0.147132	0.283707	0.0205491	0	0	0	1	0	0	1
chr1	11483001	11484000	75	91	46	78	0.92	0.934066	0.826087	0.923077	0.233822	0.373644	-0.0406141	0	0	1	0	0	0	1
chr1	114854001	114855000	142	213	185	187	0.598592	0.7277	0.691892	0.748663	0.192383	0.334055	0.0443738	1	1	1	0	1	1	0
chr1	114875001	114876000	151	151	144	153	0.933775	0.880795	0.958333	0.934641	0.0667531	0.171222	0.0388432	0	0	1	0	0	0	1
chr1	1150001	1151000	380	243	277	301	0.778947	0.823045	0.851986	0.893688	0.000286454	0.00233509	0.0775547	0	0	0	1	0	0	1
chr1	11501001	11502000	660	595	680	707	0.472727	0.428571	0.442647	0.448373	0.747934	0.680992	-0.00622686	1	1	1	0	1	1	0
chr1	115089001	115090000	1536	1381	1165	1288	0.00130208	0.00217234	0.00257511	0.00388199	0.250783	0.388732	0.00154722	1	1	1	0	1	1	0
chr1	115090001	115091000	143	134	111	158	0	0	0.00900901	0	0.233782	0.373594	0.00371747	1	0	0	0	0	1	0
chr1	115099001	115100000	118	70	92	83	0.00847458	0.0285714	0.0217391	0	0.710277	0.665131	-0.00452888	1	1	1	0	0	0	1
chr1	1151001	1152000	430	360	248	267	0.974419	0.941667	0.96371	0.955056	0.98071	0.76437	-0.00027037	0	0	0	1	0	0	1
chr1	11519001	11520000	144	161	145	162	0.805556	0.776398	0.834483	0.783951	0.585782	0.607765	0.0176537	0	1	1	0	0	0	1
chr1	11520001	11521000	143	216	219	215	0.895105	0.912037	0.949772	0.948837	0.0161953	0.0623997	0.0440163	0	1	1	0	0	0	1
chr1	115283001	115284000	275	209	197	244	0.92	0.942584	0.979695	0.946721	0.0329092	0.104818	0.0316992	1	1	1	0	0	0	1
chr1	115286001	115287000	244	310	236	268	0.930328	0.948387	0.936441	0.921642	0.435447	0.525245	-0.0118618	0	1	1	0	0	0	1
chr1	11529001	11530000	235	331	265	308	0.948936	0.936556	0.969811	0.954545	0.115979	0.244777	0.0199095	0	1	1	0	1	1	0
chr1	11531001	11532000	370	272	284	318	0.881081	0.878676	0.887324	0.930818	0.0816148	0.196095	0.0302367	0	1	1	0	0	1	0
chr1	11532001	11533000	117	148	110	136	0.854701	0.912162	0.854545	0.897059	0.759078	0.685366	-0.00874367	0	0	1	0	0	0	1
chr1	115337001	115338000	469	473	494	535	0.0383795	0.02537	0.0708502	0.0523364	0.00186266	0.0113389	0.0293774	1	0	1	0	1	1	0
chr1	115338001	115339000	780	1142	917	949	0.074359	0.0525394	0.0621592	0.0389884	0.1397	0.275	-0.0110192	1	1	1	0	1	1	0
chr1	11534001	11535000	186	301	271	282	0.908602	0.910299	0.948339	0.957447	0.00530315	0.0262765	0.0433328	0	1	1	0	0	1	0
chr1	115360001	115361000	259	198	207	234	0.96139	0.929293	0.951691	0.92735	0.572978	0.601597	-0.00870808	0	0	1	0	0	0	1
chr1	11536001	11537000	246	306	259	272	0.886179	0.931373	0.934363	0.886029	0.925308	0.7471	-0.00162736	0	1	1	0	1	1	0
chr1	115479001	115480000	239	215	216	195	0.799163	0.809302	0.921296	0.861538	0.000251993	0.00209079	0.0889793	0	0	0	1	0	0	1
chr1	1156001	1157000	307	350	374	348	0.928339	0.934286	0.954545	0.933908	0.313019	0.439357	0.0130915	0	0	0	1	0	1	0
chr1	11562001	11563000	108	172	118	179	0.935185	0.947674	0.940678	0.960894	0.588566	0.609273	0.0100048	0	0	0	1	0	0	1
chr1	11563001	11564000	215	153	190	202	0.0930233	0.117647	0.0315789	0.123762	0.246233	0.384681	-0.0241792	0	0	0	1	0	0	1
chr1	115641001	115642000	1031	651	667	604	0.00484966	0.00768049	0.0029985	0.00496689	0.440701	0.528416	-0.00201139	1	1	0	0	0	1	0
chr1	115642001	115643000	2281	1554	1512	1480	0.00306883	0.0045045	0.00132275	0.00472973	0.64784	0.637142	-0.000642565	1	1	1	0	1	1	0
chr1	115655001	115656000	196	181	159	192	0.0561224	0.0662983	0.0314465	0.0572917	0.354162	0.469946	-0.0154239	0	0	1	0	0	0	1
chr1	11568001	11569000	83	100	77	114	0.915663	0.92	0.922078	0.912281	0.949604	0.755252	-0.00180242	0	0	0	1	0	0	1
chr1	115685001	115686000	191	147	159	178	0.937173	0.870748	0.949686	0.904494	0.408556	0.507789	0.017532	0	1	1	0	0	0	1
chr1	11569001	11570000	136	182	142	178	0.897059	0.912088	0.894366	0.837079	0.0878275	0.205185	-0.0431604	0	0	0	1	0	0	1
chr1	1157001	1158000	373	268	356	309	0	0.0447761	0.0393258	0.0679612	0.000769326	0.00543523	0.0339108	0	0	0	1	1	1	0
chr1	11576001	11577000	161	163	179	163	0.925466	0.91411	0.927374	0.932515	0.62209	0.62538	0.0100715	0	0	0	1	0	0	1
chr1	1158001	1159000	722	807	828	755	0.148199	0.148699	0.369565	0.345695	4.24418e-42	1.0867e-39	0.209718	0	0	0	1	1	1	0
chr1	115828001	115829000	410	334	264	333	0.0707317	0.143713	0.223485	0.135135	0.000173811	0.0015161	0.0707097	0	0	0	1	1	1	0
chr1	115837001	115838000	817	789	658	612	0.0330477	0.0544994	0.056231	0.0686275	0.0258849	0.0882064	0.0186182	0	1	1	0	1	1	0
chr1	115838001	115839000	3425	2793	2727	2244	0.010219	0.0139635	0.00953429	0.00713012	0.070828	0.178369	-0.00345193	0	1	1	0	1	0	0
chr1	115839001	115840000	1010	931	864	742	0.00594059	0.00537057	0.00462963	0.0107817	0.506201	0.566517	0.0018048	1	1	1	0	1	1	0
chr1	115885001	115886000	147	135	99	83	0.952381	0.918519	0.919192	0.879518	0.172613	0.312969	-0.0350713	0	0	0	1	0	0	1
chr1	115976001	115977000	856	626	546	729	0	0.00479233	0.0018315	0.00274348	0.853721	0.722212	0.00032865	1	1	1	0	1	1	0
chr1	1161001	1162000	611	474	501	495	0.924714	0.934599	0.942116	0.951515	0.093402	0.213397	0.0177549	0	0	0	1	0	1	0
chr1	116146001	116147000	214	157	203	192	0.953271	0.917197	0.931034	0.96875	0.494868	0.56033	0.0113617	0	0	0	1	0	0	1
chr1	11615001	11616000	110	94	155	73	0.818182	0.87234	0.645161	0.739726	4.22575e-05	0.000440487	-0.167699	0	0	0	1	0	0	1
chr1	116167001	116168000	354	294	317	274	0.728814	0.666667	0.807571	0.748175	0.00143844	0.00919479	0.0794166	0	1	1	0	1	1	0
chr1	116168001	116169000	371	381	320	458	0.00269542	0.00787402	0.003125	0.00436681	0.671217	0.647831	-0.00146311	0	0	1	0	1	1	0
chr1	11620001	11621000	88	124	87	133	0.727273	0.645161	0.712644	0.631579	0.729868	0.67348	-0.0156089	0	0	0	1	0	0	1
chr1	1162001	1163000	509	431	482	476	0.740668	0.814385	0.927386	0.87395	4.28086e-14	1.86722e-12	0.126367	0	0	0	1	1	1	0
chr1	11627001	11628000	156	148	131	166	0.916667	0.972973	0.977099	0.909639	0.806305	0.704639	-0.00468501	0	0	0	1	0	0	1
chr1	116298001	116299000	256	131	110	126	0.851562	0.862595	0.890909	0.849206	0.639912	0.633544	0.0133469	0	0	1	0	0	0	1
chr1	1163001	1164000	992	895	802	978	0.925403	0.944134	0.956359	0.962168	0.000621175	0.00452586	0.0252633	0	0	0	1	1	0	0
chr1	116372001	116373000	318	533	336	486	0.0943396	0.0375235	0.077381	0.0720165	0.203986	0.346176	0.0154548	1	1	0	0	1	1	0
chr1	116373001	116374000	1674	1394	1305	1462	0.00179211	0.00286944	0.0045977	0	0.926996	0.747636	-0.000113203	1	1	1	0	1	0	0
chr1	116374001	116375000	266	461	355	419	0.0037594	0.0021692	0.0084507	0	0.704248	0.662301	0.00112494	1	1	1	0	1	1	0
chr1	116395001	116396000	99	59	104	64	0.989899	0.949153	0.971154	0.953125	0.584845	0.607214	-0.0103978	0	1	1	0	0	0	1
chr1	11640001	11641000	87	136	110	130	0.402299	0.566176	0.754545	0.692308	1.23408e-06	1.83013e-05	0.218591	0	0	0	1	0	0	1
chr1	1164001	1165000	1112	1141	868	914	0.870504	0.890447	0.925115	0.875274	0.0562603	0.152372	0.0189474	0	0	0	1	1	0	0
chr1	116418001	116419000	525	441	597	521	0.00380952	0.00453515	0.00167504	0	0.121491	0.252407	-0.00324633	1	1	1	0	1	1	0
chr1	11648001	11649000	762	613	687	645	0.326772	0.415987	0.365357	0.387597	0.606001	0.617709	0.00958067	0	1	1	0	1	1	0
chr1	11650001	11651000	604	793	597	671	0.178808	0.185372	0.211055	0.195231	0.18755	0.329067	0.0201474	0	1	1	0	1	1	0
chr1	1165001	1166000	358	441	415	489	0.879888	0.882086	0.925301	0.9182	0.0050996	0.0255111	0.0403588	1	0	0	0	1	1	0
chr1	116532001	116533000	259	177	195	151	0.972973	0.954802	0.964103	0.966887	0.983105	0.764997	-0.000278411	0	0	1	0	0	1	0
chr1	116534001	116535000	523	355	403	446	0.944551	0.969014	0.967742	0.970852	0.104148	0.228664	0.0149338	0	0	1	0	1	1	0
chr1	11654001	11655000	1328	1215	1026	1014	0.0188253	0.0345679	0.0497076	0.0522682	1.29991e-05	0.000154247	0.0246336	1	1	1	0	1	1	0
chr1	11655001	11656000	780	556	545	451	0.112821	0.147482	0.119266	0.252772	0.000470908	0.00358172	0.0524734	1	1	1	0	1	1	0
chr1	11656001	11657000	89	197	116	172	0.898876	0.878173	0.896552	0.906977	0.480007	0.551895	0.0181624	1	1	1	0	0	1	0
chr1	116570001	116571000	1091	1025	1021	881	0.00366636	0.0195122	0.0411361	0.0397276	1.90852e-09	4.65988e-08	0.0291415	1	1	1	0	1	1	0
chr1	116571001	116572000	920	846	803	775	0.026087	0.0390071	0.0585305	0.0851613	2.03768e-07	3.49959e-06	0.0393333	1	1	0	0	1	1	0
chr1	11658001	11659000	138	167	124	169	0.876812	0.922156	0.943548	0.946746	0.0429939	0.126431	0.0437531	0	1	1	0	0	0	1
chr1	116600001	116601000	138	98	94	79	0.956522	0.94898	0.957447	0.987342	0.353892	0.469732	0.0177084	0	1	1	0	0	0	1
chr1	11661001	11662000	337	350	406	298	0.95549	0.942857	0.965517	0.942953	0.544289	0.586992	0.00691205	0	1	1	0	0	0	1
chr1	11663001	11664000	155	92	106	107	0.832258	0.75	0.877358	0.803738	0.279725	0.41261	0.0387562	1	1	0	0	0	1	0
chr1	11664001	11665000	1968	1788	1742	1630	0.00203252	0.00111857	0.00401837	0.000613497	0.460718	0.540976	0.000775035	1	1	1	0	1	1	0
chr1	11665001	11666000	120	146	130	188	0.75	0.835616	0.846154	0.808511	0.408152	0.507507	0.0269069	1	0	1	0	0	1	0
chr1	116667001	116668000	1840	1630	1547	1461	0.00869565	0.00920245	0.00581771	0.00889802	0.468994	0.54568	-0.00161989	1	1	1	0	1	1	0
chr1	11667001	11668000	93	135	116	134	0.978495	0.955556	0.974138	0.977612	0.472674	0.547747	0.0110877	1	1	1	0	0	0	1
chr1	11669001	11670000	148	150	108	136	0.972973	0.96	0.962963	0.992647	0.350252	0.466963	0.0130652	0	0	1	0	0	0	1
chr1	1167001	1168000	1189	1177	1231	1137	0.929352	0.931181	0.948822	0.949868	0.0057381	0.0279293	0.0190623	1	1	0	0	0	1	0
chr1	11673001	11674000	93	115	117	127	0.88172	0.904348	0.897436	0.897638	0.908545	0.741553	0.00331021	0	1	1	0	0	0	1
chr1	11674001	11675000	157	142	150	154	0.942675	0.894366	0.94	0.948052	0.234099	0.373887	0.0243465	0	1	1	0	0	0	1
chr1	11675001	11676000	178	160	134	186	0.955056	0.95625	0.947761	0.983871	0.376739	0.486344	0.0131287	0	1	1	0	0	0	1
chr1	116765001	116766000	130	171	116	145	0.907692	0.912281	0.965517	0.937931	0.0631958	0.16484	0.0398926	0	0	1	0	0	0	1
chr1	11677001	11678000	193	217	191	206	0.984456	0.963134	0.968586	0.966019	0.620755	0.62471	-0.00591632	0	1	1	0	0	0	1
chr1	116775001	116776000	72	81	96	115	0.833333	0.814815	0.979167	0.904348	0.000574023	0.0042343	0.114859	0	0	0	1	0	0	1
chr1	11680001	11681000	426	529	471	501	0.15493	0.170132	0.118896	0.301397	0.00528786	0.0262199	0.0496122	1	1	1	0	1	1	0
chr1	1168001	1169000	306	406	238	426	0.797386	0.79064	0.92437	0.901408	9.85957e-10	2.50236e-08	0.116099	1	0	0	0	0	0	1
chr1	116802001	116803000	148	154	155	157	0.905405	0.88961	0.896774	0.898089	0.997234	0.767635	8.49041e-05	0	0	0	1	0	0	1
chr1	11681001	11682000	1611	1356	1332	1289	0.00372439	0.00147493	0.003003	0.00155159	0.760757	0.686011	-0.000407124	1	1	1	0	1	1	0
chr1	116875001	116876000	210	197	238	214	0.914286	0.908629	0.94958	0.934579	0.0802417	0.193983	0.03093	0	0	0	1	0	0	1
chr1	11690001	11691000	394	483	534	507	0.0380711	0.0393375	0.0543071	0.0552268	0.0985262	0.220739	0.0159865	1	0	1	0	1	1	0
chr1	1169001	1170000	570	523	435	577	0.9	0.889101	0.949425	0.946274	5.96429e-06	7.66845e-05	0.0528435	1	1	0	0	0	0	1
chr1	116909001	116910000	383	541	333	522	0.0208877	0.0591497	0.0570571	0.101533	0.000362205	0.00286111	0.0409205	1	1	0	0	1	1	0
chr1	116910001	116911000	1307	1230	1303	1314	0.00918133	0.0105691	0.00690714	0.0129376	0.976602	0.763179	8.08817e-05	1	1	1	0	1	1	0
chr1	11691001	11692000	1405	1323	1502	1426	0.00355872	0.00604686	0.00732357	0.0112202	0.0430595	0.126568	0.00445592	1	1	1	0	1	0	0
chr1	11692001	11693000	1549	1510	1166	1334	0.0813428	0.0761589	0.093482	0.0727136	0.622078	0.62538	0.00361608	1	0	1	0	1	1	0
chr1	116944001	116945000	921	552	726	532	0.919653	0.949275	0.953168	0.924812	0.267658	0.403057	0.0104229	0	1	1	0	1	1	0
chr1	11696001	11697000	158	114	130	110	0.962025	0.991228	0.969231	0.990909	0.713637	0.666509	0.00490196	0	0	1	0	0	0	1
chr1	116961001	116962000	384	305	333	372	0.96875	0.921311	0.951952	0.938172	0.7995	0.701744	-0.00306951	0	1	1	0	0	0	1
chr1	116999001	117000000	134	157	86	112	0.977612	0.980892	0.953488	0.955357	0.122353	0.253501	-0.024836	1	0	1	0	0	0	1
chr1	1170001	1171000	283	394	347	357	0.816254	0.763959	0.861671	0.795518	0.0462079	0.132936	0.0423052	1	0	0	0	0	0	1
chr1	11701001	11702000	165	139	136	159	0.593939	0.683453	0.661765	0.660377	0.502906	0.564753	0.0261485	0	0	1	0	0	0	1
chr1	11705001	11706000	161	151	119	115	0.695652	0.695364	0.554622	0.634783	0.0139201	0.0556853	-0.101496	0	0	1	0	0	0	1
chr1	117052001	117053000	108	114	163	100	0.925926	0.964912	0.96319	0.94	0.670409	0.647399	0.00842668	0	0	1	0	0	0	1
chr1	117060001	117061000	754	636	591	627	0.00132626	0.00314465	0.00169205	0	0.370822	0.481938	-0.00133726	1	1	1	0	1	1	0
chr1	11706001	11707000	246	222	199	209	0.727642	0.711712	0.899497	0.885167	8.39223e-11	2.49809e-09	0.172071	0	1	1	0	0	0	1
chr1	117075001	117076000	91	114	109	78	0.956044	0.964912	0.972477	0.910256	0.494884	0.560333	-0.0144515	0	1	1	0	0	0	1
chr1	1171001	1172000	308	225	282	282	0.798701	0.822222	0.914894	0.943262	1.78208e-09	4.36662e-08	0.120448	1	0	0	0	0	1	0
chr1	117121001	117122000	849	678	522	595	0	0.00294985	0.00766284	0.00336134	0.0595805	0.158336	0.00406177	1	1	1	0	1	1	0
chr1	117122001	117123000	74	99	108	113	0.378378	0.20202	0.231481	0.230088	0.289933	0.420856	-0.0466874	1	0	0	0	1	1	0
chr1	117173001	117174000	80	165	126	149	0.9625	0.921212	0.960317	0.966443	0.130105	0.263272	0.0289425	0	0	1	0	0	0	1
chr1	11719001	11720000	429	698	445	623	0.228438	0.210602	0.276404	0.258427	0.00788322	0.035834	0.0485263	0	1	1	0	1	1	0
chr1	1173001	1174000	434	544	455	461	0.214286	0.297794	0.342857	0.349241	5.26132e-05	0.000535569	0.0853337	1	1	1	0	1	1	0
chr1	11736001	11737000	452	619	524	589	0.00442478	0.00161551	0	0	0.0385706	0.117228	-0.00280112	1	1	1	0	1	1	0
chr1	117366001	117367000	1267	1155	1341	1024	0.00157853	0.0025974	0.00149142	0.00292969	0.969931	0.761181	4.97553e-05	1	0	0	0	1	1	0
chr1	117367001	117368000	1995	1593	1628	1434	0.00250627	0.00564972	0.00307125	0	0.076397	0.187784	-0.00226898	1	1	0	0	1	1	0
chr1	117376001	117377000	273	158	207	224	0.959707	0.968354	0.966184	0.955357	0.859099	0.724333	-0.00232019	0	0	1	0	0	0	1
chr1	1174001	1175000	527	598	538	683	0.703985	0.710702	0.788104	0.711567	0.0404161	0.121182	0.0377352	1	1	1	0	1	1	0
chr1	11747001	11748000	268	343	287	319	0.914179	0.941691	0.965157	0.952978	0.0261131	0.088782	0.0291223	0	1	1	0	0	0	1
chr1	117533001	117534000	75	109	65	136	0.96	0.926606	0.938462	0.970588	0.365701	0.478127	0.0199816	0	0	0	1	0	0	1
chr1	117605001	117606000	421	407	448	463	0	0	0.00223214	0.00215983	0.107664	0.233677	0.00219539	1	1	1	0	1	1	0
chr1	117606001	117607000	424	309	304	320	0.0141509	0	0.00328947	0.00625	0.439137	0.527489	-0.00337785	1	1	1	0	1	0	0
chr1	11762001	11763000	199	246	241	192	0.135678	0.154472	0.033195	0.0729167	1.40997e-06	2.06905e-05	-0.0952591	1	1	1	0	1	1	0
chr1	11763001	11764000	166	202	158	194	0.963855	0.930693	0.955696	0.963918	0.355259	0.470614	0.0145751	1	1	1	0	0	1	0
chr1	117655001	117656000	57	89	56	51	0.842105	0.865169	0.946429	1	0.000873263	0.00605473	0.115798	0	0	0	1	0	0	1
chr1	11766001	11767000	280	155	227	227	0.917857	0.922581	0.92511	0.92511	0.756388	0.684507	0.0055699	1	1	0	0	0	0	1
chr1	11768001	11769000	260	127	277	187	0.742308	0.598425	0.812274	0.84492	7.83262e-06	9.82184e-05	0.130341	1	1	1	0	0	0	1
chr1	11775001	11776000	168	110	159	146	0.940476	0.972727	0.968553	0.945205	0.808988	0.705748	0.00413964	0	1	1	0	0	0	1
chr1	11776001	11777000	99	137	97	94	0.747475	0.773723	0.762887	0.797872	0.670547	0.647465	0.0173928	0	1	1	0	0	0	1
chr1	1178001	1179000	169	246	225	197	0.899408	0.947154	0.96	0.964467	0.0279969	0.0932652	0.0343745	1	1	1	0	0	0	1
chr1	11784001	11785000	248	264	197	201	0.850806	0.867424	0.86802	0.895522	0.315462	0.441424	0.0225345	0	1	1	0	0	0	1
chr1	11785001	11786000	248	265	254	274	0.0685484	0.166038	0.0787402	0.153285	0.94088	0.752341	-0.00148414	0	1	1	0	0	0	1
chr1	1179001	1180000	550	655	681	706	0.950909	0.940458	0.947137	0.944759	0.937696	0.751276	0.000698244	1	1	1	0	0	0	1
chr1	117929001	117930000	856	813	681	617	0	0.00246002	0	0.00324149	0.801628	0.702632	0.00034251	1	1	1	0	1	1	0
chr1	11793001	11794000	114	114	104	146	0.964912	0.938596	0.971154	0.965753	0.363696	0.476759	0.0162456	0	1	1	0	0	0	1
chr1	11800001	11801000	124	106	103	162	0.967742	0.943396	0.961165	0.969136	0.583173	0.60645	0.009516	0	1	1	0	0	0	1
chr1	1180001	1181000	903	684	663	681	0.918051	0.904971	0.918552	0.939794	0.0913651	0.210463	0.0169021	1	1	1	0	0	0	1
chr1	11802001	11803000	241	224	206	186	0.751037	0.732143	0.669903	0.752688	0.284067	0.416182	-0.0327518	1	1	1	0	0	0	1
chr1	11803001	11804000	277	334	297	302	0.234657	0.230539	0.417508	0.36755	1.66432e-09	4.10403e-08	0.159915	1	1	1	0	0	1	0
chr1	11805001	11806000	1064	951	1006	849	0.00469925	0.0157729	0.0129225	0.0200236	0.0851043	0.201133	0.00624695	1	1	1	0	1	1	0
chr1	11806001	11807000	528	555	577	595	0.00378788	0.0018018	0.0121317	0.00336134	0.100476	0.223708	0.0049091	1	1	1	0	1	1	0
chr1	1182001	1183000	682	591	457	464	0.196481	0.159052	0.516411	0.476293	1.64202e-56	8.1912e-54	0.317095	0	1	1	0	0	0	1
chr1	11823001	11824000	113	170	139	145	0.982301	0.952941	0.964029	0.97931	0.626155	0.627322	0.00716667	0	1	1	0	0	0	1
chr1	118275001	118276000	57	101	64	77	0.684211	0.762376	0.734375	0.857143	0.169067	0.309193	0.0672412	0	0	0	1	0	0	1
chr1	1183001	1184000	715	611	583	537	0.034965	0.091653	0.200686	0.210428	4.01011e-27	4.90939e-25	0.144271	0	1	1	0	0	0	1
chr1	11836001	11837000	100	150	99	123	0.97	0.96	0.989899	0.96748	0.384847	0.491944	0.0134775	0	1	1	0	0	1	0
chr1	11837001	11838000	237	293	251	293	0.949367	0.952218	0.976096	0.959044	0.185863	0.327325	0.0159684	0	1	1	0	0	1	0
chr1	11840001	11841000	285	244	237	262	0.954386	0.97541	0.974684	0.969466	0.473801	0.548361	0.00786071	1	1	1	0	0	1	0
chr1	118410001	118411000	70	89	88	108	0.957143	0.955056	0.931818	0.888889	0.0737756	0.183433	-0.0478116	0	0	0	1	0	0	1
chr1	11847001	11848000	135	195	172	149	0.97037	0.933333	0.965116	0.986577	0.0741146	0.184006	0.026593	1	1	1	0	0	0	1
chr1	1185001	1186000	223	223	190	279	0.928251	0.93722	0.931579	0.913978	0.49932	0.562713	-0.0116267	0	1	1	0	0	0	1
chr1	11858001	11859000	355	435	447	360	0.535211	0.558621	0.572707	0.583333	0.237152	0.37673	0.0293461	1	1	1	0	0	1	0
chr1	11859001	11860000	736	570	587	497	0.107337	0.0929825	0.0851789	0.108652	0.675266	0.649605	-0.00513102	1	0	0	0	1	1	0
chr1	11865001	11866000	120	191	157	155	0.875	0.832461	0.923567	0.845161	0.188767	0.33034	0.0357408	0	0	0	1	0	0	1
chr1	118723001	118724000	115	95	100	65	0.965217	0.926316	0.94	0.892308	0.301802	0.430457	-0.0264069	0	0	0	1	0	0	1
chr1	118746001	118747000	52	65	75	72	0.884615	0.876923	0.973333	0.972222	0.00269914	0.0153922	0.0924472	0	0	0	1	0	0	1
chr1	11877001	11878000	147	205	199	137	0.938776	0.907317	0.979899	0.948905	0.00691762	0.0323796	0.0468074	0	0	0	1	0	0	1
chr1	11878001	11879000	271	404	388	378	0.940959	0.893564	0.956186	0.917989	0.074134	0.184038	0.0247442	0	0	0	1	0	0	1
chr1	11882001	11883000	139	175	130	177	0.870504	0.8	0.961538	0.943503	8.83231e-07	1.34877e-05	0.11993	0	0	0	1	0	0	1
chr1	11883001	11884000	236	210	247	229	0.944915	0.942857	0.97166	0.960699	0.0977124	0.219661	0.0224404	0	0	0	1	0	0	1
chr1	11887001	11888000	126	234	112	210	0.944444	0.961538	0.910714	0.957143	0.389999	0.495509	-0.0145618	0	0	0	1	0	0	1
chr1	11889001	11890000	98	108	109	131	0.928571	0.925926	0.944954	0.900763	0.800839	0.702252	-0.00635113	0	0	0	1	0	0	1
chr1	11890001	11891000	121	82	105	83	0.809917	0.841463	0.838095	0.879518	0.363927	0.476842	0.0337229	0	0	0	1	0	0	1
chr1	11896001	11897000	235	198	211	230	0.923404	0.888889	0.914692	0.895652	0.884744	0.733506	-0.00285934	0	0	0	1	0	0	1
chr1	118979001	118980000	412	745	746	498	0.0703883	0.0201342	0.0294906	0.0140562	0.0354861	0.110686	-0.0147175	0	0	1	0	1	1	0
chr1	118980001	118981000	95	123	125	136	0.126316	0.0813008	0.024	0.125	0.350391	0.467047	-0.0242891	0	0	1	0	1	1	0
chr1	11898001	11899000	808	1015	760	850	0.310644	0.322167	0.260526	0.274118	0.00151041	0.00957796	-0.0493579	0	0	0	1	0	0	1
chr1	118983001	118984000	276	204	108	132	0.108696	0.245098	0.138889	0.143939	0.3827	0.490523	-0.025	0	0	1	0	0	1	0
chr1	118984001	118985000	847	1126	893	900	0.0094451	0.0186501	0.0302352	0.0177778	0.0375306	0.115009	0.00928372	0	0	1	0	1	1	0
chr1	118985001	118986000	177	241	203	297	0.0960452	0.0539419	0.261084	0.111111	3.17887e-06	4.33434e-05	0.10023	0	0	1	0	0	1	0
chr1	118986001	118987000	299	371	465	439	0.0668896	0.0943396	0.0473118	0.0820046	0.174963	0.315713	-0.0179303	0	0	1	0	0	1	0
chr1	118987001	118988000	951	1138	1019	1025	0.0147213	0.0140598	0.0215898	0.0185366	0.158007	0.296699	0.00569777	1	1	1	0	1	1	0
chr1	118988001	118989000	480	581	459	384	0.0270833	0.0240964	0.0326797	0.0364583	0.252534	0.390206	0.00895326	1	1	1	0	1	1	0
chr1	118989001	118990000	501	694	606	590	0.0718563	0.0403458	0.0561056	0.0440678	0.708615	0.664335	-0.00338926	1	1	1	0	1	1	0
chr1	118990001	118991000	557	701	552	676	0.005386	0.00285307	0.00543478	0.00443787	0.731991	0.674452	0.000911431	1	0	0	0	0	1	0
chr1	11899001	11900000	244	321	250	286	0.0655738	0.0809969	0.072	0.0909091	0.631879	0.630064	0.00775327	0	0	0	1	0	0	1
chr1	118992001	118993000	89	99	78	71	0.146067	0.262626	0.358974	0.197183	0.11316	0.241065	0.0744324	0	0	0	1	0	1	0
chr1	118993001	118994000	797	551	575	503	0.0401506	0.0435572	0.0417391	0.0477137	0.718762	0.668769	0.00298387	0	0	0	1	1	1	0
chr1	118999001	119000000	445	389	349	474	0.058427	0.0874036	0.0859599	0.0759494	0.526281	0.577322	0.00825196	1	0	0	0	0	1	0
chr1	119000001	119001000	756	856	895	694	0.021164	0.0373832	0.0301676	0.0288184	0.973627	0.762224	-0.000198324	1	1	1	0	1	1	0
chr1	119001001	119002000	475	444	382	352	0.0231579	0.0225225	0.0314136	0.0170455	0.82408	0.711533	0.00167224	1	1	1	0	1	1	0
chr1	119002001	119003000	157	164	176	176	0.044586	0.0731707	0.0568182	0.0340909	0.423064	0.51728	-0.0137355	1	1	1	0	0	1	0
chr1	119006001	119007000	258	149	189	106	0.00775194	0.0201342	0.0952381	0.0471698	8.48042e-06	0.000105413	0.0656811	0	0	0	1	1	1	0
chr1	119007001	119008000	582	678	484	605	0.0463918	0.0457227	0.0826446	0.0495868	0.0524044	0.145251	0.0182474	0	0	0	1	1	0	0
chr1	119008001	119009000	404	421	419	396	0.0148515	0.04038	0.0739857	0.0429293	0.00182847	0.0111775	0.0310169	0	0	0	1	1	1	0
chr1	11908001	11909000	264	238	232	174	0.00378788	0	0.00431034	0	0.88068	0.731964	0.000471022	1	1	0	0	0	0	1
chr1	11909001	11910000	231	321	346	291	0.00865801	0.00934579	0.00578035	0.0137457	0.948247	0.754871	0.000361181	1	0	0	0	0	0	1
chr1	11910001	11911000	123	168	105	130	0.837398	0.875	0.857143	0.876923	0.765582	0.688388	0.00897858	0	0	0	1	0	0	1
chr1	11912001	11913000	149	129	149	140	0.865772	0.899225	0.932886	0.921429	0.0611035	0.161091	0.0460407	0	0	0	1	0	0	1
chr1	119171001	119172000	83	64	102	94	0.891566	0.890625	0.921569	0.93617	0.227488	0.368056	0.037415	0	0	1	0	0	0	1
chr1	119179001	119180000	242	178	272	188	0.917355	0.91573	0.919118	0.920213	0.875513	0.730409	0.00289855	0	0	1	0	0	0	1
chr1	11919001	11920000	190	266	240	284	0.973684	0.954887	0.970833	0.971831	0.447725	0.532791	0.00865475	0	1	0	0	0	0	1
chr1	11925001	11926000	188	196	87	96	0.00531915	0	0	0	0.377057	0.486537	-0.00260417	1	1	1	0	1	1	0
chr1	119258001	119259000	124	168	158	103	0.975806	0.934524	0.974684	0.951456	0.426271	0.51946	0.0134624	0	0	1	0	0	0	1
chr1	11926001	11927000	2024	1855	1829	1540	0.00148221	0.0032345	0.00218699	0.00714286	0.114634	0.242972	0.00213217	1	1	0	0	1	1	0
chr1	119316001	119317000	287	224	189	182	0.947735	0.955357	0.962963	0.961538	0.421344	0.516232	0.0111878	0	0	0	1	0	0	1
chr1	119327001	119328000	535	577	491	400	0.00747664	0.00866551	0.01222	0.005	0.830357	0.714048	0.00088515	1	0	0	0	1	1	0
chr1	119333001	119334000	324	291	298	226	0.947531	0.986254	0.97651	0.951327	0.984887	0.765529	-0.000204804	0	0	1	0	0	0	1
chr1	119334001	119335000	180	105	105	84	0.972222	0.961905	0.933333	0.952381	0.163262	0.302812	-0.0266221	0	0	1	0	0	0	1
chr1	11934001	11935000	1314	1319	1111	1148	0.000761035	0.00227445	0.00090009	0.00348432	0.57288	0.601549	0.000694189	1	1	1	0	1	1	0
chr1	11937001	11938000	219	261	218	205	0.945205	0.954023	0.981651	0.980488	0.00962914	0.0419754	0.0310875	0	0	1	0	0	0	1
chr1	11943001	11944000	238	142	166	198	0.92437	0.943662	0.879518	0.964646	0.760356	0.685892	-0.00575477	0	0	1	0	0	0	1
chr1	11953001	11954000	236	188	206	275	0.966102	0.973404	0.975728	0.981818	0.346897	0.464656	0.00987036	0	0	1	0	0	0	1
chr1	11958001	11959000	158	169	224	170	0.924051	0.95858	0.982143	0.958824	0.0433748	0.127227	0.0301852	0	1	1	0	0	0	1
chr1	119622001	119623000	239	187	249	232	0.962343	0.967914	0.97992	0.982759	0.121629	0.252568	0.0165002	0	1	0	0	1	1	0
chr1	119623001	119624000	663	767	611	518	0.968326	0.967405	0.957447	0.949807	0.0702307	0.177346	-0.0138906	0	1	0	0	1	0	0
chr1	119631001	119632000	249	272	233	251	0	0.00367647	0.00429185	0.00398406	0.517554	0.572514	0.00221285	1	0	1	0	1	1	0
chr1	119647001	119648000	385	403	459	373	0	0.0223325	0.0087146	0.0080429	0.540384	0.585018	-0.00300786	1	1	1	0	1	1	0
chr1	119648001	119649000	1658	1291	1502	1247	0.00422195	0.00309837	0.00466045	0.00160385	0.770856	0.690642	-0.00045616	1	1	1	0	1	1	0
chr1	1197001	1198000	508	459	410	406	0.942913	0.962963	0.965854	0.965517	0.159364	0.298349	0.0132561	0	1	1	0	1	1	0
chr1	11972001	11973000	48	104	67	99	0.854167	0.884615	0.940299	0.929293	0.0725215	0.181294	0.0587349	0	1	1	0	0	0	1
chr1	119726001	119727000	162	171	201	132	0.969136	0.923977	0.955224	0.977273	0.260757	0.397183	0.018018	1	1	1	0	0	0	1
chr1	119761001	119762000	91	153	109	211	0.945055	0.941176	0.963303	0.92891	0.920159	0.745356	-0.00199795	0	0	1	0	0	0	1
chr1	11979001	11980000	117	154	177	190	0.606838	0.623377	0.711864	0.710526	0.0118511	0.0493011	0.0949355	1	0	0	0	0	1	0
chr1	11980001	11981000	1800	1254	1362	1277	0.00611111	0.0015949	0.00220264	0.00156617	0.105632	0.230795	-0.00236206	1	1	1	0	1	1	0
chr1	1198001	1199000	277	456	342	377	0.916968	0.936404	0.947368	0.93634	0.3316	0.453367	0.0125269	0	0	0	1	0	1	0
chr1	11981001	11982000	159	205	137	178	0.855346	0.84878	0.810219	0.848315	0.478228	0.551005	-0.0199023	1	1	1	0	0	1	0
chr1	119844001	119845000	91	178	131	148	0.879121	0.882022	0.916031	0.918919	0.15429	0.292275	0.0365218	1	1	1	0	0	0	1
chr1	119896001	119897000	284	312	286	202	0.848592	0.862179	0.916084	0.90099	0.00581293	0.0282134	0.0541314	1	1	0	0	1	1	0
chr1	1200001	1201000	102	174	94	123	0.215686	0.109195	0.680851	0.512195	6.88997e-25	7.40156e-23	0.436703	0	0	0	1	1	1	0
chr1	12008001	12009000	553	426	397	430	0.884268	0.875587	0.899244	0.906977	0.120637	0.251266	0.0227745	0	0	1	0	0	0	1
chr1	1201001	1202000	2038	1950	1822	1920	0.00539745	0.00307692	0.00439078	0.0046875	0.852428	0.721744	0.000280237	0	0	0	1	1	1	0
chr1	120176001	120177000	832	721	805	680	0.00240385	0.00138696	0.00745342	0.00294118	0.107083	0.232845	0.00345546	1	1	1	0	1	1	0
chr1	120177001	120178000	333	323	319	292	0.951952	0.93808	0.940439	0.982877	0.189692	0.331257	0.0155982	1	0	0	0	0	1	0
chr1	12018001	12019000	202	211	156	246	0.841584	0.872038	0.923077	0.865854	0.185307	0.32671	0.0309168	1	0	0	0	0	1	0
chr1	12019001	12020000	1526	1366	1487	1490	0.00655308	0.00732064	0.00201748	0.0107383	0.801488	0.702559	-0.000533365	1	1	1	0	1	1	0
chr1	120197001	120198000	322	452	280	417	0.00621118	0.0199115	0.0107143	0.0311751	0.211977	0.353761	0.00874364	0	0	0	1	1	1	0
chr1	12020001	12021000	125	180	153	186	0.872	0.9	0.954248	0.930108	0.0161638	0.0623035	0.0524784	1	0	1	0	0	1	0
chr1	12022001	12023000	263	159	171	142	0.946768	0.930818	0.953216	0.985915	0.0793533	0.192494	0.0272928	0	1	1	0	0	0	1
chr1	12023001	12024000	109	146	94	140	0.954128	0.952055	0.968085	0.935714	0.829104	0.713512	-0.00422323	0	0	1	0	0	0	1
chr1	12028001	12029000	59	89	50	69	0.949153	0.966292	0.98	0.971014	0.484836	0.554711	0.0153305	1	0	1	0	0	0	1
chr1	12029001	12030000	59	133	176	122	0.915254	0.969925	0.965909	0.967213	0.460265	0.540676	0.013318	1	1	1	0	0	0	1
chr1	12030001	12031000	288	261	275	211	0.944444	0.911877	0.938182	0.924171	0.842992	0.718458	0.00313702	1	1	1	0	0	0	1
chr1	1203001	1204000	510	559	551	549	0.923529	0.91771	0.952813	0.936248	0.0251202	0.0862695	0.024059	0	1	1	0	0	1	0
chr1	120340001	120341000	220	252	330	220	0	0	0.0030303	0.00454545	0.115173	0.243603	0.00363636	1	1	1	0	1	1	0
chr1	120341001	120342000	376	195	120	166	0	0	0	0.0060241	0.138259	0.273362	0.0034965	1	1	1	0	1	0	0
chr1	12040001	12041000	234	265	244	260	0.893162	0.935849	0.963115	0.957692	0.00313186	0.0173702	0.0444858	0	0	0	1	0	0	1
chr1	1204001	1205000	179	188	177	198	0.921788	0.93617	0.954802	0.939394	0.322145	0.446345	0.0175114	0	1	1	0	0	1	0
chr1	120402001	120403000	132	167	66	162	0.863636	0.886228	0.909091	0.87037	0.85278	0.721887	0.00532477	0	0	1	0	0	0	1
chr1	12050001	12051000	88	95	127	107	0.977273	0.978947	0.976378	1	0.478092	0.550959	0.00903741	0	0	0	1	0	0	1
chr1	1205001	1206000	208	221	229	248	0.629808	0.701357	0.829694	0.810484	1.1257e-07	2.03097e-06	0.15304	1	1	1	0	0	1	0
chr1	12053001	12054000	126	153	129	142	0.920635	0.921569	0.953488	0.894366	0.952554	0.756106	0.00136227	0	0	0	1	0	0	1
chr1	120558001	120559000	446	348	387	377	0	0.00287356	0.00258398	0.00265252	0.537525	0.583591	0.00135836	1	1	1	0	1	0	0
chr1	1206001	1207000	1181	1203	1194	1151	0.0914479	0.0656692	0.0519263	0.0538662	0.000373653	0.00293703	-0.0255611	1	1	1	0	1	1	0
chr1	12063001	12064000	846	846	816	811	0.00591017	0.0141844	0.0171569	0.0246609	0.0104223	0.0446476	0.0108501	1	1	1	0	1	1	0
chr1	12069001	12070000	73	113	108	104	0.890411	0.920354	0.944444	0.961538	0.0794947	0.192731	0.044228	0	0	1	0	0	0	1
chr1	1207001	1208000	279	251	302	251	0.623656	0.565737	0.529801	0.47012	0.00197416	0.011884	-0.0935139	1	1	0	0	0	1	0
chr1	12073001	12074000	120	170	161	129	0.925	0.970588	0.987578	0.976744	0.0322852	0.103465	0.0310345	0	0	1	0	0	0	1
chr1	12074001	12075000	121	168	117	153	0.892562	0.89881	0.905983	0.96732	0.0533786	0.14704	0.044547	0	0	1	0	0	0	1
chr1	12079001	12080000	65	116	118	137	0.692308	0.767241	0.771186	0.737226	0.765364	0.688327	0.0126097	0	0	1	0	0	0	1
chr1	1208001	1209000	463	497	381	429	0.107991	0.134809	0.498688	0.307692	1.2688e-41	3.1647e-39	0.275656	1	0	0	0	0	1	0
chr1	12088001	12089000	157	131	177	126	0.121019	0.0534351	0.169492	0.230159	0.000249694	0.00207559	0.104442	0	0	1	0	0	0	1
chr1	1209001	1210000	305	493	342	472	0.419672	0.494929	0.453216	0.506356	0.472689	0.547754	0.0178641	1	0	0	0	0	1	0
chr1	120914001	120915000	201	194	44	241	0.00497512	0	0.0227273	0.00829876	0.17779	0.318693	0.00799467	1	1	1	0	1	1	0
chr1	120949001	120950000	154	252	193	177	0.980519	0.980159	0.968912	0.954802	0.127121	0.259353	-0.0181334	0	0	1	0	0	0	1
chr1	120983001	120984000	399	320	352	333	0.9599	0.96875	0.900568	0.936937	0.000237208	0.00198186	-0.0455905	0	0	0	1	0	0	1
chr1	1210001	1211000	447	418	460	461	0.928412	0.904306	0.93913	0.941432	0.0531409	0.146572	0.0235193	0	0	0	1	1	1	0
chr1	121009001	121010000	324	308	292	339	0.0277778	0.0357143	0.010274	0.0353982	0.393216	0.497502	-0.00787378	0	0	1	0	1	0	0
chr1	121016001	121017000	86	153	93	164	0.313953	0.385621	0.311828	0.402439	0.820461	0.709994	0.00981717	1	1	1	0	0	0	1
chr1	121052001	121053000	273	304	259	280	0.0586081	0.0657895	0.0501931	0.0535714	0.452616	0.536143	-0.0104436	1	1	1	0	1	1	0
chr1	121097001	121098000	258	254	318	223	0.00387597	0.00393701	0.0157233	0	0.278202	0.411368	0.00533589	1	1	1	0	1	1	0
chr1	1211001	1212000	549	682	583	633	0.947177	0.932551	0.963979	0.952607	0.0330646	0.105152	0.0189853	1	1	1	0	1	1	0
chr1	121118001	121119000	128	184	140	174	0.28125	0.369565	0.285714	0.241379	0.0479538	0.136467	-0.0721868	1	1	1	0	1	1	0
chr1	121184001	121185000	395	543	357	393	0.00506329	0	0	0.00254453	0.694899	0.658273	-0.000798863	1	1	0	0	1	0	0
chr1	1212001	1213000	619	555	474	535	0.282714	0.259459	0.367089	0.28785	0.00653968	0.0309628	0.0533537	1	1	1	0	0	1	0
chr1	12126001	12127000	252	220	242	230	0.861111	0.786364	0.867769	0.865217	0.0859474	0.202393	0.0402542	0	1	1	0	0	0	1
chr1	12128001	12129000	180	170	182	192	0.788889	0.823529	0.879121	0.869792	0.0114842	0.0481486	0.0686173	0	0	1	0	0	0	1
chr1	1213001	1214000	936	916	808	764	0.0544872	0.0840611	0.138614	0.206806	6.82343e-21	5.37938e-19	0.102641	1	1	1	0	1	1	0
chr1	121396001	121397000	130	175	166	179	0.123077	0.0514286	0.0301205	0.0111732	0.000211152	0.00179211	-0.0616774	1	0	1	0	1	0	0
chr1	1214001	1215000	160	191	169	162	0.825	0.78534	0.852071	0.783951	0.609678	0.619461	0.0153123	1	1	1	0	1	1	0
chr1	12141001	12142000	370	367	293	344	0.881081	0.828338	0.945392	0.944767	1.88398e-08	3.91684e-07	0.0902381	0	0	1	0	0	0	1
chr1	12142001	12143000	118	218	142	159	0.440678	0.518349	0.492958	0.591195	0.174963	0.315713	0.0537791	0	1	1	0	0	0	1
chr1	12143001	12144000	138	191	129	206	0.0289855	0.0418848	0.255814	0.378641	2.85144e-25	3.10935e-23	0.294869	0	1	0	0	0	0	1
chr1	12146001	12147000	252	127	129	136	0.781746	0.76378	0.883721	0.889706	0.000212272	0.00179968	0.111067	0	0	0	1	0	0	1
chr1	121519001	121520000	1311	1060	982	950	0.00915332	0.00943396	0.0162933	0.00421053	0.722145	0.670235	0.00107318	1	1	1	0	1	1	0
chr1	12166001	12167000	536	515	400	439	0.00932836	0.015534	0.0225	0.022779	0.0864789	0.203247	0.0102768	1	1	0	0	1	1	0
chr1	12167001	12168000	1365	1531	1486	1542	0.0021978	0.0019595	0.00336474	0.00259403	0.488875	0.55717	0.000900436	1	1	1	0	1	1	0
chr1	1217001	1218000	1674	1153	1165	1028	0.957587	0.947095	0.970815	0.973735	0.000459532	0.00350903	0.0188768	1	1	1	0	1	1	0
chr1	12172001	12173000	190	234	186	185	0.347368	0.294872	0.822581	0.837838	1.94104e-50	7.62358e-48	0.511792	0	0	1	0	0	0	1
chr1	12179001	12180000	183	174	158	185	0.0710383	0.0747126	0.303797	0.362162	4.87128e-19	3.26254e-17	0.262448	0	0	1	0	0	0	1
chr1	12180001	12181000	200	414	322	353	0.5	0.507246	0.779503	0.643059	6.43029e-14	2.75492e-12	0.203262	0	0	1	0	0	0	1
chr1	1218001	1219000	372	292	335	240	0.954301	0.965753	0.970149	0.983333	0.105525	0.230631	0.0163148	1	1	1	0	1	1	0
chr1	12181001	12182000	131	168	179	162	0.900763	0.958333	0.955307	0.95679	0.204011	0.346205	0.0229014	0	0	1	0	0	0	1
chr1	12185001	12186000	144	221	193	163	0.111111	0.117647	0.310881	0.319018	3.37471e-11	1.0594e-09	0.199538	0	0	1	0	0	0	1
chr1	12188001	12189000	139	125	114	112	0.94964	0.912	0.95614	0.955357	0.25106	0.388946	0.023934	0	1	1	0	0	0	1
chr1	1219001	1220000	316	353	276	309	0.943038	0.963173	0.974638	0.964401	0.152663	0.290313	0.0155686	0	1	1	0	1	1	0
chr1	12191001	12192000	383	287	255	156	0.968668	0.968641	0.968627	0.967949	0.979078	0.763876	-0.000286887	1	1	1	0	1	1	0
chr1	12194001	12195000	161	176	225	183	0.42236	0.465909	0.577778	0.601093	9.67915e-05	0.000910234	0.143131	0	1	1	0	0	0	1
chr1	1220001	1221000	601	691	693	633	0.956739	0.937771	0.968254	0.958926	0.0327696	0.104511	0.0172065	0	1	1	0	0	1	0
chr1	1222001	1223000	195	218	229	250	0.876923	0.889908	0.934498	0.924	0.0198135	0.0725258	0.0452415	0	0	1	0	1	1	0
chr1	12230001	12231000	1864	1274	1346	1281	0.00107296	0.00156986	0.00148588	0.0039032	0.228303	0.368846	0.00138994	1	1	1	0	1	1	0
chr1	1223001	1224000	270	398	325	377	0.966667	0.919598	0.966154	0.941645	0.239417	0.378812	0.0143687	0	1	1	0	1	1	0
chr1	12231001	12232000	384	365	369	324	0.078125	0.153425	0.200542	0.320988	2.29809e-12	8.24611e-11	0.142034	1	0	1	0	1	1	0
chr1	1224001	1225000	461	394	394	348	0.9718	0.946701	0.974619	0.965517	0.27061	0.405287	0.0101165	0	0	1	0	0	1	0
chr1	12247001	12248000	130	155	173	147	0.961538	0.96129	0.982659	0.945578	0.782042	0.694981	0.00422149	0	0	1	0	0	0	1
chr1	1225001	1226000	222	256	204	276	0.95045	0.96875	0.980392	0.963768	0.368327	0.480084	0.0105823	0	0	1	0	0	1	0
chr1	1226001	1227000	319	331	344	296	0.956113	0.966767	0.97093	0.969595	0.384565	0.491766	0.00877404	0	0	1	0	1	1	0
chr1	1227001	1228000	335	333	289	312	0.961194	0.951952	0.965398	0.951923	0.872823	0.729386	0.00181584	0	0	1	0	0	1	0
chr1	1228001	1229000	495	612	556	647	0.949495	0.906863	0.971223	0.942813	0.00208228	0.0124161	0.0300175	0	1	1	0	0	1	0
chr1	1229001	1230000	404	503	384	524	0.925743	0.944334	0.953125	0.96374	0.0259174	0.0883069	0.0231982	0	0	1	0	0	1	0
chr1	12294001	12295000	170	130	155	150	0.964706	0.969231	0.974194	0.986667	0.292759	0.423254	0.0136612	0	0	1	0	0	0	1
chr1	12309001	12310000	128	192	165	163	0.976562	0.958333	0.969697	0.93865	0.460454	0.540799	-0.0113567	0	0	1	0	0	0	1
chr1	1231001	1232000	1472	1023	1133	811	0.0013587	0.0127077	0.00176523	0.0110974	0.878106	0.73114	-0.000353588	1	1	1	0	1	1	0
chr1	1232001	1233000	3030	2829	3072	2778	0.0782178	0.111347	0.131836	0.100072	7.09194e-05	0.000696887	0.0225381	1	1	0	0	1	0	0
chr1	1233001	1234000	1252	918	745	815	0.920128	0.946623	0.951678	0.960736	0.00105198	0.00707237	0.0250739	1	1	0	0	1	1	0
chr1	1234001	1235000	620	430	571	450	0.932258	0.94186	0.93345	0.968889	0.207311	0.349479	0.0128791	1	1	0	0	0	1	0
chr1	1235001	1236000	298	279	281	274	0.926174	0.956989	0.950178	0.941606	0.722659	0.670392	0.00487142	0	1	0	0	0	1	0
chr1	12353001	12354000	173	216	240	136	0.965318	0.981481	0.979167	0.985294	0.504737	0.565711	0.00708992	0	1	1	0	0	0	1
chr1	1236001	1237000	169	287	314	313	0.846154	0.836237	0.898089	0.913738	0.00113502	0.00753317	0.0659888	0	0	0	1	0	0	1
chr1	1237001	1238000	652	594	603	484	0.496933	0.510101	0.706468	0.681818	2.50008e-21	2.04916e-19	0.192282	0	0	0	1	0	0	1
chr1	1238001	1239000	317	486	306	319	0.798107	0.709877	0.810458	0.742947	0.169623	0.309775	0.0312927	0	0	0	1	0	0	1
chr1	1239001	1240000	657	591	534	461	0.665145	0.649746	0.765918	0.75705	7.04959e-08	1.32189e-06	0.103956	0	0	0	1	0	0	1
chr1	1240001	1241000	616	392	569	492	0.665584	0.734694	0.745167	0.760163	0.00243188	0.0141223	0.0596603	0	0	0	1	0	1	0
chr1	1241001	1242000	112	171	185	177	0.723214	0.707602	0.724324	0.768362	0.362166	0.475637	0.0320754	0	0	0	1	0	1	0
chr1	1242001	1243000	784	617	609	709	0.905612	0.878444	0.91133	0.915374	0.0794671	0.192679	0.0198579	0	1	1	0	1	1	0
chr1	1243001	1244000	778	623	688	655	0.866324	0.922953	0.886628	0.937405	0.0804823	0.194314	0.0198863	0	1	1	0	0	1	0
chr1	1244001	1245000	378	380	241	282	0.804233	0.839474	0.73444	0.865248	0.444044	0.530396	-0.0169284	0	1	1	0	0	1	0
chr1	1245001	1246000	477	498	529	523	0.763103	0.76506	0.941399	0.854685	3.089e-16	1.63092e-14	0.134186	1	0	1	0	0	1	0
chr1	1246001	1247000	2188	1892	1738	1878	0.0516453	0.0877378	0.0960875	0.109159	5.81701e-08	1.10994e-06	0.0344938	1	1	1	0	1	1	0
chr1	1247001	1248000	739	663	593	640	0.207037	0.25641	0.293423	0.329688	2.2748e-06	3.20175e-05	0.0818614	1	1	1	0	1	1	0
chr1	12478001	12479000	176	229	188	262	0.261364	0.253275	0.5	0.591603	6.07113e-19	4.02268e-17	0.296543	0	0	1	0	0	0	1
chr1	1248001	1249000	102	143	154	133	0.970588	0.965035	0.967532	0.962406	0.889143	0.735132	-0.00219014	1	0	0	0	0	1	0
chr1	124802001	124803000	108	120	67	186	0.861111	0.741667	0.701493	0.811828	0.673993	0.64908	-0.0156369	0	0	0	1	0	0	1
chr1	12504001	12505000	164	125	116	131	0.963415	0.968	0.982759	0.946565	0.908869	0.741651	-0.00183517	0	0	1	0	0	0	1
chr1	12506001	12507000	71	119	121	157	0.957746	0.957983	0.958678	0.961783	0.891571	0.735934	0.00253692	1	1	1	0	0	0	1
chr1	125064001	125065000	288	188	216	178	0.934028	0.930851	0.930556	0.898876	0.357074	0.471879	-0.0165295	0	0	0	1	0	0	1
chr1	125065001	125066000	250	202	186	282	0.908	0.910891	0.951613	0.91844	0.209895	0.351776	0.0223319	0	0	0	1	0	0	1
chr1	125066001	125067000	325	369	355	281	0.910769	0.861789	0.853521	0.893238	0.447052	0.532399	-0.013657	0	0	0	1	0	0	1
chr1	125068001	125069000	148	149	205	149	0.513514	0.644295	0.658537	0.738255	0.00278511	0.0157922	0.112966	0	0	0	1	0	0	1
chr1	125069001	125070000	170	150	136	168	0.594118	0.62	0.713235	0.60119	0.244094	0.382914	0.0450658	0	0	0	1	0	0	1
chr1	125070001	125071000	187	139	141	147	0.764706	0.618705	0.638298	0.666667	0.1884	0.329931	-0.0496762	0	0	0	1	0	0	1
chr1	12507001	12508000	153	173	198	238	0.973856	0.942197	0.974747	0.962185	0.433886	0.524381	0.0108347	1	1	1	0	0	0	1
chr1	125072001	125073000	140	115	155	132	0.557143	0.686957	0.554839	0.666667	0.822458	0.710839	-0.0094145	0	0	0	1	0	0	1
chr1	125073001	125074000	200	198	180	162	0.795	0.752525	0.827778	0.734568	0.749937	0.681831	0.00975638	0	0	0	1	0	0	1
chr1	125074001	125075000	94	84	127	94	0.734043	0.77381	0.771654	0.659574	0.515066	0.571224	-0.0288271	0	0	0	1	0	0	1
chr1	125075001	125076000	218	204	243	232	0.706422	0.666667	0.658436	0.689655	0.664742	0.644865	-0.0135196	0	0	0	1	0	0	1
chr1	125076001	125077000	146	151	186	169	0.760274	0.821192	0.693548	0.656805	0.000909917	0.00625537	-0.115189	0	0	0	1	0	0	1
chr1	125080001	125081000	272	260	344	276	0.470588	0.469231	0.514535	0.416667	0.971795	0.761645	0.00104293	0	0	0	1	0	0	1
chr1	125081001	125082000	173	148	152	176	0.520231	0.493243	0.467105	0.517045	0.72354	0.670756	-0.0138857	0	0	0	1	0	0	1
chr1	125082001	125083000	148	218	212	190	0.695946	0.550459	0.584906	0.610526	0.728401	0.672946	-0.0122747	0	0	0	1	0	0	1
chr1	125083001	125084000	73	74	82	77	0.534247	0.594595	0.463415	0.519481	0.19462	0.336439	-0.0740598	0	0	0	1	0	1	0
chr1	125084001	125085000	411	449	479	452	0.664234	0.665924	0.649269	0.646018	0.43788	0.526686	-0.0174256	0	0	0	1	0	1	0
chr1	125085001	125086000	163	199	207	186	0.619632	0.668342	0.652174	0.645161	0.943962	0.753403	0.00244612	0	0	0	1	1	1	0
chr1	1251001	1252000	300	282	343	272	0.71	0.751773	0.895044	0.908088	9.99172e-15	4.60583e-13	0.170572	0	0	0	1	0	0	1
chr1	125118001	125119000	148	324	156	206	0.675676	0.722222	0.698718	0.665049	0.383148	0.490801	-0.0280691	0	0	0	1	1	1	0
chr1	125119001	125120000	133	183	242	217	0.842105	0.89071	0.801653	0.884793	0.255084	0.392331	-0.0292946	0	0	0	1	1	1	0
chr1	12513001	12514000	170	187	165	131	0.958824	0.962567	0.969697	0.961832	0.712705	0.666115	0.0054319	0	0	0	1	0	0	1
chr1	125147001	125148000	85	80	92	84	0.694118	0.775	0.847826	0.77381	0.0803712	0.194182	0.0791667	0	0	0	1	0	0	1
chr1	125148001	125149000	216	131	155	170	0.847222	0.847328	0.780645	0.823529	0.131164	0.264503	-0.0441853	0	0	0	1	0	0	1
chr1	125149001	125150000	102	108	80	97	0.872549	0.824074	0.825	0.85567	0.875021	0.730247	-0.00581114	0	0	0	1	0	0	1
chr1	125150001	125151000	197	131	184	153	0.786802	0.732824	0.706522	0.75817	0.295032	0.424892	-0.0352736	0	0	0	1	0	0	1
chr1	125151001	125152000	399	299	359	305	0.769424	0.725753	0.721448	0.737705	0.359231	0.473447	-0.0218007	0	0	0	1	0	0	1
chr1	125154001	125155000	166	159	214	187	0.777108	0.742138	0.883178	0.791444	0.00675382	0.0317755	0.080399	0	0	0	1	0	0	1
chr1	125155001	125156000	221	220	206	203	0.651584	0.7	0.723301	0.704433	0.22687	0.367488	0.0381995	0	0	0	1	0	0	1
chr1	125156001	125157000	274	251	257	241	0.69708	0.645418	0.727626	0.688797	0.207358	0.349479	0.0364544	0	0	0	1	0	0	1
chr1	125157001	125158000	279	242	240	269	0.752688	0.739669	0.741667	0.762082	0.829503	0.7137	0.00581472	0	0	0	1	0	0	1
chr1	125158001	125159000	204	165	218	172	0.808824	0.836364	0.816514	0.80814	0.767094	0.689063	-0.0083177	0	0	0	1	0	0	1
chr1	12516001	12517000	90	136	100	134	0.955556	0.992647	0.98	0.947761	0.304204	0.432305	-0.0163376	0	0	0	1	0	0	1
chr1	125162001	125163000	82	78	93	84	0.902439	0.846154	0.849462	0.892857	0.891925	0.73605	-0.0049435	0	0	0	1	0	0	1
chr1	125163001	125164000	278	233	225	229	0.766187	0.781116	0.751111	0.707424	0.114903	0.243257	-0.0439192	0	0	0	1	0	0	1
chr1	125165001	125166000	607	444	501	583	0.794069	0.756757	0.816367	0.789022	0.185206	0.326614	0.0233541	0	0	0	1	0	0	1
chr1	125166001	125167000	1683	1105	952	1264	0.800357	0.770136	0.788866	0.791139	0.877869	0.73108	0.00178369	0	0	0	1	0	0	1
chr1	125167001	125168000	192	138	174	137	0.71875	0.688406	0.764368	0.693431	0.445938	0.531649	0.0270584	0	0	0	1	0	0	1
chr1	125168001	125169000	1020	989	1089	1354	0.862745	0.825076	0.848485	0.857459	0.390612	0.495955	0.00925777	0	0	0	1	0	0	1
chr1	125169001	125170000	245	261	210	243	0.861224	0.819923	0.87619	0.864198	0.190391	0.331911	0.0298362	0	0	0	1	0	0	1
chr1	125170001	125171000	1015	786	782	774	0.744828	0.78117	0.767263	0.75323	0.978087	0.763531	-0.00040573	0	0	0	1	0	0	1
chr1	125173001	125174000	770	727	519	861	0.825974	0.821183	0.782274	0.835075	0.556969	0.593689	-0.0084299	0	0	0	1	0	0	1
chr1	125174001	125175000	1411	1068	792	1225	0.879518	0.883895	0.863636	0.883265	0.550554	0.590425	-0.00584603	0	0	0	1	0	0	1
chr1	125175001	125176000	814	758	761	751	0.756757	0.758575	0.802891	0.748336	0.233229	0.373137	0.0181601	0	0	0	1	0	0	1
chr1	125176001	125177000	631	448	517	497	0.862124	0.825893	0.864603	0.806841	0.499108	0.562606	-0.0107887	0	0	0	1	0	0	1
chr1	125177001	125178000	8047	8040	6142	9118	0.811607	0.805846	0.799577	0.80544	0.206323	0.348541	-0.0056476	0	0	0	1	0	0	1
chr1	125178001	125179000	847	714	739	1113	0.716647	0.665266	0.619756	0.672956	0.0102324	0.0440144	-0.0414176	0	0	0	1	0	0	1
chr1	125179001	125180000	1815	1724	1701	1805	0.796143	0.776102	0.777778	0.776731	0.352946	0.469001	-0.00914131	0	0	0	1	0	0	1
chr1	125180001	125181000	704	727	699	757	0.795455	0.808803	0.785408	0.772787	0.12249	0.253639	-0.02339	0	0	0	1	0	0	1
chr1	125181001	125182000	2581	2265	1669	2482	0.771019	0.746137	0.766327	0.7639	0.542345	0.586003	0.00548675	0	0	0	1	0	0	1
chr1	125182001	125183000	982	876	810	885	0.815682	0.824201	0.825926	0.823729	0.692412	0.65728	0.00508016	0	0	0	1	0	0	1
chr1	125183001	125184000	2247	2007	1753	2082	0.743213	0.725461	0.701084	0.735351	0.126502	0.258648	-0.0151507	0	0	0	1	0	0	1
chr1	125184001	125185000	870	776	699	771	0.829885	0.79768	0.799714	0.802853	0.345024	0.463387	-0.0133418	0	0	0	1	0	0	1
chr1	1252001	1253000	194	203	216	254	0.953608	0.950739	0.962963	0.952756	0.707623	0.663991	0.00530575	0	0	0	1	0	1	0
chr1	1253001	1254000	171	199	173	155	0.923977	0.944724	0.982659	0.96129	0.0175288	0.0662499	0.0374258	0	1	0	0	0	1	0
chr1	12540001	12541000	591	674	599	485	0.546531	0.55638	0.709516	0.513402	0.000592874	0.00435153	0.0699926	0	0	0	1	1	1	0
chr1	1254001	1255000	596	445	591	383	0.959732	0.955056	0.967851	0.979112	0.0750859	0.18566	0.0145463	0	1	0	0	1	1	0
chr1	12545001	12546000	92	113	143	136	0.869565	0.849558	0.839161	0.911765	0.608125	0.618707	0.0160154	0	0	0	1	0	0	1
chr1	12549001	12550000	63	109	82	144	0.904762	0.862385	0.878049	0.888889	0.829283	0.713605	0.00704878	0	0	0	1	0	0	1
chr1	12552001	12553000	196	314	247	259	0.877551	0.93949	0.910931	0.957529	0.246653	0.385079	0.0190963	0	0	0	1	0	0	1
chr1	12570001	12571000	231	275	215	209	0.922078	0.945455	0.934884	0.956938	0.482193	0.553099	0.0109721	0	0	1	0	0	0	1
chr1	12578001	12579000	111	102	112	130	0.945946	0.95098	0.955357	0.984615	0.214452	0.35601	0.0227176	1	1	1	0	0	0	1
chr1	12580001	12581000	292	199	176	138	0.910959	0.934673	0.971591	0.963768	0.00404561	0.0212861	0.0475826	1	1	1	0	0	0	1
chr1	12595001	12596000	1257	1286	1131	1064	0.0111376	0.0108865	0.025641	0.031015	1.29618e-05	0.000153846	0.0172354	1	1	1	0	1	1	0
chr1	12596001	12597000	699	867	723	640	0.123033	0.116494	0.261411	0.23125	1.78391e-19	1.25075e-17	0.127836	1	1	1	0	1	1	0
chr1	12615001	12616000	157	152	123	175	0.343949	0.322368	0.512195	0.462857	0.000166536	0.00146131	0.149888	1	0	1	0	0	1	0
chr1	12617001	12618000	546	927	753	736	0.00732601	0.0140237	0.0146082	0.013587	0.535124	0.582335	0.00256235	1	1	1	0	1	0	0
chr1	12618001	12619000	1410	975	973	942	0	0.00615385	0.00308325	0.00424628	0.500389	0.563277	0.00113963	1	1	0	0	1	1	0
chr1	1262001	1263000	290	213	289	245	0.968966	0.962441	0.972318	0.95102	0.750916	0.682225	-0.00365597	0	1	1	0	0	0	1
chr1	12624001	12625000	95	137	112	182	0.915789	0.978102	0.964286	0.93956	0.849507	0.720734	-0.00360662	0	0	0	1	0	0	1
chr1	12625001	12626000	92	111	108	115	0.945652	0.936937	0.972222	0.921739	0.812731	0.707095	0.00530164	0	0	0	1	0	0	1
chr1	12634001	12635000	54	104	130	169	0.925926	0.865385	0.923077	0.923077	0.194983	0.336724	0.037001	0	0	0	1	0	0	1
chr1	1267001	1268000	595	422	456	413	0.969748	0.957346	0.967105	0.985472	0.152382	0.289964	0.0112325	1	1	1	0	1	1	0
chr1	1268001	1269000	309	338	265	288	0.961165	0.970414	0.969811	0.982639	0.278001	0.411233	0.010495	1	0	1	0	1	1	0
chr1	12683001	12684000	138	42	66	34	0.934783	0.904762	0.969697	0.941176	0.264467	0.40023	0.0322222	0	0	0	1	0	0	1
chr1	1269001	1270000	111	97	138	101	0.954955	0.969072	0.985507	0.980198	0.154554	0.292577	0.0217251	0	0	1	0	0	1	0
chr1	1272001	1273000	221	337	250	343	0.479638	0.5727	0.584	0.6793	0.000368647	0.00290498	0.103281	1	1	1	0	0	1	0
chr1	12725001	12726000	131	134	129	112	0.900763	0.880597	0.930233	0.892857	0.400019	0.502244	0.022297	0	1	1	0	0	0	1
chr1	1273001	1274000	3304	2449	2817	2493	0.00272397	0.00367497	0.00532481	0.00401123	0.181972	0.323219	0.0015793	1	1	1	0	1	1	0
chr1	1274001	1275000	788	857	934	796	0.0329949	0.0443407	0.0182013	0.0603015	0.839963	0.717504	-0.00133352	1	1	1	0	1	1	0
chr1	1281001	1282000	483	443	406	446	0.869565	0.871332	0.918719	0.928251	0.000209151	0.00177773	0.0532986	1	1	1	0	0	0	1
chr1	1282001	1283000	109	150	141	197	0.862385	0.68	0.794326	0.832487	0.0760043	0.187094	0.0598113	0	1	1	0	0	0	1
chr1	12837001	12838000	136	209	100	146	0.919118	0.875598	0.97	0.931507	0.0162298	0.0625051	0.0544008	0	0	0	1	0	0	1
chr1	1285001	1286000	165	241	234	206	0.812121	0.825726	0.850427	0.932039	0.00458355	0.0234554	0.0684393	0	1	1	0	0	1	0
chr1	1286001	1287000	512	569	430	575	0.798828	0.775044	0.848837	0.758261	0.547467	0.588757	0.010706	0	1	1	0	1	1	0
chr1	1287001	1288000	1200	997	998	1043	0.935	0.93681	0.938878	0.934803	0.896766	0.737767	0.000974114	0	1	1	0	1	0	0
chr1	1290001	1291000	440	368	523	446	0.770455	0.722826	0.793499	0.766816	0.107751	0.233765	0.0324554	0	1	1	0	1	0	0
chr1	1291001	1292000	330	349	382	355	0.739394	0.793696	0.887435	0.876056	1.05505e-08	2.28773e-07	0.114649	0	1	1	0	1	0	0
chr1	1292001	1293000	435	402	375	426	0.6	0.624378	0.741333	0.680751	3.10625e-05	0.000334891	0.0974051	0	1	0	0	1	0	0
chr1	1293001	1294000	625	488	586	550	0.9616	0.938525	0.957338	0.967273	0.212828	0.354531	0.0106654	0	1	1	0	1	0	0
chr1	1294001	1295000	710	708	519	588	0.94507	0.94774	0.95183	0.943878	0.893532	0.736628	0.00120276	0	1	1	0	1	1	0
chr1	1295001	1296000	614	652	555	680	0.949511	0.946319	0.94955	0.95	0.826622	0.712495	0.00193027	1	1	1	0	0	1	0
chr1	1296001	1297000	864	674	725	540	0.967593	0.97181	0.975172	0.966667	0.743752	0.679537	0.00210067	1	1	1	0	1	1	0
chr1	1297001	1298000	315	213	266	374	0.904762	0.924883	0.928571	0.970588	0.00559687	0.027387	0.0402462	1	1	1	0	1	0	0
chr1	1298001	1299000	306	415	393	353	0.836601	0.853012	0.938931	0.923513	1.29434e-07	2.30742e-06	0.0855882	1	1	1	0	1	1	0
chr1	1299001	1300000	488	540	405	514	0.944672	0.868519	0.955556	0.941634	0.000265049	0.00218253	0.0431001	1	1	1	0	0	1	0
chr1	1302001	1303000	298	369	299	262	0.936242	0.95664	0.949833	0.961832	0.520676	0.574298	0.00791048	0	1	1	0	0	0	1
chr1	1303001	1304000	247	211	250	244	0.919028	0.909953	0.956	0.922131	0.146348	0.282728	0.0244241	1	1	1	0	0	0	1
chr1	1304001	1305000	380	329	250	350	0.871053	0.884498	0.928	0.934286	0.000825837	0.00576919	0.0543747	1	1	1	0	0	0	1
chr1	1305001	1306000	156	207	152	206	0.0512821	0.130435	0.210526	0.184466	0.000143359	0.00128389	0.099112	1	1	1	0	0	1	0
chr1	1307001	1308000	2407	1600	1517	1549	0.00457	0.0025	0.00197759	0.00193673	0.161896	0.301291	-0.0017865	1	1	1	0	1	1	0
chr1	1308001	1309000	3902	3087	3166	2882	0.00179395	0.00259151	0.0028427	0.00138793	0.996819	0.767635	3.24111e-06	1	1	1	0	1	0	0
chr1	1309001	1310000	2204	1684	1787	1903	0.281307	0.301663	0.326245	0.373621	1.59736e-08	3.3661e-07	0.060554	1	1	1	0	1	1	0
chr1	1312001	1313000	403	316	362	510	0.955335	0.952532	0.964088	0.964706	0.297147	0.426625	0.0103466	1	1	1	0	1	1	0
chr1	1313001	1314000	425	385	412	371	0.952941	0.971429	0.956311	0.951482	0.443614	0.53019	-0.00770541	1	1	1	0	1	1	0
chr1	1314001	1315000	164	392	332	355	0.97561	0.94898	0.948795	0.96338	0.965516	0.759969	-0.000502655	1	1	1	0	0	1	0
chr1	1318001	1319000	76	118	148	142	0.921053	0.932203	0.905405	0.93662	0.771199	0.690741	-0.0071454	0	0	1	0	1	1	0
chr1	1320001	1321000	163	209	170	165	0.93865	0.942584	0.970588	0.975758	0.033134	0.105294	0.0322741	0	1	1	0	0	1	0
chr1	1321001	1322000	134	189	136	143	0.955224	0.94709	0.970588	0.979021	0.11271	0.240461	0.024446	0	1	1	0	0	1	0
chr1	1323001	1324000	167	157	196	112	0.94012	0.929936	0.959184	0.982143	0.0568815	0.153518	0.0323473	1	1	1	0	0	1	0
chr1	1324001	1325000	2292	1728	1508	1575	0.0034904	0.00462963	0.00464191	0.0031746	0.953311	0.756322	-8.77868e-05	1	1	1	0	1	1	0
chr1	1325001	1326000	731	525	494	595	0.187415	0.23619	0.204453	0.161345	0.100697	0.224016	-0.0269026	1	1	1	0	1	1	0
chr1	1327001	1328000	368	498	458	479	0.910326	0.929719	0.965066	0.951983	0.000881145	0.00610058	0.0368997	0	1	1	0	1	1	0
chr1	1328001	1329000	301	253	269	274	0.9701	0.972332	0.951673	0.974453	0.459492	0.5402	-0.00795155	0	1	0	0	1	1	0
chr1	1331001	1332000	161	353	243	281	0.863354	0.82153	0.893004	0.879004	0.0178812	0.067267	0.0508658	1	1	1	0	1	1	0
chr1	1332001	1333000	253	540	425	602	0.913043	0.907407	0.943529	0.928571	0.042718	0.125939	0.0255559	1	1	1	0	1	1	0
chr1	1333001	1334000	654	544	528	681	0.937309	0.950368	0.950758	0.941263	0.816355	0.708346	0.0021707	0	1	1	0	1	1	0
chr1	1334001	1335000	277	335	305	318	0.971119	0.955224	0.957377	0.943396	0.294441	0.424458	-0.0121775	0	1	0	0	0	1	0
chr1	1335001	1336000	305	344	287	295	0.944262	0.956395	0.923345	0.959322	0.478942	0.551433	-0.00911262	0	1	0	0	0	1	0
chr1	1336001	1337000	1009	871	926	850	0.934589	0.949483	0.957883	0.972941	0.000689921	0.00495407	0.0236007	0	1	1	0	1	1	0
chr1	1337001	1338000	263	307	331	310	0.946768	0.934853	0.957704	0.964516	0.0958531	0.217187	0.0206476	0	1	1	0	1	1	0
chr1	1338001	1339000	592	651	685	664	0.956081	0.958525	0.964964	0.971386	0.147257	0.28387	0.0107633	1	1	1	0	1	1	0
chr1	13394001	13395000	214	118	149	101	0.925234	0.915254	0.939597	0.871287	0.674793	0.649406	-0.00968675	0	0	0	1	0	0	1
chr1	13395001	13396000	325	302	305	245	0.901538	0.900662	0.872131	0.906122	0.440636	0.528387	-0.0138437	0	0	0	1	0	0	1
chr1	13398001	13399000	144	194	172	160	0.923611	0.93299	0.895349	0.88125	0.0679858	0.173344	-0.0404399	0	0	0	1	0	0	1
chr1	1340001	1341000	173	127	74	50	0.959538	0.913386	0.945946	0.96	0.632942	0.630462	0.0116129	1	1	1	0	1	1	0
chr1	13423001	13424000	154	187	100	112	0.850649	0.877005	0.78	0.848214	0.122925	0.254093	-0.0490649	0	0	0	1	0	0	1
chr1	13434001	13435000	105	69	100	99	0.933333	0.913043	0.89	0.959596	0.980621	0.764338	-0.000664241	0	0	0	1	0	0	1
chr1	13439001	13440000	570	477	522	376	0.9	0.899371	0.898467	0.904255	0.931149	0.749057	0.0011774	0	0	0	1	0	0	1
chr1	1344001	1345000	443	527	469	390	0.941309	0.905123	0.953092	0.95641	0.00340999	0.0185781	0.0329489	0	0	1	0	0	0	1
chr1	1345001	1346000	279	307	354	222	0.9319	0.931596	0.943503	0.941441	0.440696	0.528416	0.0109677	0	0	1	0	0	0	1
chr1	1347001	1348000	201	164	174	189	0.950249	0.95122	0.971264	0.957672	0.365941	0.478265	0.0135024	0	0	1	0	0	1	0
chr1	1348001	1349000	1374	1737	1497	1578	0.0705968	0.0903857	0.108216	0.110266	0.000213035	0.00180544	0.0276225	1	1	1	0	1	1	0
chr1	1349001	1350000	3705	2566	2671	2581	0.00188934	0.00194856	0.00262074	0.00232468	0.519687	0.573689	0.000561677	1	1	0	0	1	0	0
chr1	13491001	13492000	118	121	101	129	0.822034	0.719008	0.950495	0.914729	6.53847e-07	1.02684e-05	0.16056	0	0	1	0	0	0	1
chr1	1351001	1352000	528	366	353	326	0.748106	0.737705	0.847025	0.797546	0.000153257	0.00136061	0.0794216	1	0	0	0	1	1	0
chr1	13513001	13514000	2590	2384	2127	2155	0.0216216	0.0180369	0.0253879	0.0218097	0.224945	0.365811	0.00368361	1	1	1	0	1	1	0
chr1	13514001	13515000	265	368	216	328	0.0226415	0.0244565	0.0277778	0.0396341	0.252262	0.389967	0.0112298	1	1	1	0	1	1	0
chr1	13523001	13524000	178	224	248	228	0.949438	0.84375	0.883065	0.881579	0.703082	0.661848	-0.00819432	0	0	0	1	0	0	1
chr1	13526001	13527000	171	155	179	147	0.976608	0.954839	0.98324	0.972789	0.337058	0.457564	0.0122699	0	0	0	1	0	0	1
chr1	1353001	1354000	190	306	237	238	0.289474	0.346405	0.345992	0.37395	0.245008	0.383711	0.0354032	0	1	1	0	0	1	0
chr1	1354001	1355000	1010	1147	1313	1081	0.193069	0.22755	0.123382	0.130435	1.66881e-14	7.54043e-13	-0.0848383	0	1	1	0	1	1	0
chr1	1355001	1356000	2156	2021	1886	1765	0.0445269	0.0984661	0.0535525	0.086119	0.818167	0.709118	-0.00132877	0	1	1	0	1	1	0
chr1	13554001	13555000	307	352	255	381	0.947883	0.954545	0.960784	0.955381	0.598103	0.613865	0.00610559	0	0	0	1	1	1	0
chr1	13555001	13556000	367	337	260	310	0.929155	0.893175	0.903846	0.948387	0.291481	0.422194	0.0161384	0	0	0	1	1	1	0
chr1	1357001	1358000	273	384	327	293	0.769231	0.838542	0.828746	0.843003	0.228708	0.369251	0.0257426	1	0	1	0	0	1	0
chr1	1358001	1359000	191	190	211	198	0.193717	0.147368	0.445498	0.348485	8.02773e-13	3.05481e-11	0.227929	1	1	1	0	0	0	1
chr1	13583001	13584000	825	812	746	686	0.100606	0.091133	0.0683646	0.135569	0.665703	0.645267	0.00465151	1	1	0	0	1	1	0
chr1	13584001	13585000	413	324	330	314	0.0193705	0.0401235	0.0151515	0.0541401	0.545747	0.587806	0.0056676	1	1	1	0	1	1	0
chr1	1359001	1360000	166	201	160	201	0.740964	0.746269	0.76875	0.791045	0.236939	0.376567	0.0372942	1	1	1	0	0	0	1
chr1	1360001	1361000	179	315	221	213	0.804469	0.869841	0.927602	0.896714	0.00191949	0.0116129	0.0662886	1	1	1	0	0	0	1
chr1	136001	137000	356	172	268	140	0.946629	0.953488	0.962687	0.964286	0.288059	0.419443	0.0143717	0	1	1	0	0	1	0
chr1	1362001	1363000	270	306	271	273	0.425926	0.271242	0.339483	0.32967	0.745389	0.680083	-0.00919118	1	0	1	0	0	0	1
chr1	13632001	13633000	81	117	125	126	0.925926	0.923077	0.904	0.944444	0.998085	0.767635	6.03646e-05	0	0	1	0	0	0	1
chr1	1364001	1365000	70	68	82	56	0.885714	0.911765	0.731707	0.803571	0.00207351	0.0123756	-0.137681	1	0	0	0	0	0	1
chr1	13698001	13699000	183	198	190	234	0.978142	0.959596	0.968421	0.952991	0.512002	0.56957	-0.00859828	1	1	0	0	0	1	0
chr1	13699001	13700000	249	164	126	155	0.97992	0.939024	0.960317	0.967742	0.959439	0.758293	0.000732424	1	1	0	0	1	1	0
chr1	13700001	13701000	2156	1894	1763	1988	0.00185529	0.0031679	0.00226886	0.00201207	0.756713	0.68459	-0.000336371	1	1	1	0	1	1	0
chr1	1370001	1371000	84	77	133	91	0.892857	0.948052	0.932331	0.956044	0.384091	0.491444	0.0227096	0	0	0	1	0	0	1
chr1	13710001	13711000	236	178	157	213	0.936441	0.926966	0.987261	0.957746	0.0129724	0.0527896	0.0379031	0	0	1	0	0	0	1
chr1	1371001	1372000	153	190	150	156	0.189542	0.326316	0.46	0.391026	1.81409e-05	0.000208063	0.15953	0	0	0	1	0	1	0
chr1	1373001	1374000	174	239	226	241	0.942529	0.937238	0.973451	0.937759	0.301086	0.429923	0.0155648	0	1	1	0	1	1	0
chr1	1374001	1375000	391	798	483	643	0.365729	0.307018	0.438923	0.348367	0.00222469	0.0131121	0.0608867	1	1	1	0	1	0	0
chr1	13748001	13749000	282	161	222	172	0.0035461	0	0.00900901	0.00581395	0.254089	0.391501	0.00535688	1	0	1	0	1	1	0
chr1	13749001	13750000	2633	2256	2660	2407	0.00227877	0.00265957	0.00488722	0.00207727	0.315824	0.441719	0.00109791	1	1	1	0	1	1	0
chr1	1375001	1376000	2122	1565	1733	1350	0.00188501	0.00383387	0.0034622	0.00296296	0.688875	0.655528	0.000531362	1	1	1	0	1	1	0
chr1	13768001	13769000	267	363	229	223	0.981273	0.980716	0.951965	0.977578	0.0977388	0.219699	-0.0163506	0	0	1	0	0	0	1
chr1	13779001	13780000	54	93	76	62	0.888889	0.903226	0.973684	0.967742	0.0107055	0.0455664	0.0730553	0	1	1	0	0	0	1
chr1	13780001	13781000	170	195	147	176	0.964706	0.938462	0.972789	0.965909	0.219962	0.361244	0.0183553	0	1	1	0	0	0	1
chr1	1378001	1379000	187	239	158	195	0.957219	0.953975	0.968354	0.953846	0.732712	0.674657	0.00494088	0	0	0	1	0	0	1
chr1	13782001	13783000	133	157	166	179	0.984962	0.968153	0.96988	0.977654	0.875804	0.730451	-0.00194903	0	1	1	0	0	0	1
chr1	13786001	13787000	178	155	100	130	0.983146	1	0.98	0.969231	0.115571	0.244183	-0.0170779	0	1	1	0	0	0	1
chr1	1379001	1380000	213	219	205	176	0.882629	0.876712	0.912195	0.926136	0.0650659	0.168231	0.0390055	0	0	0	1	0	0	1
chr1	13812001	13813000	161	135	136	141	0.931677	0.925926	0.963235	0.971631	0.0360005	0.111885	0.038455	0	0	1	0	0	0	1
chr1	13828001	13829000	76	167	120	157	0.710526	0.724551	0.725	0.751592	0.60976	0.619513	0.0199076	0	0	0	1	0	0	1
chr1	13830001	13831000	121	223	166	192	0.884298	0.896861	0.951807	0.927083	0.0270927	0.0911696	0.0461056	0	0	0	1	0	0	1
chr1	1385001	1386000	206	169	140	161	0.966019	0.970414	0.978571	0.975155	0.490915	0.558205	0.00874419	0	1	0	0	0	1	0
chr1	1387001	1388000	852	719	758	709	0.96831	0.956885	0.976253	0.974612	0.0477054	0.135983	0.0123793	0	1	1	0	1	1	0
chr1	13892001	13893000	190	341	273	267	0.0157895	0.0146628	0.018315	0.011236	0.972982	0.762059	-0.000251099	1	0	0	0	1	1	0
chr1	13893001	13894000	1121	1285	1261	1225	0.0285459	0.0202335	0.00713719	0.0171429	0.00141532	0.00907575	-0.0120388	1	1	1	0	1	1	0
chr1	1390001	1391000	92	174	153	183	0.771739	0.942529	0.980392	0.972678	3.08822e-06	4.22136e-05	0.0927318	0	1	1	0	0	0	1
chr1	13933001	13934000	133	112	124	134	0.962406	0.946429	0.951613	0.985075	0.413515	0.51111	0.0138902	0	0	1	0	0	0	1
chr1	1396001	1397000	244	194	174	226	0.97541	0.979381	0.977011	0.969027	0.66602	0.645435	-0.00466895	0	0	1	0	0	1	0
chr1	1398001	1399000	565	747	813	774	0.0318584	0.0334672	0.0295203	0.0542636	0.212197	0.353958	0.00881351	1	1	1	0	1	1	0
chr1	13983001	13984000	84	191	99	105	0.97619	0.921466	0.969697	0.914286	0.891779	0.736009	0.00299465	0	0	1	0	0	0	1
chr1	1399001	1400000	1810	1917	1759	1679	0.00220994	0.00312989	0.00341103	0.00238237	0.856596	0.723321	0.000225545	1	1	1	0	1	0	0
chr1	1400001	1401000	102	223	174	248	0.0490196	0.0134529	0.0402299	0.0443548	0.175036	0.315805	0.0180386	1	1	1	0	1	1	0
chr1	1404001	1405000	204	138	174	151	0.95098	0.942029	0.982759	0.960265	0.0987971	0.221141	0.0249393	0	0	1	0	0	1	0
chr1	1406001	1407000	1694	1513	1641	1487	0.20425	0.290152	0.331505	0.31809	1.3056e-12	4.83266e-11	0.0803508	1	1	1	0	1	1	0
chr1	1407001	1408000	1863	1694	1726	1538	0.00214707	0.00177096	0.00289687	0.00260078	0.500821	0.563593	0.000789402	1	1	1	0	1	1	0
chr1	1408001	1409000	112	177	126	201	0.696429	0.819209	0.769841	0.751244	0.699467	0.660216	-0.0132165	1	1	1	0	0	1	0
chr1	1409001	1410000	231	330	330	287	0.961039	0.960606	0.969697	0.968641	0.431231	0.52274	0.00842152	1	1	1	0	0	1	0
chr1	14103001	14104000	146	111	134	124	0.910959	0.927928	0.91791	0.927419	0.860487	0.724834	0.00419268	0	0	1	0	0	0	1
chr1	1411001	1412000	142	220	168	180	0.943662	0.95	0.964286	0.927778	0.90056	0.739096	-0.00211151	0	0	0	1	0	0	1
chr1	1418001	1419000	229	145	153	188	0.960699	0.944828	0.973856	0.930851	0.782616	0.695251	-0.00439883	1	1	0	0	0	1	0
chr1	1419001	1420000	746	543	518	476	0.581769	0.593002	0.598456	0.577731	0.922179	0.745927	0.00203002	1	1	1	0	1	1	0
chr1	1420001	1421000	2569	2744	2981	2079	0.15181	0.141399	0.150285	0.141895	0.953559	0.756409	0.000404668	1	1	1	0	1	1	0
chr1	14211001	14212000	111	107	93	100	0.972973	0.953271	0.956989	0.95	0.614119	0.62174	-0.00993488	0	0	1	0	0	0	1
chr1	1422001	1423000	146	264	225	248	0.506849	0.621212	0.577778	0.625	0.506143	0.566491	0.0220492	1	1	1	0	0	1	0
chr1	1424001	1425000	166	266	215	235	0.915663	0.943609	0.92093	0.948936	0.872236	0.729205	0.00268519	1	0	0	0	0	1	0
chr1	1426001	1427000	557	595	585	534	0.233393	0.302521	0.37265	0.397004	4.52969e-09	1.04568e-07	0.115174	1	1	1	0	1	1	0
chr1	1427001	1428000	1160	989	1021	877	0.0189655	0.0091001	0.0195886	0.018244	0.259044	0.395825	0.00454202	0	1	1	0	1	1	0
chr1	1428001	1429000	516	375	377	444	0.895349	0.92	0.941645	0.907658	0.194689	0.33649	0.0175404	0	1	0	0	0	1	0
chr1	1430001	1431000	614	485	504	394	0.446254	0.480412	0.599206	0.637056	5.1776e-12	1.79049e-10	0.154484	0	1	1	0	1	1	0
chr1	1431001	1432000	259	210	199	175	0.409266	0.371429	0.643216	0.685714	3.55323e-15	1.70115e-13	0.270778	1	0	1	0	1	1	0
chr1	143184001	143185000	830	876	746	791	0.803614	0.80137	0.80563	0.801517	0.940082	0.75215	0.00105144	0	0	0	1	0	0	1
chr1	143186001	143187000	340	344	348	430	0.75	0.75	0.755747	0.730233	0.714322	0.666819	-0.00835476	0	0	0	1	0	0	1
chr1	143187001	143188000	1465	1194	1194	1146	0.446416	0.463987	0.467337	0.463351	0.432894	0.523751	0.0110785	0	0	0	1	0	0	1
chr1	143189001	143190000	1043	800	928	874	0.656759	0.63625	0.65194	0.654462	0.736926	0.67644	0.0053064	0	0	0	1	0	0	1
chr1	143190001	143191000	182	196	152	214	0.78022	0.872449	0.842105	0.785047	0.494703	0.560301	-0.0192992	0	0	0	1	0	0	1
chr1	143191001	143192000	957	891	746	1012	0.564263	0.529742	0.494638	0.579051	0.79138	0.698815	-0.0043881	0	0	0	1	0	0	1
chr1	143192001	143193000	224	309	277	281	0.700893	0.786408	0.693141	0.772242	0.509305	0.568189	-0.0174941	0	0	0	1	0	0	1
chr1	143193001	143194000	3964	2656	2820	2703	0.894299	0.882907	0.896099	0.901221	0.113446	0.241403	0.00887773	0	0	0	1	0	0	1
chr1	143194001	143195000	257	292	165	427	0.809339	0.818493	0.866667	0.791569	0.941036	0.752415	-0.00170765	0	0	0	1	0	0	1
chr1	143195001	143196000	4422	3603	3568	3847	0.637494	0.603664	0.638173	0.63478	0.0697902	0.176559	0.0141074	0	0	0	1	0	0	1
chr1	143196001	143197000	2310	1669	2595	1553	0.87316	0.862792	0.878998	0.856407	0.816991	0.708631	0.00172876	0	0	0	1	0	0	1
chr1	143197001	143198000	202	193	166	200	0.886139	0.80829	0.795181	0.84	0.291964	0.422549	-0.0284291	0	0	0	1	0	0	1
chr1	143199001	143200000	922	918	831	953	0.869848	0.896514	0.872443	0.881427	0.58383	0.606719	-0.00591002	0	0	0	1	0	0	1
chr1	143202001	143203000	290	333	272	343	0.844828	0.852853	0.893382	0.857143	0.220846	0.362109	0.0240536	0	0	0	1	0	0	1
chr1	143203001	143204000	6526	6216	6601	6346	0.902237	0.894949	0.91062	0.897888	0.125362	0.257139	0.00569787	0	0	0	1	0	0	1
chr1	143205001	143206000	525	326	378	269	0.792381	0.785276	0.814815	0.847584	0.0588158	0.156983	0.0387797	0	0	0	1	0	0	1
chr1	143207001	143208000	1996	2583	2070	2145	0.814629	0.820364	0.808696	0.827506	0.960879	0.75872	0.000403928	0	0	0	1	0	0	1
chr1	143208001	143209000	248	312	206	276	0.870968	0.807692	0.84466	0.894928	0.0850067	0.200962	0.0377297	0	0	0	1	0	0	1
chr1	143209001	143210000	1490	1115	1620	1147	0.689933	0.716592	0.695679	0.693984	0.611421	0.620383	-0.00636706	0	0	0	1	0	0	1
chr1	143210001	143211000	7110	6028	6540	6492	0.622504	0.640179	0.634557	0.634011	0.537949	0.583825	0.00367135	0	0	0	1	0	0	1
chr1	143211001	143212000	257	206	187	194	0.750973	0.815534	0.770053	0.845361	0.305103	0.432906	0.0287013	0	0	0	1	0	0	1
chr1	143212001	143213000	607	547	557	499	0.85173	0.79159	0.798923	0.783567	0.0599656	0.158979	-0.0315569	0	0	0	1	0	0	1
chr1	143213001	143214000	1597	1676	1509	1862	0.835316	0.831146	0.818423	0.841568	0.829631	0.713756	-0.00197321	0	0	0	1	0	0	1
chr1	143214001	143215000	652	665	452	671	0.828221	0.796992	0.803097	0.837556	0.473531	0.548227	0.011234	0	0	0	1	0	0	1
chr1	143215001	143216000	8948	6686	7278	7071	0.76654	0.764433	0.761473	0.757036	0.196607	0.338441	-0.00635263	0	0	0	1	0	0	1
chr1	143216001	143217000	8339	6996	7251	7039	0.791342	0.766581	0.785271	0.782071	0.447275	0.532503	0.00364924	0	0	0	1	0	0	1
chr1	143217001	143218000	235	256	376	357	0.8	0.820312	0.829787	0.806723	0.725173	0.671479	0.00796326	0	0	0	1	0	0	1
chr1	143218001	143219000	287	139	147	147	0.885017	0.877698	0.945578	0.918367	0.025086	0.0861805	0.0493437	0	0	0	1	0	0	1
chr1	143219001	143220000	1068	955	1193	1067	0.826779	0.831414	0.813076	0.825679	0.393831	0.497963	-0.00994033	0	0	0	1	0	0	1
chr1	143220001	143221000	1921	2013	1955	2100	0.86101	0.87382	0.877749	0.872857	0.307066	0.434383	0.00765096	0	0	0	1	0	0	1
chr1	143221001	143222000	1267	1226	1055	1107	0.659037	0.672104	0.656872	0.676603	0.913137	0.743038	0.00151173	0	0	0	1	0	0	1
chr1	143222001	143223000	4185	4179	4022	4414	0.787336	0.792056	0.767777	0.787268	0.0650318	0.168168	-0.0117186	0	0	0	1	0	0	1
chr1	143224001	143225000	510	415	338	399	0.529412	0.40241	0.5	0.408521	0.372368	0.483045	-0.0219575	0	0	0	1	0	0	1
chr1	143225001	143226000	667	960	560	814	0.853073	0.830208	0.825	0.837838	0.606902	0.618097	-0.00697652	0	0	0	1	0	0	1
chr1	143226001	143227000	346	284	308	350	0.754335	0.700704	0.701299	0.742857	0.785678	0.696524	-0.00675447	0	0	0	1	0	0	1
chr1	143231001	143232000	5987	4651	5242	4836	0.817104	0.796388	0.798741	0.807072	0.334757	0.45585	-0.00530799	0	0	0	1	0	0	1
chr1	143232001	143233000	1695	1607	1378	1843	0.833038	0.83883	0.828737	0.833966	0.654333	0.64024	-0.00412778	0	0	0	1	0	0	1
chr1	143234001	143235000	2144	2087	1998	1846	0.637593	0.635841	0.626627	0.641928	0.797354	0.70101	-0.00275388	0	0	0	1	0	0	1
chr1	143235001	143236000	389	457	488	383	0.742931	0.708972	0.752049	0.710183	0.673006	0.648576	0.00905321	0	0	0	1	0	0	1
chr1	143236001	143237000	598	607	584	583	0.757525	0.708402	0.707192	0.73928	0.600961	0.615188	-0.00955815	0	0	0	1	0	0	1
chr1	143237001	143238000	1008	977	1152	971	0.840278	0.843398	0.881944	0.84346	0.0413701	0.123119	0.0225293	0	0	0	1	0	0	1
chr1	143238001	143239000	5090	4994	4285	4660	0.842829	0.842411	0.856009	0.837983	0.447601	0.532715	0.00399625	0	0	0	1	0	0	1
chr1	143239001	143240000	1954	1788	1823	2008	0.830092	0.845078	0.823917	0.843127	0.701342	0.661103	-0.0032669	0	0	0	1	0	0	1
chr1	143240001	143241000	4753	4373	4301	5144	0.9089	0.906243	0.899558	0.90902	0.495833	0.560799	-0.00291507	0	0	0	1	0	0	1
chr1	143243001	143244000	975	808	857	994	0.838974	0.830446	0.829638	0.814889	0.284434	0.41651	-0.0133914	0	0	0	1	0	0	1
chr1	143244001	143245000	1081	1001	919	933	0.851989	0.843157	0.85963	0.858521	0.316084	0.441907	0.0113287	0	0	0	1	0	0	1
chr1	143245001	143246000	6367	6161	6033	7294	0.84294	0.86025	0.84966	0.846449	0.424761	0.518449	-0.00354999	0	0	0	1	0	0	1
chr1	143246001	143247000	1036	498	870	454	0.861004	0.833333	0.842529	0.837004	0.399747	0.502103	-0.0113864	0	0	0	1	0	0	1
chr1	143248001	143249000	389	333	404	432	0.794344	0.825826	0.794554	0.803241	0.62638	0.627403	-0.0098212	0	0	0	1	0	0	1
chr1	143249001	143250000	185	195	204	201	0.724324	0.676923	0.77451	0.701493	0.232879	0.372831	0.0382716	0	0	0	1	0	0	1
chr1	143250001	143251000	534	510	597	632	0.741573	0.733333	0.740369	0.737342	0.94553	0.75396	0.00126415	0	0	0	1	0	0	1
chr1	143252001	143253000	2081	1785	2236	1770	0.734262	0.731653	0.711091	0.731638	0.199649	0.341629	-0.0128877	0	0	0	1	0	0	1
chr1	143253001	143254000	3364	4583	3475	4367	0.706302	0.691032	0.718849	0.701855	0.101956	0.225719	0.0118895	0	0	0	1	0	0	1
chr1	143254001	143255000	391	427	429	428	0.777494	0.793911	0.771562	0.75	0.21682	0.35822	-0.0252701	0	0	0	1	0	0	1
chr1	143256001	143257000	3580	2822	3232	3038	0.748883	0.727853	0.747525	0.736998	0.717933	0.668357	0.00281162	0	0	0	1	0	0	1
chr1	143257001	143258000	139	109	118	113	0.748201	0.733945	0.754237	0.761062	0.692948	0.657482	0.0156403	0	0	0	1	0	0	1
chr1	143263001	143264000	13925	13057	15305	10722	0.84158	0.845753	0.839987	0.846391	0.757781	0.685018	-0.00097447	0	0	0	1	0	0	1
chr1	143264001	143265000	13753	12955	13803	13240	0.827747	0.823389	0.823227	0.828323	0.97825	0.763573	8.92291e-05	0	0	0	1	0	0	1
chr1	143265001	143266000	3419	3116	2915	3322	0.857268	0.859114	0.861063	0.848284	0.530943	0.579919	-0.00389158	0	0	0	1	0	0	1
chr1	143266001	143267000	2951	2550	2202	2793	0.861064	0.854118	0.864214	0.872538	0.100575	0.223855	0.0110248	0	0	0	1	0	0	1
chr1	143269001	143270000	1024	793	1094	826	0.888672	0.892812	0.870201	0.871671	0.0640505	0.166346	-0.0196455	0	0	0	1	0	0	1
chr1	143270001	143271000	895	907	984	980	0.877095	0.871003	0.878049	0.845918	0.276656	0.410146	-0.0120126	0	0	0	1	0	0	1
chr1	143271001	143272000	2611	1588	3064	1664	0.869399	0.84131	0.859661	0.841346	0.455156	0.53761	-0.00556101	0	0	0	1	0	0	1
chr1	143272001	143273000	265	213	216	221	0.777358	0.755869	0.689815	0.723982	0.0369025	0.113771	-0.0606886	0	0	0	1	0	0	1
chr1	143275001	143276000	598	476	552	568	0.772575	0.726891	0.71558	0.785211	0.938021	0.751361	-0.00143489	0	0	0	1	0	0	1
chr1	143276001	143277000	126	98	130	101	0.825397	0.806122	0.853846	0.910891	0.0654732	0.168946	0.0618236	0	0	0	1	0	0	1
chr1	1433001	1434000	238	308	309	335	0.697479	0.798701	0.857605	0.868657	1.60124e-06	2.32615e-05	0.108775	1	1	1	0	0	1	0
chr1	1434001	1435000	370	489	384	463	0.0108108	0.0184049	0.0234375	0.0302376	0.0822399	0.197033	0.0120208	1	1	1	0	0	1	0
chr1	143497001	143498000	94	132	115	233	0.0212766	0	0.0869565	0.0300429	0.00423045	0.0220462	0.040001	1	0	0	0	1	1	0
chr1	1435001	1436000	1427	1628	1398	1387	0.0266293	0.022113	0.0107296	0.0273973	0.172952	0.313367	-0.00519207	1	1	1	0	1	1	0
chr1	143539001	143540000	121	82	114	101	0.719008	0.804878	0.912281	0.742574	0.0459635	0.132435	0.0788636	0	0	0	1	0	0	1
chr1	143575001	143576000	341	307	383	271	0.944282	0.947883	0.937337	0.933579	0.434634	0.524821	-0.0102078	0	0	0	1	0	0	1
chr1	1436001	1437000	404	386	408	383	0.267327	0.243523	0.284314	0.206266	0.674091	0.64911	-0.00917281	1	1	1	0	1	1	0
chr1	143637001	143638000	72	72	81	80	0.888889	0.972222	0.925926	0.7625	0.0168857	0.0644336	-0.0858351	0	0	0	1	0	0	1
chr1	143638001	143639000	322	130	210	113	0.847826	0.861538	0.838095	0.663717	0.00791435	0.0359403	-0.0746801	0	0	0	1	0	0	1
chr1	143643001	143644000	130	244	155	131	0.0692308	0.057377	0.0645161	0.0610687	0.9395	0.751953	0.00143974	0	0	0	1	1	1	0
chr1	143650001	143651000	129	257	257	215	0.193798	0.276265	0.0933852	0.246512	0.00193005	0.0116695	-0.0855691	0	0	0	1	0	1	0
chr1	143651001	143652000	99	215	181	189	0.0808081	0.106977	0.0552486	0.0740741	0.105258	0.230263	-0.0338612	0	0	0	1	1	1	0
chr1	143652001	143653000	136	478	439	465	0.0661765	0.117155	0.134396	0.165591	0.0109601	0.0463941	0.0445793	0	0	0	1	1	1	0
chr1	143653001	143654000	221	355	259	316	0.199095	0.126761	0.11583	0.148734	0.319693	0.44457	-0.0206008	0	0	0	1	1	1	0
chr1	143654001	143655000	312	347	359	286	0.0608974	0.0835735	0.128134	0.0769231	0.038372	0.116792	0.0325887	0	0	0	1	1	1	0
chr1	143661001	143662000	905	828	916	804	0.0762431	0.0531401	0.0709607	0.124378	0.000879249	0.00608794	0.0307254	0	0	0	1	1	1	0
chr1	143667001	143668000	251	354	361	395	0.430279	0.355932	0.32687	0.275949	0.000817676	0.00572047	-0.0865123	0	0	0	1	1	1	0
chr1	143675001	143676000	58	105	122	119	0.241379	0.161905	0.180328	0.12605	0.336274	0.456998	-0.0366571	0	0	0	1	0	0	1
chr1	143691001	143692000	227	301	330	217	0.154185	0.089701	0.109091	0.152074	0.662136	0.643887	0.00871835	1	1	0	0	0	0	1
chr1	143692001	143693000	280	311	350	152	0.110714	0.0836013	0.128571	0.138158	0.0683581	0.173976	0.0350274	1	0	0	0	0	0	1
chr1	143698001	143699000	233	239	201	217	0.0729614	0.188285	0.179104	0.179724	0.0475337	0.135654	0.0480699	1	0	0	0	0	0	1
chr1	143699001	143700000	579	619	597	582	0.0500864	0.0597738	0.0670017	0.0773196	0.0889137	0.206852	0.0170032	1	1	0	0	0	0	1
chr1	1437001	1438000	245	378	216	290	0.865306	0.878307	0.921296	0.889655	0.112312	0.23999	0.0299678	0	1	1	0	0	1	0
chr1	143703001	143704000	116	127	176	100	0.922414	0.968504	0.965909	0.95	0.460783	0.540988	0.0136429	0	0	0	1	0	0	1
chr1	143716001	143717000	68	60	107	96	0.867647	0.916667	0.897196	0.958333	0.271243	0.405816	0.0354834	0	0	0	1	0	0	1
chr1	143717001	143718000	235	225	307	207	0.565957	0.546667	0.452769	0.285024	8.24459e-08	1.52748e-06	-0.171308	0	0	0	1	0	0	1
chr1	143728001	143729000	145	169	211	178	0.144828	0.130178	0.189573	0.123596	0.405391	0.505727	0.0224404	1	0	0	0	0	1	0
chr1	143736001	143737000	205	324	326	269	0.0439024	0.058642	0.0337423	0.0594796	0.558382	0.594456	-0.00755191	1	0	0	0	1	1	0
chr1	143738001	143739000	101	178	149	205	0.485149	0.477528	0.342282	0.512195	0.320768	0.445344	-0.0396088	0	0	0	1	0	1	0
chr1	143766001	143767000	418	421	608	336	0.930622	0.91924	0.947368	0.931548	0.154142	0.292072	0.0168267	0	0	0	1	0	0	1
chr1	1439001	1440000	1174	996	1331	1272	0.703578	0.716867	0.33734	0.506289	4.16004e-91	7.36917e-88	-0.289777	0	1	1	0	1	1	0
chr1	143904001	143905000	150	115	134	105	0.606667	0.652174	0.455224	0.409524	1.6262e-05	0.000188708	-0.191269	1	1	1	0	1	1	0
chr1	143905001	143906000	162	132	150	151	0.0432099	0.0454545	0.0133333	0.0331126	0.153249	0.290951	-0.0209619	1	1	1	0	1	1	0
chr1	143974001	143975000	114	255	260	130	0.0526316	0.0235294	0.0192308	0.0230769	0.300896	0.429736	-0.0120075	1	1	1	0	1	0	0
chr1	1440001	1441000	244	287	328	309	0.762295	0.745645	0.786585	0.809061	0.0710519	0.178813	0.0441926	0	1	0	0	1	1	0
chr1	144077001	144078000	1396	2437	1960	1951	0.00429799	0.00533443	0.00510204	0.00461302	0.950368	0.75547	-9.88602e-05	0	0	0	1	1	0	0
chr1	1441001	1442000	199	216	193	186	0.703518	0.527778	0.678756	0.677419	0.0519769	0.144366	0.0660521	0	1	0	0	0	1	0
chr1	144104001	144105000	825	1283	1035	1259	0.929697	0.950896	0.938164	0.934075	0.35403	0.469836	-0.00667983	0	0	0	1	0	0	1
chr1	14417001	14418000	63	96	62	117	0.920635	0.9375	0.822581	0.811966	0.00130112	0.00844826	-0.115175	0	0	1	0	0	0	1
chr1	14419001	14420000	319	327	322	365	0.949843	0.95107	0.92236	0.936986	0.116834	0.245973	-0.0203334	1	1	1	0	0	0	1
chr1	14420001	14421000	251	342	323	347	0.948207	0.961988	0.93808	0.962536	0.648939	0.637644	-0.00540887	1	0	1	0	0	0	1
chr1	1442001	1443000	269	227	310	214	0.936803	0.938326	0.967742	0.962617	0.0348273	0.109149	0.0281489	0	1	0	0	0	1	0
chr1	14444001	14445000	76	140	77	115	0.881579	0.914286	0.922078	0.869565	0.687029	0.654691	-0.0121528	0	0	1	0	0	0	1
chr1	144476001	144477000	130	159	109	128	0.969231	0.943396	0.981651	0.976562	0.125308	0.257071	0.0238857	0	0	1	0	0	0	1
chr1	1445001	1446000	105	162	171	179	0.942857	0.919753	0.953216	0.927374	0.578089	0.60422	0.011161	0	0	0	1	0	0	1
chr1	144554001	144555000	200	237	172	212	0.965	0.949367	0.965116	0.933962	0.563491	0.596917	-0.00860507	0	0	1	0	0	1	0
chr1	1446001	1447000	168	193	193	222	0.97619	0.943005	0.958549	0.968468	0.697109	0.659202	0.00540667	0	0	0	1	0	0	1
chr1	1448001	1449000	207	245	258	232	0.830918	0.804082	0.875969	0.892241	0.00367853	0.0197669	0.0673018	1	0	0	0	0	0	1
chr1	144813001	144814000	165	77	297	77	0.969697	0.987013	0.942761	0.935065	0.0392813	0.11876	-0.0340301	1	1	1	0	0	0	1
chr1	144882001	144883000	127	156	187	221	0.00787402	0.00641026	0	0.00452489	0.368413	0.480141	-0.00461616	0	0	0	1	1	1	0
chr1	144883001	144884000	445	540	572	545	0.00674157	0.00185185	0.00699301	0.00733945	0.340478	0.460172	0.00310113	0	0	0	1	1	0	0
chr1	1449001	1450000	142	213	247	268	0.880282	0.915493	0.894737	0.91791	0.790652	0.69852	0.00538767	1	1	0	0	0	0	1
chr1	1450001	1451000	251	222	283	197	0.908367	0.923423	0.943463	0.939086	0.114914	0.243275	0.0262333	1	1	1	0	0	0	1
chr1	1451001	1452000	161	227	161	201	0.931677	0.881057	0.956522	0.920398	0.0832266	0.19843	0.0344022	0	0	1	0	0	0	1
chr1	1452001	1453000	202	183	209	192	0.940594	0.907104	0.990431	0.947917	0.00374689	0.0200511	0.0453995	0	1	1	0	0	1	0
chr1	145207001	145208000	94	129	104	143	0.93617	0.968992	0.980769	0.972028	0.218744	0.360166	0.0205516	0	0	1	0	0	0	1
chr1	145216001	145217000	749	448	295	388	0.00133511	0.00892857	0.00677966	0	0.663276	0.644305	-0.00124885	1	1	0	0	1	1	0
chr1	145233001	145234000	61	105	70	93	0.196721	0.0761905	0.114286	0.0322581	0.097598	0.219519	-0.0529973	0	0	0	1	1	1	0
chr1	145287001	145288000	87	140	144	131	0.0114943	0.0285714	0.0277778	0	0.530772	0.579798	-0.00748098	1	1	0	0	1	1	0
chr1	1453001	1454000	289	291	254	317	0.913495	0.907216	0.952756	0.930599	0.0512181	0.142931	0.0301105	0	0	1	0	0	1	0
chr1	1454001	1455000	77	145	144	154	0.909091	0.896552	0.916667	0.805195	0.147018	0.283568	-0.0418405	0	1	1	0	1	1	0
chr1	145424001	145425000	144	203	187	153	0.0208333	0.0197044	0.0374332	0.0196078	0.43474	0.524865	0.00923885	1	1	1	0	1	1	0
chr1	145425001	145426000	844	880	826	883	0.007109	0.00568182	0.00121065	0.00453001	0.132402	0.266141	-0.00345482	1	1	1	0	1	1	0
chr1	145438001	145439000	100	111	130	137	0.94	0.963964	0.984615	0.956204	0.322331	0.446493	0.0174308	0	1	1	0	0	0	1
chr1	145448001	145449000	181	275	273	209	0.779006	0.792727	0.787546	0.813397	0.664576	0.644805	0.0114745	0	0	0	1	0	1	0
chr1	145454001	145455000	664	384	586	391	0.11747	0.0546875	0.12116	0.138107	0.0163799	0.0629519	0.033477	0	0	0	1	1	1	0
chr1	145460001	145461000	334	547	464	379	0.0808383	0.201097	0.0905172	0.118734	0.00118497	0.0078151	-0.0523023	1	0	0	0	1	1	0
chr1	145475001	145476000	102	203	228	226	0.0980392	0.0492611	0.0701754	0.0707965	0.792422	0.699133	0.00491081	1	1	0	0	1	1	0
chr1	145487001	145488000	66	77	99	99	0.0151515	0.038961	0.0505051	0.0707071	0.147592	0.284251	0.032634	0	0	0	1	1	1	0
chr1	1455001	1456000	472	500	522	395	0.902542	0.892	0.915709	0.913924	0.184503	0.325948	0.0178207	0	1	1	0	0	1	0
chr1	145543001	145544000	304	164	157	156	0.914474	0.932927	0.980892	0.935897	0.0311378	0.100783	0.0375263	0	0	1	0	0	0	1
chr1	14556001	14557000	131	129	105	101	0.954198	0.953488	0.92381	0.940594	0.310382	0.437185	-0.0218073	0	0	1	0	0	0	1
chr1	145608001	145609000	556	467	490	540	0.00539568	0	0	0.00185185	0.302723	0.431175	-0.00196168	1	1	1	0	1	1	0
chr1	145693001	145694000	195	257	251	271	0.953846	0.980545	0.972112	0.98155	0.441461	0.528781	0.00798495	1	0	1	0	0	0	1
chr1	145721001	145722000	265	302	256	268	0.0264151	0.0298013	0.0195312	0.011194	0.140593	0.275977	-0.0129515	0	0	1	0	1	1	0
chr1	14573001	14574000	96	145	113	139	0.927083	0.924138	0.902655	0.899281	0.333639	0.454884	-0.0245176	0	0	1	0	0	0	1
chr1	145764001	145765000	293	244	215	197	0.976109	0.913934	0.883721	0.908629	0.00255692	0.0147292	-0.0522274	0	0	1	0	0	0	1
chr1	145767001	145768000	148	106	178	120	0.898649	0.915094	0.938202	0.941667	0.132844	0.266767	0.0340855	0	0	1	0	0	0	1
chr1	145794001	145795000	230	212	179	224	0.96087	0.966981	0.944134	0.977679	0.937115	0.751141	-0.00102175	0	0	1	0	0	0	1
chr1	145823001	145824000	988	837	703	866	0.00303644	0	0.00284495	0.00115473	0.853083	0.722017	0.00026821	1	1	1	0	1	1	0
chr1	145824001	145825000	343	421	468	443	0	0.00475059	0.00854701	0	0.540104	0.584905	0.00177298	1	1	1	0	1	1	0
chr1	145845001	145846000	434	511	503	466	0.00460829	0.00391389	0.00198807	0.00429185	0.67998	0.651511	-0.00113683	1	1	1	0	1	1	0
chr1	145856001	145857000	146	151	126	174	0.931507	0.940397	0.952381	0.977011	0.079347	0.192494	0.0306397	0	1	1	0	0	1	0
chr1	145858001	145859000	592	569	592	558	0.00337838	0.00527241	0.00168919	0.00537634	0.748941	0.681366	-0.000828371	1	1	1	0	1	1	0
chr1	145859001	145860000	830	679	778	609	0.00120482	0.00589102	0.00128535	0.00985222	0.467872	0.544968	0.00173341	1	1	0	0	1	1	0
chr1	145860001	145861000	165	119	154	145	0.8	0.806723	0.850649	0.758621	0.922357	0.746006	0.00320317	1	0	0	0	0	1	0
chr1	145872001	145873000	379	348	334	359	0.0131926	0.0114943	0.0598802	0.0334262	9.54386e-05	0.000899362	0.0337964	0	1	0	0	0	0	1
chr1	145885001	145886000	235	161	135	170	0.0170213	0.0434783	0	0.0176471	0.079968	0.193488	-0.0179417	1	1	1	0	1	1	0
chr1	145886001	145887000	329	385	266	357	0	0.00779221	0.0037594	0.00560224	0.867142	0.727323	0.000613729	1	1	1	0	1	1	0
chr1	1459001	1460000	123	143	117	177	0.902439	0.895105	0.854701	0.943503	0.698904	0.659908	0.00966702	0	1	1	0	0	1	0
chr1	145912001	145913000	124	132	172	160	0.919355	0.878788	0.930233	0.91875	0.263923	0.399748	0.0262613	1	1	1	0	0	0	1
chr1	145918001	145919000	253	236	238	184	0	0.00847458	0	0.00543478	0.64725	0.63692	-0.00172031	1	1	1	0	1	1	0
chr1	145919001	145920000	253	238	199	201	0.0474308	0.117647	0.0703518	0.139303	0.228022	0.368561	0.0235336	1	1	1	0	1	1	0
chr1	145920001	145921000	180	156	125	80	0.761111	0.801282	0.56	0.65	5.32959e-06	6.92213e-05	-0.18464	1	1	1	0	0	1	0
chr1	145928001	145929000	108	184	193	173	0.944444	0.951087	0.963731	0.947977	0.646022	0.636414	0.00765402	1	0	1	0	0	1	0
chr1	145929001	145930000	106	166	120	191	0.962264	0.96988	0.975	0.963351	0.949499	0.75523	0.000933894	1	0	1	0	0	1	0
chr1	145942001	145943000	202	163	173	159	0.935644	0.944785	0.971098	0.962264	0.0883692	0.206022	0.0271414	0	1	1	0	0	0	1
chr1	14595001	14596000	235	150	193	131	0.931915	0.933333	0.953368	0.977099	0.06838	0.174002	0.0304954	0	0	1	0	0	0	1
chr1	145957001	145958000	457	799	532	484	0	0.00250313	0.0056391	0.00413223	0.152281	0.28985	0.0033289	1	1	1	0	1	1	0
chr1	145960001	145961000	952	662	667	587	0.00210084	0.00302115	0.0134933	0.0170358	0.000113584	0.00104753	0.0126732	1	1	1	0	1	1	0
chr1	145961001	145962000	149	260	171	213	0.0134228	0.0115385	0.00584795	0.0234742	0.682462	0.652695	0.00340006	0	1	1	0	1	0	0
chr1	145964001	145965000	534	628	571	605	0.00374532	0.00477707	0	0.00330579	0.242081	0.381255	-0.00260225	1	1	1	0	1	1	0
chr1	145970001	145971000	188	195	188	282	0.968085	0.953846	0.968085	0.964539	0.691487	0.656786	0.00512194	0	0	1	0	0	0	1
chr1	145971001	145972000	167	216	198	120	0.874251	0.87037	0.919192	0.891667	0.121072	0.251864	0.0367424	0	0	1	0	0	0	1
chr1	14598001	14599000	1381	1469	1221	1457	0.019551	0.0211028	0.017199	0.0178449	0.445334	0.5313	-0.00280047	1	1	1	0	1	1	0
chr1	14599001	14600000	1496	1128	1208	1087	0.00735294	0.0070922	0.00745033	0.0110396	0.457577	0.53912	0.00190947	1	1	1	0	1	1	0
chr1	145996001	145997000	409	422	416	384	0.00244499	0.00236967	0.00480769	0	0.969637	0.761088	9.32611e-05	1	1	1	0	1	1	0
chr1	1460001	1461000	879	885	928	706	0.515358	0.522034	0.655172	0.542493	2.51552e-07	4.2604e-06	0.0877797	0	1	1	0	1	1	0
chr1	146004001	146005000	56	118	85	201	1	0.881356	0.941176	0.910448	0.998774	0.767635	4.01897e-05	0	0	0	1	0	0	1
chr1	146019001	146020000	692	545	644	580	0.0867052	0.183486	0.0993789	0.165517	0.919303	0.745034	0.00137376	0	1	1	0	1	1	0
chr1	146027001	146028000	169	214	169	123	0.887574	0.892523	0.905325	0.869919	0.997649	0.767635	7.15333e-05	0	0	0	1	0	0	1
chr1	146034001	146035000	456	443	317	406	0.85307	0.778781	0.952681	0.933498	5.72442e-15	2.69602e-13	0.125446	1	0	0	0	0	0	1
chr1	146035001	146036000	422	300	355	401	0.049763	0.04	0.0478873	0.0673317	0.278947	0.411985	0.0124947	1	1	0	0	0	0	1
chr1	146037001	146038000	372	380	421	413	0	0	0.0023753	0.00484262	0.0494047	0.13933	0.00359712	1	1	0	0	0	0	1
chr1	146038001	146039000	147	171	132	168	0	0	0	0.0297619	0.00701042	0.0327274	0.0166667	1	1	0	0	0	0	1
chr1	146042001	146043000	286	214	254	208	0.940559	0.953271	0.968504	0.990385	0.00776353	0.035398	0.032355	1	0	0	0	0	0	1
chr1	146044001	146045000	380	561	549	577	0.939474	0.914439	0.947177	0.941075	0.0736339	0.183176	0.0195014	1	1	1	0	0	0	1
chr1	146049001	146050000	493	664	499	489	0.872211	0.710843	0.843687	0.846626	0.000105899	0.000984572	0.0655393	0	1	1	0	1	1	0
chr1	146050001	146051000	233	270	190	193	0.935622	0.914815	0.936842	0.917098	0.890947	0.735692	0.00243967	1	1	0	0	0	1	0
chr1	146052001	146053000	164	260	210	286	0.189024	0.130769	0.228571	0.146853	0.254437	0.391852	0.0281497	1	1	1	0	1	1	0
chr1	1461001	1462000	109	156	158	160	0.779817	0.801282	0.898734	0.84375	0.0109644	0.0464018	0.0786164	0	0	1	0	0	1	0
chr1	14615001	14616000	94	162	146	157	0.914894	0.716049	0.924658	0.89172	7.63145e-05	0.000742774	0.118528	0	0	1	0	0	0	1
chr1	1462001	1463000	319	549	491	422	0.830721	0.832423	0.924644	0.85545	0.000183005	0.00158592	0.0608643	0	1	1	0	0	1	0
chr1	146366001	146367000	56	51	74	123	0.910714	0.960784	0.918919	0.97561	0.46824	0.545256	0.0197353	0	0	1	0	1	1	0
chr1	146372001	146373000	231	137	247	142	0.95671	0.963504	0.97166	0.943662	0.876759	0.73079	0.00220046	0	0	1	0	0	1	0
chr1	146383001	146384000	187	192	140	153	0.919786	0.958333	0.957143	0.954248	0.347666	0.465239	0.0163174	0	0	1	0	0	0	1
chr1	146394001	146395000	64	124	114	94	0.6875	0.846774	0.754386	0.776596	0.500903	0.563625	-0.0281301	0	1	1	0	0	1	0
chr1	146450001	146451000	119	127	137	119	0.966387	0.968504	0.978102	0.957983	0.935449	0.750611	0.00127033	0	1	1	0	0	0	1
chr1	1465001	1466000	140	199	158	183	0.95	0.944724	0.917722	0.928962	0.218623	0.360024	-0.023149	0	0	1	0	0	0	1
chr1	146546001	146547000	270	198	246	204	0.922222	0.954545	0.96748	0.936275	0.247555	0.3859	0.0174359	0	0	1	0	0	0	1
chr1	14660001	14661000	238	145	184	107	0.915966	0.931034	0.961957	0.925234	0.162633	0.302156	0.0267826	0	0	1	0	0	0	1
chr1	146794001	146795000	110	232	213	209	0.927273	0.939655	0.957746	0.952153	0.240653	0.379917	0.0193038	0	1	1	0	0	0	1
chr1	146911001	146912000	75	167	138	166	0.96	0.958084	0.963768	0.975904	0.459749	0.540395	0.0117171	0	0	0	1	0	0	1
chr1	146938001	146939000	443	754	718	769	0	0.00132626	0.00139276	0.00780234	0.0493239	0.139193	0.00387204	1	1	0	0	1	1	0
chr1	146939001	146940000	524	665	597	737	0.0572519	0.0736842	0.0670017	0.0529172	0.455183	0.537626	-0.007222	1	1	1	0	1	1	0
chr1	147050001	147051000	617	553	526	515	0.962723	0.963834	0.961977	0.974757	0.514401	0.570812	0.00505185	0	0	0	1	1	1	0
chr1	147061001	147062000	304	256	309	254	0.967105	0.933594	0.970874	0.952756	0.365385	0.477869	0.0109141	0	0	0	1	0	0	1
chr1	147062001	147063000	123	194	127	186	0.886179	0.93299	0.913386	0.930108	0.695777	0.658702	0.00849619	0	0	0	1	0	0	1
chr1	147072001	147073000	161	203	197	233	0.118012	0.147783	0.147208	0.154506	0.506951	0.566837	0.0165474	1	1	1	0	1	1	0
chr1	147077001	147078000	308	291	268	204	0.652597	0.75945	0.720149	0.495098	0.00490613	0.0247604	-0.0816262	0	0	0	1	0	1	0
chr1	147078001	147079000	116	170	174	187	0.327586	0.382353	0.333333	0.256684	0.0727872	0.181763	-0.0665111	0	0	0	1	1	1	0
chr1	147079001	147080000	161	258	237	267	0.136646	0.193798	0.206751	0.146067	0.911994	0.742556	0.00276547	0	0	0	1	1	1	0
chr1	147080001	147081000	439	415	481	481	0.107062	0.156627	0.301455	0.176715	2.96989e-09	7.05874e-08	0.107938	0	0	0	1	1	1	0
chr1	147081001	147082000	252	138	153	133	0.162698	0.15942	0.490196	0.165414	9.00597e-08	1.65617e-06	0.177622	0	0	0	1	1	1	0
chr1	147084001	147085000	195	267	338	387	0.0102564	0.00749064	0.00887574	0.00775194	0.944096	0.753461	-0.000382147	1	1	0	0	1	1	0
chr1	147085001	147086000	184	166	166	188	0.195652	0.289157	0.120482	0.170213	0.00168822	0.0104714	-0.0931073	1	0	0	0	1	1	0
chr1	1471001	1472000	2076	1927	2095	1338	0.00240848	0.00259471	0.00286396	0.00224215	0.9163	0.744077	0.000123487	1	1	0	0	1	1	0
chr1	14711001	14712000	124	142	132	181	0.927419	0.950704	0.924242	0.928177	0.522211	0.575049	-0.0133321	0	0	1	0	0	0	1
chr1	147172001	147173000	1893	1807	1734	1451	0.00475436	0.00110681	0.00346021	0.0034459	0.724913	0.671362	0.000480716	1	1	1	0	1	1	0
chr1	147178001	147179000	288	311	430	274	0.305556	0.501608	0.251163	0.569343	0.232972	0.372931	-0.0323456	1	1	1	0	1	1	0
chr1	1472001	1473000	592	493	776	341	0.163851	0.148073	0.157216	0.222874	0.195434	0.337174	0.0205785	1	1	1	0	1	1	0
chr1	147224001	147225000	238	238	272	172	0.920168	0.869748	0.985294	0.843023	0.0582418	0.155981	0.0352222	1	1	1	0	0	0	1
chr1	147242001	147243000	1106	1293	1250	1217	0.000904159	0.00309358	0.0008	0.00164339	0.452763	0.536235	-0.00086815	1	1	1	0	1	1	0
chr1	147243001	147244000	579	480	529	382	0.00172712	0.00208333	0.00378072	0.0026178	0.536982	0.583301	0.00140451	1	1	1	0	1	1	0
chr1	1473001	1474000	209	137	191	135	0.942584	0.970803	0.968586	0.955556	0.539957	0.584841	0.00943296	0	0	1	0	0	1	0
chr1	147327001	147328000	105	140	140	150	0.92381	0.971429	0.957143	0.953333	0.820834	0.710136	0.00415201	0	0	0	1	0	0	1
chr1	14734001	14735000	124	188	184	204	0.919355	0.87766	0.972826	0.916667	0.0167926	0.06418	0.0490682	0	0	1	0	0	0	1
chr1	14735001	14736000	223	177	162	147	0.834081	0.870056	0.907407	0.891156	0.0476202	0.135816	0.0496764	0	0	1	0	0	0	1
chr1	147393001	147394000	151	188	211	133	0.960265	0.984043	0.981043	0.954887	0.84119	0.717852	-0.00252109	0	0	1	0	0	0	1
chr1	147517001	147518000	152	204	167	198	0.986842	0.97549	0.946108	0.924242	0.00170975	0.0105778	-0.0460905	1	1	1	0	0	0	1
chr1	147566001	147567000	377	212	263	271	0.96817	0.957547	0.954373	0.940959	0.169224	0.309343	-0.0167808	0	0	1	0	0	0	1
chr1	147599001	147600000	1431	1306	1325	1171	0.00279525	0.00382848	0.00603774	0.0059778	0.144466	0.28052	0.00272134	1	0	1	0	1	1	0
chr1	147600001	147601000	1536	778	809	799	0.00195312	0.00128535	0.00123609	0	0.316983	0.442617	-0.00110672	1	1	1	0	1	1	0
chr1	147624001	147625000	354	378	414	346	0.957627	0.957672	0.963768	0.947977	0.918672	0.74484	-0.00107133	0	1	0	0	0	0	1
chr1	147669001	147670000	314	260	310	320	0.00636943	0	0	0.003125	0.506896	0.566837	-0.00189702	1	1	1	0	1	1	0
chr1	147670001	147671000	1028	804	835	888	0.00583658	0	0.00359281	0.00563063	0.514843	0.571079	0.00136796	1	1	0	0	1	1	0
chr1	14769001	14770000	117	170	154	90	0.854701	0.882353	0.883117	0.877778	0.725737	0.671771	0.0100674	0	0	1	0	0	0	1
chr1	1477001	1478000	70	144	83	131	0.971429	0.951389	0.975904	0.984733	0.153837	0.291671	0.0233645	1	1	1	0	0	1	0
chr1	147799001	147800000	97	155	111	187	0.927835	0.954839	0.990991	0.951872	0.209041	0.350958	0.0219985	0	0	0	1	0	0	1
chr1	1478001	1479000	118	146	149	186	0.957627	0.979452	0.959732	0.983871	0.801803	0.702714	0.00343736	1	1	1	0	1	1	0
chr1	147908001	147909000	407	364	346	383	0.855037	0.906593	0.953757	0.953003	1.54979e-07	2.72199e-06	0.0739833	1	1	1	0	1	1	0
chr1	147928001	147929000	626	590	545	579	0.00319489	0.0101695	0.00366972	0.00863558	0.915268	0.743706	-0.000351189	1	1	1	0	1	1	0
chr1	147949001	147950000	213	164	194	157	0.957746	0.97561	0.974227	0.961783	0.812228	0.70689	0.00314373	0	0	1	0	0	0	1
chr1	148011001	148012000	89	115	114	135	0.516854	0.504348	0.578947	0.414815	0.674279	0.649183	-0.0198441	1	1	1	0	0	0	1
chr1	148013001	148014000	276	257	196	282	0.101449	0.0856031	0.102041	0.131206	0.18966	0.331222	0.0254382	1	1	1	0	0	1	0
chr1	148033001	148034000	278	482	329	372	0.140288	0.165975	0.0851064	0.0913978	6.75141e-05	0.000666992	-0.0681339	1	0	0	0	1	1	0
chr1	148060001	148061000	40	80	90	90	0.025	0	0.0111111	0.0222222	0.525072	0.576733	0.00833333	0	0	1	0	1	1	0
chr1	148061001	148062000	52	46	89	134	0	0.108696	0.0224719	0.0373134	0.405758	0.505978	-0.0196303	0	0	1	0	1	1	0
chr1	1481001	1482000	517	403	384	319	0.930368	0.942928	0.940104	0.940439	0.716572	0.667755	0.00438648	0	0	1	0	1	1	0
chr1	148146001	148147000	301	331	333	354	0.963455	0.97281	0.963964	0.951977	0.309006	0.436102	-0.0105669	0	0	1	0	1	1	0
chr1	148149001	148150000	365	377	409	313	0.967123	0.984085	0.977995	0.958466	0.465788	0.543796	-0.00621215	0	0	1	0	1	1	0
chr1	148151001	148152000	539	607	637	828	0.0296846	0.0164745	0.0188383	0.0108696	0.112885	0.240648	-0.00835314	1	1	1	0	1	1	0
chr1	148152001	148153000	356	452	355	417	0	0.00442478	0.0028169	0	0.586193	0.608009	-0.00117991	1	1	0	0	1	1	0
chr1	148159001	148160000	196	267	146	116	0.954082	0.955056	0.952055	0.905172	0.18732	0.328796	-0.0233459	0	0	0	1	1	1	0
chr1	148160001	148161000	169	270	178	216	0.964497	0.944444	0.97191	0.962963	0.276956	0.410373	0.0148411	1	0	0	0	1	1	0
chr1	148162001	148163000	135	183	146	119	0.918519	0.934426	0.945205	0.915966	0.835852	0.716099	0.00440252	1	1	1	0	0	1	0
chr1	1482001	1483000	120	254	306	229	0.966667	0.964567	0.98366	0.951965	0.683197	0.65296	0.00485282	0	1	1	0	1	1	0
chr1	14823001	14824000	50	73	105	103	0.9	0.945205	0.952381	0.941748	0.459159	0.53999	0.0202861	0	0	1	0	0	0	1
chr1	148264001	148265000	191	167	155	197	0.183246	0.251497	0.432258	0.502538	3.73467e-13	1.48701e-11	0.256507	1	0	0	0	1	1	0
chr1	148288001	148289000	398	357	379	453	0.952261	0.963585	0.973615	0.958057	0.43628	0.525774	0.00752834	0	1	1	0	0	0	1
chr1	148296001	148297000	329	268	303	276	0.969605	0.970149	0.953795	0.952899	0.139697	0.275	-0.0164814	1	1	1	0	0	0	1
chr1	1483001	1484000	145	136	161	145	0.965517	0.941176	0.968944	0.965517	0.396799	0.500073	0.0135836	0	0	1	0	0	1	0
chr1	148303001	148304000	131	199	166	143	0.0534351	0.080402	0.0903614	0.034965	0.801948	0.702799	-0.00497205	1	1	0	0	1	1	0
chr1	148310001	148311000	734	488	646	487	0.262943	0.393443	0.380805	0.342916	0.0112933	0.0475133	0.0494617	0	0	0	1	1	1	0
chr1	148317001	148318000	302	305	270	220	0.483444	0.508197	0.644444	0.568182	0.000151243	0.00134576	0.114323	0	0	0	1	1	1	0
chr1	148318001	148319000	231	344	216	234	0.030303	0.00872093	0.00925926	0	0.0432992	0.127083	-0.0129469	0	0	0	1	0	1	0
chr1	148329001	148330000	72	125	87	93	0.305556	0.472	0.655172	0.516129	0.000814234	0.00570099	0.172166	1	0	0	0	0	0	1
chr1	148334001	148335000	172	227	225	264	0	0.00440529	0.00444444	0.00378788	0.681962	0.652491	0.00158371	1	1	0	0	1	1	0
chr1	148335001	148336000	223	232	190	228	0.304933	0.189655	0.310526	0.285088	0.0934006	0.213397	0.0504969	1	0	0	0	1	1	0
chr1	148353001	148354000	350	306	240	217	0.454286	0.486928	0.358333	0.43318	0.0122085	0.0503987	-0.0756391	0	0	0	1	0	1	0
chr1	148354001	148355000	193	116	176	135	0.150259	0.310345	0.244318	0.311111	0.0668913	0.171475	0.0629559	0	0	0	1	1	1	0
chr1	148359001	148360000	443	417	373	347	0.957111	0.932854	0.938338	0.948127	0.84316	0.718494	-0.00229328	0	0	0	1	0	0	1
chr1	148361001	148362000	272	324	285	222	0.3125	0.253086	0.4	0.126126	0.996399	0.767635	-0.000122447	1	0	0	0	0	0	1
chr1	148362001	148363000	168	141	154	181	0.154762	0.297872	0.448052	0.248619	0.000670413	0.00483331	0.120234	1	1	0	0	0	0	1
chr1	148378001	148379000	170	121	118	115	0.958824	0.983471	0.983051	0.973913	0.500302	0.563234	0.00946861	0	0	0	1	0	1	0
chr1	148388001	148389000	87	88	175	117	0	0.0113636	0	0	0.160802	0.300065	-0.00571429	1	1	0	0	0	0	1
chr1	148393001	148394000	177	169	195	97	0.977401	0.982249	1	0.969072	0.304413	0.432369	0.00995724	0	0	0	1	0	0	1
chr1	1484001	1485000	148	175	140	148	0.993243	0.942857	0.957143	0.959459	0.622087	0.62538	-0.00761094	0	0	1	0	1	1	0
chr1	148402001	148403000	303	317	298	357	0.00660066	0	0	0	0.0892833	0.207373	-0.00322581	1	1	1	0	1	1	0
chr1	148404001	148405000	137	217	176	127	0.605839	0.548387	0.846591	0.834646	1.55723e-14	7.0657e-13	0.270963	0	0	1	0	0	1	0
chr1	148433001	148434000	161	116	144	130	0.925466	0.922414	0.979167	0.976923	0.00257811	0.0148286	0.0539145	0	1	1	0	0	0	1
chr1	148434001	148435000	123	115	144	116	0.902439	0.878261	0.909722	0.887931	0.736263	0.676164	0.0092437	0	1	1	0	0	0	1
chr1	148435001	148436000	401	341	391	347	0.9601	0.982405	0.976982	0.974063	0.532374	0.580788	0.00525935	0	1	1	0	0	0	1
chr1	1485001	1486000	506	541	502	551	0.950593	0.957486	0.976096	0.972777	0.0120587	0.0499566	0.0202042	0	1	1	0	1	1	0
chr1	1486001	1487000	550	410	425	263	0.952727	0.965854	0.971765	0.954373	0.479842	0.551817	0.00678295	0	1	1	0	0	1	0
chr1	1487001	1488000	164	154	159	162	0.95122	0.941558	0.981132	0.975309	0.0327804	0.104542	0.0316523	0	1	1	0	0	1	0
chr1	14888001	14889000	166	128	116	85	0.849398	0.890625	0.956897	0.917647	0.00681675	0.0320023	0.0729516	0	1	1	0	0	0	1
chr1	1489001	1490000	225	341	440	359	0.968889	0.979472	0.961364	0.983287	0.648275	0.637339	-0.004051	0	1	1	0	0	0	1
chr1	148922001	148923000	150	184	171	160	0.98	0.983696	0.994152	0.975	0.772454	0.691159	0.00285833	0	0	1	0	0	0	1
chr1	148952001	148953000	743	721	758	569	0.00269179	0	0.00263852	0.00878735	0.0626586	0.1639	0.00390894	1	1	1	0	1	1	0
chr1	1490001	1491000	696	489	578	507	0.978448	0.9591	0.958478	0.968442	0.329321	0.451674	-0.00733049	0	1	1	0	0	0	1
chr1	149017001	149018000	155	180	115	135	0.96129	0.955556	0.982609	0.992593	0.0253901	0.0869238	0.029791	0	1	1	0	0	0	1
chr1	14905001	14906000	124	138	117	168	0.895161	0.869565	0.923077	0.875	0.628073	0.628171	0.0130575	0	0	1	0	0	0	1
chr1	1491001	1492000	327	315	384	366	0.972477	0.980952	0.971354	0.972678	0.585919	0.607856	-0.00463551	0	0	1	0	0	0	1
chr1	149103001	149104000	153	84	121	80	0	0	0.00826446	0	0.211588	0.35334	0.00497512	1	1	1	0	1	1	0
chr1	1492001	1493000	111	156	157	138	0.963964	0.948718	0.974522	0.949275	0.647594	0.637058	0.00765568	0	0	1	0	0	0	1
chr1	14923001	14924000	800	431	452	431	0.08875	0.155452	0.154867	0.12529	0.0522897	0.145007	0.0283264	1	0	1	0	1	1	0
chr1	14924001	14925000	4128	2843	2751	2610	0.00436047	0.00492438	0.00690658	0.00421456	0.435444	0.525245	0.00100552	1	1	1	0	1	0	0
chr1	14927001	14928000	124	116	103	114	0.919355	0.87069	0.961165	0.929825	0.0529152	0.146207	0.0488671	1	0	1	0	0	1	0
chr1	14932001	14933000	68	50	110	90	0.897059	0.92	0.909091	0.911111	0.923332	0.746353	0.00322034	0	0	1	0	0	0	1
chr1	14933001	14934000	113	121	86	114	0.938053	0.950413	0.976744	0.894737	0.535328	0.582407	-0.0144444	0	0	1	0	0	0	1
chr1	14944001	14945000	80	108	95	125	0.9125	0.842593	0.947368	0.88	0.233729	0.373574	0.0367505	1	0	1	0	0	0	1
chr1	14945001	14946000	120	101	76	79	0.833333	0.940594	0.960526	0.936709	0.0232816	0.0817093	0.0660342	1	1	1	0	0	0	1
chr1	149558001	149559000	103	87	145	155	0.00970874	0.0114943	0.00689655	0.0709677	0.0407829	0.121962	0.0294737	1	1	0	0	1	1	0
chr1	14957001	14958000	61	89	75	102	0.934426	0.988764	0.973333	0.980392	0.555221	0.592839	0.0107345	0	0	1	0	0	0	1
chr1	14958001	14959000	61	141	110	152	0.852459	0.843972	0.890909	0.861842	0.39554	0.499154	0.0275111	0	0	1	0	0	0	1
chr1	149615001	149616000	120	90	105	100	0.983333	0.955556	0.980952	0.95	0.744382	0.679783	-0.00557491	0	0	1	0	0	0	1
chr1	149636001	149637000	356	296	294	344	0.00561798	0	0.00340136	0.00290698	0.982656	0.764895	6.73116e-05	0	0	1	0	1	1	0
chr1	149643001	149644000	146	133	143	118	0.958904	0.969925	0.965035	0.974576	0.736677	0.67634	0.00519095	0	0	1	0	0	0	1
chr1	14967001	14968000	76	113	127	130	0.868421	0.884956	0.92126	0.9	0.271714	0.406225	0.032199	0	0	1	0	0	0	1
chr1	14971001	14972000	182	212	181	256	0.791209	0.674528	0.58011	0.714844	0.0302049	0.0986483	-0.0693875	0	0	1	0	0	0	1
chr1	149747001	149748000	492	410	421	304	0.0325203	0.0268293	0.0213777	0.125	0.000802035	0.00563329	0.0348941	0	1	1	0	1	1	0
chr1	14976001	14977000	339	287	280	267	0.976401	0.958188	0.95	0.966292	0.359233	0.473447	-0.0100987	0	0	1	0	0	0	1
chr1	149793001	149794000	157	188	111	146	0.0509554	0.0585106	0.018018	0	0.000627809	0.00456548	-0.0472904	0	0	1	0	1	1	0
chr1	149813001	149814000	256	158	153	207	0	0.0126582	0	0	0.113318	0.241232	-0.00483092	1	1	0	0	1	1	0
chr1	14988001	14989000	91	168	151	211	0.945055	0.910714	0.933775	0.900474	0.705678	0.662912	-0.00841528	0	0	1	0	0	0	1
chr1	149885001	149886000	284	301	276	308	0.0105634	0	0.00724638	0.00974026	0.474171	0.548594	0.00343344	1	1	0	0	0	1	0
chr1	149886001	149887000	290	302	303	331	0	0.00331126	0.00330033	0.00302115	0.599707	0.614551	0.00146538	1	1	0	0	1	1	0
chr1	149887001	149888000	1029	849	824	621	0.0058309	0.00353357	0.00364078	0.00161031	0.345739	0.46389	-0.00202417	1	1	0	0	1	1	0
chr1	149899001	149900000	418	551	785	763	0.00239234	0.00181488	0.00636943	0.0157274	0.00581534	0.0282214	0.00891793	1	1	1	0	1	1	0
chr1	149900001	149901000	389	289	343	330	0.606684	0.553633	0.586006	0.557576	0.655053	0.640531	-0.0120054	1	1	1	0	1	1	0
chr1	1499001	1500000	200	252	198	225	0.935	0.928571	0.944444	0.951111	0.302969	0.43139	0.0165746	0	0	1	0	0	0	1
chr1	149917001	149918000	420	210	208	215	0.00238095	0	0.0144231	0.00930233	0.0290009	0.0957537	0.010233	1	1	1	0	0	0	1
chr1	14992001	14993000	136	138	115	88	0.948529	0.905797	0.956522	0.943182	0.285464	0.417366	0.0237316	0	0	1	0	0	0	1
chr1	149927001	149928000	458	532	524	560	0	0.0037594	0.0019084	0.00714286	0.300034	0.429133	0.00259234	1	1	1	0	1	1	0
chr1	149944001	149945000	121	188	160	151	0.917355	0.904255	0.9625	0.94702	0.0226691	0.08012	0.0455988	0	1	0	0	0	0	1
chr1	150010001	150011000	589	681	607	489	0.00848896	0.00734214	0	0.0102249	0.305488	0.43318	-0.00331197	1	1	1	0	1	1	0
chr1	150066001	150067000	189	190	163	136	0.010582	0.0105263	0.0122699	0.0294118	0.309582	0.436596	0.0095128	1	1	1	0	0	1	0
chr1	150067001	150068000	918	712	672	748	0	0	0	0.0013369	0.216211	0.35765	0.000704225	1	1	1	0	1	1	0
chr1	150149001	150150000	1041	901	788	917	0.00192123	0.00332963	0.00507614	0.00327154	0.420786	0.515843	0.00153091	1	1	1	0	1	1	0
chr1	150150001	150151000	1597	1831	1429	1754	0.00187852	0.00163845	0.00139958	0.00285063	0.680689	0.651848	0.000448891	1	1	1	0	1	1	0
chr1	150158001	150159000	194	111	90	144	0.943299	0.936937	0.966667	0.979167	0.0552898	0.150572	0.0333754	1	1	1	0	0	0	1
chr1	150159001	150160000	268	248	183	213	0.649254	0.71371	0.803279	0.826291	2.97209e-06	4.07803e-05	0.135424	1	1	0	0	0	0	1
chr1	15016001	15017000	165	150	152	192	0.739394	0.66	0.822368	0.833333	0.000112294	0.00103659	0.126901	0	0	1	0	0	0	1
chr1	1502001	1503000	178	240	157	198	0.94382	0.954167	0.961783	0.969697	0.256099	0.393279	0.0164364	0	0	1	0	0	0	1
chr1	15021001	15022000	264	289	256	270	0.757576	0.768166	0.792969	0.725926	0.860816	0.724873	-0.00455517	0	0	1	0	0	0	1
chr1	150213001	150214000	152	119	143	99	0.276316	0.369748	0.426573	0.424242	0.0111334	0.0469706	0.108277	0	0	0	1	0	0	1
chr1	150229001	150230000	113	102	94	83	0.964602	0.960784	0.978723	0.951807	0.860234	0.724782	0.003311	0	1	1	0	0	0	1
chr1	150235001	150236000	1762	1334	1341	1156	0.00283768	0.0089955	0.00372856	0.0017301	0.118793	0.24872	-0.00268759	1	1	1	0	1	1	0
chr1	150237001	150238000	273	320	284	308	0.915751	0.9125	0.908451	0.935065	0.602188	0.615829	0.00830067	1	0	0	0	0	1	0
chr1	150238001	150239000	149	190	178	153	0.973154	0.968421	0.960674	0.973856	0.78151	0.694834	-0.0037341	1	0	0	0	0	0	1
chr1	150247001	150248000	106	190	174	170	0.943396	0.952632	0.971264	0.964706	0.232805	0.372775	0.0186989	0	0	0	1	0	0	1
chr1	150252001	150253000	237	119	213	201	0.810127	0.689076	0.774648	0.79602	0.609327	0.619254	0.0153612	0	0	0	1	0	0	1
chr1	150268001	150269000	475	551	483	551	0.0105263	0.0326679	0.0207039	0.0254083	0.903983	0.74016	0.000793678	1	1	1	0	1	1	0
chr1	150269001	150270000	509	325	403	322	0.00196464	0.00307692	0.00496278	0.00621118	0.319032	0.444121	0.00311916	1	1	1	0	1	1	0
chr1	15027001	15028000	142	203	160	176	0.901408	0.916256	0.95	0.909091	0.376905	0.486428	0.0184265	0	0	1	0	0	0	1
chr1	150281001	150282000	73	192	84	157	0	0.0104167	0.0119048	0.0318471	0.111746	0.239246	0.0173491	1	0	1	0	1	1	0
chr1	150282001	150283000	656	686	601	603	0.0137195	0.0247813	0.0399334	0.0248756	0.0374482	0.114854	0.013018	1	1	1	0	1	1	0
chr1	150293001	150294000	362	455	512	513	0.00828729	0.0043956	0.0390625	0.0155945	0.000296754	0.00240708	0.0211971	1	1	1	0	0	1	0
chr1	15030001	15031000	61	104	127	157	0.934426	0.961538	0.92126	0.89172	0.0664609	0.170664	-0.0465856	0	0	1	0	0	0	1
chr1	1503001	1504000	82	126	91	123	0.914634	0.920635	0.945055	0.96748	0.0879407	0.205343	0.0396747	0	0	1	0	0	0	1
chr1	150301001	150302000	160	248	230	180	0.975	0.951613	0.982609	0.961111	0.320146	0.444894	0.0123864	0	0	1	0	0	0	1
chr1	150318001	150319000	181	128	110	145	0.961326	0.976562	0.990909	0.958621	0.733421	0.67493	0.00491148	0	0	0	1	0	0	1
chr1	150321001	150322000	662	693	573	661	0.0060423	0.00577201	0	0.0121029	0.851168	0.721299	0.000578923	1	1	1	0	1	1	0
chr1	15035001	15036000	198	187	180	162	0.954545	0.925134	0.977778	0.969136	0.0253077	0.0866946	0.0334245	0	0	1	0	0	0	1
chr1	150361001	150362000	61	139	106	111	0.918033	0.992806	0.943396	0.972973	0.527871	0.57823	-0.0114747	0	0	0	1	0	0	1
chr1	150364001	150365000	360	244	319	309	0	0	0.0031348	0.00323625	0.10044	0.223665	0.00318471	1	1	1	0	1	1	0
chr1	150365001	150366000	337	332	313	245	0	0.00903614	0.00319489	0.00816327	0.823851	0.711448	0.000892039	1	0	1	0	0	1	0
chr1	150379001	150380000	151	130	160	171	0.933775	0.969231	0.99375	0.959064	0.0890746	0.20706	0.0256529	0	0	1	0	0	0	1
chr1	150386001	150387000	144	125	147	96	0.986111	0.984	0.952381	0.90625	0.00225827	0.0132749	-0.0509737	0	0	1	0	0	0	1
chr1	150438001	150439000	110	144	105	104	0.872727	0.916667	0.961905	0.951923	0.0137534	0.0551659	0.0593	0	0	1	0	0	0	1
chr1	150458001	150459000	170	107	171	105	0.958824	0.971963	0.959064	0.952381	0.656982	0.641448	-0.00737718	0	0	1	0	0	0	1
chr1	15046001	15047000	212	229	252	270	0.5	0.633188	0.68254	0.67037	0.000619663	0.0045157	0.107084	0	0	1	0	0	1	0
chr1	150482001	150483000	223	204	182	188	0.964126	0.970588	0.956044	0.973404	0.855093	0.722739	-0.00234825	0	0	0	1	0	0	1
chr1	150486001	150487000	97	101	85	143	0.216495	0.326733	0.4	0.356643	0.027467	0.0920396	0.10008	1	0	0	0	0	0	1
chr1	150487001	150488000	139	171	121	187	0.028777	0.0292398	0	0.0160428	0.07549	0.186373	-0.019292	1	1	1	0	0	0	1
chr1	150512001	150513000	129	220	193	180	0.968992	0.931818	0.963731	0.955556	0.367058	0.479176	0.0142268	0	1	1	0	0	0	1
chr1	150514001	150515000	114	181	185	113	0.95614	0.966851	0.989189	0.99115	0.0245734	0.0849225	0.027221	1	0	0	0	0	1	0
chr1	150515001	150516000	1046	893	978	783	0.0478011	0.0783875	0.0603272	0.0536398	0.560854	0.595583	-0.00453379	1	1	0	0	1	1	0
chr1	150516001	150517000	129	299	208	256	0.0155039	0.00334448	0.0192308	0.0234375	0.062109	0.162896	0.0145424	1	1	1	0	0	1	0
chr1	150548001	150549000	164	262	461	290	0	0.00381679	0.00433839	0.0103448	0.289039	0.42015	0.00431037	1	1	1	0	1	1	0
chr1	150549001	150550000	1922	1699	1674	1514	0.0442248	0.0735727	0.0740741	0.0904888	0.000108908	0.00100963	0.0238745	1	1	1	0	1	1	0
chr1	150550001	150551000	178	183	145	166	0.865169	0.765027	0.882759	0.843373	0.0967499	0.218401	0.0473319	1	1	1	0	0	1	0
chr1	150551001	150552000	112	170	144	154	0.0625	0.0529412	0.173611	0.0779221	0.00428379	0.0222689	0.0674235	1	1	1	0	0	1	0
chr1	150553001	150554000	295	227	244	227	0.749153	0.748899	0.827869	0.85022	0.000480364	0.00364502	0.089599	1	1	1	0	0	0	1
chr1	150558001	150559000	343	278	298	260	0.883382	0.892086	0.942953	0.888462	0.0800087	0.193559	0.0302841	1	1	1	0	0	1	0
chr1	15056001	15057000	392	371	362	328	0.931122	0.946092	0.925414	0.95122	0.95467	0.756792	-0.000719889	0	1	1	0	0	0	1
chr1	150561001	150562000	532	422	537	402	0.0018797	0.00473934	0.00372439	0.00248756	0.98449	0.765482	5.02341e-05	0	1	1	0	1	1	0
chr1	150578001	150579000	544	672	523	508	0	0.0104167	0.00573614	0.00590551	0.984344	0.765419	6.30137e-05	1	1	1	0	1	1	0
chr1	150579001	150580000	1684	1466	1489	1310	0.00178147	0.00136426	0.00335796	0.00229008	0.294104	0.424202	0.00127086	1	1	1	0	1	1	0
chr1	150591001	150592000	157	135	140	154	0.961783	0.962963	0.985714	0.987013	0.0601953	0.159403	0.0240658	0	0	1	0	0	0	1
chr1	150592001	150593000	286	263	249	300	0.856643	0.809886	0.891566	0.886667	0.00856364	0.0382839	0.0546448	0	0	1	0	0	0	1
chr1	15060001	15061000	352	164	214	128	0.943182	0.932927	0.962617	0.929688	0.514758	0.571014	0.0103699	0	1	1	0	0	0	1
chr1	150608001	150609000	248	165	167	70	0.955645	0.981818	0.97006	0.914286	0.429997	0.522	-0.0125152	0	0	0	1	0	0	1
chr1	150629001	150630000	331	269	340	264	0.00302115	0.0111524	0.00588235	0.00378788	0.697635	0.659375	-0.00169978	1	1	1	0	1	1	0
chr1	15064001	15065000	76	187	95	161	0.960526	0.935829	0.978947	0.900621	0.535223	0.582396	-0.0132783	0	0	1	0	0	1	0
chr1	150716001	150717000	262	300	204	206	0.965649	0.97	0.980392	0.966019	0.636283	0.63202	0.0051992	0	0	1	0	0	0	1
chr1	150720001	150721000	405	465	440	341	0.967901	0.956989	0.975	0.97654	0.111331	0.23871	0.0136032	1	1	1	0	0	0	1
chr1	150770001	150771000	121	120	125	145	0.917355	0.966667	0.968	0.937931	0.616326	0.622746	0.00994314	0	0	0	1	0	0	1
chr1	150792001	150793000	123	155	145	154	0.894309	0.96129	0.986207	0.974026	0.00368183	0.0197797	0.0482784	0	0	0	1	0	0	1
chr1	150850001	150851000	268	183	139	124	0.914179	0.934426	0.877698	0.887097	0.0770815	0.188948	-0.0402654	0	0	1	0	0	0	1
chr1	150851001	150852000	264	239	152	288	0.973485	0.949791	0.973684	0.947917	0.673843	0.649036	-0.00540846	0	0	1	0	0	0	1
chr1	150856001	150857000	275	224	186	204	0.952727	0.982143	0.962366	0.970588	0.95197	0.755901	0.000734803	1	0	1	0	0	0	1
chr1	150876001	150877000	552	566	425	445	0.00181159	0	0	0.00449438	0.42421	0.518033	0.0014044	1	1	1	0	0	0	1
chr1	150877001	150878000	74	132	98	130	0.824324	0.704545	0.877551	0.738462	0.207622	0.349709	0.0506728	1	0	0	0	0	0	1
chr1	150886001	150887000	164	121	79	119	0.969512	0.958678	0.962025	0.983193	0.535323	0.582407	0.00983519	1	0	0	0	0	0	1
chr1	150898001	150899000	53	58	67	49	0.962264	0.965517	0.940299	0.979592	0.784756	0.696167	-0.00706741	0	0	1	0	0	0	1
chr1	150900001	150901000	150	103	130	95	0.94	0.941748	0.946154	0.968421	0.464954	0.543313	0.0148441	0	1	1	0	0	0	1
chr1	15091001	15092000	209	182	157	152	0.933014	0.961538	0.968153	0.967105	0.166842	0.30673	0.021346	0	0	1	0	0	0	1
chr1	150911001	150912000	99	110	136	104	0.979798	0.972727	0.977941	0.942308	0.404854	0.505446	-0.0135766	0	0	1	0	0	0	1
chr1	150923001	150924000	170	218	167	162	0.970588	0.954128	0.958084	0.969136	0.878144	0.73114	0.00218563	0	0	1	0	0	0	1
chr1	150925001	150926000	270	454	372	331	0.5	0.581498	0.801075	0.65861	4.63942e-13	1.823e-11	0.182892	1	0	1	0	0	1	0
chr1	150926001	150927000	134	176	251	211	0	0.00568182	0	0	0.176511	0.317239	-0.00322581	1	1	1	0	1	1	0
chr1	15094001	15095000	351	435	423	454	0.951567	0.947126	0.964539	0.955947	0.281755	0.414273	0.0109818	0	1	1	0	0	0	1
chr1	150950001	150951000	128	165	146	161	0.976562	0.957576	0.972603	0.956522	0.909754	0.741973	-0.00170093	0	1	1	0	0	0	1
chr1	150968001	150969000	366	290	272	207	0.97541	0.965517	0.977941	0.975845	0.530979	0.579937	0.00599891	0	1	1	0	0	0	1
chr1	150974001	150975000	3199	2373	2357	2463	0.00375117	0.00294985	0.00296988	0.00121803	0.193362	0.335161	-0.00133522	1	1	1	0	1	1	0
chr1	150975001	150976000	861	968	910	923	0.0429733	0.0743802	0.11978	0.104009	1.28784e-08	2.75534e-07	0.0522431	1	0	0	0	1	1	0
chr1	150979001	150980000	93	170	138	161	0	0.0176471	0.0652174	0.068323	0.000421302	0.00325577	0.0554828	0	1	0	0	0	0	1
chr1	150982001	150983000	76	127	107	124	0.763158	0.811024	0.971963	0.919355	1.71548e-06	2.47923e-05	0.150619	1	1	1	0	0	0	1
chr1	1510001	1511000	222	193	174	230	0.891892	0.917098	0.816092	0.878261	0.0223755	0.0793731	-0.0521293	1	0	0	0	0	1	0
chr1	151008001	151009000	1024	620	712	635	0.0136719	0.00645161	0.00140449	0	8.77805e-05	0.000836873	-0.0102065	1	1	1	0	1	1	0
chr1	151014001	151015000	96	130	149	157	0.927083	0.969231	0.979866	0.968153	0.169439	0.309565	0.0225288	0	0	1	0	0	0	1
chr1	151020001	151021000	168	126	148	158	0.988095	0.968254	1	0.981013	0.281439	0.414025	0.0106042	0	0	1	0	0	0	1
chr1	151028001	151029000	154	174	167	140	0.915584	0.896552	0.94012	0.928571	0.171713	0.311995	0.0293656	0	1	1	0	0	0	1
chr1	15103001	15104000	225	126	143	179	0.937778	0.944444	0.979021	0.944134	0.246969	0.385353	0.0194564	0	1	1	0	0	0	1
chr1	151047001	151048000	855	599	687	651	0.197661	0.0767947	0.167394	0.139785	0.653154	0.639581	0.00609319	1	1	0	0	1	1	0
chr1	151048001	151049000	781	826	763	760	0.00256082	0.00121065	0.0275229	0.00526316	4.32178e-06	5.71233e-05	0.0145481	1	1	1	0	1	1	0
chr1	151058001	151059000	147	134	133	113	0.0204082	0.0149254	0.037594	0.00884956	0.597677	0.61363	0.00659665	1	0	1	0	0	1	0
chr1	151059001	151060000	1080	913	794	807	0.000925926	0.00219058	0.00251889	0	0.837164	0.716438	-0.000256049	1	1	1	0	1	1	0
chr1	151069001	151070000	111	149	185	207	0.828829	0.899329	0.940541	0.903382	0.0327974	0.104588	0.0516876	1	1	0	0	0	1	0
chr1	151070001	151071000	135	216	153	227	0.207407	0.0833333	0.176471	0.0748899	0.53048	0.579669	-0.0152647	1	1	1	0	1	1	0
chr1	151071001	151072000	101	139	136	144	0.574257	0.431655	0.882353	0.555556	1.92979e-07	3.33211e-06	0.222619	1	0	1	0	1	1	0
chr1	151078001	151079000	143	129	123	107	0.972028	0.953488	0.95935	0.971963	0.905195	0.740603	0.0019821	0	0	1	0	0	0	1
chr1	151079001	151080000	124	118	168	110	0.951613	0.974576	0.964286	0.972727	0.764701	0.687988	0.00481598	0	0	1	0	0	0	1
chr1	1511001	1512000	1291	1505	1402	1267	0.00232378	0.000664452	0.00285307	0.0023678	0.323192	0.447137	0.00119209	1	0	0	0	1	1	0
chr1	151109001	151110000	117	80	80	91	0.957265	0.9625	0.95	0.989011	0.553387	0.591927	0.0113694	0	0	1	0	0	0	1
chr1	151112001	151113000	140	179	145	144	0.978571	0.96648	0.965517	0.972222	0.831605	0.714555	-0.0029287	0	0	1	0	0	0	1
chr1	15112001	15113000	276	444	251	357	0.278986	0.207207	0.278884	0.235294	0.432309	0.523416	0.0185673	0	1	1	0	0	0	1
chr1	151124001	151125000	132	162	159	120	0.962121	0.981481	0.955975	0.966667	0.413785	0.51128	-0.0122156	0	1	1	0	0	0	1
chr1	151131001	151132000	543	516	649	589	0.232044	0.205426	0.241911	0.317487	0.00115378	0.00763842	0.0587929	0	1	0	0	1	1	0
chr1	151132001	151133000	553	681	547	759	0.900542	0.889868	0.946984	0.811594	0.0399272	0.12014	-0.0263514	0	1	0	0	1	0	0
chr1	151133001	151134000	1168	1013	1058	1071	0.90839	0.915104	0.931947	0.855275	0.0447127	0.129914	-0.0181313	0	1	1	0	1	1	0
chr1	151145001	151146000	595	582	594	494	0.121008	0.195876	0.148148	0.202429	0.344525	0.463079	0.0147652	1	1	1	0	1	1	0
chr1	151146001	151147000	1646	1636	1431	1547	0.009113	0.00611247	0.0244584	0.00904977	0.00115732	0.00765895	0.00883669	1	1	1	0	1	1	0
chr1	15115001	15116000	156	135	111	155	0.878205	0.844444	0.90991	0.954839	0.00367847	0.0197669	0.0735473	0	1	0	0	0	0	1
chr1	151158001	151159000	95	76	99	136	0.778947	0.644737	0.878788	0.772059	0.0203511	0.074019	0.097723	0	1	1	0	0	0	1
chr1	151165001	151166000	259	242	149	241	0.501931	0.491736	0.744966	0.630705	9.23778e-08	1.69554e-06	0.177353	1	1	1	0	0	0	1
chr1	151166001	151167000	333	359	307	392	0.033033	0.00557103	0.0260586	0.00255102	0.37577	0.485693	-0.00591059	1	1	1	0	0	0	1
chr1	151173001	151174000	121	101	126	94	0.917355	0.980198	0.97619	0.914894	0.847814	0.720114	0.00405405	0	1	1	0	0	0	1
chr1	151176001	151177000	207	225	233	229	0.913043	0.888889	0.922747	0.934498	0.131944	0.2655	0.0281085	1	1	1	0	0	0	1
chr1	151189001	151190000	304	232	304	263	0.0131579	0	0.0625	0.0418251	3.26239e-06	4.43707e-05	0.0454474	1	0	1	0	0	0	1
chr1	151190001	151191000	336	316	411	357	0.0178571	0.0791139	0.0486618	0.0532213	0.778791	0.693616	0.00323524	1	1	1	0	0	0	1
chr1	151198001	151199000	315	343	357	347	0.00952381	0.0174927	0.00280112	0.0201729	0.700764	0.660847	-0.00231418	1	1	1	0	1	1	0
chr1	151199001	151200000	828	839	841	762	0.00603865	0.00357569	0.00237812	0.00524934	0.643127	0.635046	-0.00105606	1	1	1	0	1	1	0
chr1	1512001	1513000	1451	1273	1179	1064	0.00137836	0.00157109	0	0.0018797	0.555268	0.592873	-0.000576766	1	1	1	0	1	1	0
chr1	151206001	151207000	217	222	200	201	0.953917	0.941441	0.98	0.99005	0.00210296	0.0125145	0.0374292	1	1	1	0	0	0	1
chr1	151210001	151211000	120	120	113	152	0.983333	0.941667	0.973451	0.986842	0.201063	0.343013	0.0186321	0	0	1	0	0	0	1
chr1	151211001	151212000	328	214	265	235	0.926829	0.943925	0.954717	0.957447	0.112667	0.240418	0.0224207	1	0	1	0	0	0	1
chr1	151213001	151214000	140	122	116	134	0.935714	0.959016	0.965517	0.985075	0.0811079	0.195315	0.0294351	1	1	1	0	0	0	1
chr1	151215001	151216000	77	170	145	176	0.974026	0.958824	0.972414	0.960227	0.889537	0.735284	0.00216933	0	1	1	0	0	0	1
chr1	151226001	151227000	132	143	133	119	0.977273	0.944056	0.984962	0.97479	0.171762	0.312058	0.0201587	0	0	1	0	0	0	1
chr1	15124001	15125000	102	166	117	159	0.931373	0.921687	0.923077	0.987421	0.0784507	0.191149	0.0347718	0	1	1	0	0	0	1
chr1	151251001	151252000	100	83	86	111	0.97	0.951807	0.953488	0.963964	0.906076	0.740911	-0.00235777	0	0	0	1	0	0	1
chr1	151254001	151255000	474	393	362	446	0.0337553	0.0152672	0.0303867	0.0381166	0.264741	0.400457	0.00927861	1	1	1	0	0	0	1
chr1	151263001	151264000	155	167	133	219	0.954839	0.952096	0.977444	0.96347	0.301657	0.430377	0.0153339	0	1	1	0	0	0	1
chr1	151264001	151265000	163	132	178	153	0.96319	0.984848	0.955056	0.960784	0.299476	0.428636	-0.0151774	0	1	1	0	0	0	1
chr1	151279001	151280000	78	92	88	123	0.935897	0.978261	0.977273	0.98374	0.198572	0.340423	0.0222191	1	0	0	0	0	1	0
chr1	151280001	151281000	296	246	256	230	0.952703	0.97561	0.972656	0.952174	0.990749	0.767333	-0.000136668	1	1	1	0	0	1	0
chr1	151281001	151282000	222	228	216	184	0	0.0175439	0	0	0.0238609	0.0831671	-0.00888889	1	1	1	0	1	1	0
chr1	151282001	151283000	1349	1228	1091	1110	0.00222387	0.00162866	0.00549954	0.0018018	0.262428	0.39865	0.00169447	1	1	1	0	1	0	0
chr1	151283001	151284000	230	346	353	375	0.00869565	0.0289017	0.0481586	0.0346667	0.0345627	0.108531	0.0203755	1	1	1	0	1	1	0
chr1	151287001	151288000	144	125	182	146	0.951389	0.952	0.967033	0.972603	0.261269	0.397603	0.0178393	0	1	0	0	0	0	1
chr1	151288001	151289000	250	320	269	305	0.944	0.940625	0.951673	0.967213	0.161354	0.30067	0.0178251	0	1	1	0	0	0	1
[truncated: 63,913 more rows]

## Sheet: ATACSeq_insert_size_Counts
	22	25	28	31	34	37	40	43	46	49	52	55	58	61	64	67	70	73	76	79	82	85	88	91	94	97	100	103	106	109	112	115	118	121	124	127	130	133	136	139	142	145	148	151	154	157	160	163	166
[truncated: 48 more rows]
[truncated: 206 more columns]

[truncated: 12 more sheets: ATACSeq_peak_Counts, AnnotatedPeaks_Control, AnnotatedPeaks_TET2, PromoterPeaks_Control_TFmotif, PromoterPeaks_TET2_TFmotif, DAP, Closed&Methylated_TFmotif, pathway_Hypermethylated&UP, pathway_HypermethylatedvsDOWN, pathway_HypomethylatedvsUP, pathway_HypomethylatedvsDOWN, Sheet2]
