# Supplementary material for: Loss of TET2 in human hematopoietic stem cells alters the development and function of neutrophils
Source: Cell Stem Cell. 2023 Jun 1;30(6):781–799.e9. doi: 10.1016/j.stem.2023.05.004 (PMC12356769; doi:10.1016/j.stem.2023.05.004)
Supplement: Table S4. RNA sequencing of different neutrophil development stages from TET2Mut HSCs, related to Figures 4 and S4 [file mmc5.xlsx]

## Sheet: heatmap_data_500_genes
	V1	WT_preNeu_R2	WT_preNeu_R3	WT_preNeu_R5	TET2_preNeu_R3	TET2_preNeu_R4	TET2_preNeu_R5	WT_preNeu_R4	TET2_preNeu_R2	WT_ImmNeu_R1	WT_ImmNeu_R3	WT_ImmNeu_R4	WT_ImmNeu_R5	TET2_ImmNeu_R1	TET2_ImmNeu_R2	TET2_ImmNeu_R4	TET2_ImmNeu_R5	WT_MatNeu_R5	WT_MatNeu_R6	WT_MatNeu_R1	WT_MatNeu_R2	TET2_MatNeu_R4	TET2_MatNeu_R5	TET2_MatNeu_R1	TET2_MatNeu_R2
ENSG00000158528	PPP1R9A	-0.823823	-0.772173	-1.0943	-1.41475	-0.980989	-1.72408	-1.39761	-0.813494	1.07718	1.58454	1.48505	0.851475	0.597425	-0.607155	0.493376	0.173235	0.519869	0.612487	1.45131	1.0607	0.34943	-0.541713	0.156586	-0.242576
ENSG00000248455	LINC02217	-1.01002	-1.21129	-1.0787	-1.03126	-0.940975	-1.28581	-0.891378	-0.967228	1.75135	1.42009	0.807909	0.771894	0.141428	-0.384978	0.312621	-0.436241	0.763223	1.30627	1.33347	1.47874	0.206024	-0.798871	0.233076	-0.489332
ENSG00000225720	AL031846.1	-1.0764	-1.25207	-0.457661	-1.25207	-1.00634	-1.25207	-0.753756	-1.25207	1.45274	1.48108	1.50379	1.34509	-0.276947	-0.10384	0.199692	-0.543242	0.75627	0.858734	0.900844	1.13002	0.471745	-1.05371	0.433812	-0.253644
ENSG00000175928	LRRN1	-1.13783	-1.06357	-1.05577	-1.16977	-0.825406	-1.31906	-1.01397	-1.22499	1.71908	1.65621	0.841373	0.931733	-0.214889	-0.144953	-0.478951	-0.454163	1.1951	1.01885	1.17667	1.06898	0.472896	0.199609	0.125082	-0.302247
ENSG00000228340	MIR646HG	-1.37592	-1.2841	-0.852911	-1.28329	-1.20217	-1.61641	-1.03383	-1.05573	1.12817	1.28858	0.561103	0.608966	0.0340837	0.143731	0.359005	-0.503026	0.961337	1.23988	1.39834	0.98362	0.888958	-0.123464	0.79162	-0.0565475
ENSG00000054654	SYNE2	-0.890882	-0.760611	-0.972587	-1.41923	-1.46738	-1.74867	-0.490518	-1.29804	1.10865	1.09844	0.978728	0.711554	0.0144962	-0.177158	0.00637284	-0.534691	1.17577	1.34375	1.33246	1.30959	0.588386	-0.347935	0.408551	0.0309412
ENSG00000236478	AC012513.2	-1.31849	-1.31849	-0.639933	-1.31849	-1.31849	-0.191787	-1.31849	-0.805363	0.742512	1.88175	0.408477	0.383863	0.968086	-0.334478	0.0547552	-0.644118	-0.122834	1.71455	0.721572	1.84718	0.152142	-0.302247	0.220995	0.537335
ENSG00000175183	CSRP2	-0.776421	-1.38664	-0.638251	-0.946798	-0.76151	-1.38664	-1.38664	-1.38664	0.960224	1.25778	0.594455	-0.227393	0.322782	-0.908943	0.299018	-0.189931	-0.144979	1.46174	1.93347	1.00954	0.389988	0.0245608	1.00936	0.877891
ENSG00000235908	RHOA-IT1	-1.13336	-1.13336	-1.13336	-1.13336	-0.593685	-0.575288	-1.13336	-0.733574	1.26972	1.79677	0.383979	-0.118575	0.105693	-0.262213	0.827758	-1.13336	-1.13336	1.47476	1.68513	1.20503	0.455103	0.365741	0.286617	0.360586
ENSG00000140009	ESR2	-0.736134	-0.293406	-1.02459	-0.830499	-0.881606	-1.02459	-1.02459	-0.602542	0.917825	0.413366	0.343388	1.11196	-0.26123	-0.698327	-0.777177	-0.348677	0.917938	1.45611	1.50558	2.72932	-0.219088	-0.698946	0.526691	-0.500767
ENSG00000054598	FOXC1	-0.906911	-0.176814	-0.906911	-0.549441	-0.906911	-0.906911	-0.906911	-0.906911	0.950368	0.142163	0.456618	1.72248	-0.906911	-0.623086	-0.263944	-0.394663	0.367582	2.7837	1.72958	0.898324	0.349303	-0.3076	-0.252319	-0.48387
ENSG00000249264	EEF1A1P9	-0.845533	-1.00923	-1.2746	-1.10731	-1.10039	-0.990174	-0.198783	-0.702742	0.710352	1.16411	0.743791	0.34342	-0.560954	0.029804	-0.676987	-0.310858	0.31197	2.13505	1.51645	1.9301	1.04401	-0.384081	-0.58004	-0.187354
ENSG00000262003	AC087392.1	-0.245945	-0.369622	-0.690065	-0.690065	-0.690065	-0.690065	-0.447411	-0.690065	1.4153	1.3021	0.504845	0.386769	-0.690065	-0.690065	-0.527011	-0.690065	-0.690065	0.763475	2.70923	2.23481	-0.690065	0.10161	-0.237435	-0.690065
ENSG00000229241	PNPT1P1	-0.744119	-0.744119	-0.744119	-0.537452	-0.13728	-0.744119	-0.744119	-0.744119	1.80821	1.8829	1.38996	-0.338964	-0.744119	-0.744119	-0.15647	-0.744119	0.591263	2.14177	1.26723	0.733141	-0.744119	-0.744119	0.285121	-0.744119
ENSG00000279425	AC092279.2	-1.53678	-0.68481	-1.21808	-0.997391	-1.21169	-0.421275	-0.996774	0.0997604	1.38504	0.879908	0.820167	1.51963	-0.298306	-0.146332	-1.21172	-0.809308	-0.321195	0.197013	0.832081	1.89666	1.54707	-0.0901844	0.326279	0.440232
ENSG00000228166	MTND1P11	-1.29456	-1.05204	-1.50949	-1.50949	-1.01245	-1.1986	-0.765437	-0.777586	1.00726	0.635393	0.718849	-0.277671	0.120991	0.0100039	-0.487547	0.157504	0.535564	0.163454	1.79743	1.55137	0.901304	1.42964	-0.0938649	0.949998
ENSG00000256581	NLRP9P1	-1.16358	-1.16358	-1.16358	-1.16358	-0.922151	-1.16358	-1.16358	-1.16358	1.50167	0.845984	0.848382	1.01712	0.669144	-0.491682	-1.16358	0.153255	0.687428	-0.426774	1.14399	1.27067	0.826563	0.635224	0.689397	0.860413
ENSG00000236525	AC007278.2	-1.37099	-0.89777	-1.13491	-1.37099	-1.37099	-1.37099	-0.398888	-1.37099	2.09598	-0.181558	0.848018	0.857704	0.245541	0.366521	-0.446985	0.346979	-0.391566	0.714915	0.660213	1.11207	0.45343	1.0732	0.559826	0.972248
ENSG00000163833	FBXO40	-1.38973	-0.717112	-1.38973	-0.710686	-0.608848	-1.38973	-1.0848	-1.14208	1.48908	-0.444685	0.537732	-0.182758	0.554159	0.255878	-0.435737	-0.271776	-0.0583859	0.388541	1.78708	1.70387	1.15257	0.0639077	0.405772	1.48747
ENSG00000250303	AP002884.1	-0.643456	-1.3879	-0.681665	-0.648696	-0.798872	-0.625903	-1.3879	-0.651931	1.14899	-1.3879	1.46652	1.08477	-1.02437	-0.29674	-0.778386	-0.0675778	-0.00283056	1.21993	0.44409	1.43051	0.575357	1.69995	1.01428	0.299728
ENSG00000112619	PRPH2	-1.11908	-0.193371	-1.11908	-0.70558	-0.43915	-1.11908	-1.11908	-1.11908	2.12606	-0.619157	1.7514	0.625339	0.577608	-1.11908	-0.746116	-1.11908	1.00364	0.786998	0.839949	1.02384	0.659883	0.340907	0.407254	0.394069
ENSG00000242113	RN7SL124P	-1.02175	-1.02175	-1.02175	-1.02175	-1.02175	-1.02175	-1.02175	-1.02175	1.54391	0.131191	1.48417	0.0250602	-0.210827	0.203205	-0.590129	-1.02175	1.06696	0.13197	2.0803	1.4582	0.445008	0.667856	0.48919	0.269735
ENSG00000261519	AC010542.4	-1.25389	-1.25389	-1.25389	-0.59842	-0.911756	-0.900092	-0.94182	-0.688269	0.865322	0.209912	1.66109	0.579928	0.248279	-0.412876	-0.116741	-1.25389	0.432708	0.604911	1.57705	2.03368	0.503313	0.280915	1.17032	-0.581891
ENSG00000259483	AL355073.1	-0.884297	-0.856899	-1.28984	-1.28984	-1.28984	-0.460648	-1.28984	0.217208	0.45987	1.30015	0.0480222	0.214655	0.0131884	-0.373712	-0.308671	-0.333742	-1.28984	1.9179	1.45243	1.72945	0.885541	0.924711	0.430956	0.0730755
ENSG00000250031	AC009927.1	-0.864142	-0.864142	-0.864142	-0.472786	-0.864142	-0.864142	-0.864142	-0.672963	-0.864142	1.60931	0.842851	-0.322022	-0.083053	-0.864142	-0.864142	-0.250853	-0.26517	0.931269	1.28877	2.13227	1.48024	0.900966	1.26848	-0.610038
ENSG00000260271	AL132996.1	-0.95211	-1.35822	-1.53037	-0.575858	-1.3047	-1.06497	-1.53037	0.17436	1.20971	0.0751438	-0.537388	-0.896339	0.946774	0.212372	-0.296247	0.403532	-0.309873	1.01825	1.34782	1.38089	0.766808	0.731295	1.5195	0.569985
ENSG00000261807	LINC02141	-1.03082	-1.03082	-0.880817	-1.03082	-1.03082	-1.03082	-0.869699	-1.03082	0.981831	0.774613	0.635786	-1.03082	1.54	0.469613	-0.424863	-1.03082	-0.558178	1.18942	0.676727	0.507105	1.8028	0.32277	1.40619	0.673227
ENSG00000275676	BX005040.1	-1.07013	-1.07013	-0.764304	-1.07013	-0.889863	-1.07013	-1.07013	-1.07013	-0.512261	0.284484	0.475441	-0.590969	0.151437	0.0751105	0.275165	-0.574853	-0.111874	0.897435	1.10647	1.01075	2.29406	0.261737	1.96666	1.06617
ENSG00000153093	ACOXL	-0.74189	-1.18736	-1.18736	-1.18736	-1.18736	-1.18736	-1.18736	-0.920479	0.110957	0.685743	1.21419	-0.430578	0.111411	0.365058	-0.0298194	-0.691401	-0.223398	1.03134	1.74367	0.155246	1.3738	0.568073	1.57765	1.22457
ENSG00000125498	KIR2DL1	-0.983523	-0.610766	-0.983523	-0.983523	-0.983523	-0.983523	-0.983523	-0.357159	-0.0560876	1.43843	1.83382	0.311837	-0.0107873	2.12926	0.410913	-0.310818	-0.983523	-0.415823	-0.399518	1.66921	-0.210468	1.14124	0.823769	-0.502389
ENSG00000285994	AL731559.1	-0.592664	-0.592664	-0.592664	-0.592664	-0.592664	-0.592664	-0.592664	-0.592664	-0.592664	1.74724	0.913794	-0.592664	-0.592664	1.79426	-0.592664	-0.592664	-0.592664	1.85508	-0.0939024	2.5858	-0.592664	0.584367	-0.141852	-0.354822
ENSG00000240074	RPL9P30	-1.2074	-1.2074	-0.546507	-1.2074	-1.2074	-0.637953	-0.705115	-0.0575308	-0.00184567	1.96121	0.858359	0.422158	-1.2074	1.21711	-0.0429828	0.391348	0.437377	1.15018	-0.549266	0.437033	1.42908	1.60756	-1.2074	-0.125801
ENSG00000267484	AC027319.1	-1.09721	-1.46388	-1.46388	-1.11527	-1.46388	-1.46388	0.94421	0.204697	0.030758	1.02324	0.79176	0.577888	0.84981	0.442627	0.00229627	0.221606	0.690942	1.13381	0.628566	0.67283	1.05065	1.17667	-0.910464	-1.46388
ENSG00000239670	AL355864.2	-0.959276	-0.959276	-0.959276	0.384252	-0.959276	-0.959276	-0.959276	0.149376	-0.13633	1.48117	-0.0116547	0.0387082	-0.959276	1.44345	-0.959276	-0.959276	0.0481466	0.978189	1.7008	-0.107634	0.491107	1.96486	1.16831	-0.959276
ENSG00000254777	AC022182.1	-0.960324	-1.21312	-0.788534	-0.797215	-0.780028	-1.21312	-1.21312	-1.21312	0.170037	1.61509	0.689714	-0.636562	-0.220655	-0.343494	0.0724516	-0.186025	1.24405	1.21879	1.83161	1.01835	0.248431	1.42272	0.754982	-0.720927
ENSG00000235089	AL357632.1	-0.942815	-1.20035	-1.16687	-0.852351	-1.49606	-0.929685	-1.49606	0.104569	1.12372	1.26188	1.08813	-0.534039	-0.0319677	0.314679	0.0573462	0.492168	0.479097	0.853725	1.10254	0.566264	1.34438	1.42005	-0.0622876	-1.49606
ENSG00000279996	AC004491.1	-0.936936	-0.99362	-1.14838	-1.30244	-0.940562	-1.00623	-1.06859	-1.30244	-0.178689	-0.426241	1.34409	-0.125532	-0.885905	-0.168563	0.632142	0.706196	1.56005	0.78839	1.30722	1.2554	1.49039	0.0622936	0.966052	0.37189
ENSG00000267136	AP005131.1	-1.34255	-0.9833	-1.16333	-1.34255	-1.19325	-0.96526	-0.708762	-0.901853	0.161375	0.286012	0.990344	-0.404664	0.079355	-0.221641	-0.242063	0.246946	1.73738	0.591062	-0.0944097	2.4392	0.945207	0.331935	0.646605	1.1082
ENSG00000260467	AC018552.2	-1.29687	-0.86795	-1.29687	-0.914917	-1.29687	-0.885532	-1.29687	-1.29687	0.901477	0.417965	0.501852	-0.548075	-0.649108	0.901218	0.307675	0.422442	0.817544	1.34686	0.198171	2.04131	1.18124	0.130553	1.02131	0.160349
ENSG00000259677	AC027176.2	-1.16795	-1.56842	-1.56842	-1.23853	-0.943193	-1.27824	-1.12576	-0.0651698	0.508893	0.767255	0.165748	-0.0856021	-0.661528	0.674102	0.0821712	-0.0160543	1.36321	0.872987	1.21829	2.03505	0.936129	0.182228	0.585258	0.327549
ENSG00000263201	DPEP2NB	-0.456839	-1.07323	-1.07323	-1.07323	-1.07323	-0.276202	-1.07323	-1.07323	-0.128272	1.06795	0.659847	-0.184578	-1.07323	0.797465	-1.07323	0.219207	0.831977	-0.178453	-0.420839	1.62273	1.94289	0.494674	1.66519	0.929087
ENSG00000107611	CUBN	-0.99082	-0.976188	-1.2074	-1.2074	-0.836353	-0.71254	-0.930938	0.612434	-0.164858	0.770248	0.521229	-0.921756	-0.858223	0.154763	-0.683409	-0.193824	1.53007	1.42963	-0.131529	1.08642	1.56172	1.13612	1.70399	-0.691395
ENSG00000279891	FLJ42393	-1.20643	-0.6455	-1.20643	-0.765168	-1.20643	-0.612083	-1.20643	-0.760912	-0.739292	0.657261	0.395681	-0.640501	0.696837	-0.145829	1.1248	-1.20643	1.40876	-0.404364	1.14604	0.673433	2.06938	0.825443	1.02017	0.727994
ENSG00000248466	AC098827.1	-0.96385	-0.96385	-0.569846	-0.96385	-0.96385	-0.96385	-0.96385	-0.96385	-0.454331	1.55528	0.463177	0.764917	-0.96385	0.00155178	0.675742	-0.96385	0.980884	0.235712	-0.96385	2.0038	0.814578	1.56369	0.60582	0.997519
ENSG00000230783	AC009961.3	-0.91495	-0.91495	-0.91495	-0.412046	-0.91495	-0.373393	-0.91495	-0.91495	-0.91495	1.80795	0.822415	0.185169	0.127568	-0.91495	1.71061	-0.193986	0.649268	0.439024	-0.91495	2.09122	1.32221	0.761029	0.212458	-0.91495
ENSG00000233338	TLR8-AS1	-1.00937	-0.836818	-0.877293	-1.0282	-1.39298	-1.02925	-1.39298	-1.24226	-0.437092	1.5709	1.90911	-0.0851943	0.339578	-0.0267725	0.326926	1.20904	-0.262324	1.21578	0.803934	1.6076	0.140472	0.108187	0.407253	-0.0182343
ENSG00000226726	TMEM256P2	-1.15298	-0.660736	-1.15298	-1.15298	-1.15298	-1.15298	-1.15298	-1.15298	-0.241123	0.695482	1.06514	-0.545183	0.771768	-0.115077	0.238493	-0.524707	-0.155082	1.17934	1.13071	2.31758	0.440159	0.664253	0.85004	0.959778
ENSG00000177464	GPR4	-1.3616	-1.01773	-0.288583	-1.3616	-1.3616	-1.03181	-1.3616	-1.3616	0.346919	0.439759	1.07799	1.26459	-0.269626	0.669963	1.43142	0.0390426	0.888295	0.371061	0.776212	1.79492	-0.491587	-0.340985	0.830521	0.317603
ENSG00000236883	AP001615.1	-0.98248	-0.98248	-0.98248	-0.98248	-0.98248	-0.98248	-0.98248	-0.98248	0.450607	0.330696	2.35663	-0.110723	-0.98248	0.379564	0.281944	-0.0813059	1.32372	-0.221973	1.21095	2.03057	-0.249373	0.0721885	0.239197	0.829623
ENSG00000183421	RIPK4	-0.970996	-0.970996	-0.970996	-0.970996	-0.970996	-0.970996	-0.970996	-0.970996	0.134777	1.73789	1.68912	-0.353251	-0.970996	0.40261	-0.210928	-0.117228	0.261591	0.659281	1.10407	2.17262	-0.641658	0.46193	0.422183	1.01595
ENSG00000283743	AL009172.2	-1.15539	-1.15539	-1.15539	-1.15539	-1.15539	-0.693263	-1.15539	-1.15539	0.22753	1.13924	0.435387	1.33727	-1.15539	-0.135708	1.3759	1.04152	1.22005	0.112676	0.826999	1.6684	0.703908	0.0896491	-0.191811	0.085339
ENSG00000258677	AC022826.2	-0.87951	-1.27605	-1.65709	-1.65709	-0.784764	-0.503613	-1.65709	-0.899264	1.20992	1.00376	0.649459	0.591458	-0.575333	0.720273	0.828959	0.355629	1.55966	0.0131076	1.32246	0.813371	0.69612	0.561756	-0.0815715	-0.354563
ENSG00000173239	LIPM	-1.30929	-0.999265	-0.821533	-1.30929	-1.30929	-1.30929	-1.30929	-1.30929	0.867963	0.851143	0.173355	0.709787	0.155867	0.144294	0.423472	0.347175	1.95827	-0.0689767	0.761884	0.507463	0.684991	1.7479	-0.23995	0.651904
ENSG00000253214	AC079209.1	-1.06526	-1.24502	-1.24502	-0.794006	-1.24502	-1.24502	-0.685038	-1.24502	0.313205	1.78053	0.0736938	0.386914	-0.744236	0.589465	0.558643	-0.0905859	1.41319	-0.952758	1.11739	0.407396	1.20204	1.2167	0.791024	0.706815
ENSG00000143858	SYT2	-1.46425	-1.35691	-1.34564	-1.47714	-1.33805	-1.3034	-0.415766	-0.396025	0.420778	0.208071	0.463832	0.789525	0.0022119	0.149838	-0.678256	0.892553	1.79009	1.07659	0.894903	1.10377	1.04457	0.967392	-0.491409	0.462715
ENSG00000200685	RF00019	-1.35464	-1.35464	-1.35464	-1.35464	-1.35464	-1.35464	-0.0837135	-0.320895	1.53258	0.258666	0.272327	0.426048	-0.493823	0.713305	-0.707111	0.485078	1.16195	1.51931	0.184206	1.88581	0.202359	0.338245	0.249259	0.504225
ENSG00000102287	GABRE	-1.67384	-1.27628	-1.31235	-1.67384	-1.67384	-1.67384	0.0561645	0.0470656	0.818677	0.813902	0.49599	0.511525	-0.0504793	0.638294	-0.0081632	0.430399	1.28226	1.00018	0.838904	1.34934	-0.195818	0.361697	0.0844018	0.809665
ENSG00000235298	AL354733.3	-1.44231	-1.36104	-1.55231	-1.79404	-1.36811	-1.46519	-0.492486	-0.0447871	0.741028	0.599869	0.507865	0.553949	-0.208708	0.485918	-0.171222	0.250327	1.44126	1.01128	1.07694	1.24132	0.273626	0.66186	0.0475708	1.0074
ENSG00000203546	AL139353.1	-1.08291	-1.5948	-1.97736	-1.22585	-1.00788	-1.55072	0.385779	-1.16719	1.3082	1.05845	0.466928	-0.417614	0.163177	0.725208	0.464612	0.910554	1.22462	0.552493	1.17657	0.52026	0.544456	0.175993	0.541146	-0.194118
ENSG00000144214	LYG1	-1.24705	-1.31005	-1.50441	-1.04761	-0.705064	-1.50441	-0.23784	-0.910157	1.44208	1.46842	0.694186	-0.177617	-1.50441	0.427616	0.450205	0.453609	0.816067	0.965141	0.902609	1.28124	1.02111	0.0617246	0.131834	0.0327754
ENSG00000280347	AC000123.3	-1.5336	-1.46369	-1.5168	-1.05858	-1.35983	-1.67828	-0.236729	-0.808248	1.22025	1.04789	0.267081	0.945162	-0.730214	0.908902	0.331172	0.0735917	0.382819	0.57206	0.807269	1.15275	0.583657	0.44307	0.418878	1.23142
ENSG00000242330	RN7SL683P	-1.14165	-1.14165	-1.14165	-1.14165	-1.14165	-1.14165	-1.14165	-0.791036	1.13739	0.81186	-0.0259564	-0.511352	0.387976	-0.377656	0.0124355	0.0721989	-0.0431599	0.813154	1.44482	0.841717	2.15189	1.53633	0.536001	-0.00506347
ENSG00000250348	AC113404.1	-1.25853	-1.25853	-1.25853	-1.25853	-1.25853	-1.25853	-1.25853	-1.25853	0.900719	0.0628308	0.0820858	0.0213074	0.666257	0.19639	0.279122	0.370859	0.733057	1.70989	0.929026	1.01605	1.43182	1.02341	0.593034	0.0523902
ENSG00000244071	RPL9P33	-1.14333	-1.117	-0.879847	-1.38264	-1.11634	-1.25108	-1.33042	-1.24751	0.757671	0.179596	0.663148	0.0574159	-0.1646	0.100535	-0.0957723	-0.347511	1.11062	1.56526	1.73675	1.33855	0.939471	0.702316	0.696968	0.227753
ENSG00000271064	AC027644.2	-1.30479	-1.30479	-0.96668	-1.30479	-1.30479	-1.30479	-1.30479	-0.58408	1.09229	0.338588	0.577074	-0.186164	0.385943	0.293172	-0.220756	-0.0873237	0.723848	1.49763	1.82008	1.59379	0.868476	0.310472	0.226414	0.145942
ENSG00000273319	AC058791.1	-1.5353	-1.21581	-0.907572	-1.0449	-0.997098	-1.04191	-1.57255	-1.20689	0.858722	0.50384	0.231639	-0.258675	0.337968	-0.445652	-0.00188737	-0.0181182	0.657971	1.44265	1.69201	1.36802	0.993813	0.750366	0.810679	0.598678
ENSG00000256372	AC023050.2	-1.05783	-1.19885	-1.19885	-1.19885	-1.19885	-1.19885	-1.19885	-0.906892	0.92081	0.392149	-0.0857582	-0.784288	-0.113506	0.0583044	0.171937	0.0206925	0.333085	1.61028	1.38178	1.74592	1.02265	0.815033	0.85304	0.815714
ENSG00000267940	AC022762.2	-1.14378	-1.45582	-1.2225	-1.11642	-1.27813	-1.598	-1.07391	-0.687879	1.86552	1.14462	0.0927117	-0.121448	0.447098	0.679253	0.372123	0.719874	1.04587	0.91064	1.42813	0.533859	0.55397	0.294915	-0.485412	0.0947157
ENSG00000070019	GUCY2C	-0.71743	-1.76105	-1.76105	-0.919804	-0.914718	-1.76105	-1.76105	-0.114766	1.15957	1.27074	0.463538	0.143931	0.17289	0.646916	0.130616	0.137206	0.93708	0.937857	0.877781	0.760786	0.548899	1.08456	0.329305	0.109251
ENSG00000143412	ANXA9	-1.54631	-1.61201	-1.70721	-0.942785	-0.590436	-1.34937	-0.875496	-0.94084	0.962895	0.700872	0.604121	0.220432	-0.0513421	-0.0185672	-0.0416553	-0.0196816	0.999227	1.42149	0.939471	1.73969	1.13266	0.334045	0.218485	0.42233
ENSG00000116106	EPHA4	-1.30719	-1.13096	-1.40908	-1.19911	-1.47083	-1.37878	-1.21656	-1.14455	1.22556	1.01569	0.730986	0.351415	0.179812	0.213405	-0.0383239	-0.0764506	0.899185	1.26003	1.27158	1.16921	0.564459	0.604372	0.466924	0.419204
ENSG00000121742	GJB6	-1.36628	-1.36628	-1.36628	-1.23788	-1.36628	-1.36628	-1.36628	-1.11722	1.09755	1.01435	0.749814	0.848812	0.344225	0.438358	0.132861	0.232634	0.917555	1.04763	1.12667	1.14128	0.555041	0.263311	0.433681	0.209009
ENSG00000173597	SULT1B1	-1.28712	-1.3611	-1.53763	-1.62275	-1.42974	-1.42498	-0.761633	-0.721769	0.771843	0.75975	0.568255	0.555406	0.0330509	0.306209	-0.0925804	0.0286795	1.28099	1.16927	1.26389	1.18925	0.717829	0.570089	0.404054	0.620753
ENSG00000066027	PPP2R5A	-1.48923	-1.34741	-1.4859	-1.46888	-1.38692	-1.55205	-0.794256	-0.96028	0.852162	0.813996	0.429179	0.517068	0.234102	0.214396	0.206685	0.279168	1.05685	1.14763	1.22691	1.07084	0.793838	0.696684	0.41975	0.525663
ENSG00000279838	AL356273.3	-1.62129	-1.40122	-1.3229	-1.20738	-1.44423	-1.53621	-0.855997	-1.03709	1.02489	0.918459	0.623045	0.563848	0.104766	0.315913	0.191166	0.105471	0.738102	1.14653	1.25019	1.19257	0.787456	0.5073	0.414554	0.542047
ENSG00000232528	AL109809.1	-1.36601	-1.11991	-1.36601	-1.36601	-1.36601	-1.19894	-1.36601	-0.921017	0.793751	0.148503	-0.109619	0.646722	0.0482895	0.133457	0.345043	0.207484	0.732617	0.953646	1.15178	1.81942	0.548692	0.929777	0.598305	1.12205
ENSG00000272211	AC114760.2	-1.49948	-1.10141	-1.21592	-1.3512	-1.34194	-1.44534	-1.1398	-1.09775	0.99343	0.890923	0.454588	0.079921	0.127885	0.0795511	0.0532211	-0.0810808	0.913141	1.19018	1.32585	1.0908	1.117	0.508687	0.898246	0.550503
ENSG00000009694	TENM1	-1.21658	-1.1413	-1.38717	-1.20002	-1.38717	-1.38717	-1.29807	-1.38717	1.03595	0.615046	0.467101	0.229462	0.20068	0.185225	0.267657	-0.0730637	0.435591	1.02138	1.28921	1.12546	1.11941	0.880677	0.949523	0.655369
ENSG00000006459	KDM7A	-1.00777	-1.26414	-1.3322	-1.30017	-1.34673	-1.58854	-1.15513	-1.65939	0.979708	0.737603	0.409613	0.318685	0.431564	0.245984	0.331472	0.320724	0.956033	1.05695	1.13483	1.00922	0.8776	0.729005	0.593366	0.521701
ENSG00000140379	BCL2A1	-0.852231	-1.09129	-1.43032	-1.45578	-1.73044	-1.59761	-0.955321	-1.36965	0.794784	0.736413	0.457497	0.348506	0.209703	0.227863	0.244278	0.194309	0.847506	1.08687	1.21848	1.03645	0.934214	0.825322	0.666617	0.65382
ENSG00000140030	GPR65	-0.938914	-1.34044	-1.35956	-1.34103	-1.45629	-1.59828	-1.09173	-1.07669	0.811851	0.734705	0.484866	0.1829	0.00738756	0.11051	-0.0626271	0.131696	0.854208	1.18654	1.38743	1.22117	0.803895	1.04548	0.598346	0.704573
ENSG00000073756	PTGS2	-0.670326	-1.20405	-1.20909	-1.24351	-1.28376	-1.50707	-1.3276	-1.5986	0.753549	0.543387	0.378152	0.0985077	-0.058089	0.107389	-0.033521	0.0610078	0.910104	1.30569	1.34357	1.29336	0.895254	0.889312	0.726583	0.829746
ENSG00000100024	UPB1	-1.15661	-1.31484	-1.26681	-1.53512	-1.14963	-1.23703	-1.36832	-1.11032	0.913702	0.52402	0.777497	0.128305	-0.0539707	0.223363	0.56398	-0.140202	0.868326	1.11073	1.50446	1.44414	0.860021	0.197566	0.469571	0.747172
ENSG00000111261	MANSC1	-1.24407	-1.28129	-1.40253	-1.32568	-1.11074	-1.08907	-1.4102	-1.47993	0.665153	0.738083	0.463149	0.640162	0.117229	0.050493	0.296106	-0.0525572	1.38668	1.17709	1.18037	1.12084	0.983686	0.535584	0.605552	0.43588
ENSG00000234506	LINC01506	-1.28321	-1.39664	-1.36843	-1.27358	-1.34082	-1.18409	-1.37284	-1.26006	0.696911	0.971766	0.423243	0.196563	0.267359	0.0347724	0.40507	0.159711	1.09594	1.14595	1.32103	0.796531	1.07854	0.736676	0.75534	0.394277
ENSG00000124875	CXCL6	-1.25451	-1.40413	-1.45643	-1.21075	-1.41736	-1.35618	-1.35412	-1.23022	0.860219	0.866249	0.503966	0.32588	0.229517	0.388781	0.449451	0.280042	0.92509	1.01589	1.31126	1.00569	0.872837	0.440744	0.732568	0.475507
ENSG00000163625	WDFY3	-1.32287	-1.38361	-1.40439	-1.3279	-1.27493	-1.47636	-1.59339	-0.772091	0.846847	0.86899	0.544403	0.474196	0.127282	0.37793	0.0478728	0.212928	1.10031	1.03281	0.987242	1.04575	0.788223	0.580539	0.748785	0.77144
ENSG00000225889	AC012368.1	-1.3408	-1.56892	-1.20252	-1.3878	-1.44323	-1.54911	-1.23882	-0.907847	0.721593	0.674101	0.383155	0.28515	0.373662	0.344246	0.303855	0.207491	0.942782	1.09075	1.01007	1.13224	0.947979	0.785051	0.752677	0.684245
ENSG00000157800	SLC37A3	-1.21508	-1.33653	-1.04495	-1.19482	-1.45473	-1.48419	-1.46437	-1.44957	0.873023	0.684558	0.392437	0.473462	0.0729793	0.226547	0.354454	0.209077	0.95397	0.98	0.992653	1.04642	0.882569	0.864861	0.810223	0.826998
ENSG00000277715	AC079174.2	-1.45157	-1.15494	-1.28597	-1.14198	-1.25661	-1.45157	-1.45157	-1.20181	1.04444	0.639583	0.529795	0.267392	0.117253	0.370517	0.111132	-0.00654164	1.15118	0.899477	1.40139	0.99785	0.981819	0.876851	0.445725	0.568156
ENSG00000006555	TTC22	-1.32101	-0.801061	-1.32101	-1.32101	-1.14991	-1.32101	-1.32101	-1.32101	1.0144	1.00951	0.518733	-0.159917	-0.0174893	-0.302011	0.358949	-0.00182078	1.02004	1.43864	0.936513	0.942197	1.47933	0.690671	0.550211	0.399094
ENSG00000214894	LINC00243	-1.39932	-1.07169	-1.39932	-1.39932	-1.39932	-1.39932	-1.17272	-1.1087	1.44783	1.06609	0.491677	0.0995845	0.441219	0.348861	0.690015	-0.202015	1.17714	1.14595	0.604172	0.648015	0.735653	0.635148	0.818304	0.202062
ENSG00000279511	AL356274.2	-1.4356	-1.27548	-1.36881	-1.79546	-1.27746	-1.5744	-0.454678	-0.977095	1.02996	0.872931	0.507982	0.228479	0.39793	0.0273899	0.0251505	0.301708	0.158701	1.19069	1.04674	1.13399	0.828264	0.946017	0.935476	0.527584
ENSG00000163464	CXCR1	-1.14193	-1.26103	-1.32729	-1.70731	-1.49979	-1.75702	-0.572582	-1.17139	0.469775	0.454699	0.803314	0.884323	0.166684	0.240582	0.365579	0.221087	1.04793	1.03868	0.880722	1.0437	1.06596	0.668077	0.70805	0.379193
ENSG00000171049	FPR2	-1.02165	-1.45746	-1.41508	-1.53594	-1.53138	-1.73494	-0.859563	-0.813153	0.675099	0.712739	0.534436	0.456302	0.136955	0.131507	0.271325	0.148107	1.12892	1.14132	1.17455	1.05764	0.909526	0.774053	0.579795	0.536901
ENSG00000160588	MPZL3	-1.10991	-1.29995	-1.38592	-1.50722	-1.66344	-1.70819	-0.8798	-0.953297	0.70925	0.680114	0.578971	0.55349	0.161908	0.31276	0.322158	0.231389	1.12427	1.10866	1.13547	1.09893	0.867333	0.591995	0.566558	0.464459
ENSG00000166523	CLEC4E	-1.13232	-1.39303	-1.44613	-1.46411	-1.42591	-1.57101	-1.0627	-1.20646	0.753595	0.752301	0.4586	0.371097	0.291258	0.221475	0.356808	0.344153	0.989248	1.02217	1.08984	0.953844	0.898555	0.924154	0.632645	0.64191
ENSG00000260078	AC007342.3	-1.12961	-1.40268	-1.6098	-1.41003	-1.46808	-1.55904	-0.977788	-1.18364	0.749114	0.888217	0.5291	0.521466	0.331583	0.339136	0.463522	0.41003	1.01827	0.995867	1.10471	0.931477	0.794158	0.733278	0.519247	0.411495
ENSG00000173334	TRIB1	-1.28386	-1.44372	-1.68285	-1.20146	-1.50936	-1.74777	-1.04441	-0.867381	0.96861	0.713236	0.648914	0.478302	0.424616	0.425986	0.43125	0.533027	0.724173	0.855179	0.887907	0.826819	0.907967	0.850613	0.521489	0.582726
ENSG00000257322	AC138123.1	-1.26344	-1.40787	-1.5913	-1.38055	-1.49298	-1.32308	-0.980515	-1.28366	0.905088	1.09417	0.597932	0.318402	0.321119	0.363658	0.489329	0.393908	0.787452	1.0125	0.970413	0.851923	1.01421	0.664337	0.651106	0.287847
ENSG00000106772	PRUNE2	-1.71849	-1.35335	-1.41388	-1.42014	-1.24002	-1.64803	-0.65361	-1.2382	0.727487	1.00306	0.719639	0.448781	0.43826	0.544235	0.702669	0.317704	0.903064	0.695438	0.506918	0.614051	1.11088	1.02393	0.464744	0.464865
ENSG00000181631	P2RY13	-1.31838	-1.52129	-1.57768	-1.4366	-1.54538	-1.55972	-0.805765	-0.978156	0.78811	1.06871	0.725167	0.7005	0.399605	0.41705	0.561492	0.608977	1.02404	0.811235	0.856105	0.722317	0.608201	0.776652	0.283195	0.391622
ENSG00000109466	KLHL2	-1.48195	-1.56191	-1.23316	-1.62245	-1.38026	-1.32448	-0.930784	-1.1668	0.984653	1.12524	0.53831	0.660168	0.388745	0.207376	0.553774	0.435866	0.820121	0.861976	0.984705	0.759854	0.870688	0.858194	0.293041	0.359078
ENSG00000166527	CLEC4D	-1.1768	-1.4638	-1.33164	-1.58107	-1.46561	-1.71609	-0.937197	-1.14487	1.02207	0.949694	0.67573	0.668938	0.412616	0.404992	0.528177	0.485453	0.675785	0.74611	0.867746	0.718735	0.892507	0.841989	0.467795	0.458758
ENSG00000244482	LILRA6	-1.14766	-1.27536	-1.32281	-1.31718	-1.57487	-1.45302	-1.32277	-1.20531	0.638932	0.855355	0.662774	0.506193	-0.0322219	0.178469	0.359896	0.370344	0.720871	0.839277	0.830633	0.693323	1.10943	1.26777	0.584142	1.03378
ENSG00000123610	TNFAIP6	-1.08013	-1.56864	-1.31222	-1.36109	-1.55248	-1.67795	-1.08299	-0.871055	0.688318	0.790642	0.547854	0.589862	0.100593	0.0730673	0.291936	0.208981	0.910218	0.916552	0.987694	0.741215	1.06282	1.20842	0.659375	0.728995
ENSG00000152766	ANKRD22	-1.29173	-1.41576	-1.41746	-1.55136	-1.41751	-1.47693	-0.734108	-1.45676	0.673159	0.83467	0.674847	0.629953	0.313661	0.332723	0.372545	0.627509	0.900718	0.804533	0.892624	0.776078	0.697598	1.15814	0.371189	0.701679
ENSG00000128594	LRRC4	-1.17437	-1.43825	-1.21502	-1.5244	-1.4664	-1.64963	-1.09266	-1.23257	0.50383	0.638784	0.646526	0.689684	0.194007	0.469285	0.344756	0.425505	0.929593	1.04286	0.864687	0.966239	0.622375	0.913346	0.696861	0.844962
ENSG00000169891	REPS2	-1.16723	-1.42769	-1.27535	-1.6264	-1.30176	-1.5926	-0.92044	-1.41961	0.293788	0.505515	0.704476	0.667974	0.331887	0.341355	0.396239	0.391667	0.958703	0.905755	0.843507	0.980418	1.05717	0.94147	0.726528	0.684613
ENSG00000115607	IL18RAP	-1.32401	-1.16204	-1.12109	-1.47062	-1.32501	-1.71559	-1.41982	-1.28249	0.869929	0.506549	0.423656	0.894336	0.416684	0.445765	0.266067	0.6219	0.990382	0.887091	0.80134	0.702272	0.704832	1.06067	0.52932	0.699878
ENSG00000135048	CEMIP2	-0.89968	-1.22919	-1.22164	-1.56572	-1.3024	-1.743	-1.41971	-1.29224	0.72801	0.947773	0.786247	0.634409	0.106364	0.425314	0.322657	0.351049	1.00764	1.06633	0.891864	0.764272	0.890003	0.812498	0.363864	0.575292
ENSG00000131969	ABHD12B	-1.34951	-1.22098	-1.40165	-1.44567	-1.37367	-1.33266	-1.28853	-1.35057	0.855487	0.635163	0.819732	0.418826	0.190621	0.463573	0.0935897	0.420987	1.09289	0.932439	0.862289	0.912805	0.741449	0.886927	0.548513	0.887935
ENSG00000100504	PYGL	-1.35363	-1.2358	-1.49427	-1.50288	-1.44151	-1.40777	-1.27089	-1.2618	0.750321	0.709067	0.73383	0.771918	0.409907	0.495561	0.423727	0.490751	0.729961	0.8676	0.853925	0.833139	0.832874	0.811158	0.629966	0.624842
ENSG00000102010	BMX	-1.12391	-1.34602	-1.42431	-1.55722	-1.456	-1.44262	-1.29312	-1.27326	0.642004	0.687473	0.700858	0.760246	0.409629	0.368737	0.404812	0.46713	0.827109	0.824975	0.805768	0.802498	0.912568	0.986277	0.597761	0.718616
ENSG00000229195	AC009495.1	-1.16309	-1.16309	-0.731852	-0.534787	-0.418276	-1.16309	-1.16309	-1.16309	1.73738	1.86461	-1.16309	0.410424	-1.16309	-0.34608	0.328673	0.21199	1.32466	0.903213	0.857495	1.30657	0.498842	0.557132	0.158892	0.012707
ENSG00000232295	AL589935.1	-0.97814	-1.43502	-1.12125	-0.933653	-1.17363	-1.16471	-0.762482	-1.43502	0.975498	1.04065	0.340026	-0.145278	-0.316719	-0.250357	-0.0564413	-0.362306	1.04797	1.52062	1.83829	1.51113	0.619637	0.577771	0.315432	0.34798
ENSG00000276651	AC007950.2	-0.705264	-1.04561	-1.18552	-0.972316	-1.07065	-1.17419	-1.07866	-1.01084	1.02399	0.662215	0.137338	-0.443173	-0.611711	-0.188505	0.0463498	-0.339007	1.18637	1.66973	1.84139	1.91328	0.795571	-0.12079	0.344258	0.325756
ENSG00000258407	AL157955.1	-1.07413	-1.07413	-1.07413	-1.07413	-1.07413	-1.07413	-1.07413	-1.07413	0.558784	1.77781	0.583766	-0.0718565	-1.07413	-0.19721	-0.102851	-0.0384195	0.623026	0.979896	1.97299	1.32861	0.945419	0.619612	0.00751915	0.68006
ENSG00000271938	AC103724.4	-0.816688	-1.25976	-1.25976	-1.25976	-0.949157	-1.25976	-1.25976	-1.25976	1.14311	1.54315	0.567982	0.0213408	-0.260046	-0.0529437	-0.15729	-0.564702	0.66077	1.22494	1.33666	1.45247	0.669698	0.454861	0.349455	0.934934
ENSG00000275070	RF00017	-0.96705	-1.03572	-1.50356	-1.0869	-1.50356	-0.869639	-0.944286	-1.50356	1.18396	1.28845	0.6783	0.616056	-0.391111	0.667195	0.0296927	0.114707	1.1468	0.994645	1.28276	1.55681	0.520457	-0.402074	0.226331	-0.0987098
ENSG00000277548	AC018926.3	-1.00221	-1.40079	-0.73245	-0.911972	-1.40079	-1.40079	-1.40079	-1.40079	0.896189	1.19787	0.35452	0.671079	-0.0319898	0.185932	0.100002	0.196893	1.03919	1.13347	0.87375	2.08459	0.576016	0.28396	0.162523	-0.0734176
ENSG00000283597	FAM169B	-0.694214	-1.17524	-1.17524	-1.17524	-1.17524	-1.17524	-1.17524	-1.17524	0.237407	1.6939	-0.380704	-0.0406394	-0.50428	0.511063	0.145176	0.235047	1.37611	1.02541	1.89239	1.06703	0.980217	0.0853557	0.731267	-0.133829
ENSG00000235172	LINC01366	-1.08235	-0.905985	-1.25013	-1.06301	-1.46532	-1.27991	-1.30178	-1.46532	0.215791	0.983021	-0.0487055	0.403788	-0.352797	0.38341	0.0186895	0.360559	0.927183	1.23781	1.49114	1.54129	1.07333	0.583549	0.75126	0.244501
ENSG00000184349	EFNA5	-0.6177	-1.12696	-1.12696	-1.12696	-1.12696	-1.12696	-1.12696	-0.985021	0.522967	0.857826	0.109987	0.574715	-0.436223	-0.538352	-0.249338	0.244044	1.9212	1.43197	1.81702	1.3779	0.942422	0.272545	-0.0792862	-0.404935
ENSG00000248503	AL356235.1	-1.0519	-1.33879	-1.48387	-1.14566	-1.33011	-1.25636	-1.47386	-0.86179	0.789539	0.686985	0.278417	0.456637	-0.0781339	0.0623239	0.313609	0.0402388	1.50485	0.840618	1.41358	1.37959	0.719904	0.964138	0.703288	-0.133252
ENSG00000267222	AC107993.1	-1.23089	-0.672615	-1.23089	-1.23089	-1.23089	-1.23089	-1.23089	-1.23089	0.946801	0.865543	0.439369	0.24555	-0.0442992	-0.443114	-0.0238714	-0.146099	0.854207	1.29103	1.68035	1.65235	0.941494	0.608297	0.724103	-0.302854
ENSG00000265118	AC134669.1	-0.871588	-1.22048	-1.2213	-1.41525	-1.41525	-1.22844	-1.05662	-0.823948	0.937606	1.35926	0.103699	0.0783227	-0.22232	-0.097325	-0.249523	-0.085871	1.38137	1.50555	1.4754	1.243	0.752575	0.481567	0.617307	-0.0277228
ENSG00000180769	WDFY3-AS2	-0.989552	-1.56578	-1.16949	-0.883707	-0.567764	-1.56578	-1.56578	-0.577973	-0.298317	-0.452243	0.810033	0.0323243	0.69829	-0.455706	0.503866	0.364694	0.528446	0.610521	0.314701	0.873359	2.01772	1.53687	1.26021	0.541065
ENSG00000277763	AL138995.1	-1.05193	-1.02162	-1.50288	-1.32746	-0.755005	-1.50288	-1.50288	-0.614682	-0.146122	0.00965881	0.00182055	0.867584	0.381197	0.111013	-0.173423	0.606215	0.171546	0.335392	0.784776	0.965647	2.0342	0.528729	1.44239	1.35873
ENSG00000065621	GSTO2	-1.34553	-1.16256	-1.17916	-1.0208	-1.34553	-1.143	-1.21909	-1.34553	0.438056	-0.0686099	0.328647	0.0870726	0.784547	0.403222	0.285352	-0.139876	-0.30997	0.825752	0.965816	1.00341	1.40962	1.52433	0.7247	1.49912
ENSG00000234436	AC245884.2	-1.17385	-1.37136	-1.37136	-1.37136	-1.37136	-1.37136	-1.37136	-0.831196	0.292767	-0.273982	0.427882	0.619937	0.823034	0.339251	0.598271	0.26021	-0.00875388	0.639764	0.818275	1.172	1.30436	0.857841	1.28375	1.07859
ENSG00000108984	MAP2K6	-0.985588	-1.66703	-1.62231	-1.55007	-1.40297	-1.70194	-0.772997	-0.844113	0.1204	0.448281	0.808125	0.865262	0.455	0.460567	0.540072	0.664633	0.705759	0.514209	0.484257	0.56608	1.17208	1.1217	0.872291	0.748302
ENSG00000197405	C5AR1	-0.764287	-1.20597	-1.34391	-1.56926	-1.59597	-1.81203	-1.00746	-1.28224	0.116132	0.0983126	0.823509	0.847031	0.515387	0.586588	0.4412	0.438821	0.592615	0.793995	0.682087	0.91429	1.03796	0.831197	0.968761	0.893245
ENSG00000059804	SLC2A3	-1.06194	-1.41316	-1.4649	-1.61349	-1.4961	-1.93972	-0.793942	-0.915821	0.489931	0.32515	0.712396	0.643584	0.40813	0.585119	0.457124	0.573413	0.683603	0.836858	0.798371	0.931354	0.884547	0.87901	0.702814	0.78767
ENSG00000171051	FPR1	-1.0528	-1.45286	-1.44484	-1.58646	-1.51465	-1.83016	-0.780841	-0.973569	0.432939	0.370431	0.628634	0.592223	0.333915	0.440791	0.354732	0.404381	0.833405	0.92963	0.856349	0.91564	0.972829	0.998555	0.773573	0.798152
ENSG00000111913	RIPOR2	-0.902361	-1.54241	-1.54769	-1.27232	-1.60397	-1.7619	-0.987046	-0.603089	0.241668	0.0217124	0.518706	0.445551	0.224831	0.466783	0.196713	0.208869	0.821611	0.928598	0.845385	0.955776	1.11351	1.15812	0.985893	1.08706
ENSG00000163534	FCRL1	-0.995755	-1.41022	-1.45194	-1.25587	-1.38748	-1.71883	-1.67816	-0.694211	0.427431	0.435271	0.860554	0.76004	0.548083	0.353194	0.20247	0.15492	0.665132	0.84372	0.888057	0.843957	1.03225	0.840205	1.01136	0.725813
ENSG00000269877	AC008753.3	-0.863808	-1.36586	-1.36586	-1.36586	-1.36586	-1.36586	-1.36586	-1.06508	0.389878	0.179233	0.275951	0.840591	0.473242	0.458901	0.068933	-0.0648093	0.948894	1.01391	0.151482	1.00515	1.33186	1.27534	1.425	0.350519
ENSG00000149573	MPZL2	-1.09755	-1.02777	-1.13964	-1.24504	-1.38841	-1.60966	-1.06574	-1.60966	-0.206912	-0.0600345	0.488957	0.638026	0.429267	0.289651	0.513624	0.474936	0.776422	0.648639	0.461683	0.774648	1.51886	1.33983	1.22003	0.875855
ENSG00000008516	MMP25	-1.36055	-1.14199	-1.24072	-1.47044	-1.43083	-1.39389	-1.24187	-1.33308	0.358856	0.171052	0.517712	0.489955	0.339005	0.456834	0.327167	0.149124	0.772193	0.941499	0.898365	0.998843	1.11966	0.900508	1.12226	1.05032
ENSG00000257335	MGAM	-1.15933	-1.47761	-1.3144	-1.48294	-1.49791	-1.42235	-1.35834	-1.15171	0.359944	0.355877	0.655664	0.758134	0.407878	0.591814	0.442895	0.403445	0.803832	0.804618	0.775072	0.851323	1.00655	0.913351	0.889607	0.844588
ENSG00000113303	BTNL8	-1.4941	-1.25166	-1.34185	-1.48982	-1.34073	-1.36697	-1.20729	-1.39488	0.352791	0.27433	0.738297	0.709992	0.493058	0.600827	0.514947	0.560289	0.658704	0.692009	0.670427	0.782853	1.03749	1.02376	0.889638	0.887894
ENSG00000261324	AC010168.2	-0.823782	-1.41083	-1.41083	-1.41083	-1.41083	-1.15249	-1.41083	-0.923817	0.366794	0.684408	-0.214108	0.179651	0.263423	-0.00554523	-0.0903627	0.510885	0.928014	0.557947	1.28217	1.10338	1.42876	1.07587	1.22641	0.656517
ENSG00000173262	SLC2A14	-1.21117	-1.41243	-1.4138	-1.30811	-1.43623	-1.20775	-1.2313	-0.85816	0.343205	-0.102277	0.320721	0.408539	0.0309746	0.536869	-0.298893	0.996441	0.544688	0.985568	0.799723	1.01986	0.843774	1.55577	0.968474	1.1255
ENSG00000185885	IFITM1	-1.31802	-1.41784	-1.52524	-1.33678	-1.31899	-1.26161	-1.24741	-1.09019	0.356593	0.449114	0.564206	0.288027	0.327719	0.3545	0.470278	0.793545	0.438488	0.63532	0.57424	0.504724	1.22606	1.67706	0.805127	1.05109
ENSG00000167434	CA4	-1.2745	-0.415699	-1.2745	-1.2745	-1.2745	-1.2745	-1.2745	-1.2745	-0.506316	-0.0271719	0.328123	1.08339	-0.141845	0.484646	-0.0725838	0.808413	0.907681	0.432432	0.0593515	0.789202	0.734686	1.64211	1.11724	1.69784
ENSG00000238160	AC116366.2	-0.793342	-0.977339	-1.03301	-1.24018	-1.24018	-1.24018	-1.0177	-1.24018	-0.972507	-0.35876	0.240432	0.934103	0.198362	0.901637	0.416191	0.309076	0.359503	0.140952	0.0433766	0.371747	1.46823	1.28125	1.75585	1.69265
ENSG00000146285	SCML4	-0.806713	-0.843858	-1.27431	-1.12452	-1.27431	-1.27431	-1.27431	-1.14089	-0.212658	-0.431701	-0.161255	-0.0909409	0.398046	0.796421	-0.00320662	0.59728	0.401023	0.503596	0.284903	0.707747	1.17253	1.30302	1.69297	2.05543
ENSG00000166016	ABTB2	-1.64019	-1.06916	-1.64019	-0.95271	-0.52668	-0.934401	-1.36072	-1.24744	-0.0303318	-0.083812	1.49392	0.133538	0.289349	0.417182	0.29459	0.729805	1.26177	-0.159443	-0.040007	0.292459	1.72856	0.94576	0.839636	1.25852
ENSG00000255097	AP006259.1	-1.29604	-1.29604	-1.29604	-0.83536	-1.29604	-1.29604	-1.29604	-0.79366	-0.243972	0.456094	0.953745	-0.0208448	-0.192466	0.691875	0.0138875	0.561782	0.277947	0.622351	1.35878	-0.207371	1.95083	1.12498	0.882697	1.17495
ENSG00000285747	AL133485.2	-1.33222	-1.33222	-1.33222	-1.33222	-0.854447	-1.33222	-1.33222	-1.33222	0.408702	0.682596	0.973339	0.375147	0.288733	0.412509	-0.172244	0.0459731	0.819073	0.115442	1.05379	0.350546	1.3929	0.980513	1.30453	1.14845
ENSG00000122012	SV2C	-1.05527	-1.37187	-0.887828	-1.37187	-1.37187	-1.37187	-1.37187	-1.04371	1.01897	1.06862	-0.172726	0.496268	0.00435081	0.998058	0.307507	0.676006	-0.241159	0.515449	1.54722	0.535768	0.812432	-0.131901	1.15411	1.25718
ENSG00000168229	PTGDR	-1.2935	-1.2935	-1.2935	-1.2935	-1.2935	-1.2935	-1.00965	-1.2935	1.20835	0.844369	0.380316	0.725243	-0.287759	1.06622	-0.0464957	1.09796	-0.123271	0.325551	1.4634	0.776735	0.64264	0.908842	0.932883	0.149194
ENSG00000100985	MMP9	-1.21963	-1.35644	-0.507914	-1.42559	-1.21452	-1.40405	-1.70955	-1.63395	0.28509	0.397929	0.801714	1.3053	0.322763	0.782507	0.310131	0.39104	0.525101	0.598394	0.409713	0.726546	0.624802	0.890291	0.858392	1.24193
ENSG00000261024	GS1-279B7.1	-1.36593	-1.36593	-1.05955	-1.36593	-1.36593	-1.10199	-1.36593	-1.36593	1.46848	0.422307	1.07596	0.672665	-0.199896	0.410059	0.0474773	0.324014	0.585329	0.890407	0.647742	1.06409	1.22559	0.675495	0.606892	0.440538
ENSG00000162836	ACP6	-1.19768	-1.18634	-1.49827	-1.43977	-1.1462	-1.14507	-2.04361	-1.11903	0.990527	0.837668	0.591241	0.476616	0.559654	0.677412	0.50108	0.434261	0.891644	0.725199	0.865268	0.833473	0.858797	0.431626	0.44893	0.652581
ENSG00000234389	AC007278.1	-1.43058	-1.04302	-1.21422	-1.43058	-1.43058	-1.20237	-1.26614	-1.43058	1.43111	0.632202	0.403487	0.427121	0.785235	0.821232	0.0286602	0.0986609	0.276883	1.19259	0.736237	1.11114	0.71793	0.602421	0.234987	0.948177
ENSG00000231105	AL031728.1	-0.666832	-1.20387	-1.20387	-1.20387	-1.20387	-1.20387	-1.20387	-0.688143	0.557849	-0.96929	0.90666	0.701281	-0.0289988	0.971633	-0.412331	0.196007	-0.663233	0.754495	0.693542	0.980841	0.92137	0.572532	1.3282	2.06763
ENSG00000237593	AL445220.1	-1.24199	-1.65905	-1.65905	-0.972881	-0.944525	-1.05548	-1.12667	-1.04788	1.15148	0.24171	0.40809	0.515682	-0.49716	0.68346	1.01444	0.904346	-0.551195	0.563538	1.38919	1.3142	0.175515	0.795509	0.668023	0.930689
ENSG00000212743	AL137145.1	-1.14533	-1.14533	-1.14533	-1.14533	-1.14533	-1.14533	-1.14533	-1.14533	1.0119	-0.306065	0.08259	0.400666	-0.55433	0.316087	0.804253	1.65998	-0.581815	0.711352	0.578288	1.16284	0.753252	0.264232	1.15161	1.70782
ENSG00000278949	AC127070.4	-1.75479	-0.806304	-1.40203	-1.26917	-0.928233	-0.873215	-2.04494	0.491457	0.315509	0.632453	0.563147	0.880071	-0.0855855	0.31246	0.997331	0.701124	0.365137	1.05865	-0.377215	1.63545	1.53322	0.0532912	0.141849	-0.13967
ENSG00000133116	KL	-0.854706	-0.935486	-1.7271	-1.7271	-1.7271	-0.848177	-1.5275	0.380371	1.07639	0.335858	0.404539	0.388592	0.298758	0.850966	-0.247876	-0.642498	0.985934	0.41589	0.748845	0.537798	1.60707	1.06488	0.495749	0.645916
ENSG00000223660	AC245052.1	-1.29883	-1.29883	-1.29883	-1.29883	-1.29883	-1.29883	-1.29883	-0.21501	0.448526	1.22421	0.242786	-0.145624	0.00481503	0.831147	0.434987	0.190235	0.828374	-0.222968	-0.192297	0.354225	1.55099	1.4695	1.57295	0.714974
ENSG00000214797	AP002358.1	-0.885344	-1.19079	-1.19079	-0.866231	-1.19079	-1.19079	-1.19079	-1.19079	0.287745	-0.103637	-0.920152	1.77276	1.23445	0.462	0.811088	0.443096	-0.251365	-0.243408	0.651198	0.647841	1.89353	0.784776	0.491057	0.93533
ENSG00000228261	AL162742.1	-1.39119	-1.32013	-1.34759	-1.35322	-1.06351	-1.38568	-1.07178	-0.404758	-0.0214059	0.130655	0.597793	1.05669	0.61861	1.4736	0.370751	0.786509	-0.53164	0.272775	-0.0441167	-0.217761	1.38659	0.955074	0.993343	1.5104
ENSG00000231412	AC005392.2	-0.965599	-1.26837	-1.20598	-1.55841	-1.21917	-1.55841	-1.14175	-1.20351	-0.0731036	-0.0619897	1.18001	1.28644	0.611943	0.651686	0.84848	0.121488	0.00171995	0.539778	0.434179	0.64737	1.45257	0.565643	1.23673	0.678253
ENSG00000245080	MIR3150BHG	-1.1865	-1.87098	-1.25008	-1.28074	-1.13547	-1.48954	-0.886225	-0.627378	-0.827935	0.0452032	1.21868	1.1961	0.174512	0.252858	0.894257	0.895352	0.403784	0.551188	0.754146	0.551845	1.267	0.974918	0.512275	0.86272
ENSG00000142089	IFITM3	-1.46769	-1.59331	-1.46191	-1.54571	-1.18573	-1.12972	-0.861414	-0.683525	-0.364269	-0.315646	0.651678	0.78372	0.391329	0.627418	0.459111	0.63386	0.559688	0.498887	0.35534	0.619208	1.26487	1.41272	1.05826	1.29282
ENSG00000185201	IFITM2	-1.57256	-1.47781	-1.43487	-1.51	-1.50395	-1.49081	-0.809875	-0.585759	-0.0839636	0.0651573	0.789994	0.612781	0.495721	0.692432	0.497671	0.619546	0.473766	0.739707	0.488693	0.700762	1.10044	1.20255	0.91231	1.07808
ENSG00000196420	S100A5	-1.03877	-1.50142	-0.775892	-1.50142	-0.815887	-1.16619	-0.669405	-1.50142	0.761894	0.554886	1.26052	1.26267	0.416135	0.894484	1.48177	-0.332398	-0.88611	0.365087	0.380614	-0.00930313	1.66705	0.11748	0.10623	0.929396
ENSG00000279481	AC104791.2	-1.25638	-0.93305	-1.25638	-1.25638	-0.737497	-1.25638	-0.710038	-0.942391	-0.220039	0.205965	1.47999	1.70798	0.194903	0.72344	0.325055	-1.25638	0.128267	0.0371675	0.543092	0.852963	1.87927	0.0138912	1.2917	0.441233
ENSG00000088387	DOCK9	-1.15382	-1.15382	-1.15382	-1.15382	-1.15382	-1.15382	-1.15382	-1.15382	0.0250735	-0.693964	1.10867	1.6591	0.265805	1.18317	0.975153	-0.644063	1.34512	0.322638	0.820049	0.216971	1.04656	0.139116	1.07284	0.388293
ENSG00000146955	RAB19	-0.588973	-1.06805	-1.06805	-1.06805	-1.06805	-1.06805	-1.06805	-1.06805	-0.124417	0.256883	0.461712	1.38931	0.825736	1.52552	1.30716	1.27101	-1.06805	0.884907	0.398375	-0.308735	-1.06805	1.50718	0.715149	0.0916522
ENSG00000173124	ACSM6	-1.1419	-1.00811	-1.1419	-1.02276	-1.1419	-1.1419	-0.981929	-1.1419	0.761816	1.47754	0.744743	-0.188799	0.630849	0.297418	1.67202	1.55941	-1.1419	-0.688461	0.617843	0.931435	0.530704	0.955597	0.225736	0.336385
ENSG00000253438	PCAT1	-1.30595	-0.40052	-1.50831	-1.03806	-1.16162	-0.636378	-1.25	-1.50831	0.0926278	1.14641	0.422614	0.697737	0.987223	0.424358	1.32458	1.03637	0.32801	-0.939823	0.513962	-0.551546	0.68316	1.45644	-0.233054	1.4201
ENSG00000235531	MSC-AS1	-1.48295	-1.29675	-1.48295	-1.24855	-0.755835	-0.653627	-1.48295	-1.17007	-0.10306	1.15277	0.708594	-0.037046	0.926198	0.142426	0.733116	0.739491	-0.321709	0.0887575	1.01497	-0.106584	0.682525	1.00792	1.38029	1.56503
ENSG00000235122	AL121974.1	-1.05414	-1.05414	-1.05414	-1.05414	-1.05414	-1.05414	-1.05414	-1.05414	0.0204011	0.404726	0.0750271	0.0104995	1.19772	0.33461	0.986637	1.48099	-0.51424	-0.124328	-0.376202	-0.597726	1.00854	2.10556	1.3943	1.02657
ENSG00000254477	AP000640.1	-1.14561	-0.98061	-1.34038	-1.34038	-1.0678	-1.34038	-1.34038	-0.644642	0.251562	0.139547	0.231177	0.490905	1.02971	0.861644	1.24136	0.808314	0.174318	-1.02371	0.180934	-0.238483	1.13576	1.45337	1.27788	1.18588
ENSG00000253641	LINCR-0001	-1.13373	-1.13373	-1.13373	-1.13373	-1.13373	-1.13373	-1.13373	-1.13373	0.0829293	0.981123	0.428794	0.737041	1.14291	1.73381	1.18932	0.38873	1.51017	0.15293	0.189609	-0.0423303	0.502036	1.12086	-1.13373	0.085626
ENSG00000258875	AL135818.1	-0.919529	-1.34089	-1.30827	-1.21047	-0.960241	-1.35271	-1.14259	-1.40059	0.242928	1.14753	1.33424	1.26101	0.963043	1.41245	0.858365	1.38598	0.0268935	0.150294	-0.224304	-0.103082	0.607553	0.613417	-0.0639831	0.0229561
ENSG00000152217	SETBP1	-0.814496	-1.33694	-1.33694	-0.730752	-0.9532	-1.33694	-1.19341	-1.33694	0.563983	0.873984	1.07712	0.666493	1.26817	1.06158	1.26908	1.91062	0.107913	0.301217	-0.42337	-0.83515	0.39316	0.566164	-0.15902	0.39766
ENSG00000086717	PPEF1	-1.1975	-1.0183	-1.39649	-1.52783	-1.41842	-0.990803	-1.02366	-1.41326	0.368806	1.48391	0.383584	1.00994	0.99997	0.881568	1.2759	1.25884	0.455821	-0.356023	-0.0411553	0.783224	0.509751	0.504188	-0.0285792	0.496511
ENSG00000171860	C3AR1	-1.10089	-1.49527	-1.65259	-1.3968	-1.5726	-1.61927	-0.784391	-0.784519	1.12431	1.12827	0.928404	0.821996	0.781492	0.866007	1.00962	0.963094	0.261306	0.195445	0.365142	0.285842	0.505129	0.68085	0.212617	0.276798
ENSG00000134827	TCN1	-1.46368	-1.04819	-1.06181	-1.66407	-1.19388	-1.5316	-0.528603	-1.64206	1.15337	1.22286	0.953746	0.989777	0.861281	0.846655	1.04254	1.01966	0.472205	0.119201	0.290185	0.159382	0.27469	0.619369	0.0128124	0.0961603
ENSG00000258526	AL049875.1	-0.527396	-1.54916	-1.54916	-1.54916	-0.908507	-1.08048	-1.54916	-0.211407	1.04751	0.261896	0.252082	1.11161	0.093419	0.328794	1.07407	0.678913	0.364365	0.406018	2.50253	0.224048	0.048031	0.370836	-0.16999	0.330299
ENSG00000258872	FDPSP3	-1.65492	-1.33927	-0.611515	-1.65492	-1.14878	-1.13159	-1.19312	-0.717838	1.77899	0.976162	1.31514	0.454038	0.36593	-0.262477	0.81966	0.456025	-0.116707	0.357464	1.26738	0.054581	0.313692	1.06268	-0.203134	0.812536
ENSG00000174175	SELP	-0.959657	-1.43531	-1.43531	-1.43531	-1.2302	-1.43531	-1.43531	-0.327788	1.3943	0.387994	0.598526	0.774535	0.0507955	-0.597056	0.678525	0.122652	1.00979	0.609741	1.38262	0.166375	0.73501	1.33372	0.332602	0.714072
ENSG00000180712	LINC02363	-1.92914	-1.36378	-1.2137	-1.3132	-1.15505	-1.41434	-0.0266712	-0.77091	0.136428	1.43829	1.43833	1.3516	-0.141706	0.877693	0.626362	0.405198	0.530838	-0.434592	1.11237	0.298185	-0.107033	0.708195	0.154197	0.792431
ENSG00000261701	HPR	-0.914093	-1.54642	-1.06561	-1.46249	-1.13574	-1.05029	-1.20013	-0.441533	1.03414	1.18706	1.15164	1.9208	0.323124	0.887057	0.746465	1.17098	0.224782	-0.181975	-0.536699	-0.286522	0.164462	1.23421	-0.363945	0.140735
ENSG00000066117	SMARCD1	-1.28243	-1.3361	-1.38942	-1.38346	-1.4922	-1.43265	-0.696606	-0.16832	1.31748	1.38638	1.58106	1.48684	0.638427	1.12561	0.558422	0.51058	-0.0132413	0.100267	0.179435	0.438491	-0.0472912	0.0102496	-0.241293	0.149759
ENSG00000213373	LINC00671	-1.50388	-0.869151	-1.63481	-1.39833	-1.32399	-1.19373	-1.42969	-1.25354	0.768885	0.558325	0.947998	0.769516	0.751191	0.83565	0.992557	0.371685	-0.109424	0.245299	0.341189	0.612191	1.11469	0.684512	0.969655	0.753206
ENSG00000166046	TCP11L2	-1.30936	-1.47373	-1.55334	-1.24261	-1.45958	-1.72484	-1.27341	-0.78548	0.889328	0.650385	0.676837	0.255287	0.651927	0.706185	0.745569	0.678714	0.446174	0.597962	0.48249	0.59019	0.967633	0.884834	0.809417	0.789417
ENSG00000124102	PI3	-1.3324	-1.3324	-1.3324	-1.3324	-1.3324	-1.3324	-1.3324	-1.3324	1.07412	0.704319	0.807569	0.383505	0.599679	0.551155	0.750296	0.0351652	0.168439	1.23664	0.449233	0.349294	1.00055	0.98174	0.632011	0.935502
ENSG00000253315	LINC01932	-1.35076	-1.35076	-1.35076	-1.35076	-1.01088	-1.35076	-1.35076	-1.35076	1.32701	1.47039	0.727974	0.825636	0.36354	0.411132	0.643545	0.389981	0.321526	0.580241	0.296419	0.082681	1.10864	0.994037	0.575558	0.347888
ENSG00000279127	AL121950.1	-1.28835	-1.28835	-1.28835	-1.28835	-1.28835	-1.28835	-1.28835	-1.28835	1.35773	1.27306	0.952679	0.800637	0.876509	0.758728	0.918575	0.995678	-0.30108	0.293326	0.432216	-0.0924145	0.734417	0.605672	0.29902	0.402085
ENSG00000124490	CRISP2	-1.33947	-1.33947	-1.10891	-1.33947	-1.33947	-1.33947	-1.33947	-1.33947	1.26655	1.1931	0.771657	0.462455	0.766355	0.787332	0.903304	1.00176	-0.207416	0.480596	0.11901	0.166072	0.788056	0.910707	0.500865	0.574805
ENSG00000228278	ORM2	-1.00474	-1.31649	-1.41216	-1.24501	-1.49202	-1.65356	-1.00412	-1.34633	0.845373	1.17305	1.6311	0.744501	0.689176	0.620565	0.652241	0.457365	0.125122	0.832387	0.538358	0.567446	0.53428	0.314228	0.645311	0.103917
ENSG00000123836	PFKFB2	-1.42973	-1.32877	-1.15226	-1.72315	-1.45892	-1.54725	-0.754322	-1.35498	1.10829	0.987932	0.963042	0.947126	0.616179	0.573803	0.555098	0.638413	0.413006	0.544686	0.420867	0.470213	0.589568	0.854572	0.521471	0.545112
ENSG00000118520	ARG1	-1.56876	-1.10328	-1.21743	-1.436	-1.34873	-1.4743	-0.954516	-1.65248	1.16731	1.12398	0.820381	0.829527	0.705586	0.740119	0.761398	0.796409	0.430982	0.548929	0.594726	0.587413	0.484612	0.514462	0.327061	0.322609
ENSG00000096006	CRISP3	-1.56949	-1.16058	-1.21681	-1.61339	-1.16328	-1.44776	-0.774929	-1.74011	0.980624	1.01953	0.858857	0.821339	0.77543	0.792296	0.877011	0.919373	0.409084	0.367767	0.423644	0.32958	0.599936	0.702446	0.402844	0.406595
ENSG00000131018	SYNE1	-1.0872	-1.21407	-1.27131	-1.43338	-1.52976	-1.5887	-1.30365	-1.46751	0.964656	0.875845	0.866715	0.836956	0.788311	0.83629	0.667945	0.624678	0.362268	0.430005	0.456999	0.444061	0.838081	0.738182	0.551993	0.612599
ENSG00000139572	GPR84	-1.06964	-1.47224	-1.43667	-1.51016	-1.39386	-1.68463	-1.03031	-1.11963	0.723367	0.87122	0.947786	1.03927	0.74008	0.6772	0.862024	0.851388	0.416488	0.349209	0.200241	0.32593	0.80781	1.00579	0.413595	0.485741
ENSG00000224533	TMLHE-AS1	-1.19416	-1.5888	-1.27056	-1.56206	-1.17725	-1.3983	-1.37859	-1.1818	0.913161	1.28883	1.01264	0.635846	0.664191	0.627147	0.955021	0.622363	0.755452	0.562471	0.421718	0.607064	0.706582	0.481862	0.319134	0.178036
ENSG00000229314	ORM1	-1.19283	-1.29864	-1.41516	-1.54326	-1.39514	-1.64321	-0.980576	-1.38634	0.718627	0.79784	1.0336	1.04387	0.643229	0.650677	0.777268	0.551868	0.840113	0.61659	0.516873	0.534444	0.807926	0.352768	0.614398	0.35507
ENSG00000184611	KCNH7	-1.45387	-1.43952	-1.66621	-1.31686	-1.36905	-1.35892	-0.90352	-0.792056	0.611956	1.34324	1.38972	0.729205	0.479262	0.31255	0.370463	0.248016	0.296124	0.10558	0.528963	0.971455	1.13871	1.029	0.459779	0.28597
ENSG00000257210	NACAP8	-0.969172	-1.42973	-1.42973	-1.42973	-0.97374	-1.42973	-1.42973	-1.42973	0.897568	0.99946	0.653429	0.169086	0.983738	0.667703	1.06728	0.218718	0.207489	0.531509	0.637242	0.854232	1.03934	0.963529	0.714361	-0.0834002
ENSG00000258512	LINC00239	-1.23108	-1.23108	-1.23108	-1.23108	-1.23108	-1.23108	-1.23108	-1.23108	0.523137	1.43286	1.43124	-0.0587462	0.423161	0.630884	1.31529	0.79997	0.0359269	0.706587	0.316879	0.46402	0.975021	1.02433	0.513561	-0.685474
ENSG00000084731	KIF3C	-1.15819	-1.27725	-1.55334	-1.71223	-1.50649	-1.5166	-0.17503	-0.938328	0.215349	1.06004	1.18534	1.30164	0.591546	0.3181	0.527248	-0.412953	0.992465	0.962927	0.527745	0.859037	0.589453	0.477036	0.723025	-0.0805321
ENSG00000054793	ATP9A	-1.24505	-0.814409	-1.43052	-1.23772	-1.7077	-1.6171	-0.0586718	-1.61595	0.687558	1.0511	1.40875	1.01805	0.372012	1.2316	0.28186	-0.209481	0.847572	0.545466	0.599212	0.851788	0.451894	-0.0294629	0.616096	0.00310805
ENSG00000258355	AC079174.1	-1.50256	-1.50256	-1.14838	-0.936622	-1.50256	-1.50256	-1.12213	-1.19359	1.15075	1.25569	0.823121	0.763929	0.964514	0.832682	0.168715	0.329164	0.753078	-0.0626575	0.45481	0.805901	0.899458	0.124863	0.932039	0.214902
ENSG00000198948	MFAP3L	-1.03799	-1.34071	-1.32947	-1.31502	-1.23452	-1.43996	-0.879788	-1.34357	1.5832	1.43048	1.23379	0.886101	0.465684	0.285439	0.124269	0.603149	0.831028	0.372174	0.932307	0.837952	0.575446	-0.205361	0.246711	-0.281346
ENSG00000226125	LINC01907	-1.48747	-1.10229	-1.18388	-1.48747	-1.34126	-1.48747	-0.741618	-1.48747	0.956992	1.25361	0.449496	0.169393	0.648862	0.825767	0.557638	0.858487	0.646649	1.05609	0.429798	-0.112545	1.38441	0.0963004	0.38224	0.715747
ENSG00000271399	AL078624.1	-1.18443	-1.49523	-1.49523	-1.49523	-1.18754	-1.49523	-1.0985	-1.03978	0.834906	0.914483	0.844231	0.173993	0.351753	1.05801	0.0853275	0.807644	0.327835	0.715578	0.606387	0.389387	1.35914	0.624148	0.238905	1.15946
ENSG00000091136	LAMB1	-1.51098	-1.37983	-1.14543	-1.52813	-1.33352	-1.04095	-1.23232	-1.56431	0.984061	0.868785	0.529832	0.212558	1.07693	0.463758	0.840845	1.18487	0.455055	0.912765	0.618197	0.686929	0.445158	0.44799	0.468012	0.539725
ENSG00000180409	OR10AA1P	-1.29584	-1.17686	-1.43628	-1.43628	-1.43628	-1.43628	-1.25701	-0.955733	1.20603	0.89977	0.745734	0.464001	0.672354	1.15917	0.436772	0.917341	1.36826	0.783396	-0.100982	0.56321	0.456984	0.477506	0.143069	0.23795
ENSG00000271011	AC010680.3	-1.80643	-1.31459	-1.51741	-1.43775	-1.4739	-0.993289	-0.42279	-0.807365	1.52684	1.6528	0.891414	0.35378	0.386643	0.644744	-0.0127	0.962184	0.706324	0.68721	0.520866	0.399903	-0.227453	0.767977	0.253184	0.259817
ENSG00000205846	CLEC6A	-0.891831	-1.43677	-1.50603	-1.18536	-1.82347	-1.76671	-0.640405	-0.882472	1.10616	1.02103	0.871321	0.632714	-0.0253152	0.985471	0.416616	0.827317	-0.120877	1.03921	0.330927	0.329885	0.672783	1.1766	0.27835	0.590861
ENSG00000136026	CKAP4	-0.937814	-1.35428	-1.26911	-1.51871	-1.58182	-2.01945	-0.912715	-1.0722	1.04978	0.892914	0.824673	0.696163	0.417042	0.676978	0.273963	0.475918	0.799575	0.824007	0.79803	0.819618	0.479748	0.689492	0.359125	0.589077
ENSG00000111729	CLEC4A	-1.05492	-1.55015	-1.41289	-1.45634	-1.54385	-1.87689	-0.758265	-0.882963	0.905802	0.953477	0.889201	0.743057	0.264638	0.373658	0.319644	0.366306	0.997913	0.906742	0.967327	0.899714	0.614653	0.63328	0.341578	0.359275
ENSG00000112299	VNN1	-0.918994	-1.53502	-1.21822	-1.59462	-1.66253	-1.58533	-0.828234	-1.34534	1.0861	1.12233	0.920123	0.709736	0.49308	0.518392	0.639753	0.688403	0.603858	0.636189	0.844551	0.62744	0.512018	0.71182	0.240862	0.333623
ENSG00000165168	CYBB	-0.957807	-1.43916	-1.46421	-1.62715	-1.48507	-2.00415	-0.661035	-0.842306	1.09244	1.09068	0.95864	0.811115	0.579801	0.651946	0.616055	0.760792	0.625338	0.513534	0.641751	0.462917	0.464912	0.7524	0.186353	0.27221
ENSG00000183323	CCDC125	-1.36641	-1.47575	-1.38754	-1.42633	-1.5089	-1.60277	-0.94267	-1.05391	1.0111	1.1084	0.953703	0.764015	0.746026	0.764534	0.727578	0.865706	0.58118	0.658906	0.616099	0.493238	0.403741	0.531158	0.294133	0.244775
ENSG00000163221	S100A12	-0.988739	-1.53288	-1.29575	-1.52908	-1.37986	-1.79809	-1.08133	-1.16222	1.08813	1.14327	0.894246	0.770381	0.687275	0.647816	0.751674	0.627648	0.538516	0.614028	0.676878	0.450412	0.606534	0.550291	0.408574	0.312276
ENSG00000279108	AC008537.3	-0.786886	-0.786886	-0.786886	-0.786886	-0.786886	0.0418123	-0.458743	-0.192134	-0.786886	1.24514	-0.786886	-0.307791	-0.201459	-0.451084	-0.346513	-0.180831	1.21227	-0.0647096	3.20795	1.83215	-0.38399	0.0309253	0.957874	-0.432663
ENSG00000272917	AC010186.4	-0.582334	-0.582334	-0.582334	-0.582334	-0.582334	-0.582334	-0.582334	1.04833	-0.582334	1.61511	-0.582334	0.461173	-0.582334	-0.582334	-0.582334	1.44234	-0.582334	0.232847	3.20422	0.215113	-0.582334	-0.582334	1.09822	-0.582334
ENSG00000224129	DPPA2P2	-0.493152	-0.493152	-0.493152	-0.493152	-0.493152	-0.493152	-0.493152	-0.493152	-0.493152	-0.493152	2.74237	-0.493152	-0.493152	-0.493152	-0.493152	1.19358	-0.493152	1.50934	2.59914	-0.493152	0.0306724	-0.493152	-0.493152	0.801644
ENSG00000284697	AC006511.5	-0.707715	-0.163735	-0.707715	-0.707715	-0.707715	-0.707715	-0.707715	-0.707715	-0.707715	-0.00917648	0.50469	-0.707715	-0.0869671	-0.707715	-0.707715	1.37002	0.669847	2.72509	2.01872	-0.707715	1.45429	0.347273	0.370242	-0.707715
ENSG00000232578	AC093311.1	-0.985268	-0.985268	-0.985268	-0.985268	-0.985268	-0.81123	-0.985268	-0.985268	-0.985268	1.03982	0.79318	0.342075	0.0249501	-0.671475	0.358958	1.78495	0.815517	1.27139	1.67666	1.0996	1.29496	-0.178659	0.0267228	-0.985268
ENSG00000272416	AC025175.1	0.0631294	-0.812815	-0.812815	0.0991769	0.136767	-0.812815	-0.812815	-0.812815	2.07287	-0.812815	-0.812815	-0.812815	-0.812815	0.2101	-0.812815	-0.812815	0.461902	2.17108	0.321208	1.56694	0.250158	0.833171	-0.812815	1.56728
ENSG00000254826	AP001922.3	-0.706327	-0.706327	-0.706327	-0.706327	-0.706327	0.0540036	-0.706327	-0.706327	0.195122	-0.706327	-0.706327	-0.706327	-0.706327	-0.706327	-0.706327	-0.706327	0.592566	2.31662	0.366199	1.29517	1.68255	0.229639	1.04033	2.11637
ENSG00000224609	HSD52	-1.00289	-0.799202	-1.00289	-0.59797	-0.438226	-0.664876	-1.00289	-0.350041	0.454503	-0.0816534	-1.00289	-1.00289	-1.00289	0.744838	-0.771615	-0.742742	1.09495	0.897962	1.97355	1.17755	1.39462	0.0803659	0.793455	1.85187
ENSG00000244436	AC023050.1	-0.964044	-0.964044	-0.964044	-0.606614	-0.964044	-0.964044	-0.964044	-0.413078	1.09314	-0.964044	-0.964044	-0.468169	-0.964044	0.722985	-0.319963	0.385419	0.754843	0.750616	1.42976	0.813611	1.79629	0.073017	0.529799	2.13474
ENSG00000248809	LINC01095	-0.785628	-0.785628	-0.785628	-0.785628	-0.785628	-0.785628	-0.785628	-0.785628	1.51952	-0.785628	-0.785628	0.28964	-0.785628	0.713742	-0.785628	-0.785628	1.35505	0.641546	2.70613	-0.0349153	0.932369	1.03912	0.542046	0.508911
ENSG00000136541	ERMN	-0.786956	-0.786956	-0.786956	-0.786956	-0.786956	-0.786956	-0.469045	-0.604248	1.68202	-0.786956	-0.566266	-0.323188	-0.786956	0.252169	-0.786956	-0.786956	1.78977	1.5655	2.22248	1.16347	-0.236377	0.21362	0.872281	0.307373
ENSG00000242661	RPS3AP43	-0.776121	-0.776121	-0.776121	-0.776121	-0.776121	-0.776121	-0.776121	-0.776121	2.21575	-0.776121	-0.776121	-0.776121	-0.776121	0.423889	-0.776121	-0.776121	1.48606	0.82093	1.51592	0.890311	0.834244	0.641761	1.42001	0.616811
ENSG00000257376	AC079601.2	-0.844114	-0.844114	-0.844114	-0.844114	-0.844114	0.0419328	-0.844114	-0.325603	1.44228	-0.844114	-0.844114	-0.844114	-0.0377568	-0.190778	-0.844114	0.119467	1.62179	-0.0309412	1.89595	1.7644	1.61026	0.535438	0.838806	-0.844114
ENSG00000255476	AC011092.2	-0.720801	-0.720801	-0.720801	-0.720801	-0.720801	-0.720801	-0.720801	1.06681	1.73182	-0.720801	-0.159484	-0.720801	-0.720801	-0.720801	-0.720801	-0.720801	1.3285	1.19367	2.22326	1.61706	-0.0182599	0.871731	0.2361	-0.720801
ENSG00000259375	AC087286.3	-0.672557	-0.672557	-0.672557	-0.672557	-0.366284	-0.672557	-0.672557	-0.672557	1.69504	-0.0581582	0.188552	-0.672557	-0.672557	0.587648	-0.0809678	-0.672557	-0.672557	2.45968	2.53557	-0.672557	0.793791	0.245324	0.743045	-0.672557
ENSG00000260059	AC092620.3	-0.965847	-0.965847	-0.965847	-0.799056	-0.965847	-0.965847	-0.965847	-0.965847	1.09402	-0.331481	-0.475985	-0.0235616	-0.566294	-0.362296	1.16818	-0.0804186	-0.39598	0.680328	2.57229	0.857466	1.13033	0.260324	0.277983	1.75507
ENSG00000219085	NPM1P37	-0.758404	-1.31353	-0.82565	-0.506713	-1.14707	-0.673401	-1.31353	-0.600378	1.61402	0.0885403	-0.278166	0.293677	-0.42484	-0.136289	-0.350047	-0.802638	0.444295	1.95148	2.12484	1.52396	0.799227	-0.560497	0.477747	0.373345
ENSG00000261026	AC105046.1	-0.799008	-0.464579	-0.799008	-0.345338	-0.799008	-0.799008	-0.799008	-0.799008	1.06476	-0.504739	-0.5213	-0.799008	-0.799008	0.405898	-0.643584	-0.799008	-0.382529	1.97136	1.934	1.63543	0.831099	-0.0988166	0.496972	1.81244
ENSG00000074803	SLC12A1	-0.861827	-0.861827	-0.861827	-0.861827	-0.861827	-0.861827	-0.861827	-0.861827	0.808042	0.030709	-0.256127	-0.517407	-0.441609	-0.0443573	-0.519939	-0.715889	-0.66046	2.04091	1.89933	1.75855	1.53846	0.393269	0.695582	0.885562
ENSG00000121297	TSHZ3	-0.381696	-0.999692	-0.773644	-0.0959234	-0.705186	-0.92881	-0.384251	-0.185462	0.121537	-0.514985	-0.331339	-1.06221	-0.993349	-0.82426	-1.16498	-0.686473	1.56894	1.85748	1.8948	1.54462	0.313439	1.2555	0.594965	0.880968
ENSG00000268658	LINC00664	-0.914578	-0.801145	-0.840741	-0.603141	-1.1401	-0.78974	0.357544	-0.126724	0.302042	-0.529004	0.330394	-0.339115	-0.844574	-1.05588	-1.38465	-0.770727	1.85715	1.63708	1.78261	1.69369	0.793119	0.431564	0.442462	0.512467
ENSG00000081189	MEF2C	0.318558	-1.2384	-0.649603	-0.378738	-1.01001	-1.3934	-0.36207	-0.291176	0.357989	-0.30436	-0.426233	-0.529859	-0.488012	-0.852601	-0.802217	-1.44778	1.75812	1.63393	1.77983	1.36928	0.855625	0.685192	1.0445	0.371456
ENSG00000169413	RNASE6	-0.0602639	-1.08467	-0.742856	-0.741918	-0.755503	-1.56409	0.23681	0.369626	-0.0715916	0.0361965	-0.490982	-0.31063	-0.793043	-0.711329	-0.92372	-1.26203	1.60594	1.72622	2.0448	1.66265	0.819033	0.227807	0.547802	0.235743
ENSG00000127507	ADGRE2	-0.842343	-0.827786	-0.706395	-0.678748	-0.60243	-1.21234	0.523528	-0.0908142	0.0378343	-0.958029	-0.752711	-0.595354	-0.569577	-0.517734	-0.416223	-1.22238	1.47541	1.93898	1.78066	1.85054	0.208737	0.313721	1.03263	0.830821
ENSG00000145428	RNF175	-0.662767	-0.772686	-0.165294	-1.08367	-0.742286	-1.31202	0.28416	-0.652424	-0.0847799	-0.512125	0.0121684	-1.05742	-0.447872	-0.811126	-0.767214	-0.970358	1.11091	1.9641	1.62452	1.90639	0.974042	0.416578	1.18241	0.566765
ENSG00000124813	RUNX2	-0.368957	-0.612683	-1.16395	-0.365789	-0.337986	-0.440061	0.539421	-0.00744309	0.246625	-0.658733	-0.490719	-1.41213	-0.809232	-1.14006	-0.028926	-0.929467	1.84044	1.47617	2.22764	1.58602	1.19425	0.359885	-0.397147	-0.307181
ENSG00000183625	CCR3	0.102457	0.23186	-0.628062	-1.01322	-0.569025	-0.731671	0.433319	-1.01322	0.785713	-1.01322	-1.01322	-0.586572	-1.01322	-1.01322	-1.01322	-1.01322	1.59242	1.52126	1.72247	1.37319	1.13208	0.937361	0.664618	0.12436
ENSG00000226328	NUP50-DT	-0.212275	-0.682599	-0.450817	0.0657332	-0.943478	-0.3224	-0.824397	-0.245201	-0.616613	-0.176756	-1.00898	-1.09581	-0.579058	-0.197148	-1.39759	-0.864812	0.645916	0.736953	1.95633	2.43759	0.714441	1.27122	0.456405	1.33336
ENSG00000137270	GCM1	0.0131693	-0.243849	-1.0469	-0.568768	-1.0469	-0.532085	-1.0469	-0.78587	-1.0469	0.352021	0.344542	-1.0469	-1.0469	-0.47811	-0.615572	-1.0469	1.23795	0.906538	1.69244	1.896	0.91255	0.79477	1.32361	1.07896
ENSG00000078401	EDN1	-0.234266	-0.423683	-1.01276	-1.01276	-0.625816	-0.321706	-0.0635684	-1.01276	-1.01276	-0.196125	-0.523594	-1.01276	-1.01276	0.318935	-1.01276	-1.01276	0.958604	1.18621	1.53654	1.87885	0.867778	1.19951	1.29123	1.25319
ENSG00000261716	AC239868.1	0.19647	-0.547305	0.0227694	-0.11614	0.187696	-0.207748	-0.907782	-1.72994	-0.667513	0.0330156	-1.28413	-1.16498	-0.704628	-1.31488	-0.260084	-0.921431	1.43287	1.54215	1.41056	1.51315	1.14669	1.21485	0.668244	0.458101
ENSG00000163545	NUAK2	-0.298148	-0.618074	-0.906352	-0.637696	-0.635657	-1.07699	-0.351837	-0.681701	-0.71987	0.198822	-0.239483	-0.829481	-1.03188	-0.781566	-0.836542	-0.953818	1.48195	1.72696	1.55815	1.22265	1.50536	1.41801	0.938752	0.548438
ENSG00000164251	F2RL1	-0.101516	-0.264782	-0.77253	-0.77253	-0.77253	-0.77253	-0.524028	-0.77253	-0.77253	-0.225999	-0.528751	-0.77253	-0.77253	-0.77253	-0.77253	-0.507097	1.76888	1.58139	1.90467	1.63046	1.37129	1.51025	0.000953086	0.109588
ENSG00000260228	AC009119.1	-0.632607	-0.387888	-0.700841	-0.469235	-0.260691	-0.70714	-0.782196	-0.939376	-0.635254	-0.0921093	-0.323895	-0.627852	-1.07779	-1.04131	0.00200407	-0.921506	2.49057	1.2439	1.60254	1.64312	1.30373	0.853643	-0.0117171	0.471912
ENSG00000267637	AC040904.1	-0.701943	-0.438759	-0.64341	-0.717271	-0.705044	-0.563017	-1.01262	-1.01262	-0.535165	-0.140429	-0.145189	-1.01262	-0.147119	-1.01262	-0.361235	-1.01262	1.46607	1.14374	1.69384	2.24713	0.903569	1.35586	0.779906	0.571558
ENSG00000250616	AC012645.1	-0.684598	-0.684598	-0.684598	-0.684598	-0.443347	-0.596116	-0.684598	-0.684598	-0.684598	-0.544178	-0.684598	-0.570613	-0.20803	-0.684598	-0.684598	-0.684598	2.14717	1.884	1.88976	1.89004	0.694414	0.817491	0.36066	0.209319
ENSG00000035681	NSMAF	-0.353628	-0.511538	-0.484452	-0.221992	-0.23823	-0.294087	-0.114942	-0.141285	-0.156888	-0.171024	-1.1349	-0.83255	-1.26562	-1.02596	-1.40052	-1.22222	1.73265	1.57747	1.90398	1.62191	1.11532	0.772736	0.600753	0.245006
ENSG00000070961	ATP2B1	-0.139883	-0.283571	-0.268273	0.0605609	-0.371565	-0.821593	-0.0229545	-0.519172	-0.605991	0.0355269	-1.1339	-0.638901	-1.4163	-0.626304	-1.06989	-1.37435	1.58779	1.68725	2.17171	1.77529	0.568951	0.484069	0.340879	0.580616
ENSG00000111802	TDP2	-0.135333	-0.274873	-0.0362154	-0.383368	-0.0327632	0.0017335	-0.828513	-0.847869	-0.5575	-0.191773	-0.648209	-0.644889	-1.25067	-0.801186	-0.794256	-1.04042	1.94633	1.94148	1.91264	2.19545	0.331006	-0.189399	0.245824	0.0827813
ENSG00000230923	LINC00309	-0.0916854	-0.354363	-0.508658	-0.288905	-0.284033	-0.719238	-0.679775	0.161686	-0.879123	0.465995	-0.879123	-0.879123	-0.879123	-0.879123	-0.879123	-0.879123	1.56525	2.10073	2.24189	1.9145	0.379572	0.311449	0.0505707	-0.111127
ENSG00000178075	GRAMD1C	0.168152	-0.495159	-0.698259	-0.476818	-0.698259	-0.56046	-0.698259	-0.698259	-0.698259	-0.698259	-0.698259	-0.698259	-0.698259	-0.698259	-0.698259	-0.698259	1.89191	2.3004	1.62694	1.65793	0.456894	-0.0954556	1.08566	0.819115
ENSG00000251127	AC091173.1	-0.665531	-0.665531	-0.665531	-0.665531	-0.0228606	-0.665531	-0.665531	-0.665531	-0.414459	-0.665531	-0.665531	-0.450063	-0.665531	-0.665531	-0.665531	-0.665531	1.81626	1.77526	2.1242	2.09151	0.279019	-0.214907	0.747388	0.92056
ENSG00000173295	FAM86B3P	-0.462011	-0.426954	-0.40784	-0.386256	-0.422493	-0.758588	-0.991668	-0.991668	-0.367943	-0.20096	-0.263146	-0.496921	-0.807881	-0.781242	-0.68352	-0.991668	1.87215	1.83332	2.01227	1.95926	0.888265	-0.320774	0.575589	0.620678
ENSG00000175040	CHST2	0.779462	-0.609473	-0.684033	0.00675425	-0.209282	-0.868916	-0.949422	-0.589441	-0.748894	-0.959862	-0.964021	-0.0660098	-1.10404	-1.10903	-0.714346	-0.819417	1.76649	1.48217	1.28777	1.96353	0.739238	0.426923	1.04183	0.902015
ENSG00000271303	SRXN1	-0.249452	-0.908638	-0.354077	-0.290699	-0.56355	-0.478168	-1.12441	0.0341485	-0.417486	-0.662271	-1.12441	0.417059	-0.858383	-0.75208	-1.12441	-1.12441	1.80087	1.54558	1.61334	2.02597	0.525354	0.37593	0.93791	0.756294
ENSG00000284830	AL049557.2	-0.640582	-1.01189	-1.01189	-0.513444	-0.156561	-0.27961	-1.01189	0.199069	-0.608271	0.0619703	-0.492817	-1.01189	-0.71216	-0.24924	-1.01189	-0.506216	1.86991	1.74294	2.04629	1.11266	1.44389	-0.715141	0.67924	0.777524
ENSG00000257878	AC007298.2	-0.634292	-0.544449	-0.618064	-0.372252	-0.589358	-0.260233	-0.237139	-0.000167968	-0.878378	-1.10588	-0.811226	-1.08391	-0.718355	-0.925722	-0.908147	-0.834082	1.48557	1.59942	1.71595	1.45281	1.46586	0.940624	0.964738	0.896687
ENSG00000184384	MAML2	-0.175937	-0.407692	-0.764143	-0.319854	-0.517757	-0.535355	-0.295904	0.194407	-1.06779	-0.881654	-1.06779	-1.06779	0.10196	-0.918138	-1.06779	-1.06779	1.64827	1.4814	1.95317	1.06846	1.48411	1.05671	0.927836	0.23904
ENSG00000150048	CLEC1A	-0.414317	-0.527054	-0.769655	-0.672433	-0.813846	-1.05648	-0.823778	-0.278439	-0.377121	0.357855	-1.21286	-0.466706	-0.135076	-0.55618	-1.21286	-1.21286	1.59789	1.7975	1.23205	1.08101	1.44326	0.714239	1.25338	1.05247
ENSG00000228242	AC093495.1	-0.870304	-0.688745	-1.37601	-0.745594	-1.2746	-0.692099	-0.212884	-0.0167488	-0.73264	-0.513223	-0.874017	-0.203851	-0.284872	-0.709266	-0.392646	-0.667044	1.8536	1.70114	1.38575	1.27111	1.2146	0.443977	1.18713	1.19723
ENSG00000207034	RF00019	-0.811427	-1.17254	-0.566023	-1.17254	-0.815032	-0.649945	-0.0476011	-0.424899	-1.17254	-0.343788	-0.390431	-0.49953	-0.166522	-0.700823	-0.734819	-0.680173	1.4829	1.84065	1.40293	1.516	1.63774	0.717557	0.842349	0.908516
ENSG00000243953	AC073359.1	-0.833598	-0.833598	-0.833598	-0.384302	-0.599359	-0.349832	-0.833598	-0.833598	0.359682	-0.290604	0.0973541	-0.392645	-0.833598	-0.52453	-0.546805	-0.833598	1.39153	1.62604	2.48863	2.33169	0.269079	0.289062	0.34008	-0.26989
ENSG00000154153	RETREG1	-0.884891	-0.675624	-0.908469	-0.625493	-0.439789	-0.284406	-0.546881	-0.871513	0.624788	-0.18149	-0.431144	-0.743586	-0.997897	-0.695502	-0.56991	-0.497164	1.6774	1.88595	2.15512	2.06756	0.120162	0.821787	0.0949404	-0.0939492
ENSG00000157107	FCHO2	-1.07439	-0.853209	-0.807382	-0.974325	-0.428745	-0.382509	-1.17119	-1.68829	0.296566	-0.418665	-0.48863	-0.419708	-0.330221	-0.400635	-0.00769175	-0.46595	1.47214	1.77883	1.92165	1.26721	1.4389	0.828776	0.438013	0.469454
ENSG00000136156	ITM2B	-0.303044	-0.459408	-0.455381	-0.392968	-0.416516	-0.410125	-1.31418	-1.53551	-0.0993251	0.0054615	-0.605411	-0.282378	-0.916968	-0.880752	-0.930786	-0.785673	1.84447	1.66398	1.79829	1.65504	0.793939	1.02598	0.3905	0.610768
ENSG00000065243	PKN2	-0.661737	-0.614687	-0.738143	-0.942489	-0.522511	-0.586945	-0.888771	-1.2815	0.282563	-0.283897	-0.848244	-0.66865	-0.468719	-0.358582	-0.644801	-0.893472	1.8149	1.48769	2.17193	1.39324	0.828087	0.786771	0.805259	0.832705
ENSG00000197872	FAM49A	-0.0170606	-0.786857	-0.781043	-0.977494	-0.932272	-0.919987	-0.861435	-0.827023	0.286513	-0.300214	-0.555579	-0.0649828	-0.842261	-0.643907	-0.769077	-1.11607	1.55757	1.68702	1.77765	1.63543	1.18773	0.784532	0.760955	0.717869
ENSG00000285667	AC012291.2	-0.562046	-0.894794	-0.737565	-0.951943	-0.315915	-0.619195	-0.962351	-0.983446	-0.385335	0.545364	-0.975944	-0.167615	0.0622175	-0.761323	-0.308386	-0.721593	1.5925	1.50876	2.54837	1.53846	1.04395	0.553438	0.401671	-0.447288
ENSG00000285280	AL390957.1	-1.24013	-1.24013	-0.354211	-1.24013	-0.773703	-0.732061	-0.95583	-0.201555	-0.560139	0.0518025	-0.619999	-0.692774	0.0197421	-0.697955	0.106016	-0.674454	1.58885	1.16147	2.04209	1.40487	1.22642	0.81892	1.34013	0.222783
ENSG00000276842	AC023510.2	-1.00784	-0.466953	-1.29193	-0.935862	-0.928841	-0.679559	-0.457131	-0.918689	-0.219542	-0.000488787	-0.760289	-0.272188	-0.590411	-0.835828	-0.368084	-0.154109	1.17092	1.78853	2.1648	1.88804	0.769045	0.545725	0.847281	0.713392
ENSG00000226380	AC016831.1	-0.969457	-0.894282	-0.918041	-1.10431	-0.919495	-0.738122	-0.643742	-0.742895	-0.406441	-0.361265	-0.480156	-0.240597	-0.564441	-0.91229	-0.238458	0.230466	1.29109	1.74474	2.01722	1.98957	0.763343	0.802194	0.337247	0.958121
ENSG00000152926	ZNF117	-0.965584	-0.813246	-1.20542	-1.01198	-1.02765	-0.746276	-0.522601	-0.170705	0.134608	-0.291641	-0.886019	-0.318797	-0.260991	-0.802975	-0.472211	-0.717536	1.43007	1.60603	1.81531	1.85606	1.33976	0.614699	0.834459	0.582635
ENSG00000262001	DLGAP1-AS2	-0.693974	-0.771727	-1.01316	-1.01316	-0.713219	-1.01316	-0.11259	-0.778675	0.274946	-0.292698	-0.730183	-0.55409	-0.730813	-0.880767	-0.739194	-0.419701	1.61363	1.77711	1.72302	1.71689	1.12506	0.507658	0.896843	0.821941
ENSG00000259600	AC066616.2	-0.707111	-0.847536	-0.847536	-0.847536	-0.847536	-0.847536	-0.847536	-0.847536	0.166493	-0.619719	-0.847536	-0.110833	-0.382315	-0.847536	-0.749172	-0.284655	1.44583	1.6219	1.74934	1.84507	1.37127	0.868445	0.662291	0.750991
ENSG00000259379	MTND5P32	-0.721458	-0.901148	-0.901148	-0.901148	-0.901148	-0.901148	-0.738828	-0.901148	0.444996	-0.331079	-0.398982	-0.381591	-0.530195	-0.805102	-0.901148	-0.400285	1.64049	1.70649	1.74589	1.69263	1.19828	0.721611	0.71272	0.752448
ENSG00000259070	LINC00639	-0.828975	-0.500896	-0.656206	-0.828975	-0.727137	-0.828975	-0.828975	-0.828975	0.132816	-0.0473781	-0.444733	-0.344387	-0.336071	-0.828975	-0.828975	-0.828975	1.08079	2.04207	2.36086	1.84466	0.990062	0.36838	0.56653	0.302439
ENSG00000265666	RARA-AS1	-0.676909	-1.16817	-0.585322	-0.805681	-1.01374	-0.891828	-0.724251	-0.939585	-0.092099	-0.171945	-0.585491	-0.306753	-0.507456	-0.560639	-0.353677	-0.608299	1.53837	1.97146	2.09595	1.71041	0.682948	0.687386	0.49367	0.811651
ENSG00000243438	LARP1BP2	-0.797053	-0.797053	-0.797053	-0.797053	-0.797053	-0.797053	-0.797053	-0.67606	-0.112516	0.0325895	-0.797053	-0.226932	-0.531269	-0.644599	-0.797053	-0.797053	1.64675	1.88521	2.0557	1.60075	1.1221	0.52016	0.648055	0.650599
ENSG00000240666	MME-AS1	-0.832247	-0.832247	-0.832247	-0.832247	-0.832247	-0.832247	-0.832247	-0.347909	0.054549	-0.393341	-0.832247	-0.420841	-0.0434848	-0.377008	-0.832247	-0.832247	0.984687	1.36396	2.26907	2.11858	1.22212	0.311284	0.501614	1.07919
ENSG00000154188	ANGPT1	-0.764022	-0.764022	-0.564412	-0.764022	-0.700929	-0.482026	-0.473277	-0.764022	-0.334558	-0.764022	-0.764022	-0.764022	-0.764022	-0.155356	-0.686773	-0.764022	1.82256	1.74279	1.91194	1.76575	1.22418	0.287204	0.810036	0.70906
ENSG00000223336	RNU2-6P	-0.683113	-0.758822	-0.758822	-0.758822	-0.758822	-0.758822	-0.758822	-0.758822	-0.159857	-0.758822	-0.301733	-0.376292	-0.636761	-0.538367	-0.758822	-0.655595	1.20529	1.79864	1.82257	2.10457	1.31126	0.0456909	1.0347	0.858395
ENSG00000113369	ARRDC3	-0.215584	-1.02499	-1.60883	-0.568612	-0.93263	-1.1995	-0.540404	-0.442556	0.494302	-0.0332797	-0.747588	-1.08146	-0.450033	-0.803883	-0.0866191	-0.437556	1.23961	1.54831	1.89137	1.42613	1.26641	1.11255	0.788158	0.406691
ENSG00000231616	AL354733.2	-0.711867	-0.366173	-1.28089	-0.413899	-0.746176	-0.911462	-1.28089	-0.63549	-0.0344962	-0.0276386	-0.442057	-1.28089	-0.135577	-1.04487	-0.0849101	-0.00561723	1.90902	1.03572	1.91017	2.00304	0.848504	0.341887	0.794403	0.560149
ENSG00000243175	RPSAP36	-1.83732	-0.693227	0.151648	-0.289209	-0.405857	-0.232017	1.07137	-0.274524	-0.884084	-0.255647	0.320244	-0.83614	-0.121652	-1.43089	-1.83732	-0.505904	0.645029	1.33073	1.34401	1.23389	1.4443	1.4689	-0.101308	0.694986
ENSG00000240671	IGKV1-8	0.128186	-1.00529	-1.36863	-0.304121	-0.89251	-0.942063	0.952852	-0.0876379	-1.36863	-0.271271	0.32586	-1.36863	0.722142	-0.741033	-1.36863	-0.445512	0.934231	1.30389	1.19993	1.54579	-0.130696	1.30488	1.41595	0.460932
ENSG00000261684	AC018362.1	-0.760112	-0.621264	-0.64771	-1.26241	-0.925045	-1.15688	0.480272	-0.970068	-0.320692	-0.288878	-0.237703	-0.922047	0.169148	-0.357828	-1.45196	-0.390581	0.618362	0.798909	1.39901	2.00932	1.24075	1.58508	0.840258	1.17207
ENSG00000137460	FHDC1	-0.439338	-0.908953	-0.722243	-0.543856	-0.908953	-0.908953	1.09857	-0.908953	-0.667502	0.152924	-0.908953	-0.908953	-0.655654	-0.703723	-0.908953	-0.908953	1.15786	1.92366	1.30823	1.13713	1.15554	0.612533	1.26981	1.18769
ENSG00000174611	KY	-0.811814	0.588152	-0.628151	0.0395576	-0.225426	-0.348243	0.767543	-0.839144	-1.49653	0.00245872	-1.49653	-1.49653	-0.662714	-1.49653	-0.0737953	-0.0568536	0.944034	1.55133	1.40666	1.44609	1.58305	0.0826314	0.835725	0.385027
ENSG00000250771	AC106865.1	-0.211266	-0.403332	-0.52964	-0.99877	-0.607878	0.571268	1.169	-0.99877	-0.569511	-0.99877	-0.50448	-0.630385	-0.99877	-0.99877	-0.99877	-0.340261	1.58252	2.53873	1.09068	0.850623	0.437267	-0.110178	1.51149	0.147975
ENSG00000010818	HIVEP2	-0.396289	-0.657221	-0.593537	0.160477	-0.0313563	-0.12103	0.0339879	0.0618559	-0.95942	-1.37851	-0.680137	-0.840675	-0.841471	-1.37851	-1.37851	0.430367	0.925252	2.40227	1.06933	1.14043	-0.333598	0.642004	1.4693	1.25501
ENSG00000165626	BEND7	-1.07138	-1.07138	-0.790823	-1.07138	-0.549697	-1.07138	-1.07138	-1.07138	-0.444323	-0.408611	-0.481397	-0.760019	0.947308	0.952759	0.441947	-1.07138	1.14885	1.3067	1.42145	1.62652	1.2023	0.26895	1.22322	0.394538
ENSG00000133800	LYVE1	-0.822039	-0.822039	-0.822039	-0.822039	-0.822039	-0.822039	-0.822039	-0.822039	-0.822039	0.0851418	-0.822039	-0.451061	0.360884	0.935847	-0.580757	-0.550635	2.12149	0.691413	2.36415	1.47019	0.886325	-0.114849	0.92233	0.0799219
ENSG00000265908	AC024267.5	-0.754505	-0.754505	-0.754505	-0.754505	-0.754505	-0.754505	-0.754505	-0.754505	-0.366554	-0.754505	-0.754505	0.520962	0.51909	-0.754505	-0.754505	-0.754505	1.69921	0.997629	1.0905	2.60503	1.44345	0.376066	0.00601437	0.917165
ENSG00000232587	EEF1A1P3	-1.28188	-0.739788	-0.204314	-0.348113	-1.53123	-0.750597	-0.117639	-0.0498576	-0.421403	-0.95141	0.0162654	-0.99795	0.418458	-0.245847	0.0274426	-0.883606	1.06433	1.76386	1.80033	2.29047	1.3619	-0.15582	0.0508696	-0.114468
ENSG00000133392	MYH11	-1.12688	-0.650891	0.094419	-0.663158	-0.705134	-0.459066	-0.596731	-0.869593	-0.740606	-1.08034	0.0570974	-0.967218	-0.107044	0.0445085	-0.753421	-0.937488	1.3489	2.10829	1.05608	2.39322	0.677057	0.367536	0.957365	0.55309
ENSG00000254653	AC024475.1	-1.80228	-0.828494	-0.214683	-0.801259	-0.826949	-0.868216	-0.851227	-0.781208	-0.810592	0.18606	0.310524	0.20294	-0.0132366	-0.430271	-0.0656489	-0.370896	2.49145	1.4156	2.09911	0.977404	0.699311	0.151896	0.486541	-0.355876
ENSG00000214955	AP000317.1	-0.986345	-0.669649	-1.18327	-1.18327	-0.907679	-1.18327	-1.18327	-0.830009	0.614693	0.0358437	1.08176	0.115982	0.102041	-0.105905	-0.181798	-0.261656	2.45138	1.34168	1.63702	1.29337	0.456393	-0.357335	0.323683	-0.420366
ENSG00000272657	AP000317.2	-1.13197	-1.13197	-1.13197	-1.13197	-1.13197	-1.13197	-1.13197	-1.13197	0.0345673	-0.0055087	0.589721	0.442151	0.360883	0.427426	-0.378212	-0.284562	2.08111	1.23678	1.58207	1.18751	1.1553	0.0791353	0.722706	-0.175354
ENSG00000198743	SLC5A3	-1.40249	-0.696355	-0.994318	-1.15863	-0.830024	-1.02538	0.326705	-0.588454	-0.163598	-0.559527	-0.12396	0.0776756	-0.556163	-0.278963	0.449677	-0.685427	2.47554	1.09224	1.47916	1.67361	1.46091	-0.27	0.293126	0.00464744
ENSG00000049130	KITLG	-0.66038	-0.66038	-0.66038	-0.66038	-0.66038	-0.66038	-0.525763	-0.66038	-0.380269	-0.66038	-0.26645	0.447227	-0.66038	-0.297595	-0.66038	-0.66038	2.23987	1.62121	2.31531	1.86819	0.45192	-0.369495	0.615076	-0.455051
ENSG00000249662	LINC02218	-0.859077	-0.760117	-0.859077	-0.734503	-0.72935	-0.859077	-0.42053	-0.859077	0.0560617	0.306862	-0.0500415	0.359588	-0.859077	-0.859077	-0.226777	-0.859077	1.65679	1.80349	1.88884	1.8546	1.41419	-0.650068	0.489721	-0.245222
ENSG00000161040	FBXL13	-0.893773	-0.926891	-1.0294	-0.620737	-0.722783	-0.810806	-0.540727	-0.877628	0.208782	0.0657576	0.0835759	0.0710214	-0.73608	-0.884751	-0.317081	-1.0294	1.62629	1.77032	1.9109	1.86054	1.23032	-0.273174	0.792238	0.0434706
ENSG00000275216	AL161431.1	-0.898291	-0.898291	-0.898291	-0.898291	-0.898291	-0.898291	-0.707076	-0.898291	-0.11002	0.285804	0.229272	0.370957	-0.310187	-0.621777	-0.419811	-0.694048	1.94621	1.98831	1.69688	2.03155	0.560514	-0.421738	0.431328	0.0318607
ENSG00000241721	SUMO1P1	-0.772976	-0.687694	-0.696681	-1.00155	-0.891273	-1.1184	-0.214964	-0.962431	0.672386	0.437048	0.193523	0.228658	-0.550935	-0.712658	-0.570423	-0.711506	1.6519	1.92378	2.06703	1.84566	0.672566	-0.624783	0.112616	-0.288879
ENSG00000109684	CLNK	-1.02994	-1.02994	-1.02994	-0.54947	-1.02994	-1.02994	-1.02994	0.00408659	-0.580989	1.05495	0.348418	-0.0475165	0.0415005	-0.648109	-1.02994	-0.704299	1.38327	1.65992	2.11448	1.21952	1.06858	0.206384	0.937945	-0.299077
ENSG00000188001	TPRG1	-0.881922	-0.428049	-0.881922	-0.568457	-0.881922	-0.881922	-0.881922	-0.881922	-0.881922	0.405835	0.703947	0.831917	-0.881922	-0.881922	-0.881922	-0.881922	1.75263	1.70246	1.44694	1.87787	0.545525	0.44966	0.576073	0.404779
ENSG00000165801	ARHGEF40	-0.669704	-0.820996	-0.829135	-0.906475	-0.883886	-0.698118	-0.754178	-0.85072	-0.00797764	0.275081	0.338397	0.298095	-0.746435	-0.835881	-0.821621	-1.22691	2.18137	1.72228	1.49518	1.70001	0.848073	0.384314	0.558329	0.250913
ENSG00000108244	KRT23	-0.877079	-0.76203	-0.642772	-1.16124	-0.868529	-0.882637	-1.16124	-1.16124	-0.314981	0.238319	0.344273	0.771769	-0.285425	-0.632419	-0.879912	-0.937	2.01524	1.43212	1.44249	1.49193	0.96564	0.929856	0.441054	0.493812
ENSG00000268081	AC123912.1	-0.796148	-0.755743	-1.39543	-1.0662	-0.802119	-0.68734	-0.409874	-0.158375	-1.39543	0.276669	0.695408	-0.484108	-0.430648	-0.492775	-0.669326	-0.453457	1.4353	1.54229	1.7169	1.86882	-0.187157	0.905612	0.468423	1.27471
ENSG00000259671	MTCYBP23	-0.731946	-0.731946	-0.731946	-0.731946	-0.731946	-0.731946	-0.332347	-0.731946	-0.731946	-0.731946	0.844424	-0.546756	-0.731946	-0.731946	-0.731946	-0.400907	2.01872	1.8294	1.96696	1.76811	0.021258	0.546328	0.56046	0.507709
ENSG00000204345	CD300LD	-0.544806	-0.970906	-0.970906	-0.970906	-0.970906	-0.970906	-0.970906	-0.970906	-0.238847	0.105291	0.103317	-0.0736074	-0.259241	-0.970906	-0.390581	-0.215189	2.29194	1.37245	0.595134	2.09534	0.641154	1.21946	0.0507151	1.01472
ENSG00000223725	AC009226.1	-0.512012	-0.427866	-0.985437	-0.731062	-0.938152	-1.25168	-1.25168	-0.733351	-0.121775	0.262531	-0.414821	-0.279352	-0.447819	-0.428402	-0.317804	-0.247017	1.60374	2.01226	1.34256	2.58065	0.323188	0.422072	0.0409488	0.500289
ENSG00000233791	LINC01136	-0.880223	-0.638125	-0.991644	-1.00376	-1.27951	-1.05988	-0.644285	-1.06746	0.415061	0.0804661	-0.263253	-0.410071	-0.425444	-0.37649	-0.637875	0.0967079	1.4383	1.61516	1.43272	2.22039	0.242136	0.414491	0.160423	1.56217
ENSG00000232772	MTND4P22	-0.633016	-0.633016	-0.633016	-0.633016	-0.633016	-0.633016	-0.633016	-0.633016	-0.633016	-0.633016	0.358141	-0.633016	-0.633016	-0.633016	-0.633016	0.530918	2.25433	1.83262	0.573678	1.4559	1.10652	-0.633016	2.01616	-0.633016
ENSG00000232613	LINC02576	0.747477	-0.716942	-0.716942	-0.716942	0.174921	-0.716942	-0.716942	-0.716942	-0.716942	-0.716942	-0.716942	-0.716942	1.14271	-0.716942	-0.716942	-0.716942	1.99352	1.90501	1.38966	1.11804	1.09187	-0.716942	1.19092	-0.716942
ENSG00000228599	RPL7P52	-1.02083	-0.205185	-1.02083	-1.02083	-0.641424	-0.743271	-0.531783	0.254774	-1.02083	0.657513	-1.02083	-0.66327	1.06575	-0.314194	0.499511	-1.02083	0.784153	2.84162	1.05256	1.11853	-0.595927	0.193363	1.26004	0.0922208
ENSG00000248476	BACH1-IT1	-1.1486	-0.78461	-1.04864	-0.398048	-1.67981	-1.13597	0.0980517	-0.581654	-0.393946	-0.0758872	0.124864	-0.979445	0.0198662	-0.387053	0.427594	-0.23909	1.16445	0.792924	1.43039	2.47913	-0.131867	0.287113	1.85822	0.302028
ENSG00000279811	AC093330.2	-1.27197	-0.188845	0.753932	-0.713249	-0.45027	-1.27197	0.217619	-0.774315	-1.27197	0.275737	-0.846711	-1.27197	-0.0534503	-0.0240178	0.143631	-0.617699	1.07087	1.46444	2.35071	1.25637	-0.520099	-0.335257	1.50227	0.576195
ENSG00000268170	AC073342.2	-0.197231	-0.874302	-0.116328	-0.874302	-0.874302	-0.874302	-0.874302	-0.874302	-0.874302	-0.874302	-0.874302	-0.874302	-0.874302	0.60639	-0.599734	1.20767	1.32745	1.88372	1.51753	1.71428	0.681221	1.10338	0.249343	0.239637
ENSG00000279433	AC018529.3	-0.966651	-0.364322	0.242538	-1.50367	-1.23747	-0.444581	-0.145734	0.247727	-1.50367	-0.136808	-0.616652	-0.390165	-1.07017	1.58433	-1.50367	0.293781	1.26937	1.60608	0.838673	1.37031	1.14332	0.773957	0.553871	-0.0403809
ENSG00000279207	AC015813.6	-0.992754	-0.450907	-0.178607	-0.723853	-0.233415	-0.100181	-0.579347	-0.981755	-1.29263	-0.80577	-1.29263	0.96413	0.340108	0.30604	0.367131	-0.88392	1.19819	1.39411	2.37219	1.53062	-0.251593	1.28338	-0.108965	-0.879588
ENSG00000164199	ADGRV1	-0.306009	0.296002	0.123455	-0.632499	-0.240424	1.08712	-0.78158	-1.14085	-0.609636	-0.110061	-1.03992	-0.753568	-0.559861	-1.01461	-0.493332	-0.987828	2.77782	1.08048	1.79636	1.3033	0.781322	-0.334634	0.0980459	-0.339106
ENSG00000111860	CEP85L	0.141046	-0.218788	-0.173943	-0.58566	-0.246868	-0.415995	0.250377	-0.948708	-0.143105	0.0584339	-1.32659	0.426863	-0.795371	-0.875998	-1.23826	-1.19466	2.24851	1.78684	1.89812	1.61446	0.0112336	-0.682701	0.0885433	0.322212
ENSG00000251381	LINC00958	-0.0303429	0.110108	-0.0110488	-1.01293	-0.589654	-0.374706	0.537588	-0.677466	-0.458505	0.338203	-0.726192	0.132028	-1.01293	-0.417504	-1.01293	-1.01293	2.22269	1.67555	2.48128	1.33405	-0.758981	-0.026942	-0.140885	-0.56755
ENSG00000114859	CLCN2	-0.561242	-0.117544	0.317215	-0.882259	-0.882259	-0.553602	-0.472484	-0.411837	-0.882259	-0.882259	-0.480271	-0.1501	-0.364704	-0.0455374	-0.882259	-0.444563	2.13677	2.61834	1.82216	1.60431	-0.0127712	-0.158448	-0.196974	-0.117426
ENSG00000128833	MYO5C	0.0406822	-0.0738749	-0.412333	0.053499	-0.442433	0.181815	-0.917371	-0.0773932	-0.917371	-0.499836	-0.557318	-0.917371	-0.50303	0.117907	-0.917371	-0.917371	1.88628	2.26222	2.02386	1.78708	-0.715262	-0.917371	0.47887	-0.0465008
ENSG00000137962	ARHGAP29	-0.487329	-1.33875	-1.20765	-0.865173	-1.14385	-1.56743	-1.56743	-1.18316	1.04641	1.38156	1.10365	0.561006	-0.251222	0.211944	-0.478063	0.158698	1.4909	1.22832	1.14308	0.614983	0.0374356	-0.0350035	0.28518	0.86188
ENSG00000260349	AC087190.1	-1.05776	-1.05776	-1.05776	-1.05776	-1.05776	-1.05776	-1.05776	-0.121694	1.41774	0.9613	0.815751	0.133892	-1.05776	0.776035	-1.05776	0.258685	1.35851	1.52717	1.50249	0.668667	0.250058	-1.05776	0.380945	0.648058
ENSG00000251194	AL133330.1	-1.12088	-1.12088	-0.661057	-0.753046	-1.12088	-0.152877	-1.12088	-0.553876	2.0416	0.747302	0.324437	0.400439	-1.12088	0.00579397	-0.309628	-1.12088	1.54845	1.11558	1.09046	0.70852	0.0879022	-1.12088	1.03801	1.16814
ENSG00000254403	OR10Y1P	-1.19172	-1.19172	-1.19172	-1.19172	-1.19172	-1.19172	-0.514441	-1.19172	1.97159	0.285514	0.976471	0.315658	0.0823205	0.546307	0.39471	-1.19172	1.03207	0.950688	1.43386	0.471608	0.719337	-0.458341	0.528098	0.798284
ENSG00000270911	AC114878.2	-1.20656	-1.20656	-0.868968	-0.603696	-1.20656	-0.625734	-1.20656	-1.20656	1.84119	0.306274	0.73358	-0.831902	0.226633	0.429205	-0.124183	-0.343411	2.1623	0.372781	1.05739	0.951608	0.435831	0.212666	-0.600145	1.30136
ENSG00000229648	RPSAP22	-1.29767	-1.29767	-1.29767	-1.29767	-0.387444	-0.963832	-0.577804	-0.819832	1.60541	0.51401	-0.221957	-0.439598	-0.12767	-0.561054	-0.0552388	0.659737	2.41209	1.07649	1.35164	0.679595	0.451454	0.868914	-0.315294	0.0410581
ENSG00000210174	MT-TR	-1.5117	-1.5117	-1.14094	-1.09243	-0.977201	-1.5117	-0.623834	-0.188431	1.33676	0.221694	-0.114974	0.115108	-0.100618	0.240614	-0.322958	0.062801	2.26021	1.17724	1.33388	1.20297	0.0923091	0.615784	0.103139	0.333992
ENSG00000284606	AC105233.5	-0.553631	-0.0714585	-0.867789	-0.396669	-0.712064	-0.867789	-0.520536	-0.867789	1.16412	-0.867789	-0.527116	-0.867789	-0.15636	-0.662317	-0.867789	-0.564746	2.86634	1.33124	1.28373	1.3517	0.131189	-0.208077	0.37734	1.07405
ENSG00000251453	HAUS1P1	-0.741583	-0.741583	-0.741583	-0.741583	-0.741583	-0.741583	-0.741583	-0.741583	2.22629	-0.741583	0.194959	-0.336068	0.112661	-0.339936	-0.741583	-0.444912	2.38391	1.49733	-0.227572	1.6258	0.822346	-0.741583	0.236695	0.405909
ENSG00000282100	HSP90AB4P	-0.945574	-0.0547404	-1.31938	-0.502976	-0.469613	-1.31938	-1.31938	-1.31938	1.37995	-0.168972	-0.155047	1.56246	-0.229534	-0.311293	-0.220832	0.205313	2.63175	1.1394	0.864571	0.881432	0.199124	0.0769846	-0.461105	-0.143775
ENSG00000280969	RPS4Y2	-0.913659	-0.913659	-0.625831	-0.913659	-0.913659	-0.913659	-0.913659	-0.913659	0.865852	0.432451	-0.286835	0.79622	-0.463788	-0.311708	-0.913659	-0.722756	2.39712	1.85577	1.42682	1.25937	0.214828	-0.180822	0.737937	-0.0853487
ENSG00000258439	AC007956.1	-0.618333	-0.618333	-0.618333	-0.618333	-0.618333	-0.618333	-0.618333	-0.618333	1.68671	-0.618333	-0.618333	0.0132133	-0.618333	-0.618333	-0.618333	-0.618333	2.90285	1.69523	0.76534	1.51859	0.441832	0.146005	0.105236	-0.618333
ENSG00000203876	ADD3-AS1	-0.988125	-0.444233	-0.988125	-0.0249282	-0.762086	-0.371448	-0.988125	-0.988125	2.39423	-0.0136412	1.54933	-0.988125	-0.620022	-0.006531	-0.988125	0.538182	1.99248	0.173321	-0.0586173	1.73803	0.376816	-0.0305337	-0.500727	-0.0008795
ENSG00000216809	AL589993.1	-0.568115	-0.568115	-0.568115	-0.568115	-0.568115	-0.568115	-0.568115	-0.568115	2.39368	-0.568115	-0.568115	-0.568115	-0.568115	-0.568115	-0.568115	-0.568115	1.65783	0.866436	0.0379715	1.14519	1.21014	-0.568115	2.3467	-0.568115
ENSG00000130783	CCDC62	-0.782748	-0.593177	-0.312085	-0.337215	-0.431618	-0.782748	-0.782748	-0.782748	2.11593	1.13486	-0.468503	-0.782748	-0.496456	0.356311	-0.782748	0.257052	2.32015	2.4415	-0.363258	-0.383813	-0.0512954	0.365121	-0.318962	-0.538061
ENSG00000119737	GPR75	-0.598295	-0.598295	-0.598295	-0.598295	-0.598295	-0.598295	-0.598295	-0.598295	1.19702	1.69907	-0.338945	-0.32514	-0.598295	-0.598295	-0.598295	0.145062	0.177249	3.59831	0.632227	0.134871	-0.598295	0.329274	-0.598295	0.528839
ENSG00000185189	NRBP2	-0.423944	-1.16049	-1.16049	-0.606076	-1.16049	-1.16049	-1.16049	-0.307803	1.13495	0.55735	0.677966	1.23267	-1.16049	-0.0373551	0.271741	-0.449914	0.641763	1.90771	0.391641	0.614732	2.06302	-1.16049	0.485834	-0.0308887
ENSG00000261729	AL133383.1	-0.664197	-0.664197	-0.664197	-0.664197	-0.664197	-0.664197	-0.664197	-0.664197	1.89921	0.307941	-0.664197	2.18165	-0.664197	-0.664197	-0.664197	0.856156	0.132719	1.2676	1.44004	0.00948955	1.86814	-0.664197	-0.664197	-0.664197
ENSG00000237272	OR51R1P	-0.993601	-0.993601	-0.993601	-0.993601	-0.993601	-0.993601	-0.993601	-0.993601	-0.350345	-0.0391158	-0.993601	0.052089	-0.716629	-0.191888	0.698137	0.555107	1.3335	0.509945	2.1802	1.53619	1.13929	1.33567	0.409813	0.490447
ENSG00000196778	OR52K1	-1.25712	-1.25712	-1.25712	-1.25712	-0.997576	-0.754228	-0.534743	-1.11152	0.128754	-0.752049	-0.610947	0.532946	-0.477508	-0.0432738	0.0838848	0.983086	1.97662	1.1884	1.01698	1.3492	1.1615	0.245185	0.493053	1.15071
ENSG00000255438	AL354813.1	-0.91234	-0.91234	-0.67484	-0.91234	-0.91234	-0.91234	-0.91234	-0.91234	-0.228515	-0.91234	-0.662084	-0.456538	-0.00844963	-0.177944	-0.569986	0.656286	0.832001	1.34377	2.27516	1.52272	1.30637	-0.135452	1.35123	0.924991
ENSG00000156042	CFAP70	-0.438776	-1.18136	-1.18136	-0.166344	-0.502567	-0.698017	-0.754754	-0.79389	-0.458789	-0.909256	-0.377096	-0.642453	-0.0282978	-0.962592	-0.0557421	0.115238	1.20972	0.871796	2.58777	1.48884	1.62725	-0.478953	0.904146	0.825496
ENSG00000078589	P2RY10	-0.61565	-0.593393	-1.05399	-1.20827	-1.1574	-1.68303	0.0346782	-0.736392	-0.223937	-0.149409	-0.409942	-0.752154	-0.0837198	-0.30683	-0.187454	0.406413	1.91021	1.58341	1.76999	1.29647	0.956744	0.00178051	1.39697	-0.195095
ENSG00000182389	CACNB4	-1.62758	-0.656041	-0.881671	-0.798155	-1.03067	-0.916619	-0.228011	-0.15216	-0.645526	-0.324793	-1.16188	-0.472425	0.554276	-0.643783	-0.0650476	0.432318	1.48282	1.72025	1.95571	1.68874	0.835224	-0.361562	0.740147	0.556434
ENSG00000140945	CDH13	-0.455336	-0.892609	-0.661226	-0.71575	-0.299367	-0.476352	-1.1963	-0.657958	-0.0527925	-0.790749	-1.08645	-0.894683	-1.19707	-0.280299	-0.357732	-0.191736	1.96137	1.63747	1.11594	1.53689	1.27185	1.12413	1.19707	0.361692
ENSG00000236753	MKLN1-AS	-0.0105154	-0.658271	-0.360697	-0.309604	-0.934911	-0.934911	-0.700891	-0.666256	-0.934911	-0.51417	-0.476751	-0.934911	-0.934911	-0.0793582	-0.934911	-0.934911	2.17649	1.5648	1.50316	1.26918	1.06733	0.880813	1.14158	0.717534
ENSG00000182923	CEP63	-0.755238	-0.779206	-0.456621	-0.730944	-0.532746	-0.532195	0.00711563	-0.258023	-1.03747	-1.30927	-0.798836	-1.00346	-0.616454	-0.688855	-0.317753	-0.187002	1.31286	1.80622	1.93064	1.87983	1.30359	0.733952	0.468157	0.561714
ENSG00000172967	XKR3	-0.856361	-0.856361	-0.856361	-0.856361	-0.616316	-0.641225	-0.127558	-0.856361	-0.856361	-0.856361	-0.856361	-0.856361	-0.547809	-0.744029	-0.0204546	-0.292671	1.41772	1.53992	1.37875	1.49067	1.60789	1.15475	1.11976	0.987861
ENSG00000176659	C20orf197	-0.606274	-1.0128	-0.754505	-0.591487	-0.841527	-0.910789	-0.733216	-0.0563175	-1.05094	-0.745769	-0.886183	0.00242048	-0.336563	0.0287386	-0.681661	-0.939117	1.18534	1.69077	1.67734	2.12598	1.17713	0.806008	0.810005	0.643423
ENSG00000248309	MEF2C-AS1	-0.557811	-0.994225	-0.78157	-0.434466	-0.994225	-0.606828	-0.832605	-0.296779	-0.520142	-0.638772	-0.994225	-0.62201	-0.641498	-0.590667	0.0174323	-0.821592	1.23354	2.022	1.35034	1.97693	0.869521	1.34883	1.08424	0.424578
ENSG00000159885	ZNF222	-1.39271	-1.10125	-1.2241	-0.546356	-0.679999	-0.398865	-0.477068	-0.2224	-0.306633	-0.977798	-0.304646	-0.0739556	-1.18439	-0.641733	-0.289377	-0.309335	1.5614	1.74548	1.35596	1.40244	1.5257	1.2118	0.808517	0.519321
ENSG00000136869	TLR4	-0.584078	-1.3234	-1.50602	-1.15979	-0.84703	-1.16398	-0.0815926	-0.20072	-0.091512	-0.276238	-0.408472	-0.236429	-0.725447	-0.466189	-0.568703	-0.604685	1.40497	1.45776	1.37339	1.39273	1.40593	1.3257	0.914067	0.969726
ENSG00000137462	TLR2	-0.552651	-1.19231	-1.05555	-0.966335	-0.956325	-1.09411	-0.338222	-0.383116	-0.0874787	-0.265858	-0.618303	-0.229884	-0.765222	-0.575218	-0.713072	-0.739795	1.51423	1.54308	1.52956	1.56167	1.3285	1.1718	0.932063	0.952553
ENSG00000213462	ERV3-1	-1.12657	-0.842384	-1.18363	-1.04083	-0.917863	-0.940214	-0.0153227	-0.642976	-0.121677	-0.604112	-0.451581	0.0214037	-0.637961	-0.76229	-0.444599	-0.454752	1.31857	1.53202	1.41836	2.16102	1.22862	0.751094	0.740389	1.01527
ENSG00000135821	GLUL	-1.23344	-1.15685	-1.36679	-0.826443	-0.915583	-0.729066	-0.344117	-0.088133	-0.0626061	-0.513574	-0.402802	-0.414233	-0.63781	-0.481407	-0.64222	-0.485644	1.03352	1.65501	1.67006	1.82664	1.19415	0.990601	0.945895	0.984837
ENSG00000160179	ABCG1	-0.768858	-0.592343	-0.792684	-0.503842	-0.831126	-0.704253	-0.978612	-1.18495	0.10293	-0.693457	-0.599443	0.0783667	-0.931661	-0.689188	-0.731146	-0.786858	1.22722	1.35837	1.6056	1.2149	1.32671	1.08318	1.25462	1.53653
ENSG00000279491	AP003733.4	-0.0416291	-0.532859	-0.187846	-0.407557	-0.709229	-1.38592	-0.964832	-0.514626	-0.378454	-0.875474	-0.54831	-0.367427	-0.94437	-0.907214	-0.640611	-1.07685	1.19378	1.32033	1.53963	1.82806	1.33478	0.922963	1.2087	1.13496
ENSG00000166920	C15orf48	-0.400364	-1.01055	-0.526292	-0.46323	-0.724867	-0.593159	-0.324175	-0.452267	-0.696827	-1.01055	-0.649298	-1.01055	-0.545659	-0.47847	-1.01055	-0.529278	0.69683	1.98915	1.927	1.39277	0.955503	1.11799	0.754948	1.5919
ENSG00000067798	NAV3	-0.695788	-0.880875	-0.880875	-0.765465	-0.880875	-0.880875	-0.5266	-0.337138	-0.57822	-0.766901	-0.618843	-0.153784	-0.494061	-0.751387	-0.627143	-0.880875	1.19923	1.59987	1.51493	1.78302	0.80228	1.26382	1.00681	1.54975
ENSG00000072694	FCGR2B	-0.461395	-0.938505	-0.713065	-0.384006	-0.708572	-0.938505	-0.146492	-0.517775	-0.938505	-0.938505	-0.721577	-0.425909	-0.587102	-0.938505	-0.673376	-0.702431	0.84826	1.30156	1.30303	1.12432	1.55142	1.77836	1.4036	1.42368
ENSG00000154928	EPHB1	-0.547633	-0.527833	-0.539026	-0.643985	-0.635778	-0.657321	-0.611672	-0.386121	-0.842769	-0.842769	-0.842769	-0.479221	-0.842769	-0.842769	-0.842769	-0.842769	1.29509	1.634	1.42433	1.42757	1.25844	1.42186	1.44984	1.01685
ENSG00000183762	KREMEN1	-0.92249	-0.530901	-0.92249	-0.92249	-0.712609	-0.310648	-0.454471	-0.542192	-0.92249	-0.578045	-0.92249	-0.92249	-0.580699	-0.531158	0.239774	-0.633438	0.379756	0.754368	1.55254	1.85372	1.16454	2.06455	1.33605	1.06381
ENSG00000255760	LINC02422	-0.699851	-0.944214	-0.944214	-0.205773	-0.804411	-0.944214	-0.944214	-0.944214	-0.232017	-0.944214	-0.944214	-0.453789	0.263277	-0.425289	-0.773045	-0.076285	0.42839	0.855354	1.56968	0.983593	1.40443	2.18368	1.39868	1.19288
ENSG00000184588	PDE4B	-0.508385	-1.25747	-1.43052	-0.800472	-1.02151	-1.01322	-0.72695	-0.107532	-0.76139	-1.05942	-0.257228	-0.171955	-0.260514	-0.176826	-0.314371	-0.352295	0.790247	1.04852	1.20624	1.32792	1.58305	1.80017	1.135	1.3289
ENSG00000135205	CCDC146	-1.16152	-1.47054	-0.978103	-0.959357	-0.970149	-0.879463	-0.725704	-0.552612	-0.27876	-0.484783	0.108811	-0.584156	-0.178202	-0.674806	-0.300782	0.15994	0.900038	0.979755	1.08767	1.05283	1.29838	2.18868	0.809521	1.61331
ENSG00000231233	CFAP58-DT	-1.00332	-0.807297	-0.921279	-0.848274	-0.927368	-1.08104	-0.94085	-0.840281	-0.138604	-0.46674	-0.123295	-0.0748132	-0.775934	-0.718371	-0.356258	-0.163278	0.692993	1.0609	0.946327	1.07009	1.74397	2.14787	1.0024	1.52244
ENSG00000273243	Z82243.1	-0.266824	-0.8195	-1.04197	-0.84386	-0.425245	-1.04197	-1.04197	-0.0614605	-1.04197	-0.0357989	-1.04197	-0.767125	-0.705994	-0.571209	-0.425298	-0.34892	1.27625	1.23047	1.26826	1.76035	1.41402	1.23284	0.830882	1.46799
ENSG00000062282	DGAT2	-0.430833	-0.795051	-1.06185	-0.652713	-0.881421	-0.807974	-1.44558	-0.347751	-1.08468	-0.401966	-0.525217	-0.068074	-0.169266	-0.0546352	-0.738396	-0.928252	1.08277	1.05511	1.0676	1.58918	1.31251	1.13751	1.52114	1.62784
ENSG00000165115	KIF27	-0.835649	-0.940187	-1.07526	-0.619119	-0.727316	-0.554243	-0.902674	0.0131503	-1.26918	-0.693431	-0.821022	-0.642151	0.0182552	0.0636687	-1.19847	-0.140418	0.977045	1.31795	1.47643	1.29718	1.61763	1.22121	1.26472	1.15188
ENSG00000115109	EPB41L5	-0.73181	-0.958783	-1.16605	-0.492183	-1.55537	-1.0406	-0.956463	-0.0168646	-0.58279	-0.13738	-0.867864	-0.972567	0.212011	-0.0195112	-0.215124	-0.536556	0.899579	1.60981	1.23425	0.951355	1.42451	1.31814	1.53725	1.063
ENSG00000273802	HIST1H2BG	-0.862147	-1.67708	-1.26126	-1.04306	-1.43329	-1.19649	-0.958252	-0.148706	-0.11651	-0.736459	-0.499953	-0.119022	0.105696	0.210055	-0.052011	0.433361	1.10895	1.34883	1.38925	1.51124	0.995519	0.895851	1.06139	1.04409
ENSG00000278705	HIST1H4B	-0.943294	-1.26135	-1.38465	-1.12465	-1.00993	-1.12191	-0.819214	-0.250466	-0.169788	-0.638134	-0.470012	-0.67926	-0.161875	-0.0331939	-0.236097	0.185742	1.27647	1.29574	1.5467	1.17633	1.22465	1.51589	0.901991	1.18029
ENSG00000127951	FGL2	-0.734935	-1.33151	-1.20811	-1.30146	-1.10232	-1.28354	-0.50864	-0.526855	-0.0614034	-0.285303	-0.488327	-0.304326	-0.424332	-0.383497	-0.313753	0.0500283	1.36958	1.29784	1.32108	1.22295	1.40402	1.56863	0.945416	1.07876
ENSG00000062716	VMP1	-0.950996	-1.30716	-0.983701	-1.03558	-1.1604	-1.12382	-0.607493	-0.293709	-0.373073	-0.526372	-0.490616	-0.209322	-0.431066	-0.299595	-0.394164	-0.225519	1.74121	1.45813	1.50397	1.44094	1.20369	1.13262	0.91483	1.01719
ENSG00000042980	ADAM28	-1.01131	-1.26102	-0.822271	-1.03586	-1.06995	-1.6245	-0.569124	-0.564492	-0.441261	-0.276707	-0.482215	-0.332333	-0.129593	0.0511022	-0.379604	-0.27173	1.48043	1.29616	1.29276	1.39872	1.55138	0.949017	1.21724	1.03516
ENSG00000158966	CACHD1	-1.07244	-1.07244	-1.07244	-1.07244	-1.07244	-1.07244	-0.601312	-0.759326	-0.744099	0.450047	0.160856	1.58238	-0.651117	-0.366662	0.135966	-1.07244	0.886504	1.69264	1.69519	0.682258	0.684942	0.620723	1.35561	0.682494
ENSG00000285006	AC005280.3	-0.943882	-1.07166	-1.07166	-0.861435	-1.07166	-1.07166	-0.841163	-1.07166	-0.060756	-0.163322	-0.226467	-0.0487731	0.246514	-0.602103	-0.116163	-1.07166	1.52085	1.11705	1.13577	1.47958	1.63143	1.02977	1.39134	0.741716
ENSG00000244361	RPL30P7	-0.983516	-0.983516	-0.983516	-0.983516	-0.983516	-0.983516	-0.983516	-0.983516	-0.51583	-0.378749	-0.019109	0.298524	-0.636209	-0.356243	0.197504	-0.689799	0.646923	1.20994	1.24349	1.2552	2.13705	1.3056	1.29243	0.877391
ENSG00000257743	MGAM2	-1.09163	-1.09163	-1.09163	-1.09163	-1.09163	-1.09163	-1.09163	-1.09163	-0.764875	0.772265	0.218144	0.429713	-0.35666	-0.0534789	-0.0936033	-0.626852	1.30996	0.443455	0.877683	1.24427	1.48804	1.2655	1.0182	1.56129
ENSG00000115590	IL1R2	-1.06529	-1.33218	-1.17282	-1.33218	-1.21709	-1.33218	-1.04986	-1.00882	-0.162532	-0.20482	0.479741	0.734536	0.233874	0.285033	0.130957	-0.472528	0.511054	0.834417	0.736293	0.924206	1.46762	0.774683	1.60989	1.628
ENSG00000140932	CMTM2	-0.966278	-1.20381	-1.06125	-1.16086	-1.2346	-1.20964	-1.03434	-1.15805	-0.193914	-0.174475	0.459625	0.641217	-0.193508	-0.000244519	-0.0941824	-0.807625	1.21283	1.27979	1.21272	1.29088	1.40499	0.728284	1.28322	0.979238
ENSG00000151715	TMEM45B	-0.966888	-1.31824	-0.962181	-1.31824	-1.31824	-1.31824	-1.31824	-1.18259	0.46264	0.252761	0.517361	0.499699	-0.233936	-0.230246	-0.223764	-0.251133	1.18958	1.21963	1.13422	1.17276	1.20595	0.868803	1.15465	0.963898
ENSG00000284956	AC107959.5	-1.00028	-1.00028	-1.00028	-1.00028	-1.00028	-1.00028	-1.00028	-1.00028	-0.236729	-0.257098	-1.00028	1.45765	-0.230767	0.697125	-1.00028	0.0337244	1.68523	1.50974	0.517973	1.04638	0.721667	1.25991	0.89291	0.905075
ENSG00000099204	ABLIM1	-1.21354	-1.49714	-1.26967	-1.64386	-1.20199	-1.10257	-0.976719	-0.38695	0.531688	0.285835	0.521562	0.976727	-0.411993	0.349146	-0.304377	-0.420153	1.39212	1.4785	1.25707	1.33798	0.766743	0.272211	0.398636	0.860746
ENSG00000110042	DTX4	-1.00167	-0.981121	-1.01786	-1.24077	-1.19069	-1.56741	-1.44517	-0.868373	0.661251	0.124807	0.793711	0.278976	0.105968	0.241791	-0.771543	-0.551137	1.373	1.28816	1.25752	1.39789	0.937342	0.640636	0.586397	0.948281
ENSG00000227591	HSD11B1-AS1	-1.28156	-1.28156	-1.28156	-1.01175	-1.28156	-0.925879	-1.28156	-0.987347	0.434648	0.0386661	0.742536	0.621962	0.634933	0.0549028	-0.596428	-0.381212	1.19083	1.68116	1.37281	1.57685	0.85518	0.121611	0.333411	0.650926
ENSG00000234426	AL139042.1	-1.25284	-1.25284	-1.13156	-1.25284	-1.15181	-1.25284	-0.962414	-1.10329	0.308026	0.347893	0.0856431	1.23889	-0.0814108	0.140072	-0.577321	-0.010683	2.05364	0.835362	1.16437	1.35968	0.306405	0.817032	0.564429	0.808391
ENSG00000276422	AL590491.2	-1.23342	-1.10745	-1.21458	-1.26275	-1.32866	-1.32431	-0.831789	-1.45628	0.447969	1.0023	0.564502	0.624087	-0.281705	-0.294582	-0.0923961	0.00266476	1.61271	1.26284	1.20777	1.17884	0.889968	0.635241	0.609067	0.389971
ENSG00000135838	NPL	-1.13901	-1.13178	-1.36225	-1.37913	-1.17765	-1.35449	-0.532217	-1.09268	0.502943	0.39566	0.217704	0.301239	-0.302875	-0.167674	-0.268924	-0.223774	1.71726	1.48696	1.50401	1.43341	0.780614	0.507518	0.69703	0.588103
ENSG00000116741	RGS2	-0.844022	-1.07808	-1.21858	-1.08049	-1.3859	-1.77779	-0.924163	-1.17364	0.543091	0.412432	0.17452	0.244551	-0.156693	-0.0610731	-0.212591	-0.336853	1.32819	1.40151	1.43696	1.31041	0.953159	0.878042	0.797349	0.769657
ENSG00000198734	F5	-0.816099	-1.10431	-1.0597	-1.19229	-1.40575	-1.6909	-1.02027	-1.19454	0.558355	0.591773	0.323846	0.486052	-0.259974	0.0323129	-0.108836	-0.521505	1.65091	1.33924	1.3522	1.27564	0.809741	0.611032	0.619011	0.724079
ENSG00000270846	AC021171.2	-1.11781	-0.775206	-0.92682	-1.11781	-1.11781	-1.11781	-1.11781	-0.951199	-0.690936	0.287866	0.48134	0.455185	-1.11781	-0.396686	0.205174	0.0165436	1.0592	1.86671	0.647396	1.86672	1.30249	0.897464	0.689495	0.672142
ENSG00000230417	LINC00595	-1.58413	-1.58413	-0.922322	-0.77058	-0.806117	-0.978996	-1.58413	-0.494685	-0.159119	-0.212292	0.275109	0.424018	-0.636436	-0.156002	-0.316343	0.89175	0.851338	1.54167	1.66924	1.03402	1.10818	0.956007	0.298261	1.15568
ENSG00000181963	OR52K2	-1.27441	-1.27441	-1.27441	-1.1149	-1.13872	-1.17515	-1.06036	-0.382351	-0.317222	0.628556	0.241675	0.0144098	-0.445346	0.559737	-0.730689	-0.204793	1.20202	1.53919	1.54878	1.35401	0.580764	1.1867	0.367255	1.16968
ENSG00000167261	DPEP2	-0.529534	-0.850901	-1.06362	-1.09832	-1.15017	-1.36277	-1.37941	-1.27657	-0.0513512	0.277257	0.219187	0.11328	-0.241061	-0.139904	-0.253218	-0.696496	1.53962	1.55577	1.41341	1.50002	1.15214	0.800539	0.841491	0.680613
ENSG00000092200	RPGRIP1	-0.892439	-0.811104	-1.13757	-1.07492	-1.13757	-1.00283	-0.992085	-0.957342	0.311805	0.0029964	-0.0390698	0.123244	-0.341112	-0.455934	-0.633212	-0.93733	1.68487	1.52117	1.46515	1.50631	0.986698	0.919398	0.983947	0.906942
ENSG00000118785	SPP1	-1.03066	-0.804557	-1.03066	-1.03066	-1.03066	-1.03066	-1.03066	-1.03066	0.256958	0.347246	0.0904957	-0.0665197	-0.429227	-0.259275	-0.321464	-1.03066	1.76829	1.62005	1.73053	1.5743	0.910548	0.344933	0.860405	0.622585
ENSG00000079156	OSBPL6	-1.08812	-1.08812	-1.08812	-1.08812	-1.08812	-1.08812	-1.08812	-1.02123	0.686676	-0.169423	0.230333	0.574789	-0.292429	-0.14653	-0.225007	-0.825968	1.57848	1.54676	1.47548	1.52794	1.15631	-0.0144404	0.898656	0.636414
ENSG00000006652	IFRD1	-1.03783	-0.94847	-1.08301	-1.05858	-0.990084	-1.16639	-1.1169	-1.56958	0.929736	0.499928	0.0619091	-0.212096	-0.0784527	-0.288407	-0.148479	-0.561856	1.04058	1.57856	1.67537	1.44561	1.14872	0.426012	0.898363	0.555351
ENSG00000239948	RN7SL368P	-0.925658	-0.918825	-0.981804	-1.09634	-1.14684	-1.11019	-1.00697	-1.03496	0.53577	0.298344	-0.0881951	-0.131929	-0.217631	-0.418422	-0.335461	-0.511095	1.15785	1.68661	1.95258	1.94375	0.970878	0.145847	0.655342	0.577342
ENSG00000231006	RPL7P32	-1.43517	-0.981172	-1.29784	-1.15678	-1.05352	-0.834027	-0.749192	-1.08183	-0.112637	0.900685	0.851549	0.242705	-0.323487	-0.798233	0.121179	-0.31455	1.40441	1.84577	1.38053	1.55388	0.76181	0.180574	0.794875	0.100467
ENSG00000116299	KIAA1324	-1.11108	-0.866637	-1.09323	-1.01653	-0.96204	-0.77277	-0.769863	-0.626222	0.223574	-0.0165498	0.204827	-0.149099	-0.270828	-0.889758	-0.194836	-0.952498	1.74664	1.76106	1.8691	1.53979	1.12342	0.216917	1.01392	-0.00730066
ENSG00000203730	TEDDM1	-1.00642	-1.00642	-0.852496	-1.00642	-1.00642	-1.00642	-1.00642	-1.00642	-0.110997	0.00126907	0.322918	0.0818879	0.214584	-0.344671	-0.48128	-1.00642	1.46278	1.95871	1.71022	1.85362	0.683252	0.405081	0.460629	0.685821
ENSG00000257847	LSM3P2	-0.941117	-0.941117	-0.941117	-0.941117	-0.941117	-0.941117	-0.710623	-0.941117	-0.115658	0.0205109	0.383532	0.394221	-0.0758758	-0.607801	-0.941117	-0.941117	1.48751	1.66657	1.75295	1.95641	0.778221	0.379638	1.08946	0.0709837
ENSG00000247925	AL139807.1	-1.09719	-1.09719	-0.772404	-0.837379	-1.09719	-1.09719	-1.09719	-0.606929	0.912368	0.358279	0.215273	-0.736743	-1.09719	-0.157023	-0.524176	-0.116271	1.13673	1.82852	1.12331	1.79739	0.909288	1.35746	0.670609	0.0248537
ENSG00000259268	AC007950.1	-1.00912	-0.621133	-1.00912	-1.00912	-1.00912	-1.00912	-1.00912	-1.00912	0.959822	0.284664	0.360846	-0.293525	-1.00912	-0.226656	0.0115157	-1.00912	1.27183	2.30316	0.321078	1.33448	0.72385	1.45853	0.666049	0.52753
ENSG00000268240	AC123912.2	-0.916551	-0.916551	-0.642079	-0.916551	-0.916551	-0.916551	-0.746118	-0.916551	1.05404	0.551576	0.29972	-0.667716	-0.701291	-0.916551	-0.75471	-0.916551	1.34943	1.25786	1.96276	1.71782	0.710331	0.196574	0.989076	0.755136
ENSG00000169429	CXCL8	-0.0485992	-1.11618	-1.12131	-0.733571	-0.942199	-1.61652	-0.840355	-0.845232	0.939406	0.527154	-0.111949	-0.38651	-0.343653	-0.502254	-0.501609	-1.09868	1.2404	1.68801	1.98063	1.34239	0.936158	0.375801	0.760126	0.418547
ENSG00000112137	PHACTR1	-0.61019	-1.22128	-0.782593	-0.806728	-1.14265	-1.34193	-0.514623	-0.360527	0.296614	0.111416	0.025701	-0.598654	-0.680798	-0.501389	-0.75176	-0.918885	1.23017	1.68774	1.87901	1.71559	1.08607	0.412715	0.946435	0.840538
ENSG00000213949	ITGA1	-0.744054	-0.875897	-1.33513	-0.845305	-0.611285	-1.24596	-1.22396	-1.33513	0.817771	0.519919	-0.137003	0.320127	-0.436681	-0.523533	-0.815478	-0.356773	1.37442	1.57697	1.81078	1.34159	0.821097	1.02988	0.645205	0.228423
ENSG00000277687	AL139407.1	-0.9081	-1.09529	-1.26691	-0.48113	-0.818162	-0.899592	-1.26691	-1.03133	0.753448	0.619998	0.0440231	-0.246401	-0.160098	-0.177961	-0.87797	-0.829646	0.541879	2.09981	2.02051	0.814961	0.474029	1.26154	1.00923	0.42006
ENSG00000145687	SSBP2	-0.803256	-1.35582	-1.17584	-0.836513	-1.15731	-1.57439	-0.0511848	0.305658	-0.29951	-0.283267	0.248302	0.163498	-0.257742	-0.403869	-0.681706	-0.86468	2.05678	1.55388	1.59871	1.38891	0.741907	0.206348	0.748116	0.732997
ENSG00000102445	RUBCNL	-0.509524	-0.871228	-1.47914	-0.667506	-1.40648	-1.36507	-0.650553	-0.248911	-0.203512	-0.0473716	-0.408549	-0.171656	0.0285533	-0.324761	-0.750622	-0.590182	1.49382	1.72637	1.70912	1.70881	1.0611	0.255936	1.02039	0.690966
ENSG00000114770	ABCC5	-1.15428	-0.932877	-1.24417	-1.56289	-1.15847	-1.2207	-0.560593	-0.404353	-0.600615	-0.285316	0.393812	0.345126	-0.272535	-0.0455724	-0.216993	-0.732298	1.43789	1.48019	1.23479	1.30649	1.32236	0.661112	1.06496	1.14494
ENSG00000197629	MPEG1	-0.212032	-1.16167	-1.2589	-1.05738	-1.43777	-1.97694	-0.368504	-0.2552	-0.0710892	-0.546043	-0.194049	0.0826238	-0.322877	0.128755	-0.567423	-0.431704	1.13162	1.2736	1.32664	1.28881	1.04704	1.0419	1.17895	1.36164
ENSG00000124103	FAM209A	-0.778737	-1.40987	-1.14384	-1.40987	-0.784998	-1.08592	-1.12413	-0.891963	0.822497	-0.600482	0.508301	0.445844	-0.900082	0.182236	0.0250819	-0.280151	2.06012	1.56179	0.44282	1.1483	0.721619	0.732803	1.01387	0.744768
ENSG00000247199	AC091948.1	-1.15689	-1.15689	-1.15689	-0.956346	-0.739756	-1.15689	-1.15689	-0.435078	0.483561	-1.15689	0.261392	-0.1631	-0.479081	-0.607044	0.260963	0.109452	1.87335	1.48113	1.07064	0.651588	0.543377	1.74621	0.914356	0.925736
ENSG00000224083	MTCO1P11	-1.4333	-1.6067	-1.14709	-0.759099	-1.6067	-1.6067	-0.122477	-0.850251	1.12452	0.0604438	-0.192627	0.0905114	-0.123936	0.267339	-0.0743145	-0.0128726	0.88416	1.15286	0.840453	1.69196	0.492639	1.4749	0.669344	0.786928
ENSG00000228113	AC003991.1	-0.918448	-1.13125	-1.13125	-0.965986	-1.13125	-1.13125	-0.689552	-0.819734	1.111	-0.322619	-0.647389	0.0346426	-0.426255	-0.496017	0.0320872	-0.532732	0.971537	1.50764	1.8463	1.04263	0.12972	1.17299	0.881989	1.61317
ENSG00000273133	AC116651.1	-0.950242	-1.32004	-1.32004	-0.803934	-1.32004	-0.883335	-1.32004	-0.802295	1.17768	-0.47934	0.165366	-0.108748	-0.485658	0.305476	-0.175186	-0.583581	0.978592	1.24284	1.59437	1.19781	1.39281	1.14591	0.510009	0.841605
ENSG00000280027	AC007342.9	-1.05195	-1.2008	-1.2008	-0.918796	-0.946226	-1.2008	-1.2008	-1.2008	0.51955	-0.520833	-0.00337423	-0.189182	0.0159914	0.194577	-0.472616	-0.133738	1.33121	1.34836	1.70636	1.51852	0.813054	0.908491	1.03673	0.847873
ENSG00000262714	AC007342.5	-1.01227	-1.23816	-1.23816	-1.00302	-1.23816	-1.16472	-1.23816	-1.23816	0.446441	-0.671196	-0.173845	0.268209	0.0215364	0.182091	-0.16781	0.04769	1.12216	1.31706	1.24182	1.11057	1.15267	1.07021	1.21755	1.18564
ENSG00000185947	ZNF267	-1.26534	-1.38356	-1.48671	-1.33055	-1.30684	-1.31363	-0.71301	-0.58694	-0.0420993	0.254869	-0.0395979	0.130508	-0.112345	-0.174876	0.124304	0.156197	1.61081	1.1744	1.12756	1.20776	1.13966	1.44361	0.726115	0.659703
ENSG00000225101	OR52K3P	-1.2955	-1.5588	-1.35928	-1.21952	-1.38717	-1.19626	-1.0357	-0.52543	0.263238	0.145101	-0.0376738	-0.05402	-0.211932	0.0975547	-0.0517228	0.309981	1.25799	1.24826	1.22738	1.2551	1.09064	1.27116	0.791742	0.974861
ENSG00000164144	ARFIP1	-0.966598	-1.18458	-1.17209	-1.41685	-1.17839	-1.69052	-1.03257	-0.717625	-0.0663649	0.292607	0.157765	0.387103	-0.0634275	-0.207685	-0.266977	-0.189391	1.39353	1.2737	1.3117	1.17139	1.17877	1.09159	0.970936	0.92397
ENSG00000203710	CR1	-0.805156	-1.31139	-1.24369	-1.37749	-1.4394	-1.57096	-0.591071	-1.09547	0.330101	0.337031	0.258361	0.257726	-0.18841	-0.0265822	-0.176603	-0.432566	1.24976	1.29304	1.2663	1.26251	1.16718	0.912207	1.03492	0.889664
ENSG00000103569	AQP9	-0.819096	-1.17337	-1.08068	-1.30242	-1.51156	-1.41688	-0.60174	-1.08198	0.303806	0.124846	-0.0718307	0.195256	-0.279146	-0.146521	-0.414575	-0.30055	1.38623	1.36814	1.40887	1.32904	1.11043	1.11961	0.923721	0.930402
ENSG00000180871	CXCR2	-1.1643	-1.40556	-1.27937	-1.37215	-1.2653	-1.40919	-0.643873	-0.992807	0.0308876	0.172607	0.445322	0.593882	-0.12881	-0.194422	-0.00810664	-0.128412	1.53459	1.35287	1.24103	1.34954	1.24852	0.752133	0.759383	0.511545
ENSG00000145819	ARHGAP26	-1.36068	-1.20527	-1.54581	-1.33035	-1.29139	-1.58251	-0.812286	-0.822901	0.346184	0.362492	0.275442	-0.0390924	0.0708086	0.241272	0.0887471	-0.0250258	1.17982	1.25544	1.3464	1.2382	1.09949	0.876703	0.824185	0.810139
ENSG00000238113	LINC01410	-1.53215	-1.31525	-1.47929	-1.41956	-1.22495	-1.30765	-0.499038	-0.726495	0.215302	0.609136	0.444829	-0.184079	-0.204987	0.00745509	-0.0639946	-0.0742056	1.27843	1.29402	1.25043	1.24058	1.23866	1.03241	0.78336	0.63704
ENSG00000124224	PPP4R1L	-0.932513	-1.44132	-1.33831	-1.2933	-1.31304	-1.45848	-1.60678	-0.982828	0.312482	0.119047	0.314795	0.350421	0.234282	0.312203	0.186049	0.298793	0.985068	1.01944	1.03377	1.18329	1.20534	1.02233	0.934728	0.854532
ENSG00000057704	TMCC3	-1.09468	-1.02448	-1.22495	-1.25764	-1.43508	-1.43508	-1.43508	-1.43508	0.517375	0.367655	0.214573	0.385787	0.123407	0.116031	0.203701	0.17042	1.25514	1.2114	1.13969	1.05361	1.12249	0.877132	0.795059	0.788595
ENSG00000203747	FCGR3A	-1.17276	-1.28916	-1.41066	-1.342	-1.19077	-1.24261	-1.2587	-1.24868	0.320201	0.270213	0.115843	0.234414	0.0330202	0.0851273	0.117044	0.173405	1.11125	1.18112	1.17902	1.163	1.15064	1.14937	0.913328	0.958352
ENSG00000162747	FCGR3B	-1.32688	-1.41241	-1.44016	-1.37815	-1.17531	-1.3034	-1.15724	-1.32891	0.402811	0.366467	0.259762	0.331495	0.199735	0.222541	0.277062	0.311978	1.02068	1.06153	1.07433	1.06247	1.07528	1.06977	0.885709	0.900839
ENSG00000137414	FAM8A1	-1.35597	-1.39511	-1.4017	-1.37096	-1.24088	-1.60355	-0.930786	-1.11532	0.907625	0.498855	0.296521	0.277176	0.055049	0.106001	0.0796117	0.509634	0.900465	0.944932	1.15882	1.00643	0.963201	1.25844	0.665936	0.785589
ENSG00000174125	TLR1	-1.19185	-1.40888	-1.54351	-1.51481	-1.44892	-1.6626	-0.646057	-0.790928	0.429647	0.397808	0.334854	0.404117	-0.0129528	0.2246	0.192176	0.275458	1.29814	1.08977	0.983861	1.16814	0.926169	1.03856	0.615062	0.842146
ENSG00000164512	ANKRD55	-0.874772	-1.21732	-1.51847	-1.23547	-1.24692	-1.70024	-0.89679	-1.20695	0.265023	-0.083442	0.367639	0.537067	0.0447135	0.252033	0.106979	-0.259508	1.05849	1.1216	1.15627	1.10485	1.39613	0.889571	1.04603	0.893492
ENSG00000127954	STEAP4	-0.827151	-1.17425	-1.3848	-1.28608	-1.49772	-1.66293	-0.901092	-1.15559	0.316272	0.080888	0.286747	0.411599	-0.123811	0.0364617	0.103418	-0.0761298	1.01196	1.0964	1.13688	1.0643	1.16081	1.16736	1.11781	1.09864
ENSG00000131355	ADGRE3	-1.02662	-1.07331	-1.28817	-1.51049	-1.49247	-1.73173	-0.481002	-1.40786	0.419209	0.326714	0.388939	0.501914	0.0574792	0.0665172	0.095582	-0.0351165	1.26425	1.17781	1.10253	1.258	1.04916	0.744462	0.803196	0.791023
ENSG00000093134	VNN3	-1.16632	-1.30064	-1.44709	-1.43853	-1.37455	-1.56216	-0.927127	-1.12924	0.600312	0.528864	0.281424	0.214459	0.165327	0.256545	0.244529	0.00976335	1.03545	1.19637	1.25934	1.19011	1.05107	0.736196	0.849559	0.726334
ENSG00000162444	RBP7	-0.862688	-1.28913	-1.26817	-1.44564	-1.51001	-1.65387	-0.818342	-1.47085	0.592899	0.543895	0.43849	0.324914	0.109272	0.198195	0.211958	0.0459645	1.08079	1.19101	1.19635	1.07737	1.04527	0.787556	0.849061	0.625695
ENSG00000112303	VNN2	-0.983588	-1.29314	-1.37031	-1.36208	-1.49485	-1.61851	-0.953651	-1.26459	0.562481	0.449527	0.319554	0.464297	0.144778	0.17541	0.128183	0.0141135	1.12761	1.1654	1.20169	1.10853	0.99816	0.901194	0.813613	0.766189
ENSG00000259248	USP3-AS1	-1.46737	-1.39194	-1.2522	-1.44709	-1.25254	-1.34372	-0.98014	-0.953597	0.514178	-0.0634525	0.559151	0.47737	-0.0423346	0.378057	-0.245282	0.220136	1.06601	1.15192	1.00905	1.45094	1.05517	0.976216	0.6549	0.926564
ENSG00000182782	HCAR2	-1.15174	-1.21357	-1.26181	-1.30804	-1.30457	-1.5448	-0.847187	-1.24278	0.0349564	0.332746	0.445557	0.328971	-0.207154	0.0631752	-0.133919	0.105026	1.11202	1.14086	1.06882	1.10737	1.30229	1.30079	0.89354	0.97944
ENSG00000228382	ITPKB-IT1	-1.20243	-1.32931	-1.32931	-1.32931	-1.32931	-1.19942	-0.952089	-1.32931	0.251735	-0.0571656	0.611789	0.216469	0.0844219	0.0957896	-0.188874	0.268847	0.716643	0.978302	1.1784	1.30608	1.21252	1.23245	1.13832	0.954773
ENSG00000157551	KCNJ15	-1.15586	-1.13552	-1.04378	-1.23906	-1.15245	-1.25041	-1.11703	-1.12516	0.027325	-0.405511	-0.118781	0.176221	-0.177037	-0.141074	-0.153789	0.439553	1.22729	1.06228	0.944829	1.03986	1.42889	1.65265	0.990518	1.22604
ENSG00000251230	MIR3945HG	-1.03123	-1.16398	-1.21772	-1.23296	-1.16358	-1.21879	-1.09062	-0.822615	0.314954	-0.0718581	-0.00303541	-0.198329	-0.374609	-0.0101072	-0.34145	-0.14672	0.947124	1.18498	1.32847	1.33258	1.42641	1.63788	0.787595	1.12762
ENSG00000249138	SLED1	-1.39047	-1.07045	-1.0928	-1.19902	-1.29998	-1.06973	-1.51734	-0.979225	0.632988	-0.312522	0.547634	-0.285164	0.268959	0.011977	-0.176787	0.284814	0.389766	0.917921	1.12902	1.33807	1.41551	1.29621	0.919927	1.24068
ENSG00000271204	AC016831.5	-1.28963	-1.23479	-1.29659	-1.17146	-1.18216	-0.84618	-1.31257	-1.38464	0.243645	-0.170181	0.1969	-0.0595566	0.555601	-0.246854	0.0663441	0.12691	0.83946	1.05312	1.31523	1.39814	1.42319	1.05558	0.992754	0.927734
ENSG00000181634	TNFSF15	-0.892981	-1.02137	-1.12596	-1.28059	-1.15175	-1.18634	-0.660278	-1.28059	0.0628045	0.574619	0.46008	0.0924597	0.101685	-1.16033	-0.409642	-0.277593	0.513957	1.2555	0.961384	1.21664	1.72722	1.17245	1.05892	1.24972
ENSG00000266709	AC005224.4	-1.17613	-0.901051	-1.28905	-0.638703	-0.998609	-1.25293	-1.45495	-1.16593	0.509154	-0.0343894	0.559464	0.0578415	-0.106316	-0.670866	-0.29479	-0.234611	0.68757	1.56124	1.10587	1.45179	1.37363	0.861354	0.505542	1.54487
ENSG00000196668	LINC00173	-1.18884	-0.838439	-1.41894	-0.818099	-1.41894	-1.14706	-1.17907	-1.11129	0.131645	0.105904	-0.430652	0.0306587	0.417709	0.261493	-0.0526534	-0.0369369	0.785116	1.06638	0.803806	0.954151	0.852885	0.327877	2.05641	1.84688
ENSG00000228784	LINC00954	-1.34042	-0.882451	-0.687815	-1.15091	-1.45315	-1.14868	-1.45315	-1.19234	-0.0946487	0.977942	-0.338978	0.0981995	0.177523	0.633052	-0.288201	-0.378677	0.823803	1.4192	0.778818	1.42443	1.00262	0.573811	0.99911	1.50092
ENSG00000189051	RNF222	-1.07726	-1.07726	-1.07726	-1.07726	-1.07726	-1.07726	-1.07726	-1.07726	0.048294	0.478482	-0.572952	0.649273	-0.574075	0.406572	-0.460895	-0.19816	1.50152	1.4479	0.829978	1.94547	1.06618	0.0566734	0.862791	1.13107
ENSG00000189127	ANKRD34B	-0.808764	-0.64356	-1.04311	-1.00047	-1.22289	-1.26906	-1.01295	-1.45569	-0.334971	-0.113979	-0.0151437	-0.873928	0.0344759	0.18298	0.158053	-0.0571531	1.31039	1.61523	1.3006	1.24692	1.49925	0.206862	1.41176	0.88515
ENSG00000236911	AL137789.1	-0.703389	-1.13962	-1.13962	-1.13962	-0.962901	-1.13962	-1.13962	-0.878045	0.17286	0.597149	-0.403521	-0.477422	-0.499151	-0.275828	0.226448	-0.718796	1.13539	1.70096	1.20619	1.66894	1.39223	0.548521	1.13236	0.836082
ENSG00000242853	RN7SL749P	-0.770401	-1.18545	-1.18545	-1.18545	-1.18545	-0.972692	-1.18545	-1.18545	0.342555	-0.0308685	0.211676	-0.00730861	-0.305243	-0.0797693	0.124298	-0.388751	0.387384	1.58842	1.40883	1.37964	1.61593	0.157855	1.67159	0.779517
ENSG00000249096	LINC02362	-1.17322	-1.06746	-1.17322	-0.962977	-1.03458	-0.838428	-0.994515	-0.741053	0.673095	-0.580047	0.912989	-0.829162	0.0157594	0.345864	-0.222996	-1.03815	0.33175	1.20486	1.61915	1.87056	0.693951	1.29779	0.713708	0.976343
ENSG00000179388	EGR3	-0.846953	-0.898004	-1.25019	-0.656518	-0.850918	-1.25019	-0.724205	-0.317973	0.597637	0.081503	0.14271	-0.917564	-0.252209	-0.445966	-0.776541	-0.498434	0.277111	2.16816	2.05989	1.89753	0.585758	0.562571	0.448026	0.864771
ENSG00000259079	AC005476.1	-0.715096	-1.23489	-1.23489	-0.900772	-1.23489	-1.23489	-1.03392	-0.607035	0.425571	0.296986	0.126757	-0.439414	-0.0474107	-0.24468	-0.434239	-0.440346	0.536563	1.70147	2.09053	1.87684	1.00791	0.453507	0.428482	0.857882
ENSG00000227155	AL161725.1	-1.32091	-1.21189	-1.03037	-1.11443	-1.16314	-1.37432	-0.365237	-0.511669	0.0540342	-0.303042	0.104683	-0.335677	0.0413713	-0.372827	-0.26081	-0.149496	0.784373	1.50864	1.97288	2.05686	0.988766	0.484499	0.663238	0.854472
ENSG00000171988	JMJD1C	-1.24014	-1.47594	-1.37794	-1.01132	-1.13663	-1.41803	-0.196751	-0.472955	0.397446	0.139764	-0.0395484	-0.346992	-0.423676	0.0368653	-0.450872	-0.259897	1.12504	1.55274	1.80832	1.58011	0.840321	0.908254	0.693468	0.768378
ENSG00000271461	AL109809.4	-1.0789	-1.0789	-1.0789	-1.0789	-1.0789	-1.0789	-0.90554	-0.938104	0.414219	-0.265744	-0.0190902	-0.370745	0.217467	-0.356307	-0.139182	0.00138005	1.35091	1.8193	1.75842	1.85906	1.25336	0.280762	-0.116087	0.629305
ENSG00000285420	AC011342.1	-1.14942	-0.872448	-1.14942	-1.14942	-0.892566	-1.14942	-1.14942	-0.439881	0.556362	-0.421055	0.284349	-0.314566	-0.218502	0.149194	-1.14942	0.159922	1.37242	1.08668	1.95188	1.79249	1.32097	0.267341	0.689914	0.424034
ENSG00000177112	MRVI1-AS1	-1.13414	-1.33873	-1.0956	-1.33873	-1.13618	-1.33873	-0.441331	-1.33873	-0.10063	0.149923	0.613489	0.466878	0.296726	-0.348666	-0.418774	0.129739	0.551991	1.09999	2.08123	1.52183	1.08914	0.523776	0.945242	0.560295
ENSG00000154529	CNTNAP3B	-0.693503	-1.28769	-1.28769	-0.886899	-1.01402	-0.747854	-1.28769	-1.0536	0.170764	0.468807	0.4224	-0.773665	0.545951	-0.345823	-0.85588	0.180554	0.214615	0.89039	2.12219	1.70933	1.30068	1.15489	0.584426	0.469315
ENSG00000008294	SPAG9	-1.23267	-0.855882	-0.878777	-1.28607	-1.20705	-1.09813	-0.368916	-0.906577	0.18904	0.553021	-0.0751805	-0.161965	-0.112026	-0.746544	-0.666311	-0.752396	1.31418	1.39159	1.55646	1.68634	1.36878	1.06178	0.435403	0.791898
ENSG00000188107	EYS	-1.2285	-0.926799	-0.804696	-1.02013	-1.05126	-0.862978	-0.498292	-0.935481	0.433298	-0.190312	-0.390764	-0.568097	0.129627	-0.994715	-0.0821921	-0.843673	1.31235	1.7412	1.51833	1.65669	1.4031	0.967102	0.425655	0.810542
ENSG00000166323	C11orf65	-1.49941	-1.18226	-1.19358	-1.2169	-1.49941	-0.87614	-0.330841	-1.1914	0.679831	0.22021	-0.0797961	0.426908	-0.475103	-0.491635	-0.12199	-0.0937828	1.50566	1.39505	0.81256	1.52907	0.773708	1.20022	0.889101	0.819929
ENSG00000245532	NEAT1	-1.84506	-0.794567	-0.83533	-1.30404	-1.30077	-1.298	-0.224665	-0.723648	0.443695	0.111373	-0.121892	-0.309556	-0.32773	-0.359373	-0.443781	-0.193471	1.16471	1.38972	1.37724	1.59885	1.12043	0.84565	0.853954	1.17626
ENSG00000182504	CEP97	-1.35471	-0.951661	-1.21313	-1.29958	-1.34143	-1.53417	-0.31702	-0.625639	0.358309	0.209567	-0.153629	-0.342174	-0.255947	-0.325917	-0.0332873	-0.202064	1.26585	1.44467	1.481	1.43676	1.40015	1.02002	0.878039	0.455993
ENSG00000249274	PDLIM1P4	-1.31323	-0.94673	-0.826727	-1.05664	-1.27709	-1.26383	-0.590776	-0.953116	0.190899	-0.0759271	-0.406676	-0.364668	-0.562304	0.0784301	-0.27666	-0.271175	1.65571	1.53295	1.2738	1.61789	1.31068	0.912341	1.02796	0.5849
ENSG00000277452	RN7SL473P	-1.2223	-0.997672	-0.97644	-1.24585	-1.41535	-1.3389	-0.628892	-1.18287	-0.340515	0.0825687	0.416599	-0.265843	-0.262431	-0.311261	0.155019	0.0359222	1.36725	1.64327	1.1101	1.47425	1.05988	1.10921	0.758715	0.975532
ENSG00000265972	TXNIP	-1.45648	-1.05532	-1.32109	-1.58887	-0.924195	-1.08824	-0.199862	-1.09228	0.0153488	0.243509	-0.0710454	-0.140158	-0.222426	-0.251163	-0.0724889	-0.0374267	1.58718	1.52995	1.60682	1.41902	0.999287	0.917237	0.571105	0.631582
ENSG00000048342	CC2D2A	-1.02967	-1.09247	-1.07053	-0.644064	-1.28622	-1.02357	-1.28622	-0.69382	0.6446	0.252398	-0.505018	-0.36919	-0.465332	-0.377769	-0.499285	-0.120631	0.887282	1.21386	1.77602	1.70762	1.56361	0.961286	0.51349	0.943637
ENSG00000233559	LINC00513	-0.876878	-1.20844	-1.20844	-0.985344	-1.20844	-1.20844	-1.20844	-0.965168	0.527021	0.783503	0.15942	-0.291684	-0.370888	-0.637355	-0.436266	0.227233	0.7796	1.39697	1.74689	1.54599	1.3008	0.723925	0.603187	0.811254
ENSG00000126860	EVI2A	-0.746534	-1.31375	-1.344	-1.20632	-1.15328	-1.36071	-0.597021	-0.735864	0.591697	0.462196	0.063047	-0.236212	-0.237779	-0.605095	-0.441443	-0.420181	1.44831	1.47937	1.72309	1.1863	1.2344	1.02253	0.697318	0.48992
ENSG00000153207	AHCTF1	-1.16548	-1.25463	-1.028	-1.06902	-0.983335	-1.35054	-0.952634	-0.719706	0.44914	0.184811	-0.106123	-0.156732	-0.189689	-0.593056	-0.344145	-0.30368	1.62529	1.59985	1.65968	1.37287	1.15724	0.697704	0.866213	0.603961
ENSG00000130066	SAT1	-1.153	-1.06592	-1.18718	-1.30852	-1.29252	-1.42598	-0.693646	-1.01755	0.580791	0.277855	-0.132647	-0.160121	-0.265784	-0.256133	-0.238793	-0.165089	1.007	1.29616	1.38435	1.30751	1.30007	1.28001	0.917315	1.01182
ENSG00000234484	AL032821.1	-1.13183	-1.13183	-1.13183	-1.13183	-1.13183	-1.13183	-0.944119	-1.13183	0.380713	0.458999	-0.231844	-0.240774	-0.0368682	-0.195551	-0.372478	-0.522501	0.97945	1.19214	1.62565	1.48561	1.39081	1.23185	1.03171	0.690024
ENSG00000138411	HECW2	-1.306	-1.20828	-1.306	-1.23491	-1.23197	-1.19783	-1.12812	-0.912818	0.401223	0.647808	0.0152224	0.236702	-0.150285	-0.125153	-0.190243	-0.355937	1.36642	1.35278	1.41242	1.28569	1.1287	0.868102	0.849499	0.782983
ENSG00000273797	AL133445.2	-1.27856	-1.12668	-1.28386	-1.09038	-1.45871	-1.22084	-0.917153	-0.67152	0.54282	0.308607	-0.0795506	0.260727	-0.373954	-0.21535	-0.159087	-0.475133	1.25221	1.58544	1.42826	1.46018	1.13464	0.676054	0.865838	0.836012
ENSG00000105835	NAMPT	-1.00566	-1.0528	-1.31061	-1.19226	-1.2313	-1.29965	-0.931553	-1.12168	0.58707	0.241353	0.0125075	-0.028531	-0.241775	-0.110191	-0.31422	-0.456576	1.10978	1.44074	1.52044	1.4531	1.09702	0.843212	0.996476	0.995111
ENSG00000229644	NAMPTP1	-1.05786	-1.09756	-1.08011	-1.12737	-1.14173	-1.07714	-0.972583	-0.999632	0.288677	0.042154	-0.205273	-0.113609	-0.23992	-0.21438	-0.378232	-0.618079	1.2954	1.42874	1.6578	1.51696	1.21252	0.789652	1.11997	0.97161
ENSG00000124731	TREM1	-0.983512	-1.183	-1.37245	-1.06147	-1.29486	-1.67962	-0.872184	-0.680374	0.381218	0.121189	0.136962	0.158377	-0.20458	-0.0959677	-0.354051	-0.349528	1.23202	1.43291	1.45152	1.49674	1.04164	0.850466	0.896072	0.932486
ENSG00000174718	KIAA1551	-1.27694	-1.36102	-1.26672	-1.32421	-1.26176	-1.21404	-0.814639	-0.75222	0.311234	0.171287	-0.0481117	-0.0713047	-0.187685	-0.0501854	-0.200398	-0.157477	1.26984	1.39242	1.45503	1.36591	1.16526	1.05777	0.905315	0.892627
ENSG00000158406	HIST1H4H	-1.18974	-1.20827	-1.28064	-1.09099	-1.18493	-1.25502	-0.894665	-0.660446	0.262334	-0.0395052	-0.352948	-0.0418361	-0.321662	-0.172407	-0.24028	-0.220495	1.3078	1.42894	1.49851	1.52732	1.13123	1.13305	0.861831	1.0028
ENSG00000231329	AL031772.1	-1.20834	-0.935219	-1.53229	-1.09726	-1.34696	-0.959504	-0.859886	-1.05807	0.807003	0.597236	0.660877	-0.168036	-0.41979	-0.180498	-0.332268	-0.257045	0.574073	1.55496	1.38806	1.78503	1.3381	0.419674	0.811964	0.418182
ENSG00000222852	RF00019	-1.09201	-1.09201	-1.09201	-1.09201	-1.09201	-1.09201	-1.09201	-1.09201	0.516809	0.0613757	0.281011	-0.364468	-0.577718	0.216584	-0.229718	-0.477441	0.779125	1.38284	1.59536	1.91473	1.3447	0.785357	0.863531	0.644012
ENSG00000100767	PAPLN	-0.963427	-1.00216	-1.37728	-1.22859	-1.09802	-1.35213	-1.36061	-0.871559	0.338657	0.744149	0.232608	-0.139005	-0.304668	-0.0333111	-0.161968	-0.422785	1.15079	1.09801	1.42765	1.63738	1.20107	0.444779	1.06687	0.973562
ENSG00000174130	TLR6	-0.91301	-1.32821	-1.68916	-1.2716	-1.18833	-1.35543	-0.853037	-0.710111	0.64748	0.0186673	0.260582	-0.301711	-0.187624	0.0755106	0.0871474	-0.288645	1.11747	1.46404	1.376	1.40799	1.26092	0.736442	0.863348	0.771279
ENSG00000258928	AL358333.2	-1.26599	-1.26599	-1.26599	-0.881172	-0.865297	-1.26599	-0.865682	-1.26599	1.35934	0.271187	0.27312	0.113015	-0.307597	-0.196856	-0.647217	-0.23171	0.863034	1.12773	1.97043	1.34938	0.841035	0.529884	0.633548	0.993782
ENSG00000223642	AC008277.1	-1.24666	-1.34013	-1.25789	-1.37176	-1.31973	-1.05455	-1.00136	-1.1442	1.15443	0.718807	-0.191012	-0.169208	0.196407	0.300993	-0.116933	-0.367284	0.868332	1.33515	1.18783	1.27324	1.13393	0.783063	0.683506	0.945032
ENSG00000279719	AC015871.5	-1.21463	-1.35006	-1.28692	-1.1658	-1.50552	-1.62707	-0.883669	-0.62382	1.10726	0.190986	-0.103621	-0.0696071	0.150424	0.245502	-0.149373	-0.0163091	1.04484	1.29278	1.49802	1.12688	1.12874	0.721958	0.60576	0.88325
ENSG00000259453	AC087286.4	-1.22757	-0.873761	-1.22757	-1.22757	-0.899459	-0.747949	-1.22757	-0.54141	0.585791	0.613787	-0.641075	-0.355443	-0.472817	-0.363737	-0.0966134	-0.220555	1.3498	1.01389	1.30706	2.18304	1.04835	0.428207	0.0892202	1.50394
ENSG00000260378	AC109597.1	-1.15048	-1.15048	-0.878087	-0.93258	-1.15048	-0.915816	-1.15048	-0.569849	0.394116	0.221912	-0.205253	0.181748	-0.511935	-0.553053	-0.872647	0.0841331	0.929492	1.52111	0.909432	2.11277	1.74664	0.101168	1.09999	0.738634
ENSG00000196549	MME	-0.72628	-1.29394	-1.31293	-0.596002	-1.16047	-1.33942	-1.14571	-0.720722	0.0246044	-0.23996	-0.165832	0.167242	-0.313106	-0.0249515	-0.465164	-0.699494	1.47685	1.41252	1.39155	1.46852	1.1621	0.983934	1.04311	1.07356
ENSG00000196562	SULF2	-0.758546	-1.50824	-1.03715	-1.00156	-1.28844	-1.29157	-0.570576	-0.663347	0.328745	-0.100296	-0.226776	-0.218416	-0.464945	-0.149944	-0.514579	-0.546708	1.36552	1.5356	1.49687	1.47664	0.984167	1.03884	0.934903	1.17982
ENSG00000276966	HIST1H4E	-0.756809	-1.21699	-1.17317	-0.994917	-1.04088	-1.16057	-1.02404	-0.55768	0.256905	-0.449576	-0.283746	-0.187379	-0.513203	-0.137318	-0.38234	-0.429254	1.42784	1.6736	1.52387	1.76271	0.884311	0.784422	0.733632	1.26056
ENSG00000115165	CYTIP	-0.716053	-0.943666	-1.11886	-0.943031	-1.26306	-1.33696	-0.780959	-0.727777	0.404339	0.0786643	-0.243804	-0.196622	-0.170926	-0.101852	-0.483805	-1.25384	1.20647	1.60368	1.62455	1.55644	1.19	0.784625	1.01623	0.816215
ENSG00000273320	AC007032.1	-0.73541	-0.935485	-1.19184	-1.05427	-1.09278	-1.12152	-0.823345	-0.400521	-0.0879303	-0.340997	-0.114896	-0.298912	-0.667547	-0.276349	-0.647882	-0.650586	1.44718	1.57545	1.56476	1.59708	1.2536	1.05926	0.888822	1.05412
ENSG00000248323	LUCAT1	-0.823028	-0.841537	-0.918065	-0.850294	-1.13099	-1.09488	-0.699681	-0.830996	0.00250987	-0.337717	-0.249557	-0.330807	-0.685805	-0.407329	-0.567941	-0.830801	1.39229	1.54435	1.53624	1.6469	1.28652	0.98669	1.1385	1.06541
ENSG00000165029	ABCA1	-0.585084	-0.879613	-0.869367	-0.664089	-1.15898	-1.47318	-0.678107	-0.703829	0.302875	-0.125701	-0.41862	-0.0900108	-0.66131	-0.4491	-0.960633	-0.822655	1.38871	1.47204	1.75216	1.45424	1.20855	1.11411	0.920592	0.927005
ENSG00000172243	CLEC7A	-0.629403	-0.98181	-0.943401	-0.909888	-1.2493	-1.50757	-0.68949	-0.721822	0.206897	-0.0550244	-0.375832	-0.252706	-0.526275	-0.393699	-0.424472	-0.860806	1.33893	1.42576	1.45541	1.34414	1.431	1.21052	1.07421	1.03463
ENSG00000146592	CREB5	-0.702716	-1.0754	-1.08016	-1.07212	-1.16146	-1.29729	-0.982239	-0.909385	0.598004	0.444406	-0.0367434	-0.326382	-0.667158	-0.464852	-0.380379	-0.504918	1.2145	1.6161	1.62847	1.57032	1.08986	0.769199	0.815702	0.914633
ENSG00000215022	AL008729.1	-0.710357	-0.967443	-0.892538	-0.996358	-0.976924	-1.1651	-1.01277	-1.08719	0.1927	0.134959	-0.143921	-0.545669	-0.56675	-0.735448	-0.332763	-0.114058	1.0514	1.71108	1.69924	1.92994	1.19642	0.750013	0.813341	0.768199
ENSG00000128918	ALDH1A2	-0.877938	-0.903737	-0.997364	-1.04845	-0.971246	-1.14491	-0.721662	-1.14491	0.347801	-0.108999	-0.223	-0.268404	-0.540879	-0.392826	-0.442661	-0.531016	1.36121	1.63316	1.87439	1.77483	1.08502	0.848344	0.73096	0.662288
ENSG00000152061	RABGAP1L	-1.07023	-1.16733	-0.87027	-1.03963	-1.07847	-1.1395	-0.882356	-0.838538	-0.0928509	0.119095	-0.204783	-0.206938	-0.482907	-0.462831	-0.429173	-0.401241	1.59772	1.49842	1.46322	1.39029	1.47336	1.03607	1.11145	0.677416
ENSG00000236345	SCAT8	-1.10457	-1.02234	-1.36277	-1.12672	-1.05452	-1.13066	-0.717266	-0.822964	-0.000576028	0.148892	0.238635	0.00202817	-0.353757	-0.506844	-0.463903	-0.60913	1.51781	1.51125	1.56642	1.42613	1.27439	0.980348	0.910052	0.700051
ENSG00000135766	EGLN1	-1.12807	-1.18659	-1.00061	-1.0545	-1.06292	-1.14287	-0.777303	-0.643985	0.184355	0.183826	-0.0296379	-0.212218	-0.450014	-0.393916	-0.848274	-0.111244	1.44332	1.57684	1.82597	1.68117	1.0062	1.14044	0.450323	0.549699
ENSG00000101596	SMCHD1	-1.20383	-1.01416	-1.00234	-0.996274	-1.01954	-0.973153	-0.521821	-0.777296	0.171925	0.0267869	-0.364909	-0.19848	-0.620327	-0.558565	-0.757466	-0.51057	1.47318	1.52781	1.65606	1.50032	1.16625	1.22047	0.846776	0.929155
ENSG00000243273	AC020636.1	-0.862733	-0.982113	-1.03504	-1.23127	-1.0678	-0.938754	-0.716903	-0.935071	0.0299372	-0.145516	-0.341292	-0.248604	-0.358558	-0.280482	-0.488813	-0.427637	2.19119	1.40529	1.45784	1.44339	1.19924	1.0952	0.813229	0.425277
ENSG00000202019	RF00019	-0.771175	-1.04428	-1.04428	-1.04428	-0.853004	-1.04428	-0.797657	-0.843982	0.318518	-0.0621239	-0.56145	-0.100486	-0.732791	-0.428479	-0.472554	-0.401744	1.95057	1.41782	1.94649	1.56705	0.816442	0.91046	0.459884	0.815328
ENSG00000237803	LINC00211	-0.835872	-0.885272	-1.59195	-0.640126	-0.98298	-0.931158	-1.03478	-0.416125	0.344232	-0.436288	-0.533394	-0.145539	-0.638018	-0.569186	-0.247045	-0.571827	1.3902	1.64429	1.51896	1.55436	1.30545	1.14679	1.07286	0.482426
ENSG00000163788	SNRK	-0.955049	-0.894986	-1.19121	-0.922588	-0.705169	-0.983115	-0.966523	-0.825752	0.0609133	-0.681246	-0.505335	-0.438426	-0.156636	-0.388903	-0.509463	-0.465264	1.3991	1.62555	1.66204	1.49858	1.19223	1.19183	0.970999	0.988415
ENSG00000255801	AC092746.1	-0.851686	-0.851686	-0.851686	-0.851686	-0.851686	-0.851686	-0.851686	-0.851686	-0.158838	0.0382039	-0.851686	-0.428013	-0.551844	-0.508509	-0.280816	-0.851686	1.39131	1.75258	1.89466	1.37026	1.36237	1.28077	0.731016	0.623713
ENSG00000270276	HIST2H4B	-0.525966	-0.985412	-1.13716	-1.07777	-0.860906	-0.961636	-0.933659	-1.10322	0.0937741	-0.163473	-0.608428	-0.699901	-0.549724	-0.399204	-0.151463	-0.214333	1.40818	1.6098	1.85396	1.32392	1.3091	1.14629	0.79272	0.834499
ENSG00000154589	LY96	-0.534825	-1.02943	-0.852765	-0.888317	-1.02628	-0.999912	-0.718456	-0.937969	0.276229	-0.31932	-0.729466	-0.272823	-0.682014	-0.838649	-0.62126	-0.242899	1.38134	1.48753	1.7506	1.402	1.20753	1.49702	0.779986	0.912151
ENSG00000276136	AC016957.2	-0.944708	-0.563462	-0.944708	-0.944708	-0.944708	-0.944708	-0.944708	-0.944708	-0.170641	-0.364873	-0.628327	-0.944708	-0.36933	0.0393053	-0.638456	-0.104454	1.30482	1.01546	1.51983	2.02978	1.31642	0.734021	1.32594	1.11162
ENSG00000141298	SSH2	-0.873702	-1.11056	-0.903684	-1.03721	-0.897402	-1.28008	-0.912666	-1.25855	-0.0305578	-0.226428	-0.378234	-0.255807	-0.400214	0.255686	-0.494586	0.280409	1.69653	1.62629	1.50605	1.92872	0.722185	0.72084	0.742192	0.58079
ENSG00000265625	AC104564.5	-1.29042	-0.95553	-0.917713	-0.905654	-0.725089	-0.91972	-0.680824	-1.29042	-0.227012	-0.168035	-0.152647	-0.813323	-0.25102	-0.197071	-0.319778	-0.202078	1.60075	1.66222	1.54861	1.92233	1.06659	0.911132	0.575867	0.72884
ENSG00000253736	AC022217.3	-0.963793	-1.11167	-1.11167	-1.11167	-0.904721	-0.897666	-0.734984	-0.958363	-0.272874	-0.480517	-0.166614	-0.172928	-0.774904	-0.0929709	-0.212427	-0.315144	1.76351	1.42829	1.36799	1.13435	1.53956	1.33478	1.1996	0.514831
ENSG00000284930	AC005280.2	-0.832067	-1.1651	-1.03943	-0.848374	-0.775639	-1.1651	-1.1651	-1.1651	0.140899	-0.510461	0.352707	-0.288482	-0.384208	-0.336498	-0.365018	-0.281109	1.60387	1.79574	1.56072	1.3402	1.24478	0.558228	1.12477	0.599755
ENSG00000282980	AC055839.1	-1.01867	-1.01867	-1.01867	-1.01867	-1.01867	-1.01867	-1.01867	-0.85377	-0.474397	-0.099874	-0.139637	0.105328	-0.394185	-0.511681	-0.4126	-0.274256	1.02527	1.70593	1.70552	1.81344	1.10424	0.83285	0.928211	1.07033
ENSG00000161921	CXCL16	-0.544113	-0.782411	-1.1915	-1.05754	-1.22664	-1.25897	-0.940333	-1.08277	-0.236824	-0.303469	-0.0632088	-0.147157	-0.597821	-0.146339	-0.392831	-0.269844	0.973594	1.56894	1.51125	1.57415	1.36751	0.942091	1.30051	1.00372
ENSG00000279741	AC007342.8	-0.895647	-1.10718	-1.10718	-1.10718	-0.745411	-1.10718	-1.10718	-1.10718	0.411491	-0.122818	-0.842428	-0.0714098	-0.130004	0.252454	-0.52032	-0.469128	1.13553	1.54105	1.74214	1.57729	0.992102	0.775619	1.10161	0.910963
ENSG00000181016	LSMEM1	-0.906	-1.11704	-1.11704	-1.11704	-1.11704	-0.723898	-1.11704	-1.11704	0.389134	-0.153035	-0.661492	0.0100777	-0.839307	-0.0503709	0.178507	-0.146966	1.00648	1.3417	1.7983	1.7392	1.05459	0.677028	1.29127	0.697005
ENSG00000244682	FCGR2C	-0.799022	-0.719287	-1.02295	-1.22518	-1.16703	-1.34854	-0.586313	-1.34854	0.145619	0.169079	-0.1446	0.0770955	-0.493972	-0.471847	-0.517726	-0.554698	1.33925	1.35211	1.13444	1.18157	1.56489	1.44492	0.918659	1.0721
ENSG00000163328	GPR155	-0.723053	-1.04193	-0.955592	-1.10695	-0.948645	-0.913124	-0.319548	-1.11182	-0.0570304	-0.0758356	-0.813689	-0.416951	-0.613518	-0.175666	-0.556737	-0.703769	1.08659	1.18544	1.36937	1.20794	1.31904	1.38268	1.26426	1.71854
ENSG00000120594	PLXDC2	-0.223697	-0.807541	-0.627243	-0.739038	-0.910883	-1.39173	-0.740933	-1.49916	0.277619	-0.136641	0.0543434	-0.482611	-1.107	-0.423647	-0.81903	-0.423203	1.14677	1.52713	1.49743	1.66182	1.29152	1.2427	0.739497	0.893523
ENSG00000163568	AIM2	-0.815888	-1.17066	-1.00198	-0.901659	-1.17066	-1.00289	-1.17066	-0.642505	0.271346	0.0741338	-0.0251603	0.0882566	-1.17066	-0.527707	-0.445553	-0.138836	1.21328	1.1518	1.25087	1.02523	1.46916	1.98411	0.553114	1.1035
ENSG00000172940	SLC22A13	-0.660462	-0.660462	-0.660462	-0.660462	-0.660462	-0.660462	-0.660462	-0.660462	-0.660462	-0.660462	-0.660462	1.12827	-0.0237889	-0.14461	-0.660462	-0.122029	0.0824752	0.768348	1.93319	1.88329	2.82624	-0.660462	0.370933	-0.116311
ENSG00000123191	ATP7B	-0.774722	-0.774722	-0.774722	-0.545391	-0.774722	-0.774722	-0.774722	-0.774722	-0.774722	-0.774722	-0.774722	0.787083	-0.774722	-0.459603	-0.774722	0.307066	0.328136	-0.22072	1.99544	1.02128	1.69891	1.20348	1.59381	1.58717
ENSG00000262999	AC099489.3	-0.752006	-0.752006	-0.752006	-0.752006	-0.752006	-0.752006	-0.752006	-0.752006	-0.752006	-0.752006	-0.752006	1.41132	-0.102603	-0.752006	-0.26376	0.19762	0.0057858	0.968321	2.12073	0.931319	1.01979	-0.752006	1.98185	1.5057
ENSG00000229800	ATP8A2P2	-0.744576	-0.744576	-0.744576	0.184034	-0.378158	0.101094	-0.744576	-0.744576	-0.744576	-0.143233	0.057021	-0.744576	-0.744576	-0.744576	-0.295947	0.127996	-0.744576	1.04363	-0.744576	2.17605	1.67163	0.807717	2.70128	0.137229
ENSG00000137261	KIAA0319	-0.53927	-0.53927	-0.53927	-0.53927	-0.53927	-0.53927	-0.53927	-0.53927	-0.53927	-0.53927	-0.53927	0.275821	-0.53927	-0.53927	-0.53927	-0.53927	0.044348	0.777118	1.68202	2.5184	0.590322	-0.53927	2.85177	-0.111491
ENSG00000041515	MYO16	-0.657578	-0.657578	-0.657578	-0.657578	-0.657578	-0.657578	-0.657578	-0.27209	-0.0861303	-0.657578	-0.657578	1.09411	-0.657578	-0.657578	-0.657578	-0.657578	1.04237	1.85725	-0.0356585	2.27665	1.07537	-0.657578	2.18783	0.0663931
ENSG00000246283	AC090510.1	-1.23267	0.148501	0.319183	-0.372149	-0.845312	-1.11467	-0.291946	-0.198516	-1.60095	-0.0880596	1.11309	0.240297	-1.25783	1.55607	-0.128339	-1.0992	1.11156	-0.0870723	1.19597	0.940188	0.761813	-1.60095	1.00391	1.52709
ENSG00000279080	AL022322.2	-1.17511	-0.480369	0.509466	-1.47743	-0.698627	-0.596192	0.336933	-0.949021	-0.658194	-0.0790908	-0.0460536	-0.706255	-0.323901	0.216807	-0.368783	-0.931973	2.61263	-0.589854	1.53144	1.67148	0.816396	0.271108	1.36888	-0.254289
ENSG00000271914	AL139286.2	-0.912017	-0.912017	-0.149268	-0.207037	-0.912017	-0.912017	0.736488	-0.912017	-0.912017	-0.912017	0.804358	-0.628401	-0.912017	0.730353	-0.912017	-0.405038	2.10077	1.07949	1.69736	2.14954	0.143257	-0.010108	0.245336	-0.078937
ENSG00000198932	GPRASP1	-0.864353	-0.181932	0.996111	-0.864353	0.152779	-0.35685	-0.498675	0.0706863	-0.864353	-0.864353	-0.864353	-0.864353	-0.864353	-0.49014	-0.51711	1.15762	1.36348	-0.20646	2.25235	0.149749	-0.864353	-0.407087	1.12383	2.30647
ENSG00000182168	UNC5C	-0.685193	-0.685193	-0.685193	-0.685193	-0.685193	-0.685193	-0.685193	-0.417381	-0.685193	-0.685193	0.24785	-0.685193	0.0323056	-0.685193	-0.061545	-0.685193	1.56532	-0.388058	0.771308	2.17091	1.17047	-0.685193	1.68976	2.12657
ENSG00000285872	AC007240.2	-0.633539	-0.633539	-0.633539	-0.633539	-0.633539	-0.633539	-0.633539	0.416334	-0.633539	-0.633539	-0.633539	-0.633539	-0.633539	-0.633539	-0.633539	0.875608	1.44103	0.104247	0.125437	2.1181	0.0776651	-0.633539	2.22617	2.1185
ENSG00000197093	GAL3ST4	-0.65911	-0.360602	-0.20051	-1.09475	-1.09475	-1.09475	-0.538819	-0.77525	-0.621123	-1.09475	-0.427277	-1.09475	-0.597882	0.105544	0.136015	0.0113836	1.48286	-0.096223	0.736298	1.91381	0.624069	1.99068	1.30461	1.44527
ENSG00000246130	AC107959.2	-0.445854	-0.659282	-0.659282	-0.659282	-0.659282	-0.659282	-0.659282	-0.659282	-0.659282	-0.659282	-0.659282	-0.659282	-0.659282	-0.659282	0.955538	-0.659282	2.49682	0.0322324	1.77079	2.07321	0.155538	0.296586	0.61129	1.2838
ENSG00000253539	AC018442.2	-0.994586	-0.994586	-0.994586	-0.994586	-0.522503	-0.994586	-0.563986	0.394126	-0.994586	0.720261	1.16124	0.653281	0.215795	-0.994586	1.01816	0.584113	2.28431	0.635234	-0.994586	1.76218	0.059263	-0.994586	0.887595	-0.337798
ENSG00000255958	AC115676.1	-0.744908	-0.744908	-0.744908	-0.744908	-0.744908	-0.744908	-0.744908	-0.515182	0.372667	0.792116	0.168899	0.2588	0.316898	0.28919	-0.208792	-0.744908	2.12531	1.38683	-0.744908	2.58289	-0.744908	-0.744908	-0.744908	1.36927
ENSG00000070087	PFN2	-1.09015	-0.477355	-1.09015	-0.643985	-1.09015	-1.09015	-0.790235	-0.494972	-1.09015	1.42348	-0.674367	-0.166364	-0.711351	0.0468346	0.284269	-0.7698	2.51575	0.696228	0.627049	1.35154	0.443679	0.803766	1.04709	0.939477
ENSG00000183977	PP2D1	-0.776955	-1.26276	-0.854118	-0.58475	-1.26276	-1.26276	-1.26276	-0.97146	0.387248	0.366698	0.195503	-0.481183	0.680137	0.542024	-0.123684	-0.65876	2.59236	0.450492	0.899911	1.94723	0.607967	0.447187	0.38559	-0.000413586
ENSG00000198650	TAT	-1.02839	-1.02839	-1.02839	-1.02839	-1.02839	-1.02839	-1.02839	-0.663909	-0.101988	-0.226067	-0.447621	0.111378	-0.232151	-0.0396023	0.27227	-0.549543	2.66527	1.12984	1.22844	1.61544	1.06075	0.286842	0.270357	0.819022
ENSG00000154330	PGM5	-0.59046	-1.09927	-0.987434	-1.00981	-0.891317	-1.09927	-1.09927	-1.09927	0.0766682	0.00530733	0.402866	0.89237	-0.28213	-0.352758	-0.370977	-0.64125	2.4852	1.47092	1.04711	1.74288	0.81043	-0.00387436	0.343811	0.249508
ENSG00000153707	PTPRD	-0.85034	0.127543	-0.85034	-0.0188391	-0.85034	1.09592	-0.349551	-0.85034	-0.85034	-0.85034	-0.85034	-0.85034	0.479933	-0.223197	-0.85034	1.677	2.34234	1.07656	0.0747872	1.70162	-0.85034	-0.407208	1.23632	-0.309816
ENSG00000123838	C4BPA	-0.407215	-0.407215	-0.407215	-0.407215	-0.407215	-0.407215	-0.407215	-0.407215	-0.407215	-0.407215	-0.407215	-0.103012	-0.407215	-0.407215	-0.407215	-0.0223976	4.20262	-0.407215	-0.407215	-0.407215	0.310771	0.617505	0.648587	1.26859
ENSG00000223547	ZNF844	-0.864312	-0.248579	-0.58774	-0.0534434	-0.358924	-0.788478	-1.00825	0.952372	-1.27311	-0.637334	-0.838987	-0.871212	-0.467282	-1.04237	-1.07739	0.913568	2.62516	0.88159	0.751798	1.62368	0.859502	0.422289	0.546829	0.540615
ENSG00000279349	AC092692.1	-0.812098	-0.691775	-0.812098	-0.812098	-0.812098	-0.448761	-0.668226	0.812679	-0.812098	-0.812098	-0.670961	-0.812098	0.237186	0.96542	-0.675479	-0.407565	2.86323	1.6617	-0.436508	-0.251002	0.974938	1.33374	0.500121	0.585949
ENSG00000258820	AF111167.1	-0.824577	-0.789528	-0.839865	-0.773959	-0.829757	-1.34441	0.262478	0.164479	-0.316516	-0.654994	-0.105593	-0.553904	-0.507532	-0.0529112	-0.714568	-0.765659	2.91804	1.90161	1.35532	1.02611	0.508413	0.361105	0.38884	0.18738
ENSG00000250739	LINC01262	-0.555446	-0.555446	-0.555446	-0.555446	-0.555446	-0.555446	-0.555446	-0.555446	-0.555446	-0.555446	-0.555446	-0.555446	0.30297	-0.555446	-0.555446	-0.555446	3.5709	1.92163	0.572191	0.557607	0.375926	1.00093	-0.150288	0.179821
ENSG00000242371	IGKV1-39	0.840291	-0.844925	-0.844925	-0.0465259	-0.844925	-0.844925	0.574908	0.924797	-0.844925	-0.844925	-0.844925	-0.844925	-0.844925	-0.844925	1.03423	-0.844925	-0.844925	1.53331	1.38505	1.64741	0.416003	-0.844925	1.23084	1.44371
ENSG00000242534	IGKV2D-28	0.573945	-0.872988	-0.872988	0.0123459	-0.872988	-0.684095	0.140262	0.0537464	-0.872988	-0.872988	-0.641949	-0.872988	-0.872988	0.287436	-0.283654	-0.312379	0.862173	0.901958	3.01805	0.411975	-0.229268	-0.872988	1.88075	0.992604
ENSG00000137502	RAB30	-0.0593746	-0.650427	-0.421285	-0.710756	0.173135	-0.368683	-0.96956	0.803307	-1.20475	-0.905392	-1.20475	-1.20475	-0.188757	-0.0936327	0.236793	-0.849779	0.301288	1.33325	2.40854	-0.0521047	1.24174	-0.618595	1.62985	1.37471
ENSG00000163492	CCDC141	-0.425413	-0.442308	0.0553852	-0.114208	-0.735611	-1.29144	1.00795	0.375041	-0.94054	-0.96019	-1.00858	-1.5125	0.511684	0.508494	-1.32734	-0.416099	-0.759373	1.64792	2.29909	0.613346	0.854098	0.0802482	1.0992	0.881153
ENSG00000143297	FCRL5	0.428225	0.0175765	-0.862537	-0.389579	-1.21585	-0.813574	-0.836461	0.268056	-0.892498	-0.797721	-0.893277	-1.01942	0.480301	-0.317671	-0.903576	-0.681282	-0.481529	1.3838	0.967453	0.524969	2.27762	0.628491	1.18216	1.94634
ENSG00000162757	C1orf74	-0.465905	-0.878154	-0.511349	-0.782681	-0.933581	-0.638919	-0.606377	0.144661	-1.17948	-1.08971	-0.244195	-1.18619	0.415131	0.490345	-1.18523	0.0500469	0.60735	0.567011	1.65165	1.2542	1.76895	-0.450212	1.32539	1.87725
ENSG00000168685	IL7R	0.776434	-0.854267	-0.420684	0.440347	-0.543077	-1.59138	-0.271782	1.29361	-1.07957	0.862734	-1.35008	-1.59138	0.875912	-0.26397	-0.695104	-0.463068	-0.577326	-0.768407	1.52546	0.627556	0.581874	0.417784	1.70314	1.36525
ENSG00000166349	RAG1	0.0648179	-1.03934	-0.645496	-0.729861	-1.01389	-1.20282	0.626608	0.645353	-1.78586	0.654465	-1.25529	-1.31091	0.416078	-0.820451	0.276572	-0.034441	-0.150964	1.43182	1.47077	0.139356	1.12217	0.906512	1.82903	0.405767
ENSG00000258588	TRIM6-TRIM34	-0.409519	-0.409519	-0.409519	-0.409519	-0.409519	-0.409519	-0.409519	2.83073	-0.409519	-0.409519	-0.409519	-0.0771411	-0.409519	-0.409519	-0.409519	-0.409519	-0.409519	-0.409519	-0.409519	-0.409519	-0.409519	0.389212	1.65296	2.9851
ENSG00000285982	AC012213.5	-0.418263	-0.418263	-0.418263	-0.418263	-0.418263	-0.418263	-0.418263	1.13623	-0.418263	-0.418263	-0.418263	-0.418263	-0.418263	-0.418263	-0.418263	-0.418263	-0.418263	-0.418263	-0.418263	1.7764	-0.418263	-0.418263	2.41898	3.03365
ENSG00000167748	KLK1	1.44201	-0.906342	0.291363	0.338914	-0.170539	-0.498722	-0.906342	0.970868	-0.906342	-0.906342	-0.906342	-0.906342	0.367608	-0.386407	-0.906342	-0.906342	-0.906342	1.6673	-0.906342	-0.13223	0.332636	1.24098	1.99307	1.60658
ENSG00000171724	VAT1L	0.968981	0.411571	-0.643167	1.12221	-0.643167	-0.643167	-0.643167	1.71009	-0.643167	-0.643167	-0.643167	-0.643167	-0.643167	-0.643167	-0.643167	-0.643167	-0.643167	2.48397	-0.643167	0.572672	-0.643167	-0.643167	1.62785	1.39332
ENSG00000112290	WASF1	0.334016	-0.219097	-0.842688	0.799888	0.299828	0.305417	-1.57873	1.41009	-0.463481	-0.517281	-1.17103	-1.57223	0.607399	-0.167366	-1.01602	-1.41292	-0.237311	-0.0146307	1.33491	1.60587	-0.264622	0.0370057	2.01362	0.729371
ENSG00000196628	TCF4	0.215092	-0.662004	-0.417863	0.110113	-0.580588	-0.754678	0.235277	1.77047	-0.316566	-2.27897	-1.2053	-1.76315	0.704882	-0.0714362	-0.711402	-0.619165	0.0192123	0.637916	1.10421	0.495453	0.64174	0.491226	1.69304	1.26249
ENSG00000237541	HLA-DQA2	0.115584	-0.601418	-1.23667	0.587286	-0.532967	-0.653713	0.356103	2.06643	-0.474471	-0.755667	-1.27486	-1.90523	0.147354	-0.0304258	-0.897894	0.0201384	-0.355802	1.26928	1.01558	0.557162	-0.667424	0.128037	1.97533	1.14824
ENSG00000211632	IGKV3D-11	-0.758289	-0.758289	-0.758289	-0.758289	-0.758289	-0.758289	-0.758289	1.75692	-0.758289	-0.758289	-0.758289	-0.758289	1.83881	-0.758289	-0.758289	1.4479	0.0368994	0.611185	1.34139	-0.758289	0.982762	0.407567	0.515106	1.67752
ENSG00000188175	HEPACAM2	-0.664642	0.397493	-0.664642	0.338903	-0.664642	-0.664642	0.340052	-0.664642	-0.664642	-0.664642	-0.664642	-0.664642	0.318873	-0.664642	-0.664642	0.84609	-0.664642	-0.664642	2.03533	-0.664642	1.51283	-0.664642	2.08392	2.09614
ENSG00000213272	RPL7AP9	-0.606712	-0.606712	-0.606712	-0.606712	-0.606712	-0.606712	-0.606712	-0.606712	-0.606712	-0.606712	1.12026	-0.606712	1.52582	-0.606712	-0.606712	1.27055	-0.606712	-0.606712	2.04624	-0.606712	1.2187	-0.606712	0.871231	2.26131
ENSG00000226891	LINC01359	-1.06062	-1.06062	-0.238769	-1.06062	-0.279664	-0.835435	-0.575041	-0.503436	-0.583092	-0.348448	-0.78519	-0.770529	-0.271404	-0.114988	-0.222546	-0.392293	-0.141221	2.30386	2.0589	0.471249	1.38131	1.96632	0.287776	0.774511
ENSG00000260810	AL135818.2	-0.686466	-0.686466	-0.686466	-0.686466	-0.686466	-0.686466	-0.686466	-0.686466	-0.686466	-0.686466	-0.686466	0.443765	-0.686466	-0.686466	-0.686466	0.268904	-0.0256716	2.14373	1.62042	0.556911	0.760332	1.93762	-0.155724	2.06024
ENSG00000272455	AL391244.2	-0.699787	-0.484703	-0.620041	-0.720691	-0.654587	-0.286835	-0.409467	0.176523	-1.12456	-0.527486	-0.663937	-0.728191	-0.289581	-0.846742	-0.355281	0.884848	-0.0759759	0.492486	0.272287	-0.119001	1.87905	3.16144	0.14155	1.59869
ENSG00000111801	BTN3A3	-0.784737	-0.894772	-0.830397	-0.98703	-0.999316	-0.360357	0.41676	0.0255234	-1.17765	-1.0811	-0.580761	-0.5066	-0.168179	-0.820988	-0.772075	0.580606	0.494409	0.496999	0.513808	0.554404	1.8862	2.34862	1.01268	1.63395
ENSG00000260943	LINC02555	-0.739526	-0.739526	-0.739526	-0.739526	-0.739526	-0.739526	-0.00209881	-0.739526	-0.739526	-0.548531	-0.276991	-0.584487	-0.739526	-0.739526	-0.739526	0.104221	0.733726	0.319758	0.501746	0.711494	1.69255	2.793	0.810994	1.8794
ENSG00000230013	AL359182.2	-0.697333	-1.02515	-1.02515	-0.643608	-0.62784	-0.398776	-0.434412	-0.163347	-1.02515	-1.02515	-0.377644	-1.02515	-1.02515	-0.501264	0.331471	-0.082908	0.399398	0.942087	0.748445	1.26401	1.44294	2.0214	0.81061	2.11766
ENSG00000168016	TRANK1	-0.595839	-0.798298	-0.964529	-0.945929	-0.829401	-0.935763	-0.866299	0.0960821	-0.692324	-0.814254	-0.918656	-0.795091	-0.446825	-0.216601	-0.290831	0.082478	0.746048	0.775072	0.577045	0.766263	1.51039	2.00032	1.44905	2.10788
ENSG00000154451	GBP5	-0.878522	-0.952913	-0.922158	-0.700936	-0.662785	-0.370171	-0.463859	-0.244876	-0.681112	-0.869334	-0.663347	-0.951832	-0.672267	-0.248122	-0.457164	1.00693	0.288363	0.509869	0.386433	0.445589	1.39444	2.5644	0.991634	2.15175
ENSG00000162645	GBP2	-0.824617	-1.00786	-0.969308	-0.870794	-0.933603	-0.527246	-0.724484	-0.0485712	-0.68767	-1.46684	-0.830731	-0.70291	-0.286054	-0.0868358	-0.127907	1.01417	0.691215	0.550484	0.477873	0.712634	1.62218	2.10798	1.20008	1.71881
ENSG00000225342	AC079630.1	-0.339242	-0.586686	-0.847322	-0.756883	-0.835102	-0.881793	-1.02819	-0.725508	-0.209372	-0.60183	-0.907048	-0.74826	-0.559091	-0.513074	-0.429295	0.397445	0.283092	1.10481	1.04634	1.37888	1.05295	2.55534	0.288022	1.8618
ENSG00000233030	AC243772.2	-0.546739	-0.970926	-0.544823	-0.684804	-0.152753	-0.272508	-0.970926	-0.501456	-0.970926	-0.970926	-0.970926	-0.670833	-0.970926	-0.551859	-0.476474	1.08043	0.863986	0.575919	0.947252	0.311957	1.10082	2.3887	1.0246	1.93413
ENSG00000198156	NPIPB6	-0.262742	0.334087	-0.79168	-0.288816	-0.79168	-0.12878	-0.79168	-0.79168	-0.79168	-0.79168	-0.79168	-0.79168	-0.1884	-0.79168	-0.79168	1.16143	1.0532	1.67049	-0.79168	-0.79168	1.44531	2.00386	1.06451	1.63602
ENSG00000136943	CTSV	-1.1536	-1.1536	-1.1536	-1.1536	-0.591649	-0.495411	-1.1536	-0.00915849	-0.686573	0.727906	-0.616007	0.366482	0.714305	-1.1536	0.909706	0.440317	0.428245	1.42913	-0.144863	-0.811478	2.13316	1.60926	0.463284	1.05496
ENSG00000279296	PRAL	-1.31148	-0.515333	-0.267825	-0.926413	-0.0438256	-0.404607	0.094535	-0.51139	-1.31148	-1.31148	-0.135002	-0.455504	-0.176758	-0.019688	0.683782	0.783458	-0.225996	-1.31148	0.144757	0.19231	1.88097	2.33426	1.19014	1.62405
ENSG00000239920	AC104389.4	-0.715686	-1.24223	-1.24223	-0.307643	-0.720937	-0.310326	0.855112	-0.696372	-0.669772	-1.24223	-0.775782	-1.24223	0.0943236	-0.554634	-0.461232	0.351766	0.71807	0.232404	0.798487	0.518949	1.95468	1.23278	1.75403	1.67071
ENSG00000152778	IFIT5	-0.553639	-1.08428	-0.822246	-0.21414	-0.163082	-0.225357	-0.893189	-0.333598	-1.45276	-1.45276	-0.89207	-1.27968	0.268105	-0.241985	0.473526	0.831624	0.0803009	0.918939	0.48127	0.0182645	2.01009	1.81786	1.43208	1.2767
ENSG00000119917	IFIT3	-1.17148	-1.40138	-1.30708	-0.996725	-0.828778	-0.782568	-0.660753	-0.49799	-0.938317	-0.679544	-0.549396	-0.428948	0.349344	0.334447	0.54115	1.01344	0.32161	0.407077	0.268279	0.410096	1.71997	1.97997	1.37717	1.52041
ENSG00000134321	RSAD2	-0.963604	-1.05231	-1.1006	-0.809719	-0.668301	-0.845777	-0.829218	-0.83259	-1.03457	-0.431924	-0.458832	-0.821069	0.431727	0.548035	0.593374	0.998334	-0.0721899	0.213814	0.015423	0.0971764	1.86648	2.05423	1.52319	1.57892
ENSG00000129354	AP1M2	-0.705515	-0.705515	-0.705515	-0.705515	-0.705515	-0.705515	-0.705515	0.306952	-0.705515	-0.705515	0.867104	0.0393687	-0.705515	-0.705515	-0.705515	-0.705515	-0.705515	0.417305	1.38477	0.392935	1.90372	2.68011	1.36322	0.521718
ENSG00000205537	AC121338.1	-0.607912	-0.837815	-0.837815	-0.528852	-0.837815	-0.837815	-0.837815	-0.500911	-0.837815	-0.464278	-0.837815	-0.098021	-0.837815	0.985942	-0.281585	-0.524349	-0.227121	0.71708	0.882002	0.510466	2.51965	1.95389	0.757778	1.60873
ENSG00000119714	GPR68	-0.206388	-0.779109	-0.779109	-0.779109	-0.779109	-0.779109	-0.779109	-0.779109	-0.114085	-0.0762984	0.263288	0.419574	-0.779109	1.72656	-0.779109	-0.267367	-0.779109	-0.426196	-0.266336	-0.433891	1.79676	2.20803	1.51419	1.65325
ENSG00000138166	DUSP5	0.791264	0.207987	-0.623347	0.958063	-0.338893	-0.510613	-1.00191	0.0302749	-1.3536	-1.3536	-0.866035	-0.990226	-0.909405	-0.845022	0.191442	0.0368314	0.00477768	-0.262898	0.707402	1.7208	0.124292	2.20543	0.0131067	2.06387
ENSG00000120162	MOB3B	0.43787	-0.565657	0.750051	1.40284	0.150404	-1.1084	-0.605417	-0.170455	-0.125402	-1.1084	-1.1084	-1.1084	-0.077923	-1.1084	-1.1084	-1.1084	0.0149102	-0.468341	1.08616	1.59305	0.727919	2.38811	0.572411	0.648255
ENSG00000057657	PRDM1	0.642692	-0.0913753	-0.00134426	0.110986	-0.136994	-0.19952	-0.24744	-0.0248674	-1.64811	-1.04717	-0.847792	-0.738717	-0.620085	-0.965605	-1.33071	-0.114826	0.728069	0.711459	0.774568	0.0856452	0.192585	3.16661	0.00205809	1.59989
ENSG00000131724	IL13RA1	0.581758	-0.581928	-0.354246	-0.0783231	-0.135873	-0.181151	-0.128012	0.186362	-0.834742	-1.7082	-1.34836	-0.407723	-0.738646	-1.42181	-1.64866	0.0263856	0.966861	1.34679	1.96275	0.890716	1.0263	1.45869	0.558733	0.562325
ENSG00000203666	EFCAB2	0.391724	-0.28203	-0.0237729	-0.105844	-0.0691419	0.146299	0.204859	0.226961	-1.28734	-1.85662	-0.879975	-0.829137	-1.32184	-1.01274	-1.42107	-0.388293	0.506409	1.17513	1.11848	1.06271	0.860396	2.02936	0.282222	1.47324
ENSG00000113719	ERGIC1	0.533876	0.158355	0.410491	0.0194545	-0.125354	0.139945	0.22826	0.621505	-1.57931	-2.14806	-1.41965	-0.788117	-0.325397	-1.18845	-0.448724	-1.45229	0.823575	0.862773	-0.177219	1.22601	0.996781	1.42655	0.933929	1.27107
ENSG00000169180	XPO6	0.003493	0.216474	-0.152885	0.352217	0.00254525	-0.203102	-1.18263	-0.773181	-1.11552	-1.0183	-1.0439	-0.979903	-0.869351	-0.430958	-1.5103	-0.866782	0.650638	1.19619	1.09268	1.56125	1.17141	0.714076	1.49175	1.69407
ENSG00000074660	SCARF1	0.49542	-0.154581	0.982759	0.464616	0.034121	0.671547	-0.526183	-0.777526	-1.72097	-1.17804	-1.06044	-1.02549	-0.792179	-0.907138	-1.72097	-0.613812	0.880152	0.787517	0.802691	1.50868	0.42422	1.68713	0.714263	1.0242
ENSG00000116652	DLEU2L	-1.51453	-0.865443	-0.681764	-0.490824	-0.778022	-0.413336	0.13424	0.216375	-0.974229	-0.943387	-0.975531	-0.342146	-1.1133	-0.600004	1.0864	0.958128	1.18899	-0.614097	0.545167	1.65303	1.31389	2.16141	0.389866	0.659106
ENSG00000101846	STS	-0.481833	-0.744128	-0.875787	-0.618695	-0.706208	-0.754877	0.197133	0.125312	-1.24554	-1.41052	-0.978847	-0.361943	-1.3357	0.386841	-0.150239	-0.301327	1.35756	0.938634	1.50036	1.10136	1.58244	1.87175	-0.122111	1.02637
ENSG00000285865	AC010285.3	-0.978618	-0.978618	-0.978618	-0.695304	-0.978618	-0.585151	-0.323052	-0.149701	-0.978618	-0.978618	0.440275	-0.472377	-0.360734	-0.477184	0.161258	-0.172712	-0.129594	-0.146615	1.52273	2.41907	1.10617	0.79942	0.728941	2.20627
ENSG00000259818	AL606760.3	-0.90443	-0.63315	-0.90443	-0.90443	-0.90443	-0.90443	-0.90443	-0.90443	-0.513903	0.180149	0.533576	0.49886	-0.325729	-0.435357	-0.596409	-0.90443	0.848654	-0.90443	0.907902	1.93118	1.54293	1.77069	1.29328	1.13721
ENSG00000135407	AVIL	-1.45507	-0.902296	-1.4098	-0.343921	-1.42069	-0.177861	-0.938615	-0.121971	-1.13579	-0.562649	0.145287	-0.664841	-0.0819125	0.266045	-0.406339	1.08684	0.0313547	0.47112	0.566912	0.798341	1.10122	2.03322	1.31222	1.80919
ENSG00000185745	IFIT1	-1.2295	-1.36905	-1.36449	-1.10125	-0.723033	-0.773399	-1.04169	-0.818773	-0.230613	-0.776104	-0.653226	-0.610129	0.52185	0.39643	0.700116	0.816122	0.495551	0.572635	0.535626	0.567865	1.76241	1.69103	1.39211	1.2395
ENSG00000119922	IFIT2	-1.22033	-1.41184	-1.50214	-1.12793	-0.982187	-0.775889	-0.958256	-0.825789	-0.269932	-0.352676	-0.545483	-0.522467	0.287981	0.19083	0.399394	0.790176	0.671163	0.76767	0.731519	0.657552	1.61697	1.75199	1.28351	1.34617
ENSG00000272666	U62317.1	-0.817692	-0.960173	-1.0602	-0.931616	-1.03398	-0.798885	-0.957518	-0.985045	-0.644091	-0.52545	-0.60676	-0.470088	-0.23826	-0.202138	-0.0410421	0.772217	0.695882	0.471876	0.67131	0.84176	1.86979	2.07855	1.29129	1.58027
ENSG00000107201	DDX58	-1.07856	-1.18665	-1.40387	-1.40843	-1.04961	-1.16532	-1.0155	-1.12255	-0.302378	-0.254376	0.0641739	-0.190277	0.0855234	0.151449	0.317159	0.766505	0.759265	0.760582	0.717272	0.863858	1.57838	1.77968	1.09283	1.24083
ENSG00000234290	AC116366.1	-1.06654	-1.26863	-1.37912	-1.1034	-1.22004	-1.0553	-1.15252	-1.1738	0.114149	0.0621515	-0.278108	-0.269949	0.201874	-0.0651764	0.261547	0.824785	0.16532	0.790482	1.00622	0.827639	1.55149	1.65642	1.11161	1.45889
ENSG00000229191	AL358473.1	-0.945531	-1.13556	-1.13556	-1.13556	-1.13556	-1.13556	-0.651494	-1.13556	-0.367812	-0.169516	-0.0116545	0.367114	-0.453704	-0.706274	0.543765	0.205733	0.0818264	1.07941	1.44959	1.01926	0.991053	2.08963	0.748795	1.54319
ENSG00000119535	CSF3R	-1.4974	-0.868169	-0.858863	-1.0783	-1.13609	-1.00945	-0.82279	-0.810886	-0.909915	-0.962771	-0.110563	0.242719	-0.0144748	0.157646	-0.0449231	-0.000185851	1.00194	0.892602	0.738006	1.27075	1.75748	1.16622	1.45324	1.44417
ENSG00000203814	HIST2H2BF	-0.638681	-0.946122	-0.990931	-0.832711	-0.811348	-1.03654	-1.37119	-0.806594	-0.0771128	-0.994345	-0.639369	-0.085018	-0.679788	-0.0699874	-0.55165	0.381954	1.26271	1.05373	1.06284	1.10142	1.03577	1.38929	1.37786	1.8658
ENSG00000285106	AC016831.7	-1.04334	-1.04334	-1.04334	-0.528651	-1.04334	-0.650436	-0.857652	-1.04334	-0.819782	-0.80699	-0.182994	0.380451	-0.472228	-0.291897	-0.738341	0.541475	0.731815	1.19024	1.24315	1.66929	1.42912	0.637287	0.672618	2.07025
ENSG00000007350	TKTL1	-0.889579	-0.889579	0.0282161	0.327297	-0.179319	-0.889579	-0.889579	-0.889579	-0.889579	-0.889579	-0.889579	-0.277755	1.07268	-0.505408	-0.889579	-0.889579	0.443669	1.18381	1.37467	0.947544	0.997586	1.03001	2.64294	-0.190148
ENSG00000237693	IRGM	-0.822259	-0.822259	-0.271451	-0.822259	0.581733	-0.241281	-0.230683	-0.822259	-0.822259	-0.822259	-0.822259	-0.822259	0.661006	-0.822259	-0.822259	-0.822259	2.26193	1.27355	0.618024	1.03306	0.321931	2.42574	0.652202	-0.0409181
ENSG00000281162	LINC01127	0.0813671	-1.12794	-0.537282	-0.21585	-0.571907	-0.264914	-0.53606	0.0548705	-1.26642	0.0535444	-0.585439	-0.815928	-0.716993	-0.852976	-1.10919	-1.26642	1.03914	0.538217	0.928811	0.998672	1.44783	0.794372	2.36908	1.56142
ENSG00000174697	LEP	-0.742234	-0.40707	-0.742234	-0.742234	0.530257	-0.742234	-0.742234	-0.742234	-0.742234	-0.742234	-0.742234	-0.742234	-0.742234	-0.162699	-0.742234	-0.742234	1.00751	1.07245	0.426003	0.569812	1.19418	1.8752	2.62993	0.913478
ENSG00000104974	LILRA1	0.411896	-0.29292	-0.733267	-0.340857	-0.0643678	-1.36853	-0.842074	-1.49159	-0.417463	-0.779426	-0.763465	-1.03914	0.119538	-0.174688	-0.303834	-1.41733	1.55841	1.01539	0.796665	1.60841	0.922086	0.538562	1.21917	1.83884
ENSG00000282988	AL031777.3	-0.106251	-0.387216	-0.363216	0.12734	-0.80906	-0.419719	-0.502429	-1.4145	-0.850894	-1.25937	-1.13446	-0.708421	-0.697648	-0.20253	-0.170034	-0.883441	0.594808	0.854799	0.877189	1.09734	1.21575	1.0782	1.70408	2.35969
ENSG00000116729	WLS	0.116007	-0.429886	-0.476449	-0.215656	-0.355376	-1.04902	-0.669465	-0.513776	-1.0329	-1.52855	-1.50491	-0.813034	-0.0218519	-0.842914	-0.012826	-0.671412	1.17554	1.13643	0.853426	1.22993	1.30932	1.03354	1.71092	1.57292
ENSG00000266405	CBX3P2	-0.0571809	-0.387737	-0.692151	-0.367757	-0.123609	-0.416904	-0.791998	-0.301828	-1.10891	-0.413878	-1.10891	-1.10891	0.568102	-1.10891	-1.10891	-1.10891	1.20226	0.698848	1.22748	0.768952	2.18942	1.58727	0.683267	1.28092
ENSG00000023902	PLEKHO1	0.124203	-0.557017	-1.06774	-0.10752	-0.815263	-0.874661	-0.330808	-0.888242	-0.471162	-0.778508	-0.284823	-0.860312	-0.786108	-1.12282	-0.971958	-0.751591	1.23069	1.18956	1.07973	1.29192	1.47863	1.39307	1.19936	1.68136
ENSG00000203999	LINC01270	-0.720624	-0.427005	-0.720624	-0.720624	-0.720624	-0.720624	-0.563288	-0.720624	-0.720624	-0.720624	-0.720624	-0.558062	-0.720624	-0.720624	-0.571219	-0.552567	1.76342	0.897325	0.53967	1.39894	1.92803	1.51093	0.831388	1.7293
ENSG00000109762	SNX25	0.623778	-0.357797	-1.05868	-0.0413435	-0.220193	-1.05868	0.385837	-0.378006	-1.05868	-1.05868	-1.05868	-1.05868	1.48689	-1.05868	-0.408666	-1.05868	0.362185	0.56191	0.607775	0.63464	-0.0309408	2.20535	1.74059	1.29745
ENSG00000217275	AL031777.1	-0.212548	-0.395972	-0.963719	0.19793	-0.963719	-0.076638	0.72428	-0.327357	-0.963719	-0.963719	-0.963719	-0.963719	-0.963719	-0.963719	-0.591148	-0.963719	1.29648	0.940339	0.862464	0.775171	0.468761	1.37953	2.44217	1.19001
ENSG00000071575	TRIB2	0.787412	0.358718	-1.2149	0.281482	-0.959405	0.156027	-0.0574873	-0.199055	-0.818787	-1.2149	-1.02815	-1.2149	-0.679799	-0.878008	-0.811772	-0.86331	0.0867757	1.6077	0.581306	0.462764	0.590572	2.22002	1.52304	1.28466
ENSG00000116774	OLFML3	0.908116	-0.55811	-0.55811	-0.55811	1.04852	-0.55811	2.48229	-0.55811	-0.55811	-0.55811	-0.55811	-0.55811	-0.55811	2.36859	-0.55811	-0.55811	-0.55811	-0.55811	0.718988	0.095172	-0.55811	1.86619	-0.55811	-0.55811
ENSG00000223842	AL360093.1	-0.791256	-0.791256	-0.791256	-0.791256	-0.0290658	-0.791256	0.301633	-0.0270821	-0.791256	-0.791256	-0.0544839	-0.791256	-0.791256	0.797164	-0.322996	-0.791256	1.90886	0.450415	2.39178	-0.289515	-0.791256	2.1265	0.887401	0.563201
ENSG00000135903	PAX3	-0.524223	-0.524223	-0.524223	-0.524223	-0.524223	-0.524223	-0.524223	-0.524223	-0.524223	-0.524223	0.204679	-0.524223	1.33871	2.35967	-0.524223	-0.524223	-0.524223	-0.524223	2.94577	-0.524223	-0.524223	1.43018	0.355052	0.277733
ENSG00000273217	AC008695.1	-0.620839	-0.620839	-0.620839	-0.620839	-0.172846	-0.620839	-0.620839	1.99257	-0.620839	-0.620839	1.05255	1.43581	-0.620839	-0.620839	-0.620839	0.815667	-0.620839	-0.620839	-0.620839	2.25286	-0.620839	1.85024	0.70658	-0.620839
ENSG00000251364	AC107884.1	-0.589406	-0.738369	-0.760228	-0.979322	-0.755838	-0.979322	-0.812808	-0.476506	-0.579666	0.852095	-0.696798	1.34866	0.457579	-0.370564	-0.705819	0.608452	-0.733909	-0.145674	-0.204287	1.20987	-0.405522	1.77527	1.0013	2.68081
ENSG00000279021	AC092139.2	-0.949952	-0.949952	-0.949952	-0.949952	-0.949952	-0.645353	-0.332382	0.0435633	-0.949952	-0.034289	1.04612	1.14031	-0.172296	0.478272	-0.949952	-0.113118	-0.949952	-0.949952	1.57048	1.47615	0.0779317	1.17918	0.516992	2.318
ENSG00000211829	TRDC	-0.264991	-0.385361	-1.10938	0.13235	-0.475704	-0.377585	0.60894	2.33884	-1.10938	-1.10938	-1.10938	-1.10938	0.801076	-0.133426	-0.633422	0.113368	0.746148	1.49541	-1.10938	0.865851	0.657228	0.752157	-1.10938	1.52477
ENSG00000243290	IGKV1-12	-0.770194	-0.770194	-0.770194	-0.770194	-0.770194	-0.770194	0.264188	1.46735	-0.770194	-0.770194	0.325209	-0.770194	0.731615	-0.770194	1.00748	-0.770194	-0.770194	1.90535	-0.770194	1.89721	0.690387	1.25037	-0.770194	1.24356
ENSG00000123560	PLP1	-0.606907	-0.606907	-0.606907	-0.606907	0.494447	-0.606907	-0.606907	1.41478	-0.606907	-0.606907	-0.606907	-0.606907	1.47845	-0.0915174	-0.128661	-0.606907	-0.606907	2.73996	-0.606907	2.07418	-0.606907	0.0228684	-0.606907	1.09911
ENSG00000163519	TRAT1	0.844865	-0.585024	-0.585024	0.702809	-0.585024	-0.585024	-0.585024	1.71515	-0.585024	-0.585024	-0.585024	-0.585024	0.713358	-0.585024	-0.585024	-0.585024	-0.585024	-0.585024	1.7134	2.64346	-0.585024	1.61237	-0.585024	-0.585024
ENSG00000219163	HMGB1P20	-0.80348	-0.997977	-0.24715	-0.237348	-0.453416	-0.255502	0.0620354	0.150535	-0.982903	-0.738659	-0.382469	-0.687844	1.36114	-0.949137	-0.887579	-0.173732	0.435213	0.914061	1.88088	3.21014	0.157141	-0.0972013	0.24953	-0.526276
ENSG00000285793	AC125232.2	-0.863394	-0.0862175	-0.566162	-0.000317213	-0.896288	-0.512645	-0.288514	0.451066	-1.38016	-0.490345	-1.48005	-1.22414	0.0107421	-0.684135	-0.136268	0.275352	-0.293098	1.38285	2.01035	2.47605	0.0154794	0.582623	1.18505	0.512179
ENSG00000229186	ADAM1A	0.965208	-0.029375	-0.638468	0.374285	-0.638468	1.19317	-0.638468	-0.638468	-0.638468	-0.638468	-0.638468	-0.638468	1.1872	-0.638468	-0.638468	-0.638468	2.32974	-0.638468	1.00483	-0.638468	-0.00583444	2.55779	-0.638468	-0.638468
ENSG00000272374	Z97832.2	-0.900362	0.234762	-0.900362	0.0780267	0.4541	0.323229	-0.900362	-0.404308	-0.900362	-0.900362	-0.900362	-0.535655	1.95231	-0.53914	-0.565173	0.495185	2.81889	-0.00440888	-0.101315	-0.140376	2.04259	-0.45897	-0.482514	0.234935
ENSG00000236383	CCDC200	-1.5045	0.497335	-0.101984	0.35678	-0.63073	0.752664	0.721872	0.0723789	-1.5045	-1.5045	-1.5045	-0.0375855	2.31545	-0.774604	-0.675456	-0.742706	0.81489	-0.393672	1.58397	0.147964	1.00676	-0.0997025	0.623601	0.580797
ENSG00000137869	CYP19A1	-0.729594	-0.729594	-0.729594	0.861434	-0.729594	0.119376	-0.729594	-0.729594	0.447337	-0.729594	-0.729594	-0.729594	0.776562	2.80499	0.58064	1.24621	0.707407	-0.729594	1.62172	1.04865	-0.729594	-0.729594	-0.729594	-0.729594
ENSG00000140993	TIGD7	-0.776259	-0.72605	-0.617487	0.242871	0.46503	0.138567	-1.82468	-0.661193	-2.1042	-1.60165	-1.28622	-0.288888	0.578479	0.16075	1.55626	0.847594	0.903419	0.524918	0.858263	0.885269	0.919411	0.803804	-0.0425486	1.04454
ENSG00000255389	Z97989.1	-0.662605	-0.000250625	0.0054747	-0.382375	0.304197	-0.327181	1.03973	0.844346	-1.75733	-2.67808	-0.868964	-0.776621	-0.0480154	1.59418	0.619924	-0.181502	1.4308	0.529439	1.13828	0.903041	0.356822	-0.0423759	-1.12551	0.0845857
ENSG00000277125	AC211476.4	-0.530272	0.896171	1.75262	-0.530272	-0.530272	-0.530272	-0.530272	1.72816	-0.530272	-0.530272	-0.530272	-0.530272	-0.530272	-0.530272	-0.530272	-0.530272	-0.530272	2.89032	0.884357	-0.530272	-0.530272	-0.530272	-0.530272	1.39328
ENSG00000262155	LINC02175	0.0911362	0.661778	0.262545	-0.207942	0.820077	-0.282109	-0.824034	1.5571	-0.824034	-0.824034	-0.824034	-0.824034	-0.824034	-0.824034	1.87403	-0.824034	-0.11953	2.3006	1.48207	-0.22847	-0.824034	0.853084	-0.824034	-0.824034
ENSG00000250802	ZBED3-AS1	0.344579	0.65843	-0.0345864	0.568519	0.89957	0.401986	0.589599	1.41778	-1.51835	-1.51835	-0.8239	-1.19031	-0.464851	-1.51835	-0.723886	0.872917	-0.132162	2.41263	1.13489	-0.729937	0.0612741	0.177717	-0.130579	-0.75464
ENSG00000152377	SPOCK1	0.309427	-0.307828	-0.497514	-0.497514	0.0283276	0.347325	-0.497514	2.41551	-0.497514	-0.497514	-0.497514	-0.497514	-0.497514	-0.497514	-0.497514	-0.497514	-0.497514	3.29427	0.558162	-0.497514	-0.497514	-0.497514	1.31503	-0.497514
ENSG00000172995	ARPP21	0.433902	-0.581019	-1.3597	0.282752	-0.561405	-1.00763	-1.34554	0.0208287	0.671102	-0.043934	-1.55066	-1.55066	0.219337	0.657065	-0.470668	-0.609748	0.940159	0.717367	2.44844	1.53531	-0.421104	0.451765	0.953028	0.171004
ENSG00000265845	AC024267.4	-0.795969	-0.795969	-0.795969	-0.547641	-0.795969	-0.795969	-0.795969	-0.192834	0.176416	-0.795969	-0.795969	-0.451586	-0.498053	0.187208	-0.795969	-0.439965	2.0963	1.90778	1.25256	2.43881	-0.0348174	0.12722	0.690392	0.451932
ENSG00000234028	EIF2AK3-DT	-0.882649	-0.955096	-0.674509	-0.312775	-0.659254	-0.263873	-1.03141	0.077055	0.151472	-1.45365	-0.505443	-0.93837	-0.127139	0.436499	-0.888327	-0.27345	0.965005	1.72588	1.51695	2.58681	-0.410673	0.179953	0.531585	1.20541
ENSG00000255553	AP003733.3	-0.480928	-0.480928	-0.480928	-0.480928	-0.480928	-0.480928	-0.480928	-0.480928	0.997482	-0.480928	-0.480928	-0.480928	-0.480928	-0.480928	-0.480928	-0.480928	0.569507	3.04567	2.67373	0.962293	-0.480928	-0.480928	-0.480928	0.408017
ENSG00000140836	ZFHX3	0.381791	0.113047	0.303464	-0.0561041	-0.216148	-0.117461	0.137659	0.152621	-0.281554	-0.5385	-1.09639	-1.07082	-0.156538	-0.87255	-0.971136	-1.29219	1.143	1.9046	1.92116	2.29906	-0.313829	-1.57994	0.093409	0.113337
ENSG00000275302	CCL4	0.718625	-0.131884	-0.443302	-0.337291	-0.755141	-1.18847	0.310079	-0.243944	1.04575	-0.325723	-0.647353	0.102578	-0.632547	-0.679683	-0.98241	-1.26696	1.07029	1.73395	2.33837	1.91037	-0.564034	-1.09631	-0.253939	0.318975
ENSG00000276070	CCL4L2	0.539543	-0.355356	-0.290975	-0.691006	-0.60499	-1.12133	-0.0832542	-0.403086	0.624193	-0.370539	-0.693684	0.022971	-0.808194	-0.495623	-1.16618	-1.13729	1.14495	1.9626	2.36763	1.93298	-0.0967898	-0.942687	0.478218	0.187896
ENSG00000268355	AC243960.3	0.211358	-0.867167	-0.79513	-0.591801	-0.669919	-1.11904	0.220916	-0.339259	0.149102	0.00288526	-0.505392	-1.25799	-0.0966818	-0.0874778	-0.324825	-0.448364	0.320582	2.06027	2.48938	2.39286	0.374286	-0.830306	-0.019938	-0.26836
ENSG00000143067	ZNF697	-0.27281	-0.706482	-0.511154	-0.190377	-0.0212891	-0.295283	-0.287804	-0.326212	0.00265978	0.374316	-0.706482	-0.489707	-0.706482	-0.706482	-0.706482	-0.706482	1.73755	1.08584	3.1947	1.92256	-0.133029	-0.706482	-0.458121	-0.386467
ENSG00000269959	SPACA6P-AS	-0.523938	-0.523938	-0.523938	-0.523938	-0.523938	-0.523938	-0.523938	-0.225145	1.27207	-0.523938	-0.523938	-0.523938	-0.523938	-0.523938	-0.523938	-0.523938	1.46439	1.31794	2.32216	2.71831	-0.523938	-0.523938	-0.523938	0.0372144
ENSG00000142178	SIK1	0.172173	0.36549	-0.884375	0.643437	0.35487	-0.427115	-0.314556	0.0747988	-0.884375	-0.465008	-0.884375	-0.543957	-0.46824	-0.884375	-0.884375	-0.884375	0.29564	1.40836	2.73988	2.21874	0.500165	-0.884375	-0.884375	0.520312
ENSG00000183023	SLC8A1	1.079	-0.329483	-0.162335	-0.201577	0.070992	-0.816692	0.25239	0.933199	-0.892794	-0.893709	-0.596907	-1.14156	-0.443867	-1.5369	-1.25955	-1.23706	1.57904	1.67211	1.18543	1.69048	1.06914	-0.536126	0.314113	0.202668
ENSG00000170448	NFXL1	-0.0850092	0.107075	-0.460082	-0.0163969	-0.0207204	-0.276947	0.155223	-0.133404	-0.313656	-0.984957	-0.835767	-0.890767	-0.613587	-1.32862	-1.6109	-0.0678404	2.16512	1.73298	1.47294	2.24882	-0.177123	-0.352056	-0.199742	0.485426
ENSG00000135912	TTLL4	-0.0420167	-0.372182	-0.108304	-0.196908	-0.703807	-0.150518	0.981294	1.0816	-1.23535	-0.826517	-0.527575	-0.835411	-1.07414	-0.84765	-1.07211	-0.746059	1.57915	1.41819	2.10412	1.81863	0.157669	-0.771221	-0.298736	0.66785
ENSG00000162894	FCMR	1.44613	-0.187994	-0.230441	1.07738	-0.655656	-0.629834	-1.04803	-0.601386	-0.642889	-1.14794	-0.22023	-1.42642	0.0160333	-0.62656	-1.42642	-0.397543	1.76493	2.02332	1.50035	0.371953	0.000665765	-0.383436	1.03909	0.38492
ENSG00000099985	OSM	0.83804	-0.322304	-0.637452	0.572418	-1.193	-0.918403	-1.25304	-0.823891	-0.369613	-0.845737	-0.463943	-0.823037	-0.337443	-0.710627	-0.690362	-1.23489	0.921928	1.4059	1.76285	1.83517	0.862397	0.32344	1.38289	0.718695
ENSG00000185650	ZFP36L1	0.706132	-0.102352	-0.328981	0.0626902	-0.707986	-0.787817	-0.896144	-0.91113	-0.158244	-0.751768	-0.974038	-0.745217	-0.770616	-0.976492	-1.01837	-1.28301	1.6526	1.66261	1.75313	1.46285	1.10174	0.532467	0.723697	0.754259
ENSG00000178726	THBD	0.697939	0.316227	-0.377348	0.37016	0.361685	0.514612	-1.06933	-0.641192	0.420661	-0.733343	-1.06933	-1.06933	-1.06933	-1.06933	-0.818669	-1.06933	0.405196	2.31984	2.24075	1.10045	-0.279842	-0.202015	1.04019	-0.319308
ENSG00000275993	SIK1B	0.436276	-0.059049	0.194317	0.49854	-0.134769	0.337433	-0.74655	0.203489	-0.671996	-1.11211	-0.753497	-1.11211	-0.6504	-1.11211	-0.764978	-1.11211	-0.181929	2.09383	1.97341	2.44525	-0.0187879	-0.322197	0.64349	-0.0734427
ENSG00000227028	SLC8A1-AS1	-0.317139	-0.294785	-0.529594	-0.101886	-0.423666	-1.0873	-0.165657	0.567777	0.2448	-1.4237	-0.754485	-1.0698	-0.376607	-0.205649	-1.09841	-0.846723	0.613719	2.28453	1.94788	1.7451	0.275719	-0.627285	1.39042	0.252741
ENSG00000152932	RAB3C	-0.370019	0.59796	-0.795505	0.386355	0.0925969	-0.795505	-0.0303179	0.640067	-0.795505	-0.795505	-0.795505	-0.795505	-0.795505	-0.795505	-0.795505	-0.795505	1.27522	1.83382	0.833755	2.35421	-0.21849	-0.795505	1.85735	-0.501954
ENSG00000106034	CPED1	1.21256	-0.649705	-0.175097	0.766555	0.0787914	-1.37119	1.36713	0.390136	-0.747591	-1.76404	-0.418569	-1.76404	0.0571132	-0.898798	-1.76404	1.3034	1.22068	0.166962	0.883976	1.13756	-0.0897113	0.345961	0.23862	0.473322
ENSG00000102174	PHEX	0.739356	-0.69404	-0.69404	1.89476	-0.69404	-0.69404	0.772982	-0.00276109	-0.69404	-0.69404	-0.69404	-0.69404	-0.69404	-0.69404	-0.69404	0.0483825	2.66948	1.35956	-0.69404	0.798619	-0.69404	-0.69404	1.37994	0.056252
ENSG00000081913	PHLPP1	-0.216871	-0.308025	-0.79038	0.535729	-1.17245	-0.425289	-0.260001	0.654128	-1.22008	-0.975397	-1.8589	-0.429895	-0.482671	0.198864	0.836819	0.00382377	2.26436	0.901663	1.77298	1.1775	0.460668	-1.37133	0.228179	0.476592
ENSG00000131016	AKAP12	0.469735	-1.20996	-0.699915	0.30323	-0.504253	-1.07536	0.474504	0.783651	-1.16463	-0.847918	-0.569371	-0.229819	0.047489	0.326942	-1.33162	-1.42862	2.35262	1.19827	1.51797	0.688285	0.311165	-0.909185	1.14563	0.351166
ENSG00000152785	BMP3	0.492778	-0.696843	-1.17947	1.04045	-0.836023	-0.161949	0.281941	-0.455936	-1.40993	-1.40993	-1.16709	-1.04852	0.395423	-0.142288	-0.322437	-0.820696	0.956488	1.66559	1.25691	1.44572	0.743001	-0.875035	1.43283	0.815017
ENSG00000187010	RHD	-0.858409	-0.276211	-0.700913	-0.161818	-0.960579	-1.01859	2.31353	0.352935	-0.202861	-0.871175	-0.858934	-0.650418	-0.140723	-1.06721	-1.03509	-1.24657	1.35726	0.683957	1.54409	1.201	0.224184	0.351267	1.26961	0.751679
ENSG00000254692	AL136295.1	-1.04571	-1.04571	-1.04571	0.218149	-1.04571	-1.04571	1.65309	0.815185	-1.04571	-1.04571	-0.48181	-1.04571	-1.04571	-1.04571	0.772863	-0.236793	0.998797	0.873632	0.648753	1.355	1.03745	0.866065	1.05497	0.881745
ENSG00000116525	TRIM62	0.273154	-0.0410031	-0.223083	0.458219	-0.306424	-1.6386	0.475658	-0.798695	-0.955113	-1.6386	-0.486588	-1.05171	-1.6386	-0.582985	0.308338	-0.38618	1.19068	1.59994	0.807977	0.786869	-0.0514704	0.734839	1.67134	1.49204
ENSG00000231259	AC125232.1	-0.0220629	-0.099589	-0.656473	-0.672948	-0.668127	-1.47023	0.499318	-0.174249	-1.47023	-1.47023	0.189469	-1.47023	0.138039	0.37791	0.322571	-1.47023	1.1628	1.82271	0.654197	1.71078	0.718991	1.12043	0.602622	0.324741
ENSG00000230454	U73166.1	0.346838	-0.63653	-0.841203	-0.778078	-0.647725	-0.604053	0.0883203	0.077247	-1.22674	-1.18616	-1.11929	-0.883414	-0.280058	-0.73309	-0.177543	-0.847954	1.35474	1.34686	1.8836	1.96001	0.0940523	0.479556	1.33585	0.994762
ENSG00000198121	LPAR1	0.146652	-0.257496	-0.662531	-0.38622	-1.03758	-1.1514	-0.364063	-0.0217065	-0.395514	-1.1514	-0.830401	-0.57051	-1.1514	-0.85174	0.0892924	-1.1514	1.95892	1.70721	1.27696	1.43033	1.47685	0.497683	0.887126	0.512354
ENSG00000174123	TLR10	0.513218	-0.94764	-0.980493	-0.458787	-0.818471	-1.54384	-0.000335219	0.38235	-0.552405	-1.67266	-0.295934	-1.20586	-0.29872	-0.85014	0.246686	-0.726136	1.29081	1.31036	1.42008	1.59345	1.05511	0.931179	1.12818	0.480013
ENSG00000251034	AC037459.2	-0.461401	-0.416162	0.538644	0.609539	0.697944	-0.852454	-0.208498	-0.848897	1.84468	-0.361304	-1.13438	1.01578	0.611176	-0.122453	1.04313	0.874358	-1.13438	0.677566	-1.13438	-0.0677418	-1.13438	-1.13438	-1.13438	2.23237
ENSG00000101977	MCF2	-1.24727	-1.24727	-1.24727	-0.233319	-0.535966	-0.399311	-0.940465	0.098697	1.3314	-0.151891	-0.512667	-0.302259	1.79315	-0.16882	1.7747	1.72033	-0.795094	-1.24727	-0.552761	-0.110887	0.553421	0.620895	1.45557	0.344351
ENSG00000228737	AC008781.1	-0.791496	-0.791496	-0.791496	-0.344648	-0.791496	-0.791496	-0.791496	0.181659	1.35726	-0.791496	-0.791496	1.42282	1.90321	-0.791496	1.72496	-0.791496	-0.791496	-0.791496	0.95754	1.30612	0.249165	-0.791496	1.20298	0.328386
ENSG00000183690	EFHC2	-0.0970994	0.218764	-1.1934	-1.1934	-0.578424	-0.921145	-0.714182	-1.1934	0.0117075	1.99129	1.24877	1.80372	0.225555	1.27757	1.61404	0.88201	-0.693673	-1.1934	-0.311216	-0.597059	-0.418474	-0.125312	0.517917	-0.561151
ENSG00000050327	ARHGEF5	-1.04668	-0.380839	-0.356271	-0.991408	-0.494132	-1.06974	-0.189403	-0.770051	0.0838012	0.538409	1.57654	1.13317	1.20922	2.00536	1.50207	1.56	-1.32138	-0.76011	-0.911256	-0.80705	0.35399	-0.597066	0.0525426	-0.319707
ENSG00000092529	CAPN3	-0.467846	0.29842	-0.516172	-1.29349	-0.679579	-1.28089	-0.26481	-0.619154	1.06063	0.839276	1.64003	1.31371	0.94043	1.38696	1.40315	1.29878	-1.44586	-0.853687	-1.41458	-0.710082	-0.287542	-0.103875	-0.263685	0.0198695
ENSG00000243896	OR2A7	-1.01034	0.0227103	0.000228718	-1.27145	-0.460436	-0.593457	0.324981	-1.27145	0.329786	1.47552	0.781486	1.76095	0.614697	1.94663	1.00105	1.45202	-0.579745	-1.27145	-0.737685	-1.27145	-0.410558	-0.044089	-0.714941	-0.0729968
ENSG00000166833	NAV2	-0.524947	-0.81809	-0.540062	-1.0481	-0.574383	-0.801569	-0.321117	-1.0481	-0.039265	1.60423	1.72514	1.09885	1.33855	1.53216	1.4257	1.32942	-1.0481	-1.0481	-0.222926	-1.0481	-0.239742	0.129708	-0.467403	-0.393743
ENSG00000285906	AC083855.2	-0.826168	-0.332599	-0.34005	-0.968457	-0.430892	-0.750803	0.00790967	-0.838041	0.165551	1.0557	1.46815	1.39474	1.28762	1.32634	1.77538	1.62139	-0.0324865	-1.21581	-0.719713	-1.09469	-0.565307	-0.152793	-0.778226	-1.05675
ENSG00000275423	AC092650.2	-0.764898	-0.764898	-0.764898	-0.764898	-0.764898	-0.764898	-0.764898	-0.764898	0.00555904	1.39302	1.18527	1.61259	2.51189	0.864308	0.897271	1.09795	-0.764898	-0.764898	0.595307	-0.764898	-0.764898	-0.764898	-0.145681	-0.0738025
ENSG00000188340	OR6N2	-0.636767	-0.636767	-0.636767	-0.636767	-0.636767	-0.636767	-0.636767	-0.408138	-0.297848	1.48347	0.869422	1.87809	1.79245	0.00539493	1.44951	2.29091	-0.636767	-0.636767	-0.636767	-0.636767	-0.148511	-0.636767	-0.636767	-0.636767
ENSG00000124097	HMGB1P1	-0.820796	-0.726957	-1.1038	-0.980509	-0.890168	-1.00261	-0.926946	-0.474771	0.151943	1.34265	0.828423	0.699979	1.58388	1.68179	1.8697	1.07208	-0.396859	-0.82255	-0.80862	-1.31001	0.600805	-0.0408344	0.427275	0.0469038
ENSG00000102837	OLFM4	-1.50606	-0.756426	-0.720528	-1.24859	-1.03196	-1.03561	-0.0731122	-0.924726	1.40924	1.47183	1.44464	0.946655	1.19033	1.15379	1.27235	1.26214	0.131274	-0.54706	-0.73275	-0.880466	-0.195856	0.144884	-0.368565	-0.405419
ENSG00000179869	ABCA13	-1.28912	-0.597483	-0.722244	-1.06912	-0.589095	-0.942675	0.157939	-0.738859	1.07112	1.12571	1.03923	1.18348	1.35824	1.25815	1.30791	1.53702	0.504909	-0.871175	-1.30904	-1.37898	-0.37631	0.0513033	-0.565257	-0.145657
ENSG00000001561	ENPP4	-0.260811	-0.679738	-1.24029	-0.914935	-0.829488	-1.02198	-0.451473	-0.765937	1.04023	1.33338	1.42889	1.11565	1.35758	1.09903	1.53329	1.36198	-0.462364	-0.769029	-1.26544	-1.16463	-0.246613	0.384273	-0.17279	-0.408766
ENSG00000136868	SLC31A1	-0.749799	-0.844478	-1.13466	-1.08025	-0.959355	-0.988467	0.00590537	-0.116306	0.420363	1.00631	1.50555	1.34182	1.21531	1.30925	1.3981	1.55197	-0.103006	-1.23587	-1.16725	-1.22728	-0.197241	0.267046	-0.171122	-0.0465341
ENSG00000281655	AP000851.2	-0.856194	-0.856194	-0.856194	-0.856194	-0.856194	-0.856194	-0.856194	-0.856194	2.0503	1.02002	0.325014	1.63986	1.03737	1.03311	0.959937	1.32538	-0.856194	-0.856194	-0.856194	-0.856194	-0.358049	0.789543	-0.268546	0.720385
ENSG00000135976	ANKRD36	-1.52088	-0.89243	-0.662744	-0.848586	-0.798234	-0.931304	-0.0680868	-0.431299	1.9817	1.29489	0.863095	0.891816	1.37943	1.2343	1.34026	0.924184	-0.69221	-1.29976	-0.907507	-0.751018	0.240511	0.206676	-0.223298	-0.329498
ENSG00000278766	AC092683.2	-1.25394	-0.518816	-0.751715	-0.523727	-0.896225	-1.24523	-0.226616	-0.55041	2.30677	1.3802	0.840701	1.61014	0.478295	0.859263	0.982766	0.577095	-0.931376	-1.61993	-0.755329	-0.61406	0.568069	0.208587	0.112861	-0.0373763
ENSG00000172901	LVRN	-0.966447	-0.966447	-0.56947	-0.966447	-0.647838	-0.586835	-0.5741	-0.966447	1.27449	1.0711	0.969991	1.41881	1.37937	1.88388	1.049	1.34782	-0.663213	-0.81466	-0.00131057	-0.501686	-0.966447	0.406949	-0.825378	-0.784678
ENSG00000254781	GVINP2	-0.784525	-0.592329	-0.784525	-0.784525	-0.784525	-0.784525	-0.784525	-0.784525	0.720912	1.71992	1.39363	1.70514	0.875211	1.31131	0.531744	2.13356	-0.370818	-0.784525	-0.784525	-0.380781	-0.439539	-0.581217	-0.181496	-0.784525
ENSG00000203757	OR6K3	-0.983466	-0.983466	-0.536489	-0.983466	-0.983466	-0.983466	-0.826034	-0.983466	1.53858	0.933586	1.3551	1.81644	0.918165	1.26985	0.555275	1.63204	0.335412	-0.983466	-0.316008	0.0938065	-0.623973	-0.305109	-0.093177	-0.863207
ENSG00000283646	LINC02009	-1.25071	-0.975168	-0.857209	-1.25071	-0.946998	-1.11796	-0.596953	-1.06089	0.990437	0.51263	1.35276	1.22556	1.5551	1.57425	0.995571	1.39746	0.098654	-0.50418	-0.945649	-0.796328	-0.260865	0.422832	0.166532	0.271842
ENSG00000012223	LTF	-1.23148	-0.562095	-0.509408	-1.34814	-0.630925	-0.930138	-0.62018	-1.49125	0.613294	0.735765	1.03892	1.27405	1.33244	1.56189	1.4053	1.3797	-0.121377	-0.927445	-1.06558	-1.0104	-0.0511517	0.312263	0.332749	0.513218
ENSG00000164047	CAMP	-1.47992	-0.775373	-0.706416	-1.55493	-0.920769	-0.980208	-0.431716	-1.50577	0.401843	0.715569	1.28112	1.17227	1.37273	1.23742	1.41091	1.44	0.0543574	-0.616264	-0.781959	-0.631065	0.290513	0.507795	0.271976	0.227892
ENSG00000118113	MMP8	-1.90497	-0.951542	-0.811937	-1.59692	-0.707088	-0.878067	-0.73682	-1.58796	1.03058	1.28301	1.01375	0.937506	1.14413	0.966249	1.29805	1.19932	0.377202	-0.318941	-0.300859	-0.445031	0.226107	0.582706	0.102119	0.0794092
ENSG00000079385	CEACAM1	-1.34142	-0.914604	-1.15973	-1.53288	-1.24128	-1.30351	-0.540027	-1.35115	0.75729	0.948228	1.18467	1.0923	1.10259	1.0698	1.23104	1.32092	0.00855981	-0.359061	-0.422538	-0.382303	0.459609	0.906074	0.116531	0.35088
ENSG00000254632	AP003119.1	-1.20728	-1.20728	-1.20728	-0.754458	-1.20728	-1.20728	-1.20728	-1.20728	0.717109	0.677118	0.471398	1.99283	1.07515	1.17688	1.14832	0.831018	0.0579793	-0.432844	0.169095	-0.449731	-0.460746	0.79047	1.04786	0.393513
ENSG00000204936	CD177	-1.11645	-0.994304	-0.619966	-1.35971	-1.02044	-1.35971	-1.35971	-1.35971	0.853651	0.913214	1.4643	1.57639	1.10851	1.06591	1.34733	0.320725	-0.313959	-0.134044	-0.0805384	-0.137517	0.0520037	-0.351931	0.935522	0.570404
ENSG00000081377	CDC14B	-1.13779	-0.980968	-1.13779	-1.13779	-0.692862	-1.13779	-0.764503	-1.13779	1.75633	1.08205	0.807767	0.731739	1.19965	1.28947	0.97261	1.56726	0.757295	-0.663832	-0.00710746	-0.769891	-0.183328	0.292416	0.185029	-0.890181
ENSG00000257017	HP	-1.06635	-1.54066	-1.56568	-1.29612	-1.20139	-1.40697	-0.821328	-0.453124	1.14495	1.29608	1.14218	0.966229	1.01449	1.08848	1.11376	1.24498	0.184338	-0.257503	-0.313751	-0.345288	0.293604	0.630421	0.0062948	0.142363
ENSG00000111144	LTA4H	-1.21166	-1.40795	-1.37518	-1.39967	-1.2647	-1.42648	-0.470962	-0.545187	1.00887	1.10943	1.19768	0.99325	1.10161	1.15857	1.26081	1.34833	0.053497	-0.332007	-0.369889	-0.348393	0.165129	0.68562	-0.110047	0.179329
ENSG00000173391	OLR1	-1.30089	-1.02906	-1.1296	-1.41531	-1.27094	-1.39584	-0.523699	-1.18636	1.19796	1.39008	1.21086	1.04645	1.01817	1.08105	1.15461	1.27166	0.449674	-0.286441	-0.214493	-0.36689	0.0397888	0.397404	-0.124142	-0.0140278
ENSG00000163606	CD200R1	-0.635528	-0.80987	-1.07429	-1.36331	-1.25321	-1.5846	-0.549795	-1.27851	1.50048	1.81346	1.13731	1.07031	0.919887	0.813717	1.20466	1.05518	0.0592496	-0.217316	-0.430053	-0.415218	0.147076	0.492428	-0.344045	-0.258018
ENSG00000255649	AC008114.1	-1.09363	-1.09363	-0.577915	-1.09363	-1.09363	-1.09363	-1.09363	-1.09363	1.3679	1.59286	0.990369	1.60519	0.985795	0.77206	0.857696	0.669541	0.890318	-1.09363	-0.0684764	-0.118709	0.563118	-1.09363	0.213759	0.0992058
ENSG00000180437	OR6K4P	-0.878009	-0.878009	-0.689487	-0.878009	-0.878009	-0.878009	-0.878009	-0.878009	1.47845	1.39897	0.310048	1.63642	1.03173	1.59963	0.957275	0.852113	1.09694	-0.878009	-0.878009	-0.569526	-0.878009	-0.0223014	-0.878009	0.57784
ENSG00000197403	OR6N1	-0.997608	-0.997608	-0.594021	-0.72415	-0.87004	-0.811134	-0.630908	-0.997608	1.5223	1.73921	1.24165	1.31302	0.79954	1.46868	1.00491	1.29264	0.499903	-0.788109	-0.997608	-0.498497	-0.466841	-0.587681	-0.722539	-0.197499
ENSG00000148346	LCN2	-0.617815	0.326409	0.182625	-1.50212	-0.587481	-1.3417	-0.0333062	-1.71068	0.235312	0.232131	1.41909	1.69631	1.29099	1.51677	1.43271	0.93644	-0.109418	-0.98808	-1.13518	-0.869968	-0.143167	-0.416306	0.152106	0.0343439
ENSG00000160180	TFF3	-0.539239	-0.103567	-0.0264198	-1.06946	-1.10188	-1.17045	-0.415396	-1.40271	-0.303012	-0.646492	1.76746	2.03961	1.18485	1.20955	1.4539	0.37524	-0.836182	-0.715219	-0.798761	-0.630437	0.647372	-0.322531	0.984713	0.419061
ENSG00000146215	CRIP3	0.230489	-1.42994	0.128499	-0.459745	-0.436091	-0.870993	0.133678	0.632333	-0.198886	0.167871	1.27419	1.23507	0.950555	1.4315	2.24196	0.917781	-1.42994	-1.01041	-1.42994	-0.783253	0.443293	-1.01804	-0.523735	-0.196244
ENSG00000284671	AC009093.9	-1.18076	0.122785	0.0674808	0.268378	-0.226189	-0.354594	0.502118	0.207105	0.00103681	-0.459429	0.88226	1.63189	0.412224	1.57405	1.9099	0.540867	-1.64755	-1.64755	-1.64755	-1.00522	0.947191	-0.738995	-0.389684	0.230226
ENSG00000203799	CCDC162P	0.0165452	-0.613702	0.0457572	-0.328675	-0.371079	-0.9159	-1.26649	-0.880954	0.369487	0.158846	0.614167	1.85038	1.85745	1.71447	1.58965	1.20586	-1.02919	-0.838614	-1.07234	-1.14973	-0.0115402	-0.433139	0.11185	-0.623097
ENSG00000187624	C17orf97	-0.108231	0.0885331	-0.98422	-0.391937	0.0229619	-0.628959	-0.556247	-0.274862	-0.771566	1.34354	1.28578	0.410172	1.42509	2.01065	1.4925	1.13025	-1.71506	-0.940436	-1.25388	-1.27653	-0.0143692	-0.480141	0.113073	0.0738919
ENSG00000114805	PLCH1	-0.823484	-0.807042	-0.703048	-0.784663	-0.619344	-0.778138	-0.863019	0.111003	0.388899	0.791113	1.72735	1.34276	1.2153	1.79904	1.19163	1.34237	-0.686094	-1.1773	-1.1773	-0.818011	-0.195945	-0.593753	-0.650141	0.767808
ENSG00000005156	LIG3	-0.453163	-0.282522	-0.487413	-0.434173	-0.404019	-0.293659	-0.415553	0.464396	-0.132738	-0.29489	1.39228	1.20007	1.3685	1.68141	1.48967	1.7445	-0.985581	-0.963086	-2.02895	-1.38811	-0.11801	-0.281613	-0.410659	0.0333061
ENSG00000254870	ATP6V1G2-DDX39B	-0.484839	-1.78209	-1.78209	0.148534	-0.240595	-1.38818	-0.893517	0.690685	0.0709971	-0.34981	1.28613	1.16276	0.85648	0.981295	0.886582	1.19035	0.534332	-1.78209	-1.03434	0.642316	1.02124	0.0400779	-0.0920561	0.317842
ENSG00000256713	PGA5	-0.0204093	-0.542452	-0.640244	-0.710793	-1.30888	-1.2589	0.13638	-0.251128	1.24047	0.443566	2.2991	0.578164	1.53688	1.62746	1.20644	0.293274	-0.848144	-1.11114	-0.392907	-0.127718	0.157987	-0.888204	-0.181363	-1.23745
ENSG00000242473	KIR2DP1	-1.48613	-1.17294	-1.47269	-0.975682	-0.911733	-0.633365	-0.820615	0.0982594	0.959179	0.0341272	2.18178	1.55406	1.24436	0.596459	1.11017	0.225955	-1.08461	-0.476576	-0.265622	0.760193	0.686227	0.563287	-0.350297	-0.363794
ENSG00000138119	MYOF	1.04548	-0.303684	-0.563524	-1.34742	-0.479546	-0.303551	0.878386	-0.0388787	0.942376	0.523991	1.95075	1.16708	0.478588	0.493368	0.917206	0.587881	-1.52915	-1.01481	-1.53523	-1.19449	-0.457194	1.25286	-1.27621	-0.194275
ENSG00000229183	PGA4	-0.0389211	-0.266013	-0.658832	-0.79519	-1.00989	-1.38556	0.642636	-0.10471	0.0449685	0.8366	2.52138	1.02593	1.2799	1.7908	0.571053	0.771971	-0.734727	-0.106692	-0.93698	-0.807989	-1.36862	-0.14332	-0.504081	-0.623713
ENSG00000125730	C3	0.0414323	-0.165397	-1.12371	-1.11269	-1.30025	-1.29465	0.474043	-0.666852	0.0846368	1.18837	1.48951	0.55878	1.90983	1.22291	0.669152	1.37928	-1.02422	-0.314455	-0.847839	-1.09209	-1.20462	0.520104	0.194329	0.414411
ENSG00000170356	OR2A20P	-0.874103	0.0415034	-0.188235	-0.23422	0.061743	-1.34534	-0.319139	-0.355147	0.88338	1.35435	0.23589	0.596782	1.2039	1.63975	1.04092	2.08932	-1.6589	-0.133423	-0.334871	-1.6589	-1.1795	-0.547736	0.0789111	-0.396928
ENSG00000229647	MYOSLID	-0.603468	-0.637002	-0.610875	-1.121	-1.35342	-0.661738	0.715235	-0.103463	0.600587	1.45431	1.48464	1.34696	1.12039	0.998107	1.33313	1.33209	-0.535574	-0.749919	-1.41862	-0.436295	-1.19748	0.373096	-0.635493	-0.694195
ENSG00000269825	AC022150.4	-0.476873	-0.43948	-0.154929	-0.646713	-1.13874	-0.666663	0.48539	0.45872	0.784046	1.94216	1.33307	1.12625	1.31846	0.1577	1.37733	1.36983	-1.47625	-1.27769	-0.953556	-0.163928	-0.79223	-0.88893	-0.637282	-0.639689
ENSG00000170915	PAQR8	-0.0398723	0.181259	-0.281837	-0.406827	0.0439752	-1.01082	0.0411821	-0.178716	1.22338	1.32501	1.17545	1.01703	1.45749	0.652899	1.27245	1.52554	-0.603071	-0.739463	-1.80949	-0.682293	-0.5663	-1.109	-0.926084	-1.56189
ENSG00000226281	AL031123.1	-0.61926	-0.461724	-0.378298	-0.634039	-0.884061	-0.900957	0.691664	0.548219	0.862251	0.804131	1.23388	1.3393	1.33467	1.00862	1.60766	1.02695	-0.550412	-0.0570276	-1.71497	-1.93355	-0.622589	-0.618157	-0.556583	-0.525726
ENSG00000188761	BCL2L15	-1.16059	-0.317607	-0.197661	-0.851607	-0.566999	-0.497704	0.357974	-0.343984	1.07474	1.59524	1.19313	1.33897	1.02133	0.967354	1.29526	1.30132	-0.0320843	-1.40648	-1.34902	-1.48187	-0.178321	0.0603775	-0.82114	-1.00061
ENSG00000272398	CD24	-0.965317	0.172626	0.0116222	-0.53434	-0.340321	-0.341355	0.546402	-0.516187	1.25271	1.51383	1.123	1.08811	1.28018	1.19007	1.11012	1.2486	-0.276976	-1.42775	-1.29498	-1.37853	-0.749692	-0.671487	-1.10933	-0.930988
ENSG00000181458	TMEM45A	-0.505288	-0.393836	-0.963654	-0.753856	-0.419888	-0.709756	0.643785	0.556672	1.04974	1.56734	1.23271	0.503814	1.04324	1.22775	1.40832	1.30623	-0.00624729	-1.56491	-1.45669	-1.25554	-0.472515	-0.231855	-0.993998	-0.811561
ENSG00000104043	ATP8B4	-0.94331	-0.423601	-0.701876	-1.06985	-0.558171	-0.4194	0.879951	0.331879	1.55231	1.48627	1.2322	1.1266	0.915301	0.887248	1.13179	1.29891	-0.340155	-1.48887	-0.724602	-1.28777	-0.612637	-0.304129	-0.952959	-1.01513
ENSG00000112379	ARFGEF3	-0.835727	0.298563	-0.574941	-0.835727	-0.835727	-0.243024	0.642828	-0.514154	2.04358	0.223802	-0.560935	0.83315	1.01107	1.91489	2.05498	1.08256	-0.835727	-0.835727	-0.835727	-0.835727	-0.349885	-0.340942	-0.835727	-0.835727
ENSG00000228960	OR2A9P	-0.840956	-0.158569	-0.127326	-0.820694	-0.96116	-0.751641	0.680577	-0.858145	1.87129	0.278854	0.587019	1.38259	1.49546	1.06015	1.01293	0.490385	-0.205245	-1.43332	-1.92174	-1.30628	-0.121762	0.920307	-0.00976478	-0.262963
ENSG00000144893	MED12L	-0.807884	0.274007	0.328568	-0.813493	-0.454837	-0.206741	0.441458	-0.96704	2.18928	0.569557	-0.248646	1.52414	1.35263	0.882093	0.364728	1.25398	0.329257	-0.40077	-1.45023	-1.45023	-0.819809	0.472993	-0.91278	-1.45023
ENSG00000186417	GLDN	-1.09385	-0.11379	0.329474	-0.802251	0.124358	0.19251	-0.62708	-0.340021	-0.528291	0.794982	-0.562004	0.670617	1.75978	1.40205	1.88078	1.82437	-0.547	-0.623768	-1.5035	-1.09118	-0.654329	1.02476	-0.986684	-0.529944
ENSG00000284959	AC007262.2	-0.911961	-0.263531	0.292605	-0.0404978	-0.0413426	-0.13706	-0.274065	0.516494	0.985622	-0.0714107	0.776729	0.623812	1.14754	0.803908	0.964257	1.90128	-1.19344	-1.76133	-1.40375	-1.76133	-0.568986	1.30519	-1.20296	0.31423
ENSG00000198168	SVIP	-0.561017	0.0432115	-0.0930078	-0.335183	-0.404338	-0.174032	-0.38849	-0.914999	0.686356	1.17409	1.34267	1.27412	1.25392	1.20489	1.32385	1.53914	-0.993885	-1.66638	-1.22201	-1.48126	-0.421108	0.322212	-0.544964	-0.963789
ENSG00000124469	CEACAM8	-0.844457	-0.214503	-0.376264	-0.57799	-0.430702	-0.34673	0.478982	0.113803	0.54201	0.833578	1.29022	1.20228	1.21473	1.2337	1.4359	1.5299	-0.2133	-1.45078	-1.83413	-1.71068	-0.446047	0.0376845	-0.75506	-0.712146
ENSG00000248385	TARM1	-0.349474	0.0876384	-0.3005	-0.37013	-0.163125	0.0752126	0.617195	0.50511	0.356878	0.714333	1.27659	0.952357	1.20038	1.10311	1.48232	1.49317	-0.5771	-1.74232	-1.69675	-1.57789	-0.67917	-0.189389	-1.21003	-1.00842
ENSG00000169122	FAM110B	-0.226664	-1.03532	-1.40834	-0.389056	-0.314231	-0.642321	-1.62006	-0.680186	2.16485	1.40831	1.17273	0.567122	1.03568	0.486103	0.8156	0.916787	-1.32231	-0.113501	0.395514	-1.02601	-0.108239	1.02502	-0.95223	-0.14926
ENSG00000104689	TNFRSF10A	0.154015	-0.622511	-0.307423	-0.409824	-1.14908	-0.997112	-1.18619	-1.26507	1.88638	1.15508	1.92382	1.05416	1.18099	0.664667	0.823092	0.899535	-0.235678	-0.044298	-0.772091	-0.799921	-0.167407	0.291821	-1.49264	-0.584323
ENSG00000170542	SERPINB9	0.143005	-0.596303	-0.334792	-0.799229	-0.827737	-1.77438	-0.567673	-1.03057	0.90997	2.31713	1.13222	0.707964	1.21849	0.782218	1.86432	0.425757	-0.519949	-0.312623	-0.61341	-1.258	-0.10866	0.0192828	-0.762955	-0.0140805
ENSG00000137675	MMP27	-0.991615	-0.991615	-0.714343	-0.991615	-0.991615	-0.991615	-0.665733	-0.991615	1.0643	1.30917	1.39547	1.27543	1.33361	0.827741	1.23929	1.36132	-0.991615	0.0848053	-0.991615	-0.991615	-0.107076	0.867433	-0.388035	0.0411406
ENSG00000197415	VEPH1	-0.964252	-0.956193	-0.88352	-1.08402	-1.08402	-1.08402	-1.08402	-1.08402	1.34309	1.39064	1.26482	0.57648	1.19685	1.29867	1.40999	1.37049	-0.0678481	-0.574118	-0.99427	-0.500186	0.077805	0.49289	-0.132565	0.0713235
ENSG00000230773	AC092650.1	-1.10531	-1.10531	-0.56048	-1.10531	-0.803037	-1.10531	-0.716256	-0.985349	0.895049	1.54106	1.44561	1.19444	0.957245	0.957326	1.51635	1.70598	-0.576312	-0.546255	-0.911775	-0.299448	0.158411	0.157788	-0.557483	-0.151643
ENSG00000233730	LINC01765	-1.21595	-0.570661	-0.470758	-1.1528	-0.885178	-0.98988	-0.538873	-0.677515	1.97524	1.76025	1.76276	0.589899	1.06796	0.679228	1.0797	0.95325	-0.387585	-0.822299	-0.796697	-1.09824	0.0492923	0.17576	-0.544826	0.0579249
ENSG00000165572	KBTBD6	-1.12106	-0.724527	-0.523991	-0.681967	-1.05456	-0.893643	-0.365843	-1.45754	1.45666	1.71155	1.59127	0.980151	0.938905	1.05402	1.40982	0.426181	0.371914	-0.434299	-1.15664	-1.20075	-0.180512	0.252157	-0.600058	0.202763
ENSG00000259094	AC013457.1	-0.224379	-0.645436	-0.645436	-0.645436	-0.329885	-0.645436	-0.645436	-0.645436	1.72737	2.67998	1.82856	-0.434966	0.966968	0.153325	1.1372	1.17862	-0.645436	-0.645436	-0.645436	-0.645436	-0.292125	-0.645436	-0.645436	-0.645436
ENSG00000281548	LINC00895	-0.790101	-0.993731	-0.993731	-0.993731	-0.993731	-0.633337	-0.993731	-0.782632	1.73662	2.2601	1.52531	0.885878	0.722932	0.176327	1.09124	0.997931	0.183759	0.723399	-0.170432	-0.764625	-0.674796	-0.668925	-0.50901	-0.340987
ENSG00000089050	RBBP9	-0.174074	-0.411916	-1.41113	-0.946476	-0.975639	-1.00477	-0.184483	0.023355	2.34194	1.4805	1.84655	1.49591	0.577014	0.80212	0.362763	0.784051	-0.374537	-0.552506	-0.880967	-0.622397	-0.663455	-0.320756	-0.529606	-0.661498
ENSG00000156170	NDUFAF6	-0.507365	-0.617039	-0.498064	-0.526573	-0.490571	-0.536338	-0.667291	-1.2457	1.39332	1.87863	1.4537	0.893242	1.07187	1.12689	1.27228	1.48349	-0.159678	-0.671197	-1.35498	-0.88968	-0.573945	-0.342893	-0.863172	-0.628956
ENSG00000148175	STOM	-0.836389	-0.369884	-0.612021	-0.771443	-0.613627	-0.571711	-0.36903	-1.12916	1.59482	1.69573	1.21011	1.05552	1.21208	1.2536	1.34493	1.2579	-0.45243	-0.981073	-0.834123	-1.26768	-0.747739	0.0443001	-0.561018	-0.551665
ENSG00000162769	FLVCR1	-0.921562	-0.341519	-0.474456	-0.949948	-0.739176	-0.536678	-0.359434	-1.00875	1.22504	2.49662	1.8828	0.622308	1.11808	0.751321	1.05295	1.09966	-0.525546	-0.838053	-0.716297	-0.445214	-0.565182	-0.569453	-0.592629	-0.664884
ENSG00000276533	AC018926.2	-1.12273	-0.325077	-0.955371	-0.955282	-0.850647	-0.738128	-0.174382	-0.849708	1.96743	1.9994	1.26734	0.692016	1.06453	1.17525	1.14041	0.92807	-0.580197	-0.71108	-1.22516	-0.331902	-0.0331924	-0.298014	-0.4244	-0.659158
ENSG00000113966	ARL6	-0.388472	-0.0382875	0.214652	-0.304562	-0.234585	0.17826	-1.33068	-0.737005	2.27641	2.05002	0.711092	0.720538	1.4827	0.242081	0.880181	0.212685	-0.473711	-1.55462	-0.000222248	-1.40363	0.0428001	-0.83408	-0.700792	-1.01077
ENSG00000148154	UGCG	-0.557447	0.365405	0.267711	-0.371413	0.0562742	-0.194052	-0.170669	-1.29597	1.67581	1.85787	0.967014	0.640889	1.21149	0.816876	1.34586	0.976444	-0.276941	-1.05792	-1.00397	-1.28897	-1.04508	-0.531577	-1.20934	-1.1783
ENSG00000035687	ADSS	-0.248142	-0.468473	-0.226015	-0.551447	-0.351796	-0.561158	-0.828469	-1.62992	1.57528	1.99385	1.3609	1.36239	0.788894	0.821829	0.894724	1.20784	0.299454	-0.563867	-0.663629	-0.6791	-1.00283	-0.328803	-1.1831	-1.0184
ENSG00000226031	FGF13-AS1	-0.850662	-0.850662	-0.850662	-0.850662	-0.850662	-0.850662	0.948579	-0.850662	1.26645	2.49107	1.56799	-0.226557	1.86767	0.401072	0.103942	0.454162	-0.850662	-0.850662	-0.850662	-0.267203	0.191136	-0.511795	0.487216	-0.267116
ENSG00000229047	AF127577.1	-0.396383	-0.358859	0.101287	-0.70775	-0.45642	0.114775	0.675074	-0.301144	2.58831	2.00847	0.631309	0.53674	0.727328	0.768727	-0.432801	0.913554	-0.773886	-0.311491	-1.7169	-0.460175	-0.478287	-0.916444	-1.7169	-0.0381511
ENSG00000196876	SCN8A	-0.991462	-0.23999	-0.861475	-0.597262	-0.0813112	0.203067	-0.155592	-0.237785	2.56624	1.12879	1.28107	1.12749	1.13748	0.851086	1.03008	0.431867	-0.931091	-1.03339	-1.21135	-0.904964	-0.916257	-0.902137	-0.884742	0.191635
ENSG00000259188	AC025040.1	-1.66414	-0.262951	-0.575367	-0.874132	-1.01038	-0.595301	0.921966	0.317631	2.11474	1.98771	1.10214	0.157612	1.21459	0.722551	0.975287	0.653749	-0.944581	-0.973351	-0.447606	-0.753457	-0.552729	-0.629037	-0.466751	-0.418187
ENSG00000279486	OR2AG1	-0.760793	-0.760793	-0.760793	-0.760793	-0.760793	-0.760793	-0.341542	1.12516	1.73277	1.67812	0.776524	-0.230712	-0.386084	0.544601	0.977156	1.85007	1.79461	-0.760793	-0.760793	-0.391157	-0.760793	-0.760793	-0.760793	-0.760793
ENSG00000233070	ZFY-AS1	-0.842887	-0.840437	-0.135249	-0.381366	-1.50208	-0.576099	-1.44123	-0.522859	1.2888	1.44636	0.611675	1.95215	0.363733	0.513411	-0.521197	1.54449	0.566693	-0.686104	-0.921979	-0.960438	-0.185641	1.63981	-0.447859	0.038293
ENSG00000247363	AC090061.1	-0.635461	-0.401379	-0.204049	-0.528293	-1.4514	-0.825835	-0.418258	0.835685	2.17468	0.179296	0.334187	1.41497	0.797972	-0.801175	0.50898	2.57582	-1.12079	-0.239398	-1.02546	-0.691321	0.328134	0.0978923	-0.584997	-0.319795
ENSG00000171827	ZNF570	0.355417	0.299606	-0.721721	0.138867	0.239341	-0.252236	0.846193	1.7368	0.354151	1.537	-0.428194	0.684158	0.340571	1.6411	0.5675	0.69375	-1.54981	-0.161969	-1.49144	-0.852887	-1.82232	-0.269511	-1.68033	-0.204036
ENSG00000144668	ITGA9	-0.262196	-0.206798	-0.557057	0.315371	-0.482595	0.282363	1.09544	1.10046	0.998582	0.588944	-0.00216119	0.554598	1.5813	1.32483	0.666406	1.42088	-1.32698	-1.34696	-0.937011	-0.959895	-1.82297	-0.108579	-1.60598	-0.309989
ENSG00000251287	ALG1L2	-0.681976	-0.677809	-0.605559	-0.713317	-0.803818	-0.884043	0.491804	1.48576	-0.0665761	1.09239	0.98173	1.86942	0.618164	1.46794	0.785422	1.33255	-1.32151	-0.973646	-1.32151	-0.840839	-0.847813	0.173796	-0.86477	0.304213
ENSG00000104361	NIPAL2	-0.425251	-0.0986605	0.177854	-0.0433776	-0.0800735	-0.271926	1.07918	0.974561	0.912495	0.278743	0.827157	1.23579	0.7594	1.2256	0.404683	0.876891	0.238559	-1.70468	-2.19326	-1.28343	-1.04897	0.201719	-1.97007	-0.0729471
ENSG00000232931	LINC00342	-0.404285	0.710543	0.98049	-0.0205686	0.0375879	0.463423	0.731691	0.430677	1.59816	1.48149	0.824168	0.0766601	0.755599	0.718795	0.743498	0.492102	-1.14737	-1.86085	-1.86085	-1.21505	-0.995723	-1.21274	-0.49841	-0.82905
ENSG00000174501	ANKRD36C	-0.807623	0.289146	0.287524	-0.13443	-0.130286	0.0250246	1.19372	0.888757	1.2368	1.23425	0.89665	0.614868	1.01089	0.872735	0.783363	0.911575	-0.59937	-1.9774	-1.22141	-1.73153	-1.2403	-0.755244	-0.475961	-1.17174
ENSG00000244198	AC004889.1	-0.929387	0.722819	0.80189	-0.124815	-0.0231196	-0.0869636	0.955331	0.165312	0.466496	1.06211	0.654957	0.767505	1.13992	1.24331	1.37375	0.797563	-1.22852	-0.964982	-1.70747	-1.59782	-1.36051	-0.311363	-1.52807	-0.287947
ENSG00000146373	RNF217	-0.765824	-0.131271	-0.0217875	-0.497948	0.190761	0.117714	0.98779	0.0873068	1.32532	2.17179	0.747966	0.625366	0.661447	0.647748	1.16977	1.11821	-0.809022	-0.868874	-0.712464	-1.57222	-1.87797	-0.681381	-0.901234	-1.0112
ENSG00000189144	ZNF573	-0.0869139	-1.1791	0.420322	0.350718	0.171148	0.689791	1.00609	0.597292	2.12057	1.00282	1.19836	0.545542	0.436056	0.268593	0.863027	0.421572	-0.773911	-0.950379	-1.31042	-0.534671	-1.61994	-1.61994	-1.34031	-0.676315
ENSG00000166927	MS4A7	0.834163	-0.260362	-0.289684	0.350866	0.142743	-0.360442	0.783727	1.68834	1.28276	0.602493	1.21781	0.461349	0.546405	0.957488	0.792508	0.635732	-1.32687	-1.15595	-1.97074	-1.32257	-1.32557	-1.03781	-0.869896	-0.3765
ENSG00000242550	SERPINB10	0.465775	0.078192	-0.336092	0.408685	0.440494	0.270569	0.920389	0.878907	1.01284	1.43388	0.916717	0.359748	0.782742	0.77121	0.960413	0.880335	-1.00718	-1.2994	-1.52435	-1.71086	-1.1558	-0.846314	-1.36685	-1.33405
ENSG00000155008	APOOL	0.474662	0.0580809	0.177871	0.769567	0.616788	0.377739	1.53486	0.935841	1.34708	1.44522	0.721863	0.240316	0.608669	-0.0182906	0.450397	0.143038	-1.20941	-1.18351	-0.950992	-2.13486	-1.27182	-0.797648	-1.09642	-1.23903
ENSG00000136367	ZFHX2	-0.869347	-0.504768	0.688575	0.640467	-0.114691	-0.375126	-0.115416	1.30218	-0.869347	-0.0855929	1.97318	-0.418937	1.29545	0.0207829	1.91473	1.91739	-0.869347	-0.314102	-0.869347	-0.869347	-0.869347	-0.869347	-0.869347	-0.869347
ENSG00000204634	TBC1D8	0.632851	-0.320216	0.175394	-0.393755	-0.338253	-0.575028	-0.0627259	0.324725	-0.247546	-0.163856	1.96653	-0.23871	2.10461	1.38039	0.866427	1.70484	-0.621664	-1.13822	-1.80858	-1.22128	-0.9451	-0.368478	-0.468088	-0.244268
ENSG00000265190	ANXA8	0.344531	-0.0451161	-0.585162	-0.170287	-0.103337	-0.512603	-0.177163	0.598707	-0.750705	0.348998	0.779437	-0.589855	2.10225	2.01572	1.58841	1.62652	-1.24752	-1.01145	-1.24752	-0.685118	-1.24752	-0.48757	-0.218175	-0.325484
ENSG00000012817	KDM5D	-0.787896	0.256216	0.961937	0.404673	-1.40145	0.454548	-0.557462	1.21683	0.690009	0.147192	0.0970643	1.59071	0.829256	0.985178	-0.0829549	1.16154	-0.280185	-1.41791	-1.84675	-1.45557	-1.7771	-0.0978909	0.382076	0.527947
ENSG00000106086	PLEKHA8	0.248434	0.905039	-0.0769321	0.0727017	0.711397	0.436515	1.15957	0.251687	0.803084	-0.110287	-0.0370637	0.392167	0.618617	-0.0972095	0.0991747	2.67199	-1.34393	-1.43404	-1.32662	-1.68436	-1.5563	-0.845024	-0.0775021	0.218889
ENSG00000259343	TMC3-AS1	-0.485667	0.09185	0.0847876	0.0842871	0.23797	1.02532	0.945352	0.0225374	0.868773	-1.05048	0.863126	-0.0492216	1.27718	0.306139	0.751878	2.00699	-1.65647	-1.65647	-1.0327	-1.65647	-0.568811	-1.23499	0.00756667	0.817531
ENSG00000108666	C17orf75	0.463755	-0.136107	0.454652	0.248229	0.0753045	-0.0434933	0.950014	1.23374	-0.0867397	-0.00323133	0.98212	0.661712	0.405254	0.915602	1.19973	1.38756	-2.38303	-2.02876	-1.08046	-1.5582	-0.326496	-0.454616	-0.121141	-0.755402
ENSG00000157554	ERG	-0.295433	-0.117231	-0.180917	0.16775	-0.205749	0.0752148	0.582814	0.812541	0.240899	0.432674	0.950667	0.963225	0.961772	1.27795	1.19242	1.37103	-1.50762	-1.46592	-1.93469	-2.1772	-0.717918	0.324216	-0.222876	-0.52762
ENSG00000131828	PDHA1	-0.328481	0.00146425	-0.106344	0.139479	0.0822671	0.259411	1.0572	1.37847	0.0309001	0.642573	1.05113	0.952015	0.865864	0.933955	0.96201	1.19202	-1.68713	-1.67416	-1.91943	-1.60042	-0.928921	-0.253078	-0.558065	-0.492742
ENSG00000007968	E2F2	0.344763	0.355802	0.445354	-0.176976	-0.212888	-0.368925	0.864558	1.53273	0.00613323	-0.121008	0.638823	0.954042	1.17308	1.21164	0.610887	1.19608	-1.5599	-1.51813	-1.6731	-1.56758	-0.570285	-1.69073	0.262275	-0.136643
ENSG00000143847	PPFIA4	-0.485752	0.766741	0.652478	0.376749	0.205995	0.322866	0.712759	0.765403	-0.379269	-0.884057	0.545747	0.846862	1.19802	1.42856	1.10803	1.35462	-1.11372	-1.56614	-1.7684	-1.7684	-0.855072	-0.563652	-0.943608	0.0432451
ENSG00000159374	M1AP	-0.288464	0.256037	-0.221119	0.232741	0.33687	0.289881	0.650522	1.11974	-0.383365	-0.19194	0.576223	0.727791	1.45137	1.42211	1.40529	1.53098	-1.45529	-0.992619	-1.97035	-1.24024	-1.1043	-0.9392	-0.706377	-0.506295
ENSG00000268833	AC243967.2	-0.340658	0.482001	0.202686	-0.138425	0.0930629	0.406431	0.859112	0.986055	-1.0115	-0.0515969	0.615738	0.771437	1.4883	1.43476	1.30947	1.55617	-0.843692	-1.44114	-1.77088	-1.2135	-0.935486	-0.862578	-0.859044	-0.736734
ENSG00000158163	DZIP1L	-0.0452727	1.41916	0.766768	0.00428094	0.0760492	0.357264	0.281565	-0.968207	-0.494838	-0.14054	0.997909	0.323661	1.0838	1.59209	1.66427	1.11976	-0.840678	-1.13644	-1.30227	-1.96682	-0.990953	-0.0114426	-0.858901	-0.930202
ENSG00000170801	HTRA3	-0.327218	0.659442	1.12994	0.736011	0.28452	0.384249	-0.224344	-0.5759	1.03473	0.784173	0.677072	0.917124	1.466	1.00812	0.292937	1.16479	-0.846808	-1.89142	-1.50133	-1.24827	-1.19708	-0.842585	-1.3955	-0.488658
ENSG00000122641	INHBA	-0.414915	0.810494	0.576774	-0.533695	0.083189	-0.264605	0.56892	-0.682524	0.725541	1.12126	0.675553	1.00734	0.989306	1.42608	1.00373	1.29067	0.178968	-1.71196	-0.977029	-1.61844	-1.58232	-1.31105	-0.506538	-0.854741
ENSG00000173320	STOX2	-1.0946	-0.0720471	0.242605	0.499337	0.759526	0.481358	1.00152	0.216835	0.777093	0.151734	1.16468	0.411179	1.37235	1.08052	0.605549	1.38362	-1.11372	-0.292392	-1.20575	-1.68453	-1.68848	-0.46418	-0.90863	-1.62358
ENSG00000175087	PDIK1L	0.674288	0.179328	0.675829	0.0527192	0.376943	0.541553	0.141032	1.24085	0.943836	0.382403	0.7038	-0.176066	0.598089	0.8017	0.898952	1.54557	-1.70461	-0.447337	-0.91035	-1.52446	-2.1617	-0.713344	-0.506124	-1.61291
ENSG00000068097	HEATR6	0.271367	0.154494	-0.13813	0.445867	0.397839	0.524494	0.814874	1.43941	0.346392	-0.254839	-0.256077	0.380122	0.868138	1.30208	1.5591	1.24899	-1.57443	-1.38678	-1.21713	-1.64026	-1.48905	-0.917132	0.135479	-1.01481
ENSG00000182700	IGIP	0.36556	-0.338242	0.442871	-0.674564	-0.674564	0.289357	0.221989	-0.109425	-0.674564	2.9952	0.979338	1.15653	2.22025	-0.674564	-0.674564	-0.674564	-0.674564	-0.674564	-0.674564	-0.674564	-0.674564	-0.674564	-0.674564	0.545906
ENSG00000260966	AP001486.2	0.22282	-0.933444	0.470911	-0.493464	0.0514841	0.471998	-0.933444	0.324842	1.88704	2.25237	1.22436	-0.00468057	1.55622	-0.933444	-0.933444	-0.41822	-0.933444	1.3351	-0.486155	-0.933444	-0.514308	-0.933444	-0.933444	-0.412759
ENSG00000166928	MS4A14	0.129028	-1.38715	-0.73386	-0.440378	-1.41501	-0.760607	2.15525	0.646497	0.260944	1.46792	0.643349	-0.211162	0.63482	0.307246	0.0208247	1.24011	-0.820441	0.346528	-1.77135	-1.77135	0.537837	0.311035	-0.098274	0.708191
ENSG00000255126	AP003064.1	-0.89018	-0.89018	-0.89018	-0.89018	-0.89018	-0.89018	2.61588	2.16326	1.0849	0.415	0.213102	0.529109	1.01773	0.351598	-0.89018	-0.0391526	0.760104	0.123905	-0.89018	-0.316082	-0.89018	-0.89018	-0.119596	0.102044
ENSG00000197934	CYYR1-AS1	-0.598463	0.948888	-0.598463	-0.598463	0.183744	0.253577	0.96017	1.06124	2.64634	-0.598463	2.74747	0.00435492	-0.598463	0.171165	-0.598463	-0.598463	-0.598463	-0.598463	-0.598463	-0.598463	-0.598463	-0.598463	-0.598463	-0.598463
ENSG00000235008	AL023775.1	-0.323203	-0.134323	0.0245056	-0.695588	-0.482542	-0.695588	-0.307403	-0.695588	2.71495	1.88652	2.27368	0.940984	-0.695588	0.73687	-0.695588	-0.695588	-0.290737	-0.695588	-0.695588	0.137959	0.0552167	-0.695588	-0.695588	-0.276602
ENSG00000121989	ACVR2A	0.0415094	0.2799	0.787236	-0.359897	-1.04785	-1.04785	-0.349396	0.878537	2.47526	-0.0564422	1.54925	-0.326307	-1.04785	1.12725	-0.578133	-0.519588	-1.04785	0.594976	-1.04785	-1.04785	-0.440786	-1.04785	1.25897	0.972582
ENSG00000137571	SLCO5A1	0.245374	-0.503219	0.743032	-0.43859	-0.437656	-0.779622	1.50747	-0.259162	1.27187	0.107682	1.57266	0.946678	1.23399	0.919515	-1.257	-1.15359	-1.4421	-0.620067	-1.27663	-0.756806	0.636064	-1.54018	1.00232	0.277968
ENSG00000130164	LDLR	0.791443	0.854211	0.325705	-0.0437134	0.588511	0.324544	-0.2812	-0.485668	0.669098	-0.389823	1.22542	-0.0824879	0.976431	2.10975	0.665746	0.215384	-1.49847	-0.750528	-1.51504	-0.92941	-1.70387	-1.40894	-0.790886	1.13379
ENSG00000163053	SLC16A14	0.839995	1.04211	0.432733	-0.0394568	-0.48394	-0.207395	-0.744767	-1.1115	0.794996	0.892834	2.1467	1.57205	0.205128	0.0126263	0.545439	0.371468	-1.69919	-1.69919	-1.22442	-1.24774	-0.529936	-0.690709	0.270868	0.551274
ENSG00000184368	MAP7D2	-0.712327	1.04979	1.23825	0.227364	-0.160706	-0.645887	-0.327451	-1.38737	0.10191	1.89657	2.2648	0.524013	0.117425	0.796636	0.177059	0.663463	-0.775932	-1.38737	-1.38737	-0.87001	-1.38737	-0.136593	-0.0808962	0.202008
ENSG00000214659	KRT8P26	-0.127838	-0.101443	-0.518533	1.1697	0.814818	-0.518533	-0.518533	-0.518533	-0.518533	-0.518533	1.69238	1.25115	-0.518533	-0.518533	-0.518533	-0.518533	-0.518533	-0.518533	-0.518533	-0.518533	-0.518533	0.105096	-0.518533	3.49266
ENSG00000163082	SGPP2	0.213048	0.554771	0.469707	-0.0847994	0.856316	-0.698355	-0.698355	-0.698355	-0.698355	-0.698355	2.40572	-0.698355	-0.698355	1.55061	-0.698355	0.180859	-0.698355	-0.698355	-0.698355	-0.698355	1.67012	-0.698355	-0.698355	1.96063
ENSG00000214262	ANKRD36BP1	-0.62726	-0.62726	-0.62726	1.07042	-0.62726	0.370516	-0.62726	-0.62726	-0.62726	0.461487	2.15174	-0.62726	2.32783	-0.62726	1.85553	-0.62726	-0.62726	1.12219	-0.62726	-0.62726	0.676459	-0.62726	-0.62726	-0.62726
ENSG00000132623	ANKEF1	0.191338	-0.282078	0.02999	-0.200666	0.620833	-0.828721	-0.828721	-0.828721	-0.828721	0.241315	0.845984	-0.0499535	2.96064	-0.282437	-0.828721	0.664802	-0.828721	-0.828721	-0.828721	-0.828721	2.08469	0.496687	-0.828721	0.966066
ENSG00000204581	ACOXL-AS1	-0.454821	-0.454821	-0.454821	-0.454821	-0.454821	-0.454821	-0.454821	-0.454821	-0.454821	-0.454821	1.20494	-0.454821	2.93268	-0.454821	-0.454821	-0.454821	-0.454821	0.291779	-0.454821	-0.454821	1.93194	-0.454821	2.28026	-0.454821
ENSG00000273598	AC211486.3	-0.966781	-0.966781	-0.966781	0.0325177	-0.52141	-0.316084	-0.966781	0.631723	0.122162	-0.966781	1.13824	-0.966781	-0.966781	0.994091	1.84554	-0.966781	0.899957	1.24211	-0.966781	0.53789	1.05438	0.163857	-0.966781	1.84284
ENSG00000184716	SERINC4	-1.02977	0.627749	-0.39208	0.049495	-0.190772	-0.162251	-1.02977	0.433716	1.70587	-1.02977	-0.207463	0.463049	-1.02977	2.70957	-0.00344249	0.232924	-1.02977	0.804639	-1.02977	-1.02977	1.38155	0.771777	-1.02977	0.0138576
ENSG00000132259	CNGA4	-0.854142	-0.854142	-0.854142	0.182661	0.600898	0.649602	-0.854142	-0.854142	-0.854142	-0.854142	-0.294475	-0.437033	0.0269118	3.11003	0.797199	-0.244841	-0.854142	-0.127841	-0.107033	-0.854142	0.536996	1.30247	-0.0281425	1.71987
ENSG00000104321	TRPA1	-1.01924	-1.01924	-1.01924	-1.01924	-0.685514	-0.531412	-0.411169	-0.525264	-0.287401	3.42809	0.239923	-0.0282692	-0.251572	-0.140626	-0.203684	0.6214	-1.01924	-0.0722548	0.353086	-0.0928082	1.05986	0.394548	0.72553	1.50372
ENSG00000099954	CECR2	-0.464093	-1.26208	-1.26208	0.57091	-1.26208	-0.152021	-1.26208	0.225752	-0.227218	2.41817	1.78695	-0.863199	0.471784	-0.703803	0.233592	0.944108	-0.458712	-1.26208	0.066178	0.00183931	0.545968	0.0924275	0.303337	1.51843
ENSG00000279859	AC093323.2	-0.713522	-0.713522	-0.713522	0.0417833	0.0729965	-0.713522	-0.713522	-0.713522	-0.713522	0.57532	2.27228	-0.713522	-0.713522	-0.713522	-0.157043	0.535199	-0.713522	0.0328923	-0.713522	0.317857	1.64678	-0.713522	1.93531	2.00241
ENSG00000189430	NCR1	-1.08406	-1.33026	-1.03767	-1.33026	-1.33026	-1.33026	-1.01599	-0.760642	0.480068	0.242125	1.8769	0.592159	-0.363664	0.154477	0.373332	-0.511457	0.682191	0.421071	0.511495	0.540226	1.01405	0.0141933	1.49766	1.69459
ENSG00000173212	MAB21L3	-0.899998	-0.899998	-0.899998	-0.899998	-0.899998	-0.899998	-0.899998	-0.544414	-0.255486	1.19002	0.903475	1.11155	-0.899998	0.563314	-0.181943	-0.899998	-0.111846	-0.218318	-0.198837	0.618005	1.38358	-0.352882	1.76851	2.42527
ENSG00000123685	BATF3	0.237122	-0.650918	-1.16466	-0.219483	-0.827201	-1.16466	-1.16466	-0.876012	-0.264209	-0.611678	-0.0761308	0.930745	0.966954	1.03829	1.06659	0.645786	-1.16466	-0.712302	-1.16466	-0.401692	0.835365	1.04054	2.01572	1.68581
ENSG00000109272	PF4V1	-0.661894	-1.06007	-1.06007	-0.525362	-1.06007	-1.06007	-1.06007	-1.06007	-1.06007	-0.0779926	0.461911	0.244435	0.524146	1.3968	-0.227787	0.745988	-0.312694	-0.314549	-0.0495208	-0.0984701	2.04179	1.00656	2.17132	1.0958
ENSG00000168903	BTNL3	-1.02883	-0.80946	-1.02883	-1.02883	-1.02883	-1.02883	-1.02883	-1.02883	-1.02883	-0.37566	0.556084	0.57627	0.850627	0.938895	1.15136	0.539575	-0.523058	0.119279	-0.459579	-0.364979	1.73342	1.27397	1.65449	1.3694
ENSG00000188313	PLSCR1	-0.748902	-0.907496	-1.05649	-1.05103	-0.593817	-0.836743	-0.803885	-1.0464	0.0594797	0.40309	0.973224	0.80383	1.14476	0.882163	1.38122	1.3012	-0.780716	-1.1479	-1.1853	-0.97626	1.24482	1.51628	0.750567	0.674309
ENSG00000133063	CHIT1	-1.1237	-0.595915	-0.482619	-0.985338	-0.641866	-0.821744	-0.544755	-0.82388	-0.0954522	0.00569138	1.04611	1.29636	1.44563	1.62314	1.58222	1.59976	-0.426359	-1.35068	-1.20669	-1.15203	0.320502	0.641695	0.309107	0.380817
ENSG00000148344	PTGES	-0.675633	-0.504079	-0.815581	-1.05341	-0.734821	-1.05341	-1.05341	-1.05341	-0.815077	-0.317886	1.03904	1.37714	1.24584	1.6769	1.19642	1.34389	-0.643192	-0.90752	-0.841438	-0.629167	0.467627	0.54875	1.19144	1.01098
ENSG00000141556	TBCD	-0.025443	-0.272926	-0.355869	-0.208895	-0.596562	-0.480921	-0.493653	-0.246485	-0.460015	-1.69282	0.445621	0.572089	1.19398	1.7997	0.977608	1.00217	-1.72987	-0.912889	-1.65257	-0.800363	0.608518	0.71069	1.0514	1.56752
ENSG00000225697	SLC26A6	-0.160065	-0.423133	-0.400961	-0.457892	-0.289895	-0.544617	-0.62519	-0.282253	-1.05678	-1.10426	0.818885	0.937764	1.61285	1.92935	1.09809	1.0962	-1.54332	-1.15466	-1.12977	-1.08576	0.154384	0.306528	1.07193	1.23258
ENSG00000008438	PGLYRP1	-0.23802	0.351803	0.305968	-0.570691	-0.358537	-0.632296	-1.31024	-1.62173	-0.445797	-0.488369	0.490729	1.03772	1.12201	1.6982	1.06759	0.910524	-0.980532	-1.18932	-1.19692	-1.13277	-0.0708118	0.255488	1.43222	1.56378
ENSG00000133048	CHI3L1	-0.624559	-0.0284629	0.119742	-0.499397	-0.428286	-0.692831	-0.642679	-0.752509	-0.946319	-0.811414	0.719069	1.2243	1.48118	1.82352	1.53945	1.33853	-0.904732	-1.36354	-1.40493	-1.17789	0.167537	0.233204	0.830682	0.800341
ENSG00000196187	TMEM63A	-0.876506	-0.1304	0.120463	-0.797687	-0.582028	-0.696071	-1.01155	-0.178462	-0.457169	-0.655625	0.666144	0.887352	1.35876	1.62938	1.17675	1.24585	-1.02181	-1.15576	-1.8062	-1.19225	0.560171	0.686897	0.969382	1.26038
ENSG00000166394	CYB5R2	-0.961798	-0.961798	-0.633184	-0.775635	-0.2967	-0.961798	-0.961798	-0.11435	-0.232834	0.614001	-0.716654	-0.961798	0.970253	1.90164	0.533124	2.52355	0.80378	-0.961798	-0.961798	0.420451	-0.478484	1.0165	0.116695	1.08042
ENSG00000134545	KLRC1	0.356283	-0.694088	-0.694088	-0.694088	-0.694088	-0.694088	-0.694088	1.40436	-0.694088	-0.694088	-0.694088	-0.694088	-0.694088	0.818988	0.911775	2.07335	-0.694088	-0.694088	-0.694088	2.16537	0.220989	-0.694088	0.995941	1.46426
ENSG00000101605	MYOM1	-1.24107	-0.848902	-1.45706	-0.810146	-0.44145	-1.45706	-1.45706	0.30825	-0.190211	0.282196	0.0847862	0.521554	-0.422098	1.76392	1.01182	1.47606	-0.554236	-1.10589	1.0232	1.03016	-0.00988968	0.156572	0.899964	1.43659
ENSG00000285444	AL162377.3	-1.57602	-1.25689	-1.57602	-1.57602	-1.57602	-1.57602	0.655201	0.316023	0.599551	-0.0867847	0.58946	0.301632	0.430961	0.18327	1.11166	0.7798	-0.613443	0.583961	-0.2162	0.700869	0.902557	1.24331	0.271776	1.38337
ENSG00000223695	FO393418.1	-1.23703	-0.766067	-1.23703	-0.51174	-1.23703	-1.23703	-1.23703	-0.913461	1.14696	-0.108533	0.861325	0.822145	0.174608	0.273343	0.730091	1.0397	-0.407972	-0.360221	-1.23703	1.08665	1.1471	0.243916	1.02111	1.94322
ENSG00000267339	LINC00906	-1.05147	-1.05147	-1.05147	-1.05147	-1.05147	-1.05147	-1.05147	-1.05147	0.865893	0.775624	0.573507	2.03573	0.731731	-0.575934	0.379815	1.52386	-0.439942	0.593579	-0.778325	0.0858992	0.014664	0.00418748	0.862456	1.75902
ENSG00000259652	AC090181.1	-1.0888	-1.0888	-0.744254	-0.699177	-1.0888	-1.0888	0.282814	-0.488551	0.817368	-0.150076	-1.0888	2.14576	0.634132	1.70211	-0.230857	1.0594	0.123072	0.233397	-0.251042	0.423291	-0.446913	-1.0888	0.0631227	2.0592
ENSG00000259326	AC116158.1	-1.08682	-0.393171	-1.08682	-1.08682	-0.212139	-1.08682	-1.08682	-0.644899	-0.708223	0.438256	-0.333875	1.10836	0.609301	1.28464	0.23207	0.591336	-0.623355	2.20153	-1.08682	0.0125526	1.02746	-0.211598	0.0207849	2.12189
ENSG00000120279	MYCT1	0.333121	-0.0330727	-0.840065	-0.840065	-0.840065	-0.840065	-0.840065	-0.840065	3.32582	0.752306	1.02395	0.510104	-0.840065	0.392115	1.49642	0.655892	-0.840065	-0.374085	-0.840065	-0.384246	0.566387	-0.193846	-0.228241	-0.282042
ENSG00000009724	MASP2	-0.80291	-0.80291	-0.80291	-0.80291	-0.0454495	-0.0197482	-0.279861	-0.202591	3.87606	-0.137463	1.08291	-0.80291	-0.80291	0.262619	0.927173	-0.407563	-0.0326945	0.011667	0.0349461	0.640576	-0.348464	-0.80291	-0.364767	0.623024
ENSG00000235288	AC099329.1	0.550946	-0.628331	-0.628331	0.291628	-0.468533	0.647018	-0.628331	-0.628331	2.28424	2.68336	0.0942763	-0.628331	0.794176	-0.628331	1.83897	-0.628331	-0.628331	-0.628331	0.0805485	-0.628331	-0.628331	-0.628331	-0.628331	-0.628331
ENSG00000173626	TRAPPC3L	-0.671185	0.298553	-0.671185	-0.671185	-0.671185	0.08903	-0.671185	-0.671185	1.204	2.53128	1.11434	-0.671185	-0.0717449	0.513888	1.71218	-0.671185	-0.671185	-0.0666783	-0.671185	-0.671185	-0.671185	-0.671185	2.07174	-0.671185
ENSG00000231638	LUARIS	-0.928812	-0.383365	-0.928812	-0.188884	-0.106136	-0.928812	-0.928812	-0.280931	1.23779	2.03514	2.20456	-0.202516	0.356173	1.1611	1.68194	-0.928812	-0.3733	0.407675	-0.231912	0.595545	-0.928812	-0.928812	-0.482377	-0.928812
ENSG00000170509	HSD17B13	-1.33732	-0.944726	-1.55354	-0.405217	-0.604225	-0.647706	-1.00276	-0.178665	2.19341	-0.092139	0.399975	-0.751393	-0.182928	-0.193616	0.433523	0.560402	-0.415651	1.7912	-1.04275	0.300084	0.807918	2.05492	0.265555	0.54565
ENSG00000279594	AL049780.3	-0.724454	-0.724454	-0.724454	-0.724454	-0.376271	-0.101403	-0.724454	-0.724454	2.01043	0.262891	0.350464	-0.724454	1.04991	-0.724454	-0.724454	2.03603	-0.724454	0.263561	-0.724454	0.845029	0.822557	2.2547	-0.724454	-0.724454
ENSG00000080166	DCT	-0.576906	-0.576906	-0.576906	-0.576906	-0.576906	-0.576906	-0.576906	-0.576906	1.60709	2.46663	0.257	-0.576906	-0.576906	-0.576906	1.09252	0.16489	0.147462	0.0491009	-0.576906	0.0354508	-0.576906	2.83345	-0.576906	-0.576906
ENSG00000254708	AL139174.1	-0.565822	-0.90173	-0.90173	-0.90173	-0.90173	-0.90173	-0.90173	-0.90173	1.46769	1.36862	1.32014	0.489367	-0.360166	-0.0261938	0.710906	-0.44373	-0.90173	0.0419378	-0.90173	-0.367497	1.34894	2.07353	-0.394152	1.452
ENSG00000236709	DAPK1-IT1	-0.910523	-0.734518	-0.845371	-1.25633	-0.663885	-1.25633	-1.25633	-0.897827	1.38507	1.57834	1.94469	0.372743	0.101315	-0.154123	0.846538	-0.315731	-0.133116	1.14388	-0.677945	-0.0321759	-0.175998	1.71836	0.802316	-0.583037
ENSG00000237505	PKN2-AS1	-0.663104	-1.1653	-0.921096	-0.729203	-1.1653	-0.572241	-0.79462	-1.1653	1.7135	2.51992	1.68684	0.814776	0.535779	-0.322324	0.084291	0.0976956	-0.0838841	0.633159	-0.039521	-0.838487	0.404391	1.01831	-0.726634	-0.321648
ENSG00000239466	RN7SL552P	-1.03466	-1.03466	-1.03466	-1.03466	-1.03466	-1.03466	-1.03466	-1.03466	0.698516	1.52482	0.694408	0.0238112	-0.454172	-0.370033	0.0308036	1.59178	-0.357286	1.75872	-1.03466	1.34929	0.896699	0.577869	0.903123	0.443546
ENSG00000268472	AP002884.4	-1.07518	-1.07518	-1.07518	-0.603436	-1.07518	-0.420021	-1.07518	0.273948	1.54273	2.21296	0.620648	-0.320639	0.221691	0.211402	0.342832	0.727208	-1.07518	1.10492	-1.07518	1.10323	1.19648	-1.07518	0.779525	-0.392027
ENSG00000272825	AL844908.1	-0.700354	-0.934507	-0.788633	-1.21295	-0.968038	-1.39786	-1.39786	-1.39786	2.41233	0.867916	1.55087	0.697206	0.567464	0.824521	0.657402	0.981131	-0.50861	0.252138	0.376237	0.218221	-0.313032	-0.25311	0.00943948	0.457952
ENSG00000262905	AC015853.1	-1.23197	-1.23197	-0.836831	-1.00832	-0.90273	-1.23197	-1.23197	-1.23197	1.3132	1.70827	1.66744	-0.47493	0.346337	1.13588	1.25391	0.109964	-0.789365	0.763732	0.643005	0.32575	0.459019	-0.24525	0.364811	0.325976
ENSG00000279320	AC069528.2	-0.959155	-1.23174	-0.773916	-1.23174	-1.23174	-1.23174	-1.23174	-1.23174	1.22627	1.62868	-0.159206	0.566658	0.00112646	1.30842	1.01214	0.756664	0.20276	1.84549	-0.444087	-0.092587	0.0386347	0.846333	0.439294	-0.0530925
ENSG00000253256	AC134043.1	-1.14665	-1.14665	-1.14665	-1.14665	-1.14665	-1.14665	-1.14665	-1.14665	1.4564	1.62423	0.218608	1.07255	0.25877	0.65417	0.796492	0.639926	-0.557715	0.906633	-0.244036	-0.537313	0.889555	1.25244	1.03021	-0.287729
ENSG00000180913	OR56B3P	-1.2868	-1.2868	-1.09163	-1.2868	-1.12421	-1.2868	-0.596607	-0.323555	2.05246	1.54022	-0.147948	-0.0899731	0.0727163	0.813671	0.999932	0.178952	-1.2868	0.520156	0.373579	0.452599	1.49716	0.442093	0.612466	0.251933
ENSG00000273055	AC005046.1	-1.62669	-0.982894	-1.38613	-0.941874	-0.738454	-0.82058	-1.85455	-1.4458	1.80077	1.26652	0.169537	-0.0527411	1.0456	0.0382222	0.796104	0.627892	0.00797784	0.717822	0.869222	0.602971	0.830927	0.163711	0.632062	0.280384
ENSG00000255670	AC007619.1	-1.2623	-0.925038	-0.88686	-1.2623	-0.949535	-1.2623	-1.2623	-1.2623	1.75898	1.18712	0.683062	0.333917	0.615116	-0.101368	0.892619	0.275304	-0.423122	1.50263	-0.0867515	1.40466	1.05708	0.316042	0.304843	-0.647201
ENSG00000278727	AC000403.1	-0.539022	-1.21111	-0.705363	-1.21111	-1.21111	-1.21111	-0.273073	-0.0102664	2.1513	1.53852	0.492897	-0.649918	-0.725639	0.75726	0.361178	0.50646	0.165528	0.393582	-0.341004	2.06514	0.113431	-0.253156	-1.21111	1.00772
ENSG00000237772	AC092620.1	-0.706539	-0.706539	-0.706539	-0.706539	-0.706539	-0.706539	-0.706539	-0.706539	2.47319	1.73982	-0.706539	-0.706539	-0.706539	0.169786	-0.706539	-0.706539	0.186541	0.624454	-0.706539	0.967212	1.71002	1.27216	-0.198503	0.94686
ENSG00000279394	AC015871.4	-1.1332	-1.1332	-1.1332	-1.1332	-1.1332	-0.901639	-0.557063	-0.801757	1.72542	2.24397	-0.0831425	-0.834897	0.500374	-0.543678	-0.190399	0.407519	0.0570737	0.39648	1.10028	0.918835	1.56905	-0.329654	0.686098	0.303105
ENSG00000236330	RPL5P9	-0.996029	-0.996029	-0.996029	-0.996029	-0.734103	-0.996029	-0.996029	-0.996029	2.47536	1.861	-0.334853	-0.647095	1.43501	0.141406	0.106803	-0.486317	0.213503	-0.38844	1.30875	0.755712	0.479521	0.506033	0.316377	-0.0364693
ENSG00000285612	AC004974.1	-1.0683	-1.0683	-1.0683	-1.0683	-1.0683	-1.0683	-0.516043	-1.0683	1.78423	0.318129	-0.00606856	-0.110777	0.98309	-1.0683	0.644802	0.441607	1.48112	-0.0655503	-1.0683	1.3	1.40085	0.85431	0.106719	0.998254
ENSG00000279145	AC011912.1	-1.06043	-1.06043	-1.06043	-1.06043	-1.06043	-1.06043	-1.06043	-1.06043	1.52869	0.946184	0.51307	0.590129	-0.53059	-0.756032	0.790316	0.10348	0.567627	-0.59717	0.625672	1.38732	2.11789	-0.277978	0.621739	0.853062
ENSG00000279616	AL096817.1	-0.0677979	-0.939277	-0.939277	0.898654	0.393242	-0.939277	-0.939277	1.54347	0.845649	1.96543	-0.450342	2.4729	-0.0500867	0.197667	-0.270406	-0.939277	-0.939277	-0.042589	-0.939277	0.2984	0.778216	-0.0589097	-0.939277	-0.939277
ENSG00000270429	KNOP1P2	-0.954562	-0.954562	-0.954562	-0.501114	-0.954562	-0.324813	-0.954562	1.12952	1.87462	1.66279	-0.954562	0.129103	1.43865	0.912408	0.146127	-0.204892	1.01068	-0.180281	-0.954562	1.51249	0.52387	-0.954562	-0.538093	-0.954562
ENSG00000263120	AC004584.3	-1.40272	-0.918662	-0.863867	-0.971666	-0.305606	-0.475623	-1.40272	0.520454	0.8841	1.40429	0.774764	1.69719	2.41325	0.0424989	0.774092	-0.333732	0.0700439	-0.128913	-0.644338	0.353605	0.328348	-0.678961	0.266893	-1.40272
ENSG00000198574	SH2D1B	-0.947366	-0.947366	-0.43482	-0.947366	-0.947366	-0.947366	0.203515	0.368382	1.17188	1.21942	0.994894	2.17049	0.840123	1.50946	0.445684	-0.231377	0.630169	-0.947366	-0.947366	1.09681	-0.947366	-0.510973	-0.947366	-0.947366
ENSG00000231768	LINC01354	-0.99742	-0.99742	-0.99742	-0.741538	-0.465188	-0.607896	-0.653837	0.110655	0.529335	1.49371	0.295175	1.84781	-0.99742	1.3796	-0.26983	0.0961831	0.581418	1.09082	-0.547231	2.32499	-0.99742	-0.99742	-0.00630655	-0.473358
ENSG00000242808	SOX2-OT	-1.2403	-0.884764	-1.2403	-0.965911	-1.07519	-0.651897	-0.324376	-0.817816	0.636143	1.32864	1.79295	1.49194	-0.358794	1.28556	0.370194	-0.600899	-0.0510904	0.174467	2.14686	0.0267772	0.518776	-0.367366	-0.278019	-0.915579
ENSG00000139289	PHLDA1	-0.454229	-1.2788	-1.23142	-0.918798	-1.00483	-1.29597	-1.69942	-1.21653	1.2152	0.743566	1.36905	1.81401	0.295223	0.765671	-0.0290373	-0.189163	1.02411	0.0984628	0.979729	0.734659	0.868813	0.0105239	-0.714224	0.11339
ENSG00000125845	BMP2	-1.07973	-0.661726	-0.614466	-1.07973	-1.07973	-1.07973	-1.07973	-1.07973	2.01352	1.96628	1.33797	1.75269	0.384415	0.950157	0.403325	-0.158459	0.186709	0.460381	-0.42533	-0.318405	0.344478	-0.455135	-0.147621	-0.54038
ENSG00000178997	EXD1	-1.08195	-1.08195	-1.08195	-0.944447	-1.08195	-1.08195	-1.08195	-1.08195	1.6393	1.41459	1.46667	1.26287	0.440004	0.892239	-0.0671421	-1.08195	1.02055	0.436801	0.293241	0.297851	0.808584	-0.851077	0.709004	-0.163433
ENSG00000275597	AC108479.2	-0.822496	-0.888714	-0.725259	-0.705374	-1.04386	-0.907188	-1.33983	-0.803539	1.7002	1.82817	-0.0530474	1.75888	-0.166123	0.156555	0.948143	0.87531	0.326336	0.38817	1.5398	0.351487	-0.198484	-0.177663	-0.701637	-1.33983
ENSG00000225505	AC104332.1	-0.739127	-0.739127	-0.739127	-0.51487	-0.272674	-0.739127	-0.739127	-0.739127	1.61333	1.66133	-0.443731	0.788122	-0.201912	2.37059	-0.10146	-0.739127	-0.739127	-0.739127	1.80249	1.34319	-0.369411	0.0989516	-0.382674	-0.739127
ENSG00000172260	NEGR1	0.389126	-0.733849	-0.0238691	1.66432	0.595167	-1.00926	0.169396	1.71451	-1.26375	-1.26375	0.109932	-1.26375	-0.862993	-0.615854	-0.962446	-1.26375	0.328653	-0.565436	1.27788	-0.0884865	1.04757	0.0936367	0.827518	1.69949
ENSG00000134508	CABLES1	0.318501	-0.130818	0.271359	0.635987	0.629241	1.13574	1.32544	0.651563	-1.05795	-1.05795	-1.05795	-1.05795	-1.05795	-1.05795	-1.05795	-0.759629	2.08494	-0.702217	0.502508	-0.283414	1.50268	-1.05795	0.0274109	1.25432
ENSG00000198711	SSBP3-AS1	0.129471	-0.0329626	-0.447709	-0.686161	-0.520851	0.410559	1.21001	0.853628	-1.29195	0.494072	0.320979	-1.29195	-0.334922	-1.29195	-1.29195	-0.98388	1.65768	0.984042	2.23275	-0.416759	0.332062	-1.29195	0.374917	0.882821
ENSG00000125257	ABCC4	0.778079	0.255218	0.477501	0.712884	0.719356	0.407605	0.234599	0.572449	-1.43563	-0.887305	-0.5018	-0.453808	-1.01315	-0.122223	-1.43563	-1.43563	2.35371	1.31148	-0.0727426	1.48226	0.234383	-1.43563	-0.0561373	-0.689853
ENSG00000283674	AC068587.4	0.0144854	0.29058	0.863708	0.266173	0.00435289	0.0960082	0.198789	0.21721	-1.21292	-1.38188	-0.651935	-1.22442	-1.22625	0.175062	-1.42194	-0.255559	3.01503	0.386324	0.863683	0.545156	0.234978	-1.23841	1.00813	0.433654
ENSG00000143942	CHAC2	0.58939	0.432366	0.595883	0.683563	0.335226	0.768031	-0.278967	1.1195	-1.74579	-1.94137	-0.313225	-0.768768	-1.0474	-1.82109	-0.781879	-1.13906	1.0172	0.944024	0.869985	1.16634	0.886792	-0.546267	0.786265	0.189255
ENSG00000187626	ZKSCAN4	0.287407	0.262977	0.092214	-0.307661	0.460888	0.487265	1.47325	1.1685	-1.8585	-1.48106	-0.262369	-0.583822	-0.865667	-0.979644	-1.69553	-1.41137	0.928255	1.21101	0.862426	0.663933	0.809829	-0.833531	0.666105	0.905087
ENSG00000171310	CHST11	0.0350637	-0.356877	0.249984	0.600829	0.196972	-0.0897684	-0.170557	0.0793923	-1.55641	-0.358358	-1.1982	-0.365662	-1.28949	-1.18101	-0.781291	-1.88711	1.73136	1.13323	1.39304	1.63606	0.898138	-0.180933	0.407007	1.05459
ENSG00000057252	SOAT1	1.17809	0.281441	0.203268	0.184709	0.486184	0.054106	0.389804	0.687807	-1.16479	-0.91664	-1.14678	-0.944998	-1.91648	-0.697971	-1.5269	-1.79968	1.42624	1.11175	0.92871	0.941339	0.316932	0.771161	0.376994	0.775691
ENSG00000135842	FAM129A	0.374009	0.327867	-0.00171441	0.262736	0.170612	0.112196	-0.0359452	0.0978289	-1.44183	-1.54281	-1.1177	-0.937982	-1.8061	-1.182	-0.766914	-0.773537	1.26307	1.56824	1.23629	1.31866	0.79152	-0.00476449	0.859382	1.22888
ENSG00000170035	UBE2E3	0.704345	0.376005	0.61615	0.46	0.340217	0.265604	-0.300387	-0.141526	-1.55061	-1.66708	-1.69509	-1.01353	-0.953862	-1.00568	-0.945991	-0.97668	1.37748	1.31793	1.59231	1.12134	0.591143	0.622739	0.230296	0.63487
ENSG00000197965	MPZL1	0.687906	0.391946	0.220297	0.249645	-0.579607	0.360039	0.948201	0.317112	-1.83252	-0.409985	-0.601737	-0.548655	-0.715874	-0.94465	-0.941878	-2.3112	1.90194	1.16119	1.20943	1.50738	-0.419678	0.146202	-0.0637193	0.268222
ENSG00000138175	ARL3	0.8299	0.481726	0.637936	1.01258	0.687986	0.352066	0.440416	0.700912	-0.803941	-1.32605	-1.43305	-1.13286	-0.731123	-1.03058	-1.48759	-1.34968	1.59525	1.14385	1.40728	1.19497	-0.108613	-0.768031	0.042117	-0.35547
ENSG00000151136	BTBD11	-0.054596	0.36142	0.329116	0.280957	0.34011	0.86329	1.02348	0.666073	-1.30093	-1.30093	-1.30093	-0.785032	-1.30093	-0.789916	-1.12087	-1.01474	1.26727	1.31209	1.95216	1.48608	-0.233223	-0.677905	-0.292707	0.290679
ENSG00000158691	ZSCAN12	0.370076	0.184575	1.58599	0.50428	0.428935	1.31484	1.47769	0.248472	-1.41037	-1.41037	1.13245	-1.41037	0.545676	-0.888743	-0.0062495	0.375768	0.439101	-1.41037	0.492388	-0.860354	-1.41037	-0.959133	-0.417621	1.0837
ENSG00000185495	AC138393.1	0.250098	0.566864	0.449995	0.614339	0.395396	0.464848	2.17611	-0.287482	-1.22991	-2.17024	0.190589	-0.901367	-0.0567455	-1.51567	-0.360836	-0.94796	1.48025	0.0927411	1.60867	0.632096	-0.999839	0.0541253	-0.505236	-0.000830167
ENSG00000243478	AOX2P	0.128247	1.19303	1.2185	0.139318	0.589086	-0.0388705	1.84877	0.401132	-0.695112	-1.44741	-0.739334	-1.44741	0.707079	-1.44741	-1.02616	-1.44741	-0.21324	1.59044	0.411492	-0.736173	0.443399	0.0536205	1.13695	-0.622539
ENSG00000147180	ZNF711	1.11528	0.101044	1.0916	1.13236	0.795301	1.30687	1.20263	0.599331	-1.15086	-1.15086	-1.15086	-1.15086	0.818848	-0.867043	-1.15086	-1.15086	-0.573725	1.85698	-0.426833	0.532091	-1.15086	-0.239608	-0.0262753	-0.362843
ENSG00000167384	ZNF180	0.149529	0.374558	0.924795	-0.225356	0.520511	0.626514	0.272085	0.257174	-0.102388	-2.12882	-1.05648	-2.07567	0.0849412	-0.601694	-0.231126	0.264624	1.67431	2.13851	0.857817	0.427372	-1.385	0.108903	-0.264267	-0.610842
ENSG00000172671	ZFAND4	0.14114	0.401389	0.942149	0.167688	1.0793	0.848462	0.748432	-0.97317	-1.5528	-1.86097	0.0526269	-1.18225	-0.841588	0.217769	-1.47887	0.389539	0.894016	1.09511	1.58976	-0.206415	-0.805443	1.49881	-0.583865	-0.580812
ENSG00000102038	SMARCA1	0.630223	1.08078	1.42896	1.31401	0.996577	-0.526139	0.0346479	-0.526139	-0.526139	-0.526139	-0.526139	-0.526139	-0.526139	-0.526139	-0.526139	-0.526139	-0.526139	-0.526139	3.45917	-0.526139	-0.526139	-0.526139	-0.526139	-0.526139
ENSG00000163291	PAQR3	0.0456817	0.431742	0.409158	1.73959	0.473999	1.114	1.32802	0.653209	-1.47422	1.41161	-0.667427	-1.31865	-1.0564	0.514652	-1.26716	0.291127	0.413727	-0.835127	0.984632	0.552206	-0.920487	-1.45728	-0.186994	-1.1796
ENSG00000161847	RAVER1	0.75757	0.571909	1.35921	0.888638	0.658338	0.346611	0.157634	-0.233388	-1.2904	-0.11974	-1.2904	-1.2904	-0.466034	1.88846	-0.490503	-0.228324	-0.504371	-0.459099	0.710543	2.2182	-1.2904	-1.2904	0.11058	-0.714258
ENSG00000233834	AC005083.1	0.474683	0.350925	-0.0269004	0.879833	0.976596	1.8619	-0.879283	0.561361	-0.879283	-0.879283	-0.879283	-0.879283	-0.879283	0.621495	-0.879283	-0.879283	0.324949	0.908664	1.78232	1.83557	-0.879283	-0.879283	-0.879283	-0.879283
ENSG00000086619	ERO1B	0.0796016	0.607658	0.399234	0.671515	0.462467	1.10364	0.606552	-0.410454	-0.579103	-0.482102	-1.96819	-1.42246	-0.661215	-1.23241	-1.43237	-1.05522	0.609557	1.96376	1.97921	0.0432934	0.167804	0.440462	0.259922	-0.151144
ENSG00000135378	PRRG4	0.467777	0.611047	0.514027	0.634802	1.0022	0.862205	0.333807	0.0653462	-1.26908	-1.11372	-1.97156	-1.78616	-0.969316	-1.17611	-0.884827	-1.09118	0.462039	0.786672	0.715685	0.597121	0.911328	1.70858	0.176586	0.412728
ENSG00000222011	FAM185A	0.925403	0.797586	0.985766	1.15389	1.16063	1.04708	-0.812306	-1.03447	-0.692484	-0.142236	-0.989934	-1.27412	-1.31716	-0.92653	-0.746716	-0.517294	0.865283	0.8339	1.08686	1.7895	0.366696	-1.2072	-0.379767	-0.972364
ENSG00000134152	KATNBL1	0.638808	0.87484	0.866567	0.470328	1.03677	0.954826	0.442425	-0.877369	-0.634753	-1.1594	-1.66995	-1.03204	-1.02693	-0.995258	-0.902748	-0.398497	1.64982	1.40743	1.00417	1.40058	-0.397331	-1.15149	-0.267228	-0.233589
ENSG00000084110	HAL	0.966754	0.680482	0.613118	0.671941	0.704163	0.98942	-0.268762	-0.36648	-0.853926	-1.29159	-1.422	-1.54395	-1.30593	-0.900264	-1.21429	-1.64979	0.788097	1.23614	1.04947	0.910007	0.677347	0.174343	0.891541	0.464139
ENSG00000285693	AP002381.2	0.541964	0.225233	1.50788	0.396663	0.32904	0.666371	-0.385411	-0.732406	-1.42	-1.42	-1.42	-0.801043	-0.663669	-1.42	-0.616487	-1.42	0.52809	1.25608	1.37789	1.33934	0.68924	-0.128947	1.07626	0.493914
ENSG00000166130	IKBIP	0.557	0.607648	0.573252	0.649274	0.571791	0.513236	-0.176137	-0.774472	-1.22391	-0.344087	-0.232359	-0.654237	-1.40715	-1.80265	-1.24405	-1.68797	1.54519	1.35007	1.53092	1.27535	0.489178	-0.0960982	0.302355	-0.32215
ENSG00000154914	USP43	-0.548453	1.33769	0.223569	0.7943	0.797481	0.0711907	-0.25792	-0.440142	-1.23225	-0.675983	-1.23225	-1.23225	-1.23225	-0.785018	-1.23225	-1.23225	1.49929	0.955724	1.65204	0.973114	0.814505	0.203678	1.19496	-0.416547
ENSG00000141682	PMAIP1	1.53154	1.18719	1.0345	1.418	1.33142	1.2708	0.197431	0.387304	-1.06139	-1.13003	-1.78342	-1.32292	-1.13812	-0.73649	-1.31542	-0.717377	-0.124773	0.0561782	0.0944276	0.189306	-0.460215	-0.198741	0.751848	0.538937
ENSG00000148429	USP6NL	1.68004	1.2705	1.0295	1.45371	0.955774	0.90428	0.291274	0.84896	-1.11686	-1.47019	-1.4417	-0.619468	-0.900342	-1.34548	-1.04047	-1.19221	0.695633	0.637128	0.00373022	-0.0539891	-0.178437	-0.673329	0.602743	-0.3408
ENSG00000264207	AC239868.2	1.51584	1.51265	1.0835	1.07384	1.38495	1.17562	0.0383951	0.598776	-0.980168	-2.07987	-1.40821	-1.30579	-0.866202	0.324129	-0.369182	-0.909049	0.182481	-0.689418	0.460253	0.420106	-0.350822	-0.714111	-0.271754	0.174019
ENSG00000182858	ALG12	1.45337	1.47846	0.996348	1.83905	1.1683	1.43128	0.685886	-0.0119059	-0.845738	-1.23498	-1.23498	-1.0417	-0.998714	0.290735	-0.553343	-1.03517	0.750102	-0.0329461	-0.244042	-0.622554	-1.0053	-0.830767	-0.613159	0.211765
ENSG00000106537	TSPAN13	1.08093	1.17835	0.925855	1.52884	1.24631	1.7645	0.550096	-0.0482601	-0.419842	-1.64899	-1.09106	-1.38472	-0.579491	-0.672176	-0.968249	-1.01311	0.516197	0.72496	0.786548	-0.0285557	-0.586651	-1.25787	-0.270786	-0.332824
ENSG00000116667	C1orf21	1.5176	1.02262	1.38232	1.42545	1.37821	1.31784	0.00723047	1.56032	-0.863704	-0.863704	-0.863704	-0.863704	-0.863704	-0.863704	-0.435014	-0.863704	-0.863704	-0.140464	1.12961	-0.611484	-0.863704	-0.610566	-0.525162	-0.645179
ENSG00000151746	BICD1	1.65629	1.02526	1.30986	0.982727	1.15031	1.2991	-0.0802484	1.30311	-0.265537	-0.922825	-0.922825	-0.922825	-0.922825	-0.488884	-0.922825	-0.922825	-0.922825	-0.383181	1.85445	-0.617319	-0.922825	-0.489707	-0.215499	-0.658133
ENSG00000204852	TCTN1	1.25624	1.32068	0.624765	1.63016	1.72454	1.51763	-1.22683	-0.474083	-0.926709	-1.22683	-0.582587	-0.862874	-0.682787	-0.71782	-0.990115	-0.312893	1.04275	-0.909321	1.26053	-0.122015	-0.097752	-0.204687	-0.56972	-0.470281
ENSG00000066583	ISOC1	1.42814	1.46527	1.71372	1.27111	1.59713	1.52347	-0.0484532	-0.533021	-1.28196	-0.523847	-0.954792	-0.654375	-1.14123	-0.685796	-0.302103	-0.611352	0.592543	0.261168	0.223444	0.146636	-0.732563	-0.830986	-0.816442	-1.10573
ENSG00000136158	SPRY2	0.817051	1.21716	0.906519	2.03451	1.74459	1.77766	0.0134225	0.529105	-1.21065	-0.849913	-1.05026	-1.08926	-0.461618	-1.09415	-0.534656	-0.78094	0.19128	0.0296916	-0.0201014	0.423376	-0.368036	-0.761661	-1.28813	-0.174998
ENSG00000105518	TMEM205	1.33297	1.52516	1.50964	1.64685	1.63626	1.70309	-0.772877	-0.309852	-1.08642	-1.30929	-1.1608	-0.979382	-0.717229	-0.660071	-0.488318	-1.00813	-0.37588	-0.0815766	0.047936	0.0109422	-0.0938157	-0.154592	-0.213411	-0.00121518
ENSG00000120833	SOCS2	2.32444	0.0542118	0.586896	1.79602	0.660623	0.591098	-0.316727	0.76094	-0.950855	-1.31643	-1.31643	-1.31643	0.14519	-1.0057	-1.31643	0.111519	0.432779	-0.167126	0.541568	0.560694	-0.943609	-0.936731	1.04234	-0.0218589
ENSG00000076554	TPD52	1.18835	1.10333	0.932184	1.13108	1.18744	1.17674	-0.495557	0.359165	-0.171501	-1.29653	-1.63283	-1.24722	0.449502	-1.3018	-1.63283	-0.975698	0.83506	0.951382	-0.117931	-0.170654	-0.557002	0.373915	0.823588	-0.912199
ENSG00000100473	COCH	1.42347	0.54368	0.158043	1.51966	1.41608	1.24442	0.730956	0.746936	-1.09956	-0.430904	-1.13229	-1.4687	-1.13304	-1.11786	-1.2623	-0.663237	0.262044	0.589421	1.00362	0.916798	-0.0787406	-1.27638	-0.440713	-0.451403
ENSG00000198363	ASPH	1.19909	1.0761	0.850256	1.1545	1.13803	1.05801	0.628268	0.685341	-1.46746	-0.927456	-0.296178	-0.290743	-1.16461	-0.834676	-1.33365	-1.25887	1.16273	0.713789	0.49489	0.64954	-1.22548	-1.49959	-0.0864823	-0.425352
ENSG00000140450	ARRDC4	0.802797	1.683	0.757696	0.985603	0.729767	0.345958	0.879082	0.0953506	-1.28223	-0.875904	-0.839668	-0.952397	-0.478697	-1.28223	-1.28223	-0.941248	0.610569	1.49351	1.12663	1.01663	-0.890276	-1.28223	0.375821	-0.795313
ENSG00000145632	PLK2	1.56086	1.252	1.48689	1.03665	0.779509	0.703438	-0.712255	1.06823	-1.27296	-1.54274	0.377932	-1.31122	-0.70158	-1.03158	-0.907786	-0.958935	1.13775	0.371512	-0.0384128	0.509032	0.374454	-0.345684	-0.634131	-1.20096
ENSG00000197147	LRRC8B	0.731127	1.19865	1.0399	0.295062	0.878719	0.873854	0.92951	0.856493	-1.59365	-1.89346	-0.869304	-1.44852	-0.0312838	-1.3254	-0.901367	-0.640614	1.08539	-0.0630448	-0.30845	1.61246	0.498733	-0.215331	0.0597509	-0.769224
ENSG00000127920	GNG11	0.798752	-0.129093	0.0425453	0.508799	-0.162374	-0.378408	-1.19815	0.326301	-1.19815	-1.19815	0.596833	-1.19815	0.405984	0.16366	-1.19815	-0.188793	1.88826	1.01163	1.93944	-1.19815	0.136868	-0.232616	1.65924	-1.19815
ENSG00000103522	IL21R	1.87397	-0.0703375	-0.605451	1.56051	-0.605451	-0.605451	-0.605451	-0.605451	-0.605451	-0.605451	-0.605451	-0.605451	1.92346	-0.605451	-0.605451	-0.605451	0.726023	2.39778	-0.605451	-0.605451	-0.605451	0.194645	1.08118	-0.605451
ENSG00000104177	MYEF2	1.2414	1.40843	1.25647	0.951984	0.167475	-0.127959	-0.199028	-1.04243	-1.38463	-1.38463	-1.38463	-1.38463	0.280706	-0.171648	-1.38463	-0.748695	-0.312492	1.17626	0.648119	1.17217	0.456321	-0.857752	0.695539	0.928282
ENSG00000164330	EBF1	2.04771	0.391768	0.0415912	1.58751	-0.505902	-1.15357	-0.428163	1.05863	-1.02678	-1.5761	-0.600269	-1.84349	0.518161	-0.259741	0.00924956	-1.17384	0.436346	1.03025	0.864853	0.668113	-0.939541	-0.320872	0.820062	0.354027
ENSG00000129219	PLD2	1.16656	-0.965054	0.534444	0.861709	0.35316	-0.965054	-0.965054	-0.965054	-0.965054	-0.965054	-0.965054	-0.965054	2.53456	0.489248	-0.240847	-0.965054	0.408085	-0.277715	-0.257974	-0.292702	1.20844	-0.290255	0.828777	1.66
ENSG00000139344	AMDHD1	2.0151	0.802255	-0.169653	2.07339	0.591582	-0.418828	-0.322812	-0.251027	-0.807843	-0.807843	-0.807843	-0.807843	1.37052	-0.807843	-0.347263	-0.807843	-0.807843	0.259612	0.0897788	-0.807843	2.14918	-0.807843	-0.807843	0.2366
ENSG00000175899	A2M	-0.354519	1.85034	0.252655	0.282511	-0.126794	0.055738	0.726702	1.14295	-0.67381	-0.67381	-0.67381	-0.67381	-0.67381	-0.0844234	-0.126841	-0.0586663	-0.67381	-0.67381	-0.67381	-0.166006	-0.67381	-0.67381	3.57829	-0.233845
ENSG00000172638	EFEMP2	1.07893	2.53615	1.58495	0.933588	0.319011	0.390528	0.631458	-0.781785	-0.781785	-0.781785	-0.0824672	-0.0454148	-0.781785	0.180848	-0.781785	-0.781785	-0.781785	-0.139145	-0.781785	-0.781785	-0.781785	-0.781785	1.99299	-0.781785
ENSG00000141655	TNFRSF11A	2.0307	1.7358	2.18548	-0.480636	0.0219977	-0.480636	-0.480636	0.045706	-0.480636	-0.480636	-0.480636	-0.480636	-0.480636	-0.480636	-0.480636	-0.480636	-0.480636	-0.480636	-0.480636	-0.480636	-0.480636	-0.480636	2.63176	-0.480636
ENSG00000285589	AC010422.8	0.919399	1.50637	1.00128	0.0405674	0.5232	0.294902	1.20751	0.416618	-1.61979	-0.742101	-1.06654	-1.61979	-0.748833	0.637723	-0.214008	-0.0981748	0.46166	-1.61979	-0.577971	0.847256	-1.61979	0.457472	1.48027	0.132547
ENSG00000173867	AC013489.1	0.75193	0.551093	1.71431	1.27535	0.720894	0.523811	1.54185	1.16551	-1.0321	-1.0321	-1.0321	-1.0321	-1.0321	0.724177	-1.0321	0.201243	0.353927	-0.647921	-0.636887	-1.0321	-1.0321	-1.0321	1.35615	-0.306557
ENSG00000250474	WBP1LP2	1.64886	0.458805	0.255117	0.790609	1.32523	1.2497	1.81361	0.421663	-0.834407	-0.834407	-0.834407	-0.834407	-0.834407	-0.834407	-0.834407	0.414853	-0.834407	-0.834407	-0.834407	-0.834407	-0.834407	-0.834407	1.63747	0.831382
ENSG00000223609	HBD	-0.430177	0.382063	-0.70523	0.759316	-0.136184	-0.0394955	2.02001	0.57201	0.183079	-1.74522	-0.667098	-1.55202	1.37266	-0.378613	-0.638075	-0.792377	-0.491883	-0.310061	1.35605	-0.0764165	-0.895732	-0.486391	2.15783	0.541952
ENSG00000284931	AC104389.5	0.378314	0.524592	-0.768704	1.39378	-0.0977107	-0.492644	1.43664	0.981698	-0.681102	-0.885697	-0.977161	-1.58004	1.47577	-0.289026	-0.634897	-0.847175	-1.2816	-0.498466	0.0648104	0.377237	0.849015	-1.15713	2.03237	0.677127
ENSG00000136929	HEMGN	-0.369672	0.0981274	-0.191897	0.849332	-0.0454647	-0.295245	1.70068	0.920252	-0.0487225	-1.35323	-1.35323	-1.35323	1.11167	-1.0181	-0.353023	-1.35323	-0.615944	0.293958	0.10305	0.361849	0.89265	-1.03578	2.36388	0.691305
ENSG00000133742	CA1	-0.385041	1.12114	0.42343	0.609661	-0.499601	-1.00868	2.49026	0.556486	-1.38159	-0.627069	-0.201703	-1.15444	1.11276	-0.048838	-1.38159	-1.09425	0.132682	-0.267946	1.21236	-0.71839	-0.039407	-0.664288	1.64185	0.172201
ENSG00000112077	RHAG	-0.684918	0.744824	0.287462	1.14306	0.258735	-0.00582529	1.99942	0.080271	-1.15911	0.196824	-0.511027	-1.15911	1.25267	-0.405461	-0.843419	-1.15911	-1.15911	-1.15911	-0.200462	0.0918857	-0.23043	-0.18581	2.62357	0.184207
ENSG00000188672	RHCE	-0.682469	0.481184	-0.407416	0.965565	-0.262995	0.0620718	2.3175	0.0571895	-0.943751	-0.943751	-0.943751	-0.301814	1.77592	-0.307891	-0.943751	-0.943751	-0.596008	-0.943751	0.02294	0.246891	0.0477521	-0.943751	2.17818	1.00965
ENSG00000169877	AHSP	-0.564909	0.4651	0.375643	1.08206	-0.271875	-0.183182	1.81395	0.780337	-1.0628	-1.50139	-0.536568	-1.33234	1.66525	-0.296918	-0.52043	-1.32663	-0.587437	-0.526835	-0.0294925	-0.0710861	-0.199907	-0.152036	2.40473	0.576776
ENSG00000039068	CDH1	-0.595234	-0.595234	1.60656	2.39736	-0.595234	0.790654	-0.595234	0.940433	-0.595234	-0.595234	-0.056888	-0.595234	2.12993	-0.595234	-0.595234	-0.595234	-0.595234	-0.595234	-0.595234	-0.595234	-0.595234	-0.595234	1.71853	-0.00284297
ENSG00000205683	DPF3	0.991051	1.77088	1.02176	0.604946	-0.750201	-0.750201	-0.750201	1.90352	-0.750201	-0.750201	-0.750201	-0.750201	1.74471	-0.750201	-0.750201	0.984401	-0.750201	-0.750201	-0.750201	-0.750201	-0.0410846	-0.750201	1.39191	0.130723
ENSG00000004939	SLC4A1	0.733884	1.93444	0.392019	2.2336	0.353328	0.173151	0.441541	0.251067	-0.687137	-1.13308	-0.875866	-1.13308	1.2431	-0.864763	-0.47698	-0.853018	-1.13308	-0.0881969	-0.112714	-0.671622	-0.0312625	-1.13308	1.72754	-0.289781
ENSG00000262621	AC025283.2	-0.722603	0.259563	0.923068	-0.722603	0.442432	-0.722603	0.555092	1.23997	-0.722603	-0.722603	-0.722603	0.218336	-0.722603	-0.722603	1.66251	-0.722603	-0.722603	-0.722603	-0.722603	-0.722603	2.78945	1.21793	-0.722603	0.808098
ENSG00000271816	BMS1P4	0.188118	0.785577	-1.06966	0.35209	1.00357	0.00517535	1.26235	1.55695	-1.06966	-1.06966	-1.06966	-0.0888696	0.64779	-1.06966	0.860846	0.66062	-1.06966	1.35899	-1.06966	-1.06966	0.835817	-1.06966	-1.06966	1.26752
ENSG00000259335	HNRNPMP1	0.0629915	-0.0887311	-0.557604	-0.557604	0.458128	-0.557604	2.69123	2.03572	-0.0800749	-0.557604	-0.557604	-0.557604	-0.557604	-0.557604	2.40241	-0.557604	-0.557604	-0.557604	-0.557604	-0.557604	-0.557604	-0.557604	-0.0880803	0.970458
ENSG00000239246	AC008026.1	0.278109	0.860078	0.338582	0.753485	0.67752	0.733488	1.71719	2.72913	-0.0677375	-0.985611	0.194819	0.12693	-0.985611	-0.985611	1.04407	-0.985611	-0.985611	-0.985611	-0.985611	-0.985611	-0.322997	-0.310772	0.118595	-0.985611
ENSG00000152128	TMEM163	0.0473525	0.960386	1.70367	0.567481	1.00723	-0.713994	2.37726	1.64167	-0.713994	-0.713994	-0.713994	-0.133396	-0.713994	-0.307048	1.64306	-0.713994	-0.713994	-0.713994	-0.713994	-0.713994	-0.225738	-0.713994	-0.713994	-0.713994
ENSG00000283515	AC020915.5	1.66058	-0.662038	-0.662038	-0.662038	1.94408	1.33661	-0.026416	0.784142	-0.662038	-0.662038	-0.662038	-0.662038	-0.662038	-0.662038	-0.662038	-0.662038	0.273142	-0.662038	-0.662038	-0.662038	1.73522	2.09384	-0.662038	0.129371
ENSG00000126709	IFI6	-0.413293	0.360551	-0.213304	1.38052	1.93582	2.14424	-0.726476	-0.062216	-1.44635	-1.112	-1.37653	-1.42239	0.11283	-0.0303385	0.300928	0.122627	-0.763046	-0.606814	-0.55262	-0.780504	0.868353	1.066	0.687411	0.526613
ENSG00000043143	JADE2	0.0870913	0.81261	0.747547	1.73923	1.1817	0.793354	0.161726	0.724531	-1.31757	-1.94735	-1.94735	-1.47853	0.448805	0.326213	-0.288142	-0.312255	0.514295	-0.954197	-0.872303	0.0593437	0.458337	1.39229	-0.0335497	-0.295822
ENSG00000138378	STAT4	-0.353704	-0.403044	-0.208092	0.12447	0.799376	1.65237	0.259786	2.37611	-1.13745	-1.13745	-1.13745	-1.13745	-0.528573	-1.13745	1.12119	-0.83945	-0.0598777	-0.429313	-0.621139	0.347734	0.532065	1.49864	-0.670884	1.08956
ENSG00000121236	TRIM6	0.169896	-0.283613	-0.734106	0.36056	0.25535	1.0774	1.24936	1.6097	-1.78388	-0.599345	-0.791915	-1.30335	-1.31491	-0.233297	-0.17356	-0.728544	-0.0760716	-1.34556	0.000861439	-0.302654	1.45741	1.76316	0.863218	0.863899
ENSG00000162433	AK4	0.690209	0.402429	0.296901	1.214	0.99857	1.23653	0.508495	1.70664	-1.96671	-0.996182	-0.81675	-1.0908	-1.58259	-1.77304	-0.70423	-0.00570678	0.661267	-0.320718	-0.476693	0.408434	0.674312	0.830374	-0.227505	0.332765
ENSG00000118707	TGIF2	0.848817	0.29939	0.436907	0.826598	0.995131	0.741066	1.58767	1.63301	-1.66973	-1.65307	-1.48745	-1.60781	-0.65663	-0.387327	-0.922316	-0.287442	0.146433	-0.328205	0.0801197	-0.132526	-0.199465	0.0333259	0.106349	1.59714
ENSG00000259024	TVP23C-CDRT4	0.354904	-0.00758912	0.718597	0.871499	1.18228	1.27138	1.28381	2.28356	-1.07949	-1.07949	-1.07949	-1.07949	-1.07949	-1.07949	0.390364	-0.531653	-1.07949	-1.07949	0.588663	-0.583971	-0.516223	0.604771	-0.07349	0.799038
ENSG00000277462	ZNF670	0.50096	0.292157	0.209899	0.167932	0.0533124	0.415938	2.16295	1.30972	-1.38078	-1.71662	-1.24333	-1.30935	0.49137	0.630948	-0.518561	0.213837	-1.71662	0.644695	1.50119	-0.683411	0.767004	-0.475944	-0.104478	-0.212817
ENSG00000189057	FAM111B	0.96367	-0.21354	0.0157217	0.425798	0.0938946	-0.911279	1.71429	2.10723	-0.741418	-1.54077	-1.35783	-1.2685	0.0402369	-0.25059	-0.281975	-0.425616	-1.26592	-0.363582	1.78344	0.382853	-0.286936	-0.159083	1.30329	0.236624
ENSG00000138646	HERC5	0.824361	-0.132255	0.242746	0.230151	0.399258	0.0386242	-0.153185	0.493342	-0.986194	-1.95131	-1.22749	-1.92886	-0.231244	-0.615638	-0.255738	0.313389	-0.858693	0.149117	-0.216111	-0.407827	1.77781	1.92646	1.19889	1.3704
ENSG00000170365	SMAD1	-0.16218	0.176091	-0.410885	0.695867	-0.152001	-0.059798	0.990208	1.39938	-1.87918	-0.433841	-0.531621	-1.87918	0.611615	-1.57414	-0.768524	0.22642	-1.34244	0.453246	0.0343363	0.746948	0.454575	0.100297	1.81452	1.49028
ENSG00000147059	SPIN2A	-0.267993	0.644732	0.919204	0.312368	0.494206	0.377285	0.0595124	3.61878	-0.539183	-0.539183	-0.539183	-0.539183	-0.539183	-0.539183	-0.539183	1.92965	-0.539183	-0.539183	-0.539183	-0.539183	-0.539183	-0.539183	-0.539183	-0.539183
ENSG00000161944	ASGR2	1.54718	0.169104	1.0151	0.821718	0.943771	0.337488	1.17958	2.40307	-1.06872	-1.06872	-0.420575	0.24723	-0.528412	-0.0486934	-1.06872	0.439208	-1.06872	-0.523888	-1.06872	-1.06872	-1.06872	-1.06872	0.250877	0.716979
ENSG00000273703	HIST1H2BM	1.5797	0.0795786	0.440626	0.886826	0.805971	-0.366925	0.369605	2.63417	-0.923484	-0.923484	-0.923484	0.207109	-0.923484	-0.421109	0.116111	1.01739	-0.923484	-0.923484	-0.923484	-0.923484	-0.923484	-0.923484	1.14634	0.739451
ENSG00000198286	CARD11	2.4148	-0.0156598	-0.556972	2.08467	-0.556972	0.176507	-0.556972	2.45733	-0.556972	-0.556972	-0.556972	-0.556972	-0.556972	-0.556972	-0.556972	-0.556972	-0.556972	-0.556972	-0.556972	-0.556972	1.28736	-0.556972	0.208821	0.297714
ENSG00000105974	CAV1	0.822187	-0.640912	-0.640912	0.910694	0.25594	1.02512	-0.0413833	2.91725	-0.640912	-0.640912	-0.640912	-0.640912	0.35599	-0.640912	-0.640912	-0.640912	-0.640912	-0.640912	-0.640912	-0.640912	2.33394	-0.640912	-0.28527	0.678295
ENSG00000111249	CUX2	0.713804	1.36378	0.993243	0.905933	0.741635	-0.797073	-0.325919	2.65395	-0.797073	-0.797073	-0.797073	-0.797073	0.971571	-0.314922	-0.797073	-0.797073	-0.797073	0.239843	0.0748681	-0.797073	1.54708	-0.797073	-0.797073	-0.797073
ENSG00000075213	SEMA3A	0.489117	-0.693082	1.49947	-0.367023	1.68035	-0.196729	-0.25527	2.70852	-0.693082	-0.693082	-0.693082	-0.693082	1.41435	-0.245051	-0.693082	-0.693082	-0.693082	-0.693082	-0.693082	-0.693082	1.48519	-0.145615	-0.693082	0.249683
ENSG00000179914	ITLN1	1.38016	-0.525234	1.55913	2.0184	-0.525234	1.47196	-0.525234	-0.525234	-0.525234	-0.525234	-0.525234	-0.525234	-0.525234	2.71312	-0.525234	-0.525234	-0.525234	-0.525234	-0.525234	-0.525234	-0.525234	-0.525234	-0.525234	0.311444
ENSG00000276744	AC105137.2	-0.138001	-0.537268	2.0151	2.06944	0.0214929	-0.537268	1.76471	1.05499	-0.537268	-0.537268	-0.537268	-0.537268	-0.537268	2.34582	-0.537268	-0.537268	-0.537268	-0.537268	-0.537268	-0.537268	-0.537268	-0.537268	-0.537268	-0.537268
ENSG00000138131	LOXL4	0.360084	1.65596	1.54365	0.42027	0.651168	1.18969	-0.188378	1.17259	-0.974869	-0.974869	-0.974869	-0.974869	-0.974869	1.5616	-0.974869	-0.974869	0.181298	-0.974869	-0.974869	-0.48382	1.38364	-0.123232	-0.974869	0.424175
ENSG00000160325	CACFD1	1.64218	1.18467	1.65297	0.361605	0.519016	-0.761736	-0.761736	-0.761736	-0.761736	-0.761736	-0.761736	-0.761736	-0.761736	1.8877	-0.761736	-0.761736	-0.761736	-0.761736	-0.761736	-0.761736	0.410175	0.431747	0.832955	1.74129
ENSG00000255519	AC103855.4	0.822735	-0.603845	-0.603845	0.402716	-0.603845	-0.603845	-0.603845	1.53163	-0.603845	-0.603845	-0.603845	-0.603845	0.497826	1.20648	-0.603845	-0.603845	-0.603845	0.258705	-0.603845	-0.603845	-0.603845	-0.603845	2.44069	2.50073
ENSG00000164161	HHIP	1.99385	-0.666155	-0.666155	1.8339	0.201199	-0.666155	0.125101	1.08312	-0.666155	-0.666155	-0.666155	-0.666155	0.555837	1.79753	-0.666155	-0.666155	-0.666155	-0.666155	-0.666155	-0.666155	-0.666155	-0.666155	2.02287	0.378918
ENSG00000007312	CD79B	1.40491	0.394561	0.248239	1.42764	0.375316	0.248298	-0.796539	1.09884	-1.35945	-1.09717	-1.19412	-1.35945	0.8383	0.845457	-0.136546	-0.032396	-0.89884	-1.1449	-0.89536	-0.942536	-0.13834	-0.0613775	1.79947	1.37601
ENSG00000250138	AC139495.3	0.977494	0.0618534	0.571258	0.863469	0.332401	-0.0280838	0.0367372	1.65023	-0.399801	-0.671055	0.425412	-1.14875	-0.215497	0.24504	-0.778955	-0.672954	-1.9452	-0.670209	-1.40345	-1.31493	-0.333123	1.06745	1.50146	1.8492
ENSG00000126353	CCR7	1.77006	0.455363	0.0699766	1.07914	0.070826	-0.772788	-0.772788	0.879768	-0.772788	-0.772788	-0.772788	-0.772788	-0.389719	-0.772788	1.06602	-0.772788	-0.772788	-0.772788	-0.772788	-0.772788	-0.772788	1.44675	1.58324	2.0148
ENSG00000167778	SPRYD3	0.975458	0.860266	0.580082	0.771667	0.529074	0.831812	-0.0456107	1.34718	-0.569465	-1.19204	-0.771958	0.512712	0.526947	0.876498	0.127999	-0.613949	-1.18947	-1.3613	-1.45184	-1.73126	-1.27082	-0.222744	0.776931	1.70384
ENSG00000144843	ADPRH	1.41922	0.616331	0.604351	0.720442	0.25722	0.458985	0.389776	1.10471	-1.16664	-0.785286	0.456853	1.00141	0.14213	-0.933373	0.497585	-0.977976	-1.13184	-1.74509	-1.4293	-1.44481	-0.967377	0.827714	0.524501	1.56046
ENSG00000177721	ANXA2R	0.274574	0.859808	0.627449	0.504652	0.607218	0.716607	0.419514	1.01914	-0.982675	-1.02658	-1.02127	-0.818162	0.501004	0.434519	0.345856	0.406339	-1.81719	-1.16226	-1.69098	-1.60956	0.150507	1.58048	0.152392	1.52863
ENSG00000042493	CAPG	0.689521	0.433329	0.503979	0.60542	0.536751	0.375498	-0.197541	0.756709	-1.5793	-1.33716	-0.0320818	0.460275	0.736809	1.10493	0.793193	0.518502	-1.72222	-1.55204	-1.81873	-1.68471	0.278912	0.189152	0.949622	0.991188
ENSG00000188223	AD000671.1	0.160358	0.464936	0.350418	0.375429	0.269426	0.151936	-0.540628	0.208703	-1.62935	-1.01547	-0.319125	0.40777	0.0723151	1.11298	0.758985	0.760936	-1.16218	-1.62935	-1.62935	-1.62935	0.27059	0.926675	1.36893	1.89441
ENSG00000281490	CICP14	-0.218631	0.949364	1.47949	0.0751302	0.423931	1.13892	-0.403907	-0.270911	-0.732036	-0.732036	-0.732036	-0.393009	1.32281	-0.732036	-0.732036	0.0490265	-0.732036	-0.732036	-0.732036	-0.732036	-0.732036	-0.321724	0.214499	3.27536
ENSG00000173013	CCDC96	0.86916	-0.306485	0.442078	0.167034	0.552692	0.869584	0.277695	-0.657184	-0.657184	-0.657184	-0.657184	-0.657184	1.71548	-0.657184	-0.657184	-0.657184	-0.657184	0.097243	-0.657184	0.384134	-0.657184	-0.657184	-0.657184	3.47478
ENSG00000184867	ARMCX2	1.6228	1.87705	-0.592741	-0.592741	-0.592741	1.82777	0.287273	0.28239	-0.592741	-0.592741	-0.592741	-0.592741	-0.592741	-0.592741	-0.592741	-0.592741	0.325054	-0.592741	0.559711	-0.592741	-0.592741	-0.592741	-0.592741	2.70181
ENSG00000224376	AC017104.1	0.73534	1.61233	0.73317	1.12135	0.518956	1.54492	1.23589	0.889338	-0.896347	-0.896347	-0.896347	-0.896347	-0.896347	-0.896347	-0.896347	-0.352849	-0.896347	-0.896347	0.431992	-0.262386	-0.896347	-0.896347	-0.294016	1.94577
ENSG00000269987	AC004542.2	0.373611	1.99021	1.89867	0.32319	0.0667719	1.20549	0.946	0.495785	-0.652673	-0.652673	-0.652673	-0.652673	-0.652673	-0.652673	-0.652673	-0.652673	-0.652673	-0.652673	-0.652673	-0.652673	-0.652673	-0.652673	-0.652673	2.49037
ENSG00000281887	GIMAP1-GIMAP5	2.59155	-0.528578	0.64258	2.26908	1.07816	2.18772	-0.528578	-0.528578	-0.528578	-0.528578	0.0919079	0.124834	-0.528578	-0.528578	-0.528578	-0.528578	-0.528578	-0.528578	-0.528578	-0.528578	-0.528578	-0.528578	-0.528578	-0.528578
ENSG00000285816	AP000944.2	2.70287	0.131295	0.853567	1.30692	1.96233	0.494087	-0.65356	-0.65356	-0.65356	-0.65356	-0.65356	1.19056	-0.65356	-0.65356	-0.65356	-0.65356	-0.65356	-0.65356	-0.65356	-0.65356	0.0123859	-0.65356	1.1494	-0.65356
ENSG00000211947	IGHV3-21	3.41544	-0.0707701	-0.665753	1.3301	0.113921	0.605337	-0.665753	-0.256978	-0.665753	-0.665753	-0.665753	-0.665753	-0.0300507	-0.150687	-0.665753	-0.665753	-0.665753	-0.0246776	-0.665753	-0.665753	0.402221	-0.665753	1.53428	1.1209
ENSG00000211685	IGLC7	2.51251	-0.217727	-0.158806	1.68569	0.0967819	0.193949	-0.738877	-0.738877	-0.738877	-0.738877	-0.738877	-0.738877	0.617043	-0.738877	0.283141	-0.267978	-0.738877	-0.738877	-0.738877	-0.738877	0.683743	-0.738877	2.0825	1.35568
ENSG00000222037	IGLC6	2.7707	-0.24938	0.0499287	0.883849	0.214746	0.656541	-0.887223	-0.194975	-0.887223	-0.887223	-0.887223	-0.887223	0.287464	-0.496374	0.932259	-0.181818	-0.887223	-0.887223	-0.887223	-0.887223	-0.0768091	0.175784	2.07969	1.1334
ENSG00000211898	IGHD	2.516	0.95341	0.950621	2.316	0.468238	-0.312809	-0.708728	-0.246031	-0.708728	-0.708728	-0.708728	-0.708728	-0.708728	-0.708728	-0.437833	-0.708728	-0.115083	-0.345372	-0.708728	-0.708728	-0.358463	-0.708728	1.55009	0.857245
ENSG00000211899	IGHM	2.43262	1.13347	0.653325	1.9458	0.502675	0.292168	-0.520276	0.0874533	-1.02114	-1.06898	-1.01316	-1.03702	0.209244	-0.0906128	-0.719338	-0.428509	-0.78873	-0.67164	-0.666975	-0.630199	-0.563504	-0.607694	1.38732	1.1837
ENSG00000136573	BLK	2.81464	0.690733	-0.641434	2.63971	0.938334	-0.641434	-0.641434	1.01101	-0.641434	-0.641434	-0.641434	-0.641434	-0.641434	-0.0781518	-0.641434	-0.225373	-0.0673478	-0.641434	-0.641434	-0.641434	-0.641434	-0.154354	0.385347	0.384092
ENSG00000181218	HIST3H2A	3.27603	0.239429	0.0760837	3.019	-0.185596	-0.29607	-0.460126	-0.225305	-0.460126	-0.460126	-0.460126	-0.460126	-0.460126	-0.250804	-0.460126	-0.460126	-0.460126	-0.0921234	-0.460126	-0.460126	-0.460126	-0.460126	0.26033	0.160657
ENSG00000228157	AC007952.2	0.584031	0.68415	1.49562	1.42032	0.752959	0.853119	-0.0566154	-0.513793	-0.918563	-0.918563	-0.918563	-0.918563	-0.289088	-0.918563	-0.918563	-0.918563	-0.918563	1.33819	-0.918563	0.463572	-0.306639	-0.918563	2.36622	0.393587
ENSG00000250135	AL049795.2	1.67395	1.18595	1.64375	0.979137	1.15497	1.64559	-0.727288	-0.727288	-0.727288	-0.727288	-0.727288	-0.727288	-0.727288	-0.727288	-0.727288	-0.727288	0.122152	1.2011	-0.727288	-0.727288	-0.727288	-0.727288	1.30273	-0.727288
ENSG00000166886	NAB2	1.0901	1.14825	1.86792	1.33048	1.65995	1.38733	-0.660206	-0.660206	-0.660206	-0.660206	-0.660206	-0.660206	-0.660206	-0.660206	-0.660206	-0.660206	-0.660206	-0.660206	-0.660206	-0.660206	-0.660206	-0.660206	1.8817	0.197563
ENSG00000019485	PRDM11	1.04849	1.48416	1.15783	1.57461	1.99	0.871924	0.233257	0.769684	-0.230483	-0.935788	-0.935788	-0.0804671	-0.195874	-0.935788	-0.935788	-0.310043	-0.935788	-0.18962	-0.935788	-0.935788	-0.935788	-0.935788	-0.935788	1.23441
ENSG00000013016	EHD3	1.48666	1.15788	2.02081	2.24903	0.672536	1.53705	0.158315	-0.0045481	-0.711557	-0.711557	-0.711557	-0.711557	-0.711557	-0.711557	-0.711557	-0.711557	-0.711557	0.0726868	-0.711557	-0.711557	-0.711557	-0.711557	-0.711557	0.611384
ENSG00000176076	KCNE5	0.89291	1.2393	1.57344	2.07445	2.04788	1.18692	0.00150291	0.634294	-0.770703	-0.770703	-0.770703	-0.770703	-0.770703	-0.770703	-0.770703	-0.770703	-0.770703	-0.026582	-0.00536876	-0.770703	-0.770703	-0.770703	-0.770703	0.400392
ENSG00000278899	AL358852.1	1.20152	2.35348	1.47625	0.987541	1.50443	1.16607	0.73746	-0.812857	-0.187008	-0.812857	0.20486	-0.812857	-0.812857	-0.812857	-0.812857	-0.257606	-0.812857	-0.812857	-0.812857	-0.812857	-0.812857	-0.812857	-0.1975	0.764787
ENSG00000102890	ELMO3	0.925719	1.58902	2.32347	1.18611	1.09665	1.6712	-0.793664	-0.401171	-0.211832	-0.793664	-0.793664	-0.294342	-0.793664	0.413041	-0.793664	0.465432	-0.793664	-0.793664	-0.793664	-0.793664	-0.793664	-0.793664	-0.793664	0.760674
ENSG00000197409	HIST1H3D	2.07018	1.60702	1.08155	1.11498	0.963299	2.24627	-0.668809	-0.0019579	-0.668809	-0.064825	-0.668809	-0.668809	-0.668809	-0.668809	-0.668809	-0.668809	-0.668809	-0.668809	-0.668809	-0.668809	-0.668809	-0.668809	-0.668809	1.01562
ENSG00000216775	AL109918.1	0.898028	1.73537	1.41408	1.88292	-0.0896767	2.11332	-0.134764	-0.602778	-0.602778	-0.602778	-0.602778	-0.602778	-0.602778	-0.602778	-0.602778	-0.602778	-0.602778	-0.602778	-0.602778	-0.602778	-0.602778	-0.602778	-0.602778	1.82516
ENSG00000268500	AC018755.2	1.47675	1.3102	1.12318	0.988541	1.20102	0.814064	-0.894363	-0.894363	-0.894363	-0.894363	-0.894363	-0.894363	-0.0657689	0.0565788	-0.306805	-0.0814448	-0.894363	-0.894363	-0.894363	-0.894363	-0.894363	-0.0734504	1.49403	1.90108
ENSG00000132514	CLEC10A	1.16689	0.525878	0.853547	2.46295	1.40708	1.09934	-0.0508594	-0.443195	-0.891923	-0.891923	-0.891923	-0.425728	1.03331	-0.891923	-0.891923	-0.891923	-0.421319	-0.891923	-0.891923	-0.891923	-0.891923	-0.096132	1.18234	0.625125
ENSG00000188536	HBA2	1.22788	1.49682	0.533672	2.06614	1.04214	0.876071	0.337097	0.0513909	-1.04853	-1.04853	-1.04853	-1.04853	0.37511	-0.177203	-0.85782	-0.729759	-0.900078	-1.04853	-0.510227	-0.097659	-1.04853	-0.831278	1.3774	1.01147
ENSG00000206172	HBA1	1.22238	1.50453	0.591175	2.12651	1.02811	0.808475	0.175768	-0.097662	-0.627999	-1.12504	-1.12504	-1.04218	0.133696	-0.347408	-0.814339	-1.12504	-1.12504	-0.0921601	-0.187682	-0.215019	-0.95487	-1.12504	1.42346	0.990396
ENSG00000268861	AC008878.3	0.395193	1.71399	1.47319	1.9108	1.13055	1.15752	-1.14688	-0.337145	-1.14688	-1.14688	0.166875	-0.0609235	-0.0426428	0.0237885	-0.244481	-0.556105	-1.14688	-1.14688	-1.14688	-1.14688	0.134058	-0.324541	0.237904	1.25011
ENSG00000255730	AC011462.1	1.31695	0.911094	1.26892	1.53607	1.20164	1.32065	-0.711605	0.717698	-1.35858	-1.35858	-0.445398	0.110315	0.282147	0.533086	-0.110132	0.0749325	-1.35858	-1.35858	-1.35858	-1.35858	-0.459561	-0.192745	0.290325	0.507092
ENSG00000160799	CCDC12	1.23698	1.43043	1.4031	1.41245	1.36343	1.36407	-0.414484	0.413875	-0.989883	-1.05923	-0.823702	-0.290273	0.0622318	0.470299	0.242146	-0.626845	-1.10385	-1.07804	-1.35575	-1.42279	-0.58134	-0.791626	0.565237	0.573585
ENSG00000160932	LY6E	0.81939	0.590544	0.739171	1.81486	2.01545	1.90893	-0.959443	-0.48586	-0.959443	-0.838434	-0.959443	-0.959443	-0.487328	-0.500539	-0.40251	-0.336833	-0.959443	-0.838351	-0.834873	-0.959443	0.357617	0.647637	0.782102	0.805686
ENSG00000130303	BST2	1.37745	1.07701	1.21387	1.68352	1.89491	1.99732	-0.29649	-0.29522	-1.10793	-1.35076	-0.599601	-0.873977	-0.276919	-0.363099	-0.445993	-0.454366	-0.896131	-0.858186	-0.857547	-0.811601	-0.0870439	0.246952	-0.164151	0.247986
ENSG00000237797	MACORIS	1.70361	0.768824	0.528605	2.12034	1.73573	1.87581	-0.756315	-0.194773	-0.756315	-0.756315	-0.756315	-0.756315	-0.756315	-0.756315	0.171579	-0.756315	-0.756315	-0.756315	-0.756315	0.73233	-0.756315	-0.756315	0.399973	-0.00994463
ENSG00000182134	TDRKH	1.79259	1.15369	1.01206	1.84344	1.83657	1.33277	0.150543	-0.547713	-0.791183	-0.791183	-0.791183	-0.791183	-0.791183	-0.791183	0.787257	-0.791183	-0.791183	-0.791183	-0.791183	-0.791183	0.176187	-0.791183	0.424388	-0.467576
ENSG00000204116	CHIC1	-0.0068439	0.53648	0.396466	0.452135	0.743043	0.433684	-0.120129	1.9659	-0.99202	-0.99202	-0.99202	-0.605369	-0.657539	0.549995	-0.0591424	-0.302053	2.93677	0.0633418	-0.99202	-0.334388	-0.99202	-0.99202	-0.99202	0.951794
ENSG00000188211	NCR3LG1	0.408438	0.295983	0.809144	0.845056	1.75133	0.848433	0.906908	1.3236	-0.879831	-0.879831	-0.879831	-0.879831	-0.879831	-0.45993	-0.879831	-0.879831	2.40735	-0.879831	-0.879831	-0.368789	-0.263705	-0.879831	0.860882	-0.566383
ENSG00000177694	NAALADL2	0.661507	0.287174	0.891144	1.14516	0.295763	0.332337	0.753612	1.2913	-0.788115	-0.788115	-0.788115	-0.788115	-0.788115	-0.788115	-0.788115	1.36655	2.79618	-0.788115	-0.788115	-0.788115	-0.788115	-0.788115	0.424782	-0.788115
ENSG00000186260	MRTFB	0.168936	0.180596	-0.382151	0.258285	0.488435	0.00915033	1.90809	1.94377	-1.32797	1.35887	-1.28313	-0.849729	0.628145	-0.288408	-0.261503	0.310761	1.36307	-1.4025	-0.625611	-0.290211	-1.1478	-1.40656	0.889927	-0.242456
ENSG00000057935	MTA3	0.857982	0.0115975	-0.193467	0.577311	0.159104	0.381785	1.61799	2.2941	-0.710125	-0.69659	-1.83542	-1.43688	-0.00688301	-0.916061	-1.31805	-0.156947	1.06126	-0.243538	1.21232	0.0522284	-1.36198	-0.0526201	0.516265	0.186605
ENSG00000197472	ZNF695	0.453095	0.925317	-0.711113	-0.00416034	-0.513114	0.71526	1.35544	2.10838	-0.623674	-1.00936	-1.00936	-0.678367	-0.604748	-1.00936	-1.00936	-1.00936	2.26684	-1.00936	0.4817	0.239995	-0.453732	-0.317135	1.10201	0.314145
ENSG00000249624	AP000295.1	1.43479	-0.917992	-0.0201659	1.26727	-0.00222558	-0.0532115	1.67393	0.48848	-0.917992	-0.917992	-0.917992	-0.917992	1.33119	-0.917992	0.659666	-0.917992	1.7807	-0.0488049	-0.917992	-0.917992	-0.917992	1.23079	0.355522	-0.917992
ENSG00000276449	AC004076.2	1.71195	-0.0258969	-0.768089	1.40641	-0.768089	1.0372	1.55885	0.83732	-0.768089	-0.768089	-0.768089	-0.768089	1.58876	1.52726	-0.768089	-0.768089	0.829497	-0.768089	-0.768089	-0.768089	-0.768089	-0.768089	0.281889	-0.768089
ENSG00000247516	MIR4458HG	1.63886	1.05663	0.397826	0.0764665	0.184878	2.1462	0.574648	1.52367	-0.886547	-0.886547	-0.886547	-0.886547	1.61861	-0.886547	0.501781	-0.886547	0.360149	-0.886547	-0.886547	-0.886547	-0.886547	-0.0211212	-0.306565	-0.886547
ENSG00000146021	KLHL3	1.31417	0.439233	-0.592746	0.240063	2.37686	2.30585	1.76217	-0.592746	-0.592746	-0.592746	-0.592746	-0.592746	1.14832	-0.592746	-0.592746	-0.592746	-0.592746	-0.592746	-0.102729	-0.592746	-0.592746	-0.592746	-0.592746	-0.592746
ENSG00000079337	RAPGEF3	1.05088	1.65642	0.823692	1.09908	1.03287	0.974472	-0.473556	-0.826702	-0.826702	-0.826702	-0.826702	-0.826702	1.42456	0.189937	-0.826702	-0.449495	2.25089	-0.826702	-0.826702	-0.826702	-0.0773751	-0.826702	-0.408662	-0.826702
ENSG00000150667	FSIP1	1.2447	0.628683	1.04385	1.1238	1.05617	1.44709	2.45654	0.252354	-0.873371	-0.873371	-0.873371	-0.599198	-0.538216	-0.40376	-0.121442	-0.472867	1.14727	-0.873371	-0.873371	-0.873371	-0.873371	-0.40465	-0.873371	-0.873371
ENSG00000279717	AC005336.3	-0.233937	1.79909	1.26303	0.934536	0.601443	1.27354	1.9939	0.349233	-0.858885	-0.858885	1.0457	-0.858885	0.246178	-0.585772	-0.858885	-0.858885	1.17336	-0.858885	-0.858885	-0.858885	-0.858885	-0.858885	-0.412563	-0.858885
ENSG00000230091	TMEM254-AS1	0.46607	0.546835	1.53468	0.453439	1.13486	1.10023	0.436431	0.560499	1.56284	-0.74254	-0.74254	-0.74254	-0.74254	-0.74254	-0.74254	2.59966	-0.74254	-0.74254	-0.74254	-0.74254	-0.74254	-0.74254	-0.74254	-0.74254
ENSG00000233924	RPSAP13	-0.0858999	1.28495	1.30554	0.422785	0.705667	0.826988	2.05569	-0.742317	2.23234	-0.742317	-0.742317	-0.742317	-0.742317	-0.742317	0.842335	0.802049	-0.742317	-0.742317	-0.742317	-0.742317	-0.742317	-0.742317	-0.742317	-0.742317
ENSG00000199377	RNU5F-1	0.901501	0.207173	0.146006	0.263454	-0.127156	0.112092	0.533259	1.79499	2.80825	0.45593	0.0261968	0.786569	-0.929406	0.636486	-0.367451	0.16059	-1.14693	-0.0125771	-0.882783	-1.56338	-1.31974	-0.941805	-0.870104	-0.671161
ENSG00000196867	ZFP28	0.986524	0.0703017	0.295823	0.581078	0.182521	0.0557879	1.23537	0.968091	2.96188	-0.419327	-0.931273	1.48606	-0.931273	-0.931273	-0.391572	-0.405362	-0.931273	-0.931273	-0.558172	-0.931273	-0.931273	-0.931273	0.58276	-0.181588
ENSG00000196437	ZNF569	0.800762	0.502589	0.647658	0.277236	0.342474	0.338069	1.60674	1.40907	1.64016	-0.379305	0.362845	-0.812045	0.449611	0.900017	-0.387975	0.735092	-1.63963	-1.63963	-1.63963	-0.756058	-1.11037	-0.677796	-1.06958	0.0997029
ENSG00000276216	AC245014.3	0.752425	-0.331553	0.128561	0.502847	-0.37114	-0.302315	1.12512	2.33721	2.63868	0.226822	-0.0686212	-0.461192	0.381229	0.468556	-0.122259	0.28098	-1.48593	-0.970267	-1.08482	-0.959771	-1.03419	-0.815237	-0.613087	-0.222047
ENSG00000272871	AL159169.2	-0.377496	0.435412	-0.192638	0.57065	0.540019	0.421587	1.92819	1.04606	2.85399	1.53369	-0.784423	-0.404751	-0.128839	0.0538254	-0.43548	-0.784423	-0.784423	-0.784423	-0.784423	-0.784423	-0.784423	-0.784423	-0.784423	-0.784423
ENSG00000178460	MCMDC2	1.02917	0.961745	1.13431	0.654153	0.298949	0.355439	2.22335	1.52052	1.84609	-0.806363	-0.806363	-0.806363	0.505496	-0.412252	-0.440616	-0.806363	-0.806363	-0.806363	-0.806363	-0.806363	-0.806363	-0.806363	-0.806363	-0.806363
ENSG00000122188	LAX1	1.14404	0.578571	0.851283	0.0959316	0.48251	-0.232932	2.77536	0.0429246	2.28468	-0.57129	-0.295793	-0.643752	0.457114	0.0106007	0.371707	-0.633186	-0.956883	-0.683713	-0.559974	-0.689669	-0.956883	-0.956883	-0.956883	-0.956883
ENSG00000145990	GFOD1	0.773653	1.17559	1.21005	0.517188	0.618047	0.494724	0.58292	0.425093	0.169747	-0.391615	-0.111085	0.245161	1.3851	0.528038	1.35719	0.769055	-1.56419	-0.69086	-1.30019	-1.74709	-1.79443	-0.760206	-0.967014	-0.924868
ENSG00000111275	ALDH2	1.54325	1.51195	1.28405	0.765981	0.814113	0.34653	0.809634	0.169213	-0.488398	-0.230583	0.198304	0.672834	0.373948	0.355159	0.652621	0.718224	-1.00167	-0.917442	-1.78301	-1.90631	-1.2244	-1.04793	-0.611703	-1.00438
ENSG00000239839	DEFA3	0.438065	1.31989	1.2375	0.374779	0.826343	0.233141	1.57664	0.432243	-0.848361	-0.23173	0.153632	0.392583	0.873685	0.527311	1.09613	0.637449	-0.811089	-1.56849	-1.97219	-1.70848	-0.442596	-0.672703	-0.7418	-1.12195
ENSG00000260188	AC002464.1	0.263029	0.00459717	1.12851	0.531967	0.580328	1.44828	1.18982	0.427775	-0.381221	0.442318	-0.315979	1.16615	0.542543	0.145083	0.533953	1.38479	-0.292512	-1.09869	-2.11617	-1.61494	-1.51188	-1.24886	-0.787982	-0.420916
ENSG00000114021	NIT2	0.278929	0.710798	0.45169	0.485653	0.445384	0.65387	1.2689	0.993578	0.613818	0.858746	0.520236	0.713662	0.499607	0.315264	0.684432	0.944624	-0.790622	-1.77321	-1.85624	-1.90034	-1.17439	-1.0528	-0.792502	-1.09909
ENSG00000149516	MS4A3	0.590527	0.711178	0.599214	0.700286	0.800628	0.914482	1.4323	1.3183	-0.104214	8.97515e-05	-0.0793657	0.398709	0.546284	0.406608	0.797051	0.753185	-0.400603	-1.74249	-2.02461	-1.76163	-0.921913	-0.76988	-1.04083	-1.1233
ENSG00000086548	CEACAM6	0.11183	0.554216	0.523762	0.299225	0.499699	0.520484	1.44585	0.978374	-0.00648836	0.287507	0.270341	0.846273	0.696562	0.669252	1.02428	0.963444	-0.109714	-1.89494	-2.09861	-1.73322	-0.856992	-0.600279	-1.16519	-1.22566
ENSG00000134627	PIWIL4	0.263842	0.560532	0.272982	0.557778	0.669403	0.980522	1.44764	1.62119	0.428374	0.436057	0.0873488	0.262708	0.60794	0.274233	0.82077	0.762454	-0.868179	-1.04503	-1.85355	-1.34996	-1.81126	-0.659596	-1.44088	-1.02532
ENSG00000197506	SLC28A3	-0.0898552	0.710011	0.0823613	0.168353	0.558654	0.569511	1.77105	1.01258	-0.29704	0.542316	0.625883	0.194875	0.964533	0.623818	0.802491	1.05137	-0.149971	-1.0723	-2.03137	-1.74184	-1.74602	-0.472768	-1.11688	-0.959771
ENSG00000154025	SLC5A10	0.918033	0.857711	1.43484	1.73959	0.309315	0.663894	-0.453371	0.401252	-0.107888	-0.635879	0.716538	0.876467	0.555534	0.909446	0.721514	0.479017	-0.956527	-1.40123	-1.40123	-1.40123	-1.40123	-0.482336	-1.40123	-0.941
ENSG00000161267	BDH1	0.647363	0.965517	0.833395	1.03903	0.855056	0.887718	0.235197	0.0897799	-1.21767	-0.0230299	1.1718	0.883265	0.908749	0.587151	0.722409	0.596194	-0.672346	-1.89691	-2.03146	-1.16995	-0.936733	-0.531662	-1.05575	-0.887108
ENSG00000094841	UPRT	0.620363	0.639606	0.703289	0.953194	0.795084	0.818769	1.47793	0.973554	-0.419705	-0.613994	0.106988	1.11288	-0.23114	1.0393	0.565863	0.151981	-1.07915	-0.974062	-2.62235	-1.28261	-1.20828	-0.88457	-0.27673	-0.366201
ENSG00000188785	ZNF548	0.684135	0.998006	1.04351	0.822618	0.582168	0.921126	1.50483	1.22651	-0.464109	0.131958	-0.134847	0.344941	-0.0750637	0.831373	0.874339	0.176823	-1.64023	-1.43981	-1.90426	-1.26032	-1.32487	-0.732797	-0.556217	-0.609812
ENSG00000108474	PIGL	0.0900856	0.549031	0.744419	0.78488	0.636494	1.11525	1.4101	1.5116	-0.789315	-0.505861	0.559399	0.333848	0.211823	1.0819	1.09213	0.254827	-1.76212	-1.02778	-1.56927	-1.35588	-1.30178	-1.07647	-0.589741	-0.397575
ENSG00000185379	RAD51D	0.862515	1.11397	0.996773	0.82841	0.807789	1.13344	0.880256	0.638747	-0.253894	0.134218	0.834171	0.255309	0.32605	0.395379	0.787	0.0881233	-0.668115	-1.72109	-1.92228	-1.69333	-0.504455	-1.73009	-0.77249	-0.816419
ENSG00000179889	PDXDC1	0.997644	1.27106	1.23131	0.981591	1.22469	1.25056	0.431671	0.362136	-0.0950581	-0.0682151	0.0649553	0.127579	0.412073	0.620289	0.731281	0.131804	-1.34525	-1.6377	-1.91107	-1.1345	-1.39385	-1.20317	-0.439033	-0.6108
ENSG00000164649	CDCA7L	0.736583	0.927013	0.893232	0.957351	1.07737	1.09536	0.821969	0.672869	0.0696243	-0.0296468	0.189225	0.318167	0.81578	0.445197	0.836911	0.490141	-1.69931	-1.06249	-1.927	-1.61443	-1.0617	-1.16153	-0.76929	-1.0214
ENSG00000010219	DYRK4	0.618129	0.503483	0.348524	0.881853	0.929732	0.975637	0.684207	1.49384	-0.586684	-0.582958	0.307127	0.640802	0.96296	0.793472	1.22633	0.484083	-0.884212	-1.81696	-1.42286	-1.44266	-1.18476	-1.04389	-0.888164	-0.997023
ENSG00000101417	PXMP4	0.805645	0.9085	0.841016	0.77183	1.10572	1.04926	0.765485	1.16759	-0.895298	-0.740247	0.257969	0.632776	0.515354	0.452565	0.506732	1.08971	-0.970173	-1.65844	-1.88083	-1.50491	-0.964366	-0.948102	-0.511353	-0.796417
ENSG00000204392	LSM2	0.870371	0.894131	0.884323	1.11704	1.04889	1.27432	1.06714	1.41379	-0.554713	-0.53857	0.392772	0.616297	-0.0605772	0.172299	0.0608745	0.734351	-1.13529	-1.70654	-1.56003	-1.21806	-1.26268	-0.702049	-0.865742	-0.942356
ENSG00000134146	DPH6	0.518862	0.917027	0.500774	0.644984	0.862553	0.523871	1.27811	1.23914	0.303519	1.32507	-0.135842	0.86444	-0.0187741	0.570175	-0.140496	-0.562966	-1.1344	-0.00437187	-1.69455	-1.70736	-0.0543413	-1.60371	-0.536203	-1.95551
ENSG00000113790	EHHADH	0.691517	0.419432	0.507225	0.356995	0.779711	1.10891	1.39202	1.84025	0.584885	1.1384	0.309602	-0.0973582	0.315826	-0.20292	0.173676	0.243807	-0.525813	-1.37396	-1.57315	-1.13944	-0.506403	-1.29691	-1.57315	-1.57315
ENSG00000163002	NUP35	0.646704	0.442353	0.387419	0.43227	0.870824	1.08255	2.25216	1.41859	0.354538	0.853679	-0.078926	-0.0124279	0.441143	-0.238181	0.564883	-0.229271	-1.36095	-1.49255	-1.57886	-1.23218	-0.478128	-0.798531	-0.938566	-1.30855
ENSG00000115368	WDR75	0.716721	0.649212	0.605652	0.768347	0.961809	1.09871	1.5921	1.39726	0.795063	0.833797	-0.477138	-0.0723435	0.21671	0.123165	0.508204	0.0412671	-1.69697	-0.964256	-1.13462	-1.05185	-1.09097	-1.65483	-0.827212	-1.33782
ENSG00000075407	ZNF37A	0.367482	0.367411	0.753983	0.932412	0.992379	0.734585	0.472167	0.614499	0.222695	1.04455	0.883467	-0.252878	-0.129742	1.05826	0.924628	0.565347	-1.35993	-0.723172	-2.59616	-1.62003	-0.303174	-1.1768	-1.09458	-0.677398
ENSG00000083544	TDRD3	0.981685	1.09386	0.754016	1.06194	0.843735	0.52756	1.22591	-0.313185	0.382967	1.25209	0.282766	0.542486	-0.0887023	-0.13191	-0.183884	1.07357	-0.510583	-1.28553	-1.76051	-1.63123	-0.0686875	-1.46724	-1.50261	-1.07851
ENSG00000018510	AGPS	0.709665	0.962031	0.627331	0.62606	0.790791	0.899403	0.0389235	-0.471158	1.15732	1.13971	0.685901	0.451096	0.337692	0.370091	0.89838	0.623628	-0.388005	-0.599402	-1.94598	-1.65519	-1.37588	-0.944798	-1.80903	-1.12857
ENSG00000136231	IGF2BP3	0.873926	0.282363	0.113042	0.884136	0.726585	0.354383	0.0863801	0.271019	1.23462	0.845251	0.296232	0.0866115	0.472323	0.193358	0.0235306	0.345006	-1.80872	-2.53582	-2.13864	-1.33547	-0.289808	0.976297	-0.617205	0.660591
ENSG00000177888	ZBTB41	0.499536	0.49485	0.836812	0.29952	1.14114	1.10564	1.36871	0.720117	0.649895	0.0723546	1.0786	-0.0561359	0.983458	-0.741032	-0.208182	0.0617645	-1.26353	-1.99103	-1.85135	-1.23374	-0.812193	0.694996	-0.553056	-1.29715
ENSG00000164124	TMEM144	0.705623	0.750185	0.788169	0.94825	0.798968	0.962563	0.830406	0.879951	1.04442	0.597392	-0.108952	-0.504563	0.393032	0.139329	0.919164	0.0316007	-1.87055	-1.78512	-1.53227	-1.64767	-1.0032	0.431841	-1.15924	-0.609323
ENSG00000239388	ASB14	0.308864	0.711456	1.74258	0.903122	0.936628	1.19366	1.13579	0.58064	1.053	0.277802	0.136646	0.173441	0.0737012	-0.894711	0.238012	-0.204948	-1.75847	-1.13681	-1.75847	-1.75847	-0.563951	-0.400045	-1.1807	0.191229
ENSG00000225791	TRAM2-AS1	0.805757	0.825435	0.864764	0.967534	-0.189863	0.572466	-0.191575	1.1511	-0.149985	2.06807	-0.607924	0.190749	0.388488	-0.364834	0.374886	0.50857	-2.00924	-0.779769	-2.00924	-1.4688	-0.341711	-0.801992	0.88993	-0.692817
ENSG00000074621	SLC24A1	0.0695446	1.04172	-0.8944	0.351152	0.647715	1.03634	0.41969	-0.0785547	0.169035	1.47516	0.218571	0.857305	0.939554	-0.77487	1.98286	-0.236051	-2.11886	-0.324243	-0.899446	-1.29566	-1.18311	-0.777383	0.573064	-1.19914
ENSG00000130377	ACSBG2	0.934648	0.550652	-0.65283	0.752599	0.0227647	0.127836	1.49048	1.46518	-0.65283	-0.65283	-0.65283	-0.0160717	3.35981	-0.206521	-0.65283	0.00541564	-0.65283	-0.65283	-0.65283	-0.65283	-0.65283	-0.65283	-0.65283	-0.65283
ENSG00000198455	ZXDB	0.198096	-0.4679	0.366784	1.11552	0.11753	0.275314	2.53224	0.416358	1.13213	-0.95142	0.985382	-0.354717	2.07194	-0.492895	-0.95142	0.575429	-0.95142	-0.62141	-0.95142	-0.95142	-0.95142	-0.95142	-0.518123	-0.671732
ENSG00000142494	SLC47A1	0.827494	0.77125	0.773255	1.23407	0.902334	1.22831	0.852437	1.12022	0.749733	0.56998	-0.900361	-0.724193	0.402727	0.566835	0.249774	0.870796	-0.82299	-1.25444	-1.41988	-1.41988	-1.41988	-1.25745	-1.15411	-0.746023
ENSG00000168234	TTC39C	0.659671	0.79207	1.07502	1.03688	1.05839	0.844963	1.15258	0.643368	0.511917	0.755044	-0.0928707	-0.225575	0.420801	-0.180864	0.86886	0.729749	-0.771756	-1.27318	-1.45571	-2.00037	-1.38495	-0.816426	-0.995119	-1.35249
ENSG00000229358	DPY19L1P1	0.385057	1.35246	1.3034	0.240915	0.336451	0.525719	2.03577	0.179708	0.282735	0.509343	-0.10419	0.572532	0.817515	0.469425	0.52589	0.449351	-1.07638	-1.69064	-1.23619	-1.38498	-0.853421	-1.23232	-1.05472	-1.35342
ENSG00000197471	SPN	0.700888	1.13283	1.16183	0.911793	0.874002	0.965251	1.01797	0.889984	-0.213279	-0.12585	0.233423	0.637446	0.363653	0.619726	0.380858	0.600617	-1.08974	-1.88212	-1.49775	-1.7884	-0.911718	-0.941345	-0.964376	-1.0757
ENSG00000147155	EBP	0.692142	1.00223	0.854817	0.892435	0.810993	0.96729	1.32742	1.43513	-0.148238	0.0337884	0.276449	0.0973531	0.563215	0.420426	0.680512	0.315114	-1.293	-1.3505	-1.48954	-1.53669	-1.12632	-1.45724	-0.934557	-1.03322
ENSG00000114023	FAM162A	0.641161	1.03167	0.945258	1.13956	1.06766	1.56114	1.18725	1.24103	-0.455753	-0.233669	-0.0424483	0.321147	0.269314	0.118818	0.355696	0.330561	-1.39646	-1.45145	-1.35255	-1.77587	-0.91271	-0.919159	-0.87668	-0.793514
ENSG00000145287	PLAC8	0.81495	0.854199	0.702022	0.996253	1.14148	1.21086	1.18495	1.25763	-0.208687	0.298766	0.183919	-0.0933207	0.366827	0.212982	0.536344	0.524924	-1.18444	-1.65751	-1.48548	-1.7534	-1.12111	-0.606729	-1.19933	-0.976096
ENSG00000183856	IQGAP3	1.25118	1.62952	1.27845	0.664921	0.898991	0.797304	1.53365	0.581377	-0.227307	-0.134603	0.429142	-0.235285	0.163155	0.241435	0.331935	0.380937	-1.63817	-1.28329	-1.19165	-1.21347	-1.04822	-1.28975	-1.17262	-0.747641
ENSG00000162676	GFI1	0.404661	1.28202	1.10327	1.05391	1.16308	0.983711	1.49605	1.0214	-0.123171	0.16593	0.0344021	-0.173877	0.325094	0.151808	0.17049	0.609312	-1.23139	-1.38003	-1.60977	-1.46153	-1.57433	-0.56867	-0.842474	-0.999892
ENSG00000163507	CIP2A	1.20308	1.25745	1.11773	0.856806	1.08822	1.07048	1.49206	1.09235	-0.0745536	-0.0832419	-0.609652	-0.0185952	0.23722	0.111032	0.297442	0.130205	-1.0691	-1.42362	-1.29362	-1.51994	-1.43171	-1.2412	-0.255681	-0.933157
ENSG00000112984	KIF20A	0.884176	0.746904	0.700317	0.225689	0.429548	0.547427	1.8803	1.35423	0.394399	0.340745	0.169351	0.423046	0.245187	0.17379	0.905756	0.51446	-1.24868	-1.65882	-1.01806	-2.05386	-0.85164	-1.19607	-0.769056	-1.13914
ENSG00000169607	CKAP2L	1.01364	0.586667	0.635637	0.406491	0.516415	0.555003	1.77206	1.30052	-0.0175799	0.413104	-0.0209918	0.108074	0.622185	0.407255	0.655618	0.507817	-1.22635	-2.0014	-1.05877	-1.94768	-1.33741	-1.31781	-0.0455616	-0.52693
ENSG00000011426	ANLN	0.894524	0.67849	0.728806	0.467185	0.646042	0.664434	1.63504	1.25567	0.017241	0.585898	-0.0767344	0.281943	0.520662	0.454664	0.837157	0.483825	-1.46298	-1.32828	-0.863627	-1.99845	-1.53886	-1.29418	-0.581427	-1.00705
ENSG00000164611	PTTG1	1.00548	0.841733	0.894496	0.671331	0.682719	0.744644	1.74541	1.38796	0.0535394	0.188602	0.174261	-0.10425	0.562017	0.154015	0.639518	0.163364	-1.68072	-1.64154	-0.960348	-1.58477	-1.26831	-1.12424	-0.487733	-1.05719
ENSG00000211689	TRGC1	0.701135	0.717388	0.562478	0.943143	0.759754	0.859765	1.22303	1.39095	0.790414	0.504551	0.0316563	-0.0108444	0.430776	0.278334	0.641005	0.428482	-0.939906	-1.81209	-1.24977	-2.0106	-1.02525	-1.17554	-0.919733	-1.11912
ENSG00000124802	EEF1E1	0.572505	0.595546	0.301362	0.640926	0.712381	0.909155	1.58176	1.55005	0.520231	0.8388	0.631721	-0.125241	0.147479	0.295636	0.63037	0.430893	-1.27199	-1.1494	-1.00918	-1.70473	-1.25319	-1.48849	-0.991671	-1.36492
ENSG00000254006	AC104232.1	0.535248	0.833598	0.56698	0.592102	0.713011	0.697321	1.76721	1.2928	-0.109638	0.442013	0.279848	-0.144267	0.313331	0.658852	0.715706	0.79441	-1.31033	-1.88681	-1.55931	-1.57528	-0.822484	-0.717737	-1.17575	-0.900811
ENSG00000169385	RNASE2	0.877838	1.0709	0.633921	0.649316	0.743796	0.877785	1.67377	1.28171	0.596281	0.126771	-0.197365	-0.16725	0.359955	0.235294	0.560673	0.577676	-0.834169	-1.61324	-1.56995	-1.72398	-0.919338	-0.813639	-1.0858	-1.34095
ENSG00000169397	RNASE3	0.733682	1.16425	0.439083	0.47664	0.642469	0.758564	1.9522	1.27444	0.822984	-0.0880933	-0.188123	-0.245351	0.340613	0.428919	0.526196	0.727786	-1.01838	-1.4666	-1.36862	-1.61704	-0.988612	-0.886669	-1.26953	-1.1508
ENSG00000158402	CDC25C	0.707805	0.794649	0.620147	0.363439	0.321467	0.418989	2.08534	1.20802	0.282435	-0.554955	0.291017	0.121076	0.437224	0.645965	0.406892	1.04984	-1.80702	-1.80702	-1.39946	-0.824719	-1.22604	-0.540228	-0.220916	-1.37394
ENSG00000120053	GOT1	0.61913	0.411175	0.59915	0.584358	0.684262	0.851605	1.52903	1.2973	0.575	-0.519569	-0.0439365	-0.143807	-0.0430792	0.731078	1.04561	0.871779	-1.95397	-1.63757	-0.528871	-1.06522	-1.64892	-1.64331	-0.177466	-0.393761
ENSG00000090889	KIF4A	0.697969	0.574501	0.421262	0.477474	0.646455	0.662859	1.59055	1.31172	-0.406267	-0.245673	0.813097	0.239919	0.573952	0.792605	0.769345	0.349174	-1.84174	-1.62396	-1.0291	-1.47443	-1.54549	-1.54006	-0.0418768	-0.172282
ENSG00000196305	IARS	0.771847	0.644962	0.557512	0.911708	0.849607	1.01479	1.4555	1.79482	-0.140116	-0.248507	0.349524	0.231744	0.228637	0.401547	0.124481	0.280319	-1.61229	-1.08721	-0.724102	-1.73834	-1.93719	-1.19692	-0.118067	-0.814254
ENSG00000146918	NCAPG2	1.20923	0.897442	0.81965	0.768132	0.755589	0.510517	1.52066	1.44762	-0.565245	-0.1046	0.0825476	0.244072	0.537347	0.263127	0.519169	0.285702	-1.87759	-1.41631	-1.03084	-1.88878	-1.00035	-1.23654	-0.0877477	-0.652798
ENSG00000024526	DEPDC1	1.36732	1.04547	0.934894	0.86633	0.950766	0.891989	1.39711	0.764789	-0.68926	-0.336548	-0.611016	-0.201416	0.703369	0.401392	0.725676	0.127791	-1.79246	-1.55431	-1.01672	-1.42536	-0.956649	-1.50642	0.172326	-0.25906
ENSG00000170312	CDK1	1.20632	0.942971	0.769875	0.774084	0.781578	0.740981	1.64888	1.05139	-0.208124	0.544167	0.0961006	-0.434206	0.56172	-0.0215585	0.691934	0.0515464	-2.29766	-0.430336	-0.828526	-1.27445	-1.488	-1.354	-0.479479	-1.0452
ENSG00000154839	SKA1	1.23906	0.966378	0.940955	0.787078	0.806742	0.885484	1.98585	1.14721	-0.736396	-0.292332	-0.521308	-0.121883	0.601366	-0.130537	0.773136	0.0779262	-1.73738	-0.708064	-1.73738	-1.10213	-0.478681	-1.1224	-0.632388	-0.890302
ENSG00000111247	RAD51AP1	1.01849	0.654737	0.658835	0.814381	0.662933	0.803521	2.05983	1.73173	0.196974	-0.807255	-0.260429	-0.446654	0.433927	-0.0167694	0.503306	0.24656	-1.88824	-0.893671	-1.21431	-1.56555	-0.886359	-0.954705	-0.0381421	-0.813131
ENSG00000187951	AC091057.1	0.553406	1.04972	1.2885	0.524312	0.742342	1.03889	1.07224	1.30638	0.135127	0.352109	-0.825589	-0.175472	0.805423	-0.482735	1.05589	0.175209	-1.6978	-1.6978	-1.6978	-1.15626	-1.23507	-0.625273	0.107165	-0.612894
ENSG00000130347	RTN4IP1	0.816205	0.560745	0.861968	1.15316	0.84439	1.09376	0.983648	1.79588	-0.644815	-0.123457	-0.868696	-0.425342	0.402617	0.41608	0.683297	0.601792	-1.40379	-1.64602	-1.43067	-1.29217	-0.927946	-0.413649	0.302279	-1.33926
ENSG00000020426	MNAT1	0.90718	0.921389	0.635594	1.0024	0.957443	1.17732	1.10716	1.28112	0.388519	0.440948	0.333987	-0.148865	0.540309	0.364871	0.0387768	0.0561532	-1.58147	-1.51436	-1.96254	-1.42117	-0.838182	-1.0262	-0.687153	-0.973221
ENSG00000132300	PTCD3	0.586048	0.629096	0.562313	0.769699	1.03418	0.940779	0.921611	1.48732	0.146378	0.0537076	0.134483	-0.149825	0.406656	0.679436	0.416262	0.753306	-2.43976	-1.8212	-1.56227	-1.14927	-0.712671	-1.07288	-0.420015	-0.193389
ENSG00000005700	IBTK	0.597737	0.364752	0.197753	0.8154	0.363234	0.609084	1.52841	1.90721	-0.480368	0.47291	0.226927	0.369713	0.905347	0.483738	0.294737	0.453106	-1.21524	-1.96123	-1.60375	-1.78293	-1.21159	-0.635311	-0.0755542	-0.624079
ENSG00000111142	METAP2	0.866484	0.632943	0.601401	0.828702	0.990635	0.870814	0.795483	1.63818	-0.677048	0.325139	0.0802193	0.146921	0.284926	0.549485	0.613976	0.620075	-1.03004	-1.36179	-1.97012	-1.73576	-1.0424	-1.72012	0.0748248	-0.38293
ENSG00000261008	LINC01572	0.196826	0.663951	0.739446	0.275005	0.722996	0.701762	2.80078	0.786887	-0.0515789	-0.305353	0.746612	-0.175259	1.30757	-0.591349	0.595745	-0.396934	-1.2054	-1.2054	-1.2054	-1.2054	-1.2054	-1.2054	-0.65463	-0.130105
ENSG00000112742	TTK	0.80796	0.444853	0.446827	0.398428	0.463543	0.596539	1.95851	1.46393	0.45937	0.040249	0.215125	0.175411	0.503402	-0.407128	0.535747	0.333158	-1.95241	-2.29116	-0.3979	-1.10803	-0.587452	-1.81426	-0.212669	-0.0720377
ENSG00000007062	PROM1	0.521705	0.762357	-0.441477	0.192232	1.27662	0.0938691	2.7116	0.791916	0.383996	-0.0212361	-0.469633	0.913905	-0.627784	0.657537	0.914524	0.225535	-1.08973	-1.38834	-1.38834	-1.03176	-0.782379	-1.38834	0.0381195	-0.854918
ENSG00000273784	AL137058.2	0.465374	0.313279	0.114894	0.669493	0.849601	0.405652	2.38227	2.01567	-0.133933	1.00186	-0.455341	-0.362678	-0.346691	0.291262	0.0207569	0.181257	-1.53528	-1.53528	-1.15915	-1.53528	-0.281075	-1.02823	0.273594	-0.612023
ENSG00000259820	AC083843.2	0.210679	-0.120137	0.71759	1.77089	0.384161	1.15167	1.51713	1.22829	-0.813188	-0.813188	-0.813188	-0.384413	0.231392	-0.813188	2.52729	-0.369919	-0.813188	-0.813188	-0.813188	-0.813188	-0.813188	-0.813188	-0.813188	0.0804384
ENSG00000146530	VWDE	0.361478	1.90371	0.836601	1.71618	0.381834	1.91535	1.61176	0.137558	-0.743641	-0.743641	-0.743641	-0.743641	-0.743641	-0.743641	1.34573	-0.375538	-0.743641	-0.743641	-0.743641	-0.743641	-0.743641	-0.743641	-0.167315	-0.743641
ENSG00000180938	ZNF572	-0.249333	1.57293	1.19038	0.869083	1.40504	2.06827	0.407679	0.957948	-0.878663	-0.878663	-0.878663	-0.878663	0.396615	-0.358186	1.20451	-0.494219	-0.878663	-0.878663	-0.878663	-0.878663	-0.878663	-0.878663	0.69457	-0.878663
ENSG00000132141	CCT6B	0.934026	1.00487	1.21502	1.37007	0.885952	0.829055	0.857059	0.846422	-1.29344	0.243246	0.949359	-0.50672	0.518448	0.543768	0.944881	-0.556946	-1.29344	-1.29344	-1.29344	-1.29344	-0.727143	-1.29344	-0.90648	-0.684245
ENSG00000198018	ENTPD7	0.915893	0.833409	0.829881	0.971412	1.35195	1.32032	1.26934	1.14863	-0.525563	-0.203443	0.344656	0.648306	-0.401129	0.239151	0.451912	0.0855021	-1.60735	-1.39816	-1.76573	-0.889167	-0.791366	-0.681147	-1.39284	-0.754477
ENSG00000151835	SACS	1.2862	1.13839	0.588492	0.85	0.907924	1.06064	1.45827	1.32005	-0.648616	0.400792	0.702427	-0.0176242	-0.0196788	-0.690842	0.315655	0.249428	-1.24903	-1.5199	-1.10387	-1.29092	-1.29425	-0.836739	-1.5199	-0.0869183
ENSG00000118193	KIF14	1.46758	0.981243	1.25585	1.05201	1.20239	1.00924	1.51881	1.02178	-0.602122	0.31095	-0.0597596	0.364528	0.348813	-0.537465	0.0101635	-0.383134	-1.15485	-1.34011	-1.07838	-0.858716	-1.03223	-1.30978	-1.21435	-0.972462
ENSG00000196584	XRCC2	0.964168	0.601586	1.00943	1.14414	0.570996	0.9551	1.27936	1.75867	-0.332378	0.450048	0.188	-0.380411	0.0919582	-0.479951	0.410101	0.210942	-1.97894	-1.62941	-1.47175	-1.34288	-1.16252	0.115599	-0.698459	-0.273404
ENSG00000147383	NSDHL	0.652699	1.05369	0.593372	0.93956	0.843366	1.30809	1.35193	2.04706	-0.846364	-0.102023	0.557215	-0.495743	0.351407	0.00649936	-0.640373	0.138946	-1.5767	-1.08494	-1.38008	-1.22103	-1.56944	-0.269618	-0.595063	-0.0624433
ENSG00000197180	CH17-340M24.3	0.287777	1.07772	1.12764	0.70816	0.737778	1.11474	1.429	1.63272	-0.40903	-0.31143	0.277728	-0.539743	0.643357	0.155807	0.43589	-0.184939	-2.34374	-1.1332	-1.45285	-1.57489	-0.644278	-0.450886	-0.157738	-0.425581
ENSG00000267374	AC016205.1	0.592512	0.816216	0.365057	0.657705	1.21947	0.823049	1.87266	1.67015	-0.71498	-0.0198457	1.06189	-0.742538	0.699961	0.0571131	0.0524243	-0.399159	-1.39607	-1.39607	-1.39607	-1.39607	-0.701568	-0.782886	0.146795	-1.08975
ENSG00000092470	WDR76	1.14227	1.15741	1.11851	0.822129	1.03401	1.03031	1.43897	1.3584	-0.752115	-0.75292	-0.254177	-0.431737	0.653567	0.500617	0.386222	0.226112	-1.16245	-0.973115	-1.26969	-1.42376	-1.34547	-0.669662	-0.567719	-1.26569
ENSG00000152253	SPC25	1.42811	1.33948	1.24114	1.11512	1.01096	1.16368	1.20961	1.28495	-0.658183	-0.744803	-0.097483	-0.511193	0.0376855	-0.0142885	0.15695	0.0984104	-1.43226	-0.494345	-1.14661	-1.60807	-1.16355	-1.11092	-0.233547	-0.870847
ENSG00000138160	KIF11	1.50764	1.1425	1.16801	0.886863	1.13459	0.944113	1.51092	1.1555	-0.995793	-0.175675	0.0595898	-0.0750705	0.148236	-0.169809	0.336495	0.105504	-1.5985	-0.786534	-0.897548	-1.61156	-0.967429	-0.87873	-0.754199	-1.1891
ENSG00000136315	AL355922.1	0.77683	1.06925	0.425452	0.854757	1.1546	1.56028	2.10041	1.78443	-0.624578	-0.51735	-0.177463	-0.807114	-0.0824896	-0.262328	0.150026	0.0921343	-1.26813	-1.26813	-1.06535	-1.07529	-0.612432	-0.780789	-0.611268	-0.815443
ENSG00000106080	FKBP14	0.949306	0.909195	0.795033	1.04149	1.10229	1.14145	1.71147	1.53517	-1.13551	0.00290676	0.466462	-0.317102	-0.211034	0.0534123	0.438216	-0.0397062	-1.13549	-1.1146	-1.49809	-1.28099	-1.28415	-0.521551	-0.435329	-1.17286
ENSG00000155254	MARVELD1	0.371533	0.709564	0.711618	1.31594	0.965742	1.1301	1.4735	2.09586	-1.0116	-1.0116	-1.0116	-0.768116	0.59957	0.312546	0.687598	0.200538	-1.0116	-1.0116	-1.0116	-1.0116	-1.0116	-1.0116	0.0556791	-0.757232
ENSG00000113140	SPARC	0.641651	0.449477	0.517211	1.24314	1.25994	1.27812	0.837191	1.80558	-1.41586	-1.41586	-0.879426	-0.502476	0.639053	0.536875	0.684327	0.792797	-0.929828	-1.24472	-1.27195	-1.31898	-0.628213	-0.305494	-0.435034	-0.337524
ENSG00000137726	FXYD6	0.835854	0.546087	0.627613	0.691028	0.616959	0.627717	1.2629	1.62869	-1.09824	-1.23639	-0.725326	0.188859	0.883369	0.920291	0.94183	0.892776	-1.0982	-1.31916	-1.74247	-1.46474	-0.265165	-0.715094	-0.882234	-0.116938
ENSG00000157456	CCNB2	0.828661	0.661705	0.575031	0.538068	0.592827	0.649002	1.69584	1.60184	-1.21532	-0.792906	0.265256	0.39443	0.598795	0.513601	0.774097	0.659982	-1.45766	-1.21539	-1.57182	-1.6546	-1.24573	-0.774459	-0.183377	-0.237879
ENSG00000134184	GSTM1	0.270407	0.614516	0.475769	0.448303	0.941622	0.784725	1.28933	1.70411	-1.17907	-0.672443	-0.0647063	0.568697	0.730058	0.869547	1.05772	0.668372	-1.15908	-1.51028	-1.29737	-1.95023	-0.596092	-0.937867	-0.277998	-0.778042
ENSG00000149089	APIP	1.17093	0.953494	0.716599	0.92348	1.02656	1.211	0.594328	1.01672	-0.754472	-0.384804	0.51456	-0.141938	0.352083	0.195423	0.867911	0.511135	-1.79524	-1.32404	-1.88158	-1.9149	-0.519169	-0.54908	-0.0768578	-0.712132
ENSG00000164821	DEFA4	0.767755	1.14026	1.04182	1.14835	1.07374	1.18102	0.934125	1.05627	-1.26856	-0.99517	-0.54912	-0.020513	0.501314	0.388604	0.603648	0.516158	-1.07184	-1.69913	-1.72606	-1.6392	-0.515498	-0.367803	-0.189835	-0.310344
ENSG00000167613	LAIR1	0.941251	1.04509	1.074	1.03793	1.17888	1.18488	0.652603	1.14141	-0.900568	-0.830146	-0.274608	0.247144	0.426836	0.670707	0.595256	0.457	-1.15492	-1.61807	-1.55552	-1.66915	-1.25881	-0.638386	-0.418958	-0.333839
ENSG00000255587	RAB44	0.595765	1.44802	1.30798	1.19827	1.06902	1.18129	1.02201	0.862345	-0.751975	-0.496834	0.137433	0.264146	0.399087	0.0869736	0.520222	0.172872	-1.00492	-1.51285	-1.68561	-1.68561	-0.407626	-0.693027	-0.901733	-1.12525
ENSG00000143545	RAB13	0.424573	1.32428	1.18183	0.922454	1.10416	1.14522	1.08296	0.97069	-0.84251	-0.405178	-0.338056	0.161376	0.70902	0.55745	0.700286	0.558124	-1.15793	-1.61822	-1.3801	-1.6267	-0.92462	-0.875119	-0.910512	-0.763477
ENSG00000183666	GUSBP1	0.739714	1.20769	1.72198	0.773137	0.420137	1.44358	1.07518	1.36137	0.244149	-1.02986	0.12428	-0.384735	0.442502	0.450611	-0.343163	0.0803804	-1.48861	-1.48861	-1.48861	-1.48861	-0.507672	-0.711542	-0.752556	-0.400747
ENSG00000177646	ACAD9	1.30313	1.28621	1.1735	1.41354	1.40234	1.4936	1.01262	0.838155	-0.70369	-1.00539	-0.175353	-0.518095	0.00633865	0.109401	-0.202274	0.20414	-1.56717	-1.06662	-1.42835	-1.13089	-0.51018	-0.525574	-0.753583	-0.655804
ENSG00000125457	MIF4GD	1.13851	1.22886	1.28855	1.20396	1.27272	1.39619	0.917881	1.17684	-0.969754	-1.14612	0.11244	0.112801	-0.080125	0.176505	0.0883002	0.105953	-1.4624	-1.06388	-1.56838	-1.02794	-0.675276	-0.813937	-0.548755	-0.862945
ENSG00000136247	ZDHHC4	1.03848	0.891436	0.831051	1.29818	1.16894	1.3082	0.951772	1.19918	-0.768768	-0.9565	-0.00539914	-0.233025	0.219953	0.831906	-0.181896	0.240172	-1.9463	-1.06685	-1.48586	-1.65219	-0.403418	-0.905624	-0.290171	-0.0832638
ENSG00000165389	SPTSSA	1.33712	1.02394	1.07641	1.18798	1.22933	1.30404	0.741967	1.15019	-0.610852	-1.2409	-0.327119	0.0501801	0.348869	0.226986	0.353743	0.310331	-1.66465	-1.26116	-1.38595	-1.47332	-0.886689	-0.742323	-0.271389	-0.476744
ENSG00000198951	NAGA	1.56819	1.07621	1.23873	1.15075	1.10406	1.00711	0.485926	1.2219	-0.66147	-1.16525	-0.372135	-0.000617828	0.369956	0.611281	0.148005	-0.0619815	-1.70917	-1.56018	-1.37374	-1.43731	-0.453864	-0.631638	-0.167623	-0.387144
ENSG00000136492	BRIP1	1.66815	0.915724	1.32137	1.07006	0.627044	0.96303	1.0886	1.70735	-0.610148	-1.43967	0.123415	0.525932	0.0105963	-0.362455	0.338779	-0.348584	-1.05769	-1.43967	-1.24297	-0.914863	-0.9907	-0.701383	-0.882894	-0.369024
ENSG00000134809	TIMM10	0.954308	0.770938	0.823986	1.0689	1.13657	1.09455	1.64147	1.77429	-0.736026	-0.865793	-0.317841	-0.349173	0.325334	-0.076284	0.0549123	-0.0577667	-1.70498	-1.51004	-1.26002	-1.48041	-0.557817	0.142531	-0.560371	-0.311248
ENSG00000119915	ELOVL3	1.019	0.534201	0.815612	0.800919	1.25203	1.30881	1.50551	1.68629	-1.26573	-1.26573	0.0417358	-0.0296323	-0.0939223	0.0657285	0.0862718	0.657512	-1.26573	-1.26573	-1.26573	-1.26573	-1.26573	-0.0239237	-0.469251	-0.296781
ENSG00000163832	ELP6	1.1068	0.919762	0.926627	1.0152	1.06618	1.14836	0.600481	1.93098	-0.616207	-1.03038	-0.22785	0.313184	-0.325193	0.393716	0.0959893	-0.396236	-1.91051	-1.46255	-1.49793	-1.47223	-0.216993	-0.427421	-0.115808	0.182027
ENSG00000149428	HYOU1	1.08193	0.898339	0.787905	1.27788	1.23801	1.49507	0.748702	1.97612	-1.14404	-0.921243	-0.171465	0.0607015	-0.341436	0.184114	-0.355895	-0.323988	-1.21471	-1.04861	-1.68256	-1.19871	-0.696957	-0.726583	-0.187924	0.265345
ENSG00000182199	SHMT2	1.07779	0.919775	0.85551	1.15358	1.02871	1.16394	1.07704	1.86715	-0.961014	-1.02017	-0.466506	-0.033507	0.0856454	0.306078	-0.0835444	-0.251294	-1.4363	-1.14209	-1.40914	-1.56093	-0.467742	-1.18052	0.226373	0.251174
ENSG00000198937	CCDC167	0.922467	0.832111	0.753518	1.02868	0.883714	1.30446	1.08669	1.96344	-1.08893	-1.3821	-0.454197	-0.243164	0.48282	0.168031	0.15598	-0.0462729	-1.74032	-1.14672	-1.3052	-1.46803	-0.480782	-0.445962	0.166191	0.0535933
ENSG00000178980	SELENOW	1.37423	0.891049	0.91443	0.929487	0.955592	0.839313	1.12154	1.58486	-1.29882	-1.37919	-0.365136	0.238748	-0.0105238	0.675442	0.281022	-0.088588	-1.41409	-1.01484	-1.64371	-1.54298	-0.609333	-0.576451	0.27195	-0.134017
ENSG00000122952	ZWINT	1.0924	1.00293	1.07324	1.00192	1.0184	0.940665	1.17218	1.49942	-1.14708	-1.4957	-0.413712	-0.129325	0.434331	0.225571	0.462246	0.253791	-1.31849	-1.12445	-1.36261	-1.63216	-0.757195	-0.813458	0.213238	-0.19614
ENSG00000112118	MCM3	1.15077	0.97526	1.03554	1.13053	1.15563	1.12882	0.964182	1.6549	-0.911346	-1.07029	-0.494317	-0.113918	0.213219	0.280219	0.238709	0.0286197	-1.17199	-1.55465	-1.4395	-1.42224	-0.947094	-0.861286	0.294593	-0.264359
ENSG00000101444	AHCY	0.869142	0.786386	0.914558	1.07206	1.1422	1.25062	1.20235	1.72734	-0.960754	-0.745758	-0.38804	-0.0710688	0.126174	0.416031	0.21872	0.281324	-1.61142	-1.422	-1.33002	-1.63795	-0.650933	-0.404253	0.0691739	-0.853884
ENSG00000059691	GATB	0.970684	0.778485	0.636025	1.17259	1.0459	1.09729	0.91134	1.95669	-1.35097	-0.757858	-0.64646	-0.170656	0.223075	0.338253	0.24122	0.647273	-1.56465	-1.28815	-1.07573	-1.56465	-0.627489	-0.965728	0.303429	-0.309912
ENSG00000181924	COA4	1.1702	1.11554	0.81764	1.24094	1.24441	1.33801	0.792688	1.5155	-1.14041	-0.867927	0.135019	0.0141749	-0.0838232	0.241103	0.267417	0.25721	-1.47539	-1.2243	-1.47539	-1.22976	-0.965834	-1.05036	-0.185682	-0.45099
ENSG00000125445	MRPS7	1.09555	1.07315	0.863699	1.21273	1.0926	1.22565	0.718406	1.50237	-1.24928	-1.15967	-0.204721	0.175104	0.315671	0.487312	0.240142	0.271049	-1.14878	-1.14622	-1.8821	-1.33809	-0.980279	-0.629676	-0.110446	-0.42417
ENSG00000117448	AKR1A1	1.00778	0.932714	0.78975	1.0012	1.00575	1.18968	0.633031	1.36891	-1.1171	-0.933545	-0.0886166	0.173947	0.0788347	0.635243	0.485162	0.538289	-1.66074	-1.86863	-1.65888	-1.39869	-0.811218	-0.268406	0.0357278	-0.0701977
ENSG00000205981	DNAJC19	0.965531	1.11301	0.791986	1.2411	1.0981	1.41254	0.436249	1.22114	-1.05021	-1.29885	-0.328329	0.0111484	0.327001	0.611383	0.602742	0.235376	-1.41749	-1.60617	-1.24986	-1.6103	-0.768324	-0.765061	0.188585	-0.16131
ENSG00000164587	RPS14	1.02411	0.983168	0.975508	1.18982	1.05074	1.26686	0.640325	1.23973	-1.50483	-1.2691	-0.270804	0.00326611	0.330442	0.47087	0.415164	0.188687	-1.43885	-1.48744	-1.46271	-1.62455	-0.396744	-0.476524	0.167001	-0.0141384
ENSG00000171792	RHNO1	0.914688	0.933176	0.906868	0.979305	0.979099	0.969879	1.01012	1.69908	-0.278748	-1.24493	-0.127994	-0.0170715	0.214829	0.800579	0.360586	0.332233	-1.6714	-1.20234	-1.87652	-0.965005	-1.08868	-0.82407	-0.0455927	-0.75809
ENSG00000113296	THBS4	0.625628	1.00805	0.883064	1.3511	0.840692	1.36547	1.35568	1.87286	-1.12088	-1.05301	-0.209801	-0.276861	0.272883	0.652633	-0.145039	0.0534229	-1.25844	-1.11291	-1.25844	-1.25844	-0.587833	-1.11556	-0.230325	-0.653955
ENSG00000103550	KNOP1	0.921632	1.14669	0.961356	1.02672	1.0773	1.40978	1.2115	1.79249	-0.314589	-0.648566	-0.203492	-0.385528	-0.21946	0.36729	0.141621	0.0478015	-1.4167	-0.992457	-1.41967	-1.12463	-1.06613	-1.44086	-0.0837527	-0.788332
ENSG00000051341	POLQ	0.968439	1.06338	0.734005	0.694709	1.10553	1.0699	1.45799	1.34498	-0.464691	-1.10239	-0.689315	0.557481	0.450303	0.151879	0.299001	0.261703	-1.71323	-1.71323	-0.966166	-1.31352	-0.68632	-1.40895	-0.143127	0.0416277
ENSG00000123485	HJURP	1.37029	1.10579	1.09795	0.704761	1.04918	1.18271	1.2551	1.24025	-0.517537	-0.980307	-0.792928	-0.189899	0.144482	0.69128	0.667546	0.172685	-1.54645	-1.33643	-1.09216	-1.401	-0.90359	-1.11252	-0.43374	-0.375468
ENSG00000111665	CDCA3	1.24223	1.19292	1.23066	0.841141	1.08222	0.943012	1.0131	1.2281	-1.18691	-1.27133	-0.454099	-0.0443051	0.36522	0.775578	0.499346	0.161045	-1.40431	-0.795011	-1.26741	-1.40431	-0.791099	-1.40431	-0.132991	-0.418478
ENSG00000256340	ABCC6P1	0.288249	0.925188	0.918209	1.45126	0.640069	0.979686	-0.778476	-0.778476	-0.281935	-0.778476	1.68376	-0.778476	1.33031	-0.778476	-0.778476	2.27415	-0.778476	-0.778476	-0.778476	-0.778476	-0.778476	-0.778476	-0.0887538	-0.778476
ENSG00000263412	AC004477.1	0.449441	0.18943	1.40626	-0.257571	1.1117	-0.213005	-0.447987	0.254236	-0.838468	-0.838468	-0.838468	0.296381	1.32003	-0.838468	1.42159	2.8116	-0.838468	-0.838468	-0.838468	-0.838468	-0.838468	-0.838468	0.459539	-0.416953
ENSG00000166181	API5	0.579589	0.339934	0.0397326	0.526397	0.508554	0.44361	0.598028	1.42091	-0.360816	-0.990245	0.29206	0.809773	0.764534	1.14546	1.20883	0.890034	-1.38572	-1.33211	-2.35576	-1.92326	-0.390251	-0.519232	-0.261637	-0.0484
ENSG00000108433	GOSR2	0.381374	0.225101	0.239472	0.266553	0.306244	0.422971	0.929136	1.44111	-0.56208	-0.618647	0.881881	0.627872	0.878473	0.995099	0.968244	1.27064	-1.86068	-1.6192	-1.57376	-1.92784	-0.782454	-0.0302013	-0.333253	-0.526063
ENSG00000126749	EMG1	0.353792	0.549688	0.427497	0.584274	0.487262	0.766858	0.790541	1.47967	-0.97161	-0.515241	0.571487	0.485333	0.56274	1.11832	0.718093	0.816485	-1.86802	-2.17521	-1.86895	-1.36341	-0.346378	-0.420209	-0.0669648	-0.116049
ENSG00000156471	PTDSS1	0.575644	0.459423	0.434501	0.42868	0.561315	0.460537	0.779271	1.19654	-0.593549	-0.49158	0.721153	0.766943	0.767291	0.808531	0.881449	0.757647	-1.68025	-1.82746	-2.40686	-1.7346	-0.208789	-0.0145585	-0.388059	-0.253215
ENSG00000105220	GPI	0.453342	0.598484	0.59633	0.666878	0.581795	0.654878	0.742131	1.21963	-0.435998	-0.0604543	0.560255	0.641348	0.778344	1.05488	0.681523	0.781488	-1.27332	-1.81024	-2.17549	-2.02571	-0.878212	-0.488437	-0.446722	-0.416725
ENSG00000105374	NKG7	0.35171	0.636373	0.625082	0.585018	0.583282	0.689548	0.72581	1.03453	-1.01578	-0.817144	0.656357	0.707583	0.96497	0.941057	0.95736	1.05734	-1.13689	-1.71893	-2.03297	-1.85842	-0.620646	-0.262525	-0.550301	-0.502408
ENSG00000120370	GORAB	-0.0850666	0.552327	0.377037	0.7832	0.969089	0.691577	1.51083	1.30624	0.388634	-0.653352	-0.278238	0.243478	0.506573	0.50924	0.272975	0.972251	-1.61277	-1.97141	-1.74007	-2.14959	-0.125006	-0.22282	-0.271117	0.0260042
ENSG00000188811	NHLRC3	0.131871	0.796802	0.711766	0.602023	0.941987	0.919453	0.94943	1.08607	-0.407042	0.0697973	-0.65285	0.475547	0.95353	0.663201	0.687041	0.782549	-1.90233	-1.58328	-1.97433	-1.64432	-1.22531	0.142636	-0.157097	-0.367142
ENSG00000144559	TAMM41	0.203268	0.352698	0.371025	0.442388	0.83488	0.598974	1.61084	1.60796	-0.705198	-1.1774	1.3437	0.416156	0.236764	0.167754	1.1118	0.755795	-1.49865	-1.53303	-1.52675	-1.32522	-0.412746	-0.81119	-0.0663774	-0.997441
ENSG00000128915	ICE2	0.735001	0.155188	0.184498	0.647294	0.95605	0.872076	1.26596	1.59471	0.0730965	-0.894094	0.372656	0.652248	0.807752	0.386278	0.34738	0.548294	-2.22062	-1.20264	-1.53579	-1.88189	-0.702239	-0.143078	-0.14799	-0.870141
ENSG00000109911	ELP4	0.829391	0.795499	0.346389	0.536915	0.676171	0.792682	1.52717	1.81853	-0.466803	-0.652857	0.00477741	-0.0313911	0.198158	0.423344	0.837133	0.71989	-2.12813	-1.38747	-1.98052	-1.10201	-0.291504	-0.389035	-0.707063	-0.369269
ENSG00000084072	PPIE	0.510294	0.400659	0.312775	0.623881	0.603496	0.836281	1.35678	1.59497	-1.03053	-0.88932	0.626921	0.451477	0.654617	0.61872	0.789301	0.831291	-1.83658	-1.60169	-1.84529	-1.39076	-0.130855	-0.447748	-0.389406	-0.649284
ENSG00000239900	ADSL	0.593612	0.504089	0.473055	0.733207	0.381102	0.803761	1.22014	1.96787	-0.686509	-0.609544	0.495373	0.465693	0.751058	0.654247	0.614923	0.69669	-1.89324	-1.78062	-1.33233	-1.41278	-0.704602	-0.481644	-0.663261	-0.790283
ENSG00000265354	TIMM23	0.460908	0.289137	0.298039	0.520923	0.495834	0.656384	0.970155	2.00519	-0.899023	-1.12916	-0.204575	0.404444	0.196924	1.10549	0.400678	0.541671	-1.69642	-1.76617	-1.65166	-1.53363	-0.652144	-0.286803	0.612823	0.86098
ENSG00000245556	SCAMP1-AS1	0.411317	0.46659	0.264139	0.86558	0.537307	1.16773	0.981881	1.39168	-1.72502	-1.0113	-0.227997	-0.0957511	0.196656	0.772663	0.740098	0.986356	-1.72502	-1.72502	-1.72502	-1.35669	0.453049	0.101212	0.0597407	0.195806
ENSG00000100577	GSTZ1	0.616911	0.552389	0.823424	1.13366	0.914439	0.761033	1.13999	2.17949	-1.43578	-1.43578	0.0338081	-0.185795	0.378539	0.406791	-0.237972	0.54797	-1.43578	-1.23274	-1.43578	-1.43578	-0.0493447	-0.48373	0.178853	-0.298843
ENSG00000124614	RPS10	0.764427	0.73613	0.807046	0.952593	0.75996	1.02965	1.013	1.57084	-1.38255	-1.57681	0.175087	0.171949	0.360719	0.400704	0.424918	0.363337	-1.53083	-1.59817	-1.65045	-1.53863	-0.186301	-0.098271	0.226185	-0.194536
ENSG00000001497	LAS1L	0.684655	0.579352	0.520218	0.705609	0.729092	0.796382	1.17828	1.94266	-1.405	-1.11966	0.0141273	0.418226	0.471024	0.752207	0.615334	0.49101	-1.56017	-1.79002	-1.41881	-1.40859	-0.562713	-0.552211	0.0789057	-0.159923
ENSG00000143621	ILF2	0.762273	0.703793	0.6543	0.875076	0.800123	0.953759	0.948802	1.71254	-1.19295	-0.912171	0.0695147	0.331637	0.361945	0.601326	0.492993	0.529978	-1.49625	-1.59153	-1.7068	-1.86626	-0.78155	-0.365642	0.201373	-0.086281
ENSG00000259943	AL050341.2	0.0858455	-0.240735	0.16444	0.0965777	0.729409	-0.0567086	-0.266663	1.34249	-0.0656099	-0.214534	0.776695	0.0206738	1.46471	0.651722	2.00798	-0.0873443	-0.801536	-2.27463	-1.92068	-1.87763	0.0549634	0.142449	0.394628	-0.126505
ENSG00000270757	HSPE1-MOB4	0.604999	0.564704	0.240205	0.624268	0.720076	1.14491	-0.478361	0.70881	-1.36583	-1.36583	0.618391	0.724105	1.0247	1.13627	1.10616	0.709074	-1.36583	-1.36583	-1.36583	-1.36583	-0.475879	-1.36583	0.95556	-0.367164
ENSG00000140598	EFL1	0.638852	0.586092	0.602142	0.421772	0.678241	0.826945	0.545506	0.956675	-0.806429	-0.24244	0.0841217	0.791785	0.922303	1.18375	0.137919	0.773538	-1.22595	-0.566133	-2.3477	-2.00301	-1.50101	-0.13346	-1.01863	0.695119
ENSG00000100347	SAMM50	0.683079	0.806064	0.740918	1.12822	0.593139	0.883465	0.99108	1.81399	-1.00391	-0.555216	0.42542	0.260211	-0.0894818	0.716479	0.0184848	0.206712	-0.803175	-1.29773	-2.28246	-1.78348	-1.23986	-0.230684	-0.320209	0.338951
ENSG00000232818	RPS2P32	1.57198	1.16307	0.286832	1.16332	0.84366	0.785617	-0.473283	0.365111	-1.21436	-0.781822	0.267326	-0.107079	0.114377	1.06182	0.257731	0.893996	-1.33284	-1.72015	-2.10833	-1.26315	-0.0895522	0.149683	-0.644689	0.810716
ENSG00000197043	ANXA6	1.18534	0.968462	0.961017	0.885273	0.956559	0.860308	0.558231	0.787332	-1.45312	-1.47036	-0.00399297	0.509752	0.284264	0.920603	0.40493	0.575333	-1.45756	-1.56475	-1.77025	-1.38934	-0.715829	-0.374414	0.000367772	0.341855
ENSG00000254986	DPP3	1.16741	1.03508	0.809885	0.996265	1.02692	1.09066	0.182938	1.20911	-1.5667	-1.29127	-0.147484	-0.00437365	0.392426	0.84384	0.134591	0.434121	-1.41066	-1.70683	-1.40297	-1.45623	-0.710966	-0.365414	0.201412	0.538241
ENSG00000186010	NDUFA13	0.775496	0.931631	0.902215	1.0202	0.943314	1.16535	0.540307	1.22525	-1.2698	-1.55155	-0.153984	0.162277	0.459179	0.711562	0.490793	0.288171	-1.5066	-1.5356	-1.71445	-1.56525	-0.518036	-0.317367	0.303665	0.213214
ENSG00000099797	TECR	0.788475	0.863976	0.878287	0.940744	0.885615	1.02947	0.577549	1.3312	-1.43745	-1.49473	-0.408237	0.0756251	0.432483	0.994482	0.515014	0.47182	-1.64913	-1.49444	-1.39507	-1.57668	-0.426561	-0.416175	0.348295	0.165436
ENSG00000101425	BPI	0.629198	1.20981	1.05724	0.915679	0.976625	1.02145	0.30816	0.368345	-0.861143	-0.704211	0.216234	0.40571	0.638887	0.945556	0.738115	0.580022	-1.43737	-1.94435	-2.00143	-1.65508	-0.719048	-0.417181	-0.184085	-0.0871223
ENSG00000136143	SUCLA2	0.834357	0.696034	0.719016	0.782722	0.945359	1.0876	0.40688	1.05464	-0.917367	-0.630808	-0.570504	0.856419	0.455476	0.492209	0.798069	0.674167	-1.83563	-1.9913	-1.78256	-1.52071	-0.782409	-0.0362877	0.238171	0.0264474
ENSG00000133101	CCNA1	-0.572033	-0.327273	0.654527	0.802121	-0.425095	1.26719	-0.646272	0.922571	-1.13201	-0.241286	0.37749	1.30549	1.07587	1.16883	0.969045	1.37474	-1.29115	-1.43315	-1.52626	-1.77585	-0.0670226	0.326763	-0.763012	-0.0442275
ENSG00000167333	TRIM68	0.20611	-0.134337	-0.101363	0.31396	0.101527	0.445174	-0.154038	1.69375	-0.522132	-1.90275	-0.50804	1.4268	-0.131588	1.18704	1.03735	1.07362	-1.49606	-0.813665	-1.90275	-1.55879	0.181463	0.600033	0.273774	0.684911
ENSG00000124743	KLHL31	-0.109707	2.01413	-0.00122018	0.261532	1.01398	0.490835	-0.686209	0.505583	-0.686209	-0.686209	-0.686209	1.37443	1.46939	2.58798	-0.686209	-0.686209	-0.686209	-0.686209	-0.686209	-0.686209	-0.686209	-0.686209	-0.686209	-0.686209
ENSG00000280153	AC133065.3	1.57701	0.246801	-0.142455	1.03499	0.183209	1.03757	-0.634394	2.42498	-0.634394	-0.634394	-0.634394	2.40149	-0.634394	-0.634394	-0.634394	-0.634394	-0.634394	-0.634394	-0.634394	-0.634394	-0.634394	-0.634394	0.752317	-0.634394
ENSG00000161298	ZNF382	1.07496	0.69874	0.98562	0.742983	1.20243	0.899284	0.410174	1.60833	0.702322	-0.709233	-0.660222	2.387	-0.873178	-0.817064	-0.848964	-0.339722	-0.808562	-0.869905	-0.858692	-0.878418	-0.883971	-0.877028	-0.897472	-0.389403
ENSG00000260898	ADPGK-AS1	0.680954	0.423385	1.03124	0.845795	1.14578	0.138248	-0.118281	0.747692	1.7451	-0.106833	-0.99807	1.48927	-0.751863	0.703238	-0.839402	-0.921889	-0.739785	-1.06792	-1.85986	-0.766759	-0.0100804	-1.85986	0.533433	0.556462
ENSG00000116127	ALMS1	1.03267	1.26855	0.986379	1.02696	0.878208	0.526612	0.12083	0.949406	-0.197387	0.0578577	-1.04127	1.88748	-0.805595	1.22348	0.306048	-0.871311	-1.12895	0.118722	-0.869639	-1.21887	-0.748207	-1.42618	-0.610341	-1.46545
ENSG00000177599	ZNF491	1.07042	0.185873	0.0357398	1.58109	-0.312786	0.53005	2.34889	0.638348	-0.702659	-0.702659	2.29633	-0.702659	-0.702659	-0.338745	-0.702659	-0.702659	-0.702659	-0.702659	-0.702659	-0.702659	-0.702659	-0.702659	1.09935	-0.702659
ENSG00000211699	TRGV3	1.49132	0.358052	0.412777	0.056012	0.385792	0.5736	2.80224	1.35092	-0.754871	1.53967	0.117167	-0.754871	-0.754871	-0.754871	-0.754871	-0.754871	-0.754871	-0.754871	-0.754871	-0.754871	-0.754871	-0.754871	0.725765	-0.754871
ENSG00000158477	CD1A	1.28345	-0.506233	1.05904	0.167783	-0.506233	1.14339	3.48662	-0.506233	-0.506233	-0.506233	-0.506233	-0.506233	-0.506233	-0.506233	-0.075997	-0.506233	-0.506233	-0.506233	-0.506233	-0.506233	-0.506233	-0.506233	1.54168	-0.506233
ENSG00000263961	RHEX	1.8769	1.29379	0.42016	-0.327133	-0.148207	-0.468191	3.21178	0.0527991	-0.510224	-0.999236	-0.0801497	-0.999236	-0.999236	-0.0150479	-0.999236	-0.00234714	-0.999236	0.143779	0.258733	0.201288	-0.999236	0.0717339	0.541319	-0.525562
ENSG00000092009	CMA1	2.20109	1.29738	-0.0874526	-0.0951582	0.0782782	-0.465278	3.56665	-0.0296975	-0.465278	-0.465278	-0.465278	-0.465278	0.513358	-0.465278	-0.465278	-0.465278	-0.465278	-0.465278	-0.465278	-0.465278	-0.465278	-0.465278	-0.465278	-0.465278
ENSG00000182240	BACE2	2.56511	1.5118	0.696687	-0.421779	-0.0898222	0.363491	2.6514	-0.393956	-0.027201	-0.729148	-0.729148	-0.729148	-0.207878	-0.729148	-0.729148	-0.729148	0.748995	-0.729148	0.348284	-0.729148	-0.729148	-0.213062	-0.24059	-0.729148
ENSG00000143450	OAZ3	1.47577	1.45043	0.410005	-0.2884	0.776491	0.747764	2.49947	-0.755459	-0.755459	-0.755459	-0.755459	0.537392	-0.755459	1.78242	-0.755459	-0.755459	-0.755459	-0.755459	-0.755459	-0.755459	0.0145463	-0.755459	-0.755459	0.415075
ENSG00000146453	PNLDC1	0.743855	1.30661	1.24668	-0.125419	1.1984	0.781657	2.34823	0.599637	-0.86233	-0.86233	-0.86233	-0.86233	-0.86233	0.882145	-0.86233	-0.251623	-0.86233	-0.86233	1.10481	-0.86233	-0.86233	-0.86233	-0.86233	0.51299
ENSG00000206535	LNP1	1.5439	0.621555	1.31796	-0.635246	0.680965	0.570867	2.77409	1.20931	-0.635246	-0.635246	-0.635246	-0.635246	-0.635246	1.44528	-0.635246	-0.635246	-0.635246	-0.635246	-0.635246	-0.635246	-0.635246	-0.635246	-0.635246	-0.635246
ENSG00000123384	LRP1	1.92716	0.897302	1.11916	1.33112	0.316422	0.0356972	2.56194	-0.734079	-0.734079	-0.186703	-0.734079	1.17591	-0.734079	-0.734079	-0.734079	-0.734079	-0.734079	-0.734079	-0.734079	-0.734079	-0.206065	-0.734079	-0.734079	0.571073
ENSG00000259171	AL163636.2	1.83105	0.851988	1.73856	0.457967	-0.760112	0.345998	2.02622	1.32671	-0.199395	-0.760112	-0.760112	1.40279	-0.250253	-0.760112	-0.760112	-0.760112	-0.760112	-0.760112	-0.760112	-0.760112	-0.760112	-0.760112	-0.760112	0.349826
ENSG00000272335	AC093297.2	1.24939	0.00130651	1.61648	0.77352	0.594102	0.735679	2.10456	0.600795	-0.942541	-0.942541	-0.942541	1.95692	0.183123	-0.0290268	-0.942541	-0.514794	-0.942541	-0.432474	-0.942541	-0.942541	-0.942541	-0.942541	-0.46849	0.11179
ENSG00000254876	SUGT1P4-STRA6LP	0.335922	0.170411	0.718468	0.241493	-0.186668	0.291256	2.94621	-0.377028	-0.925276	-0.925276	-0.925276	1.61991	-0.0755897	0.192701	1.09318	-0.925276	-0.925276	1.25482	-0.925276	-0.925276	-0.925276	-0.925276	0.363134	-0.260733
ENSG00000258573	AL163195.2	-0.405224	1.28693	1.56353	-0.405224	-0.405224	-0.405224	3.57904	-0.405224	-0.405224	-0.405224	-0.405224	1.67497	-0.405224	-0.405224	-0.405224	-0.405224	-0.405224	-0.405224	-0.405224	-0.405224	-0.405224	-0.405224	-0.405224	-0.405224
ENSG00000165259	HDX	0.585708	0.894148	0.796872	0.262602	0.498446	-0.884635	2.06109	1.43085	-0.884635	-0.884635	-0.884635	1.00608	-0.884635	-0.884635	-0.884635	-0.884635	-0.884635	-0.884635	-0.884635	-0.884635	-0.282555	1.34541	0.632707	1.38426
ENSG00000135426	TESPA1	1.79586	1.12686	1.06078	0.777632	0.5586	0.81748	0.596959	1.32952	-0.445647	-1.22863	-1.22863	-0.989281	0.0519006	-1.22863	-1.22863	-1.22863	-0.639177	-0.81186	-0.234409	-0.47022	-0.944202	0.52883	1.44145	0.59206
ENSG00000162714	ZNF496	0.761371	0.93526	1.05528	0.805866	0.323234	0.367181	1.58267	1.78129	-1.33246	-1.04264	-1.10909	-1.0972	0.192832	0.0298965	-0.189012	-1.33246	-0.996873	-1.04244	-0.817022	-1.33246	-0.0785354	0.890445	0.673493	0.971383
ENSG00000273314	AC005229.4	0.427781	1.15223	1.53421	1.66586	-0.163169	-0.14328	1.89838	0.612233	-0.747167	-0.747167	-0.747167	-0.747167	-0.747167	-0.747167	-0.747167	-0.747167	0.811238	-0.747167	-0.177029	-0.747167	-0.747167	2.09472	-0.747167	-0.747167
ENSG00000188282	RUFY4	0.308009	0.209423	2.60194	0.386497	1.02273	0.332023	1.17523	-0.706709	-0.706709	-0.706709	-0.706709	-0.706709	0.364678	-0.706709	-0.706709	-0.706709	-0.706709	-0.706709	-0.706709	-0.706709	-0.706709	2.04451	-0.706709	1.44889
ENSG00000131771	PPP1R1B	1.97992	1.74504	0.832614	0.300467	0.732059	0.601293	1.03506	-0.85456	-0.85456	-0.85456	-0.85456	-0.85456	-0.16001	0.997547	1.76514	-0.85456	-0.85456	-0.85456	-0.85456	-0.169412	-0.85456	-0.85456	0.595011	-0.85456
ENSG00000213658	LAT	2.51223	0.9385	0.964818	0.160607	0.685276	0.182494	0.297607	0.106289	-0.17915	-0.457506	-0.462057	-0.509763	-0.336989	0.333776	1.76105	1.04032	-1.29154	-1.29154	-1.29154	-1.29154	-1.29154	0.456896	-0.657345	-0.379329
ENSG00000259120	SMIM6	1.55579	1.16135	0.873593	0.782873	2.11295	-0.173493	0.905817	0.798395	-0.835403	-0.835403	-0.835403	-0.835403	-0.835403	-0.835403	1.22125	0.918109	-0.835403	-0.835403	-0.835403	-0.835403	-0.835403	-0.835403	0.703613	-0.835403
ENSG00000172731	LRRC20	1.22617	1.44994	0.847629	0.592401	0.7155	1.15238	1.34652	1.64198	-0.951461	-0.951461	-0.951461	-0.951461	-0.462766	0.0869935	1.24068	0.755482	-0.951461	-0.951461	-0.951461	-0.469367	-0.951461	-0.608932	-0.951461	-0.951461
ENSG00000250696	AC111000.4	1.19738	2.95924	2.02301	0.0479372	-0.194739	-0.561418	0.683904	0.586007	1.67995	-0.561418	-0.561418	-0.561418	-0.561418	-0.561418	-0.561418	-0.561418	-0.561418	-0.561418	-0.561418	-0.561418	-0.561418	-0.561418	-0.561418	-0.561418
ENSG00000156575	PRG3	1.70176	1.58902	1.16935	0.290888	0.83292	0.146322	1.85932	0.875558	1.17946	-1.01977	-1.01977	-1.01977	-0.105917	0.535867	-1.01977	-1.01977	-1.01977	-0.357274	0.139962	-0.287306	-0.699344	-1.01977	-0.859063	-0.873094
ENSG00000186652	PRG2	1.83083	1.73403	1.38143	0.683512	1.14701	0.559479	1.58197	1.06204	-0.27434	-0.925514	-0.815911	-0.858681	0.0780983	0.636473	-0.925514	-0.925514	-0.925514	-0.743094	-0.651261	-0.69452	-0.704335	-0.925514	-0.687761	-0.6374
ENSG00000121053	EPX	2.15579	1.90367	1.28598	0.567334	1.17335	0.500334	1.39918	0.935766	0.0581264	-0.863783	-0.863783	-0.738256	-0.386976	0.470564	-0.863783	-0.718842	-0.774041	-0.786227	-0.602449	-0.679012	-0.863783	-0.863783	-0.863783	-0.581583
ENSG00000105366	SIGLEC8	2.31045	2.17988	0.353431	-0.0730731	-0.475254	0.213695	2.01893	1.24049	-0.141071	-0.673828	-0.673828	-0.40929	-0.673828	1.0975	-0.673828	-0.673828	-0.673828	-0.673828	-0.673828	-0.673828	-0.229754	-0.673828	-0.673828	-0.673828
ENSG00000103355	PRSS33	2.77467	2.72782	1.22896	-0.538223	0.235623	-0.538223	0.813217	-0.104124	-0.538223	-0.538223	-0.538223	-0.538223	-0.538223	0.991996	-0.538223	-0.538223	-0.538223	-0.0565937	-0.538223	-0.538223	-0.538223	-0.538223	-0.538223	-0.538223
ENSG00000092621	PHGDH	1.61965	1.03579	1.5605	1.67281	1.50965	1.33084	0.23007	0.876667	-0.984728	-0.984728	-0.984728	-0.781357	0.227638	-0.609339	-0.852457	-0.984728	-0.779433	-0.208505	-0.802214	-0.984728	-0.689166	-0.810547	0.404224	-0.0111813
ENSG00000129195	PIMREG	2.24201	1.26531	1.5899	1.40456	1.18055	0.937576	0.0200436	0.605748	-0.977158	-0.977158	-0.774888	-0.48109	0.585956	-0.23	-0.977158	-0.400324	-0.762124	-0.977158	-0.707145	-0.977158	-0.977158	-0.977158	0.260399	0.10362
ENSG00000172270	BSG	1.48162	1.52905	1.48958	1.56787	1.56229	1.60716	-0.280975	0.0435423	-1.10326	-1.03401	-0.925289	-0.633633	-0.356027	0.0121143	-0.509087	-0.283202	-0.91831	-0.954248	-0.93145	-0.798484	-0.933018	-0.436993	0.278819	0.525951
ENSG00000085117	CD82	1.25675	1.52603	1.4545	1.38903	1.49211	1.54337	-0.313369	0.56529	-1.14915	-1.28356	-1.1862	-0.786617	-0.319301	0.0344384	-0.122798	-0.366355	-0.818613	-0.922687	-0.950506	-0.778764	-0.77145	-0.670773	0.630006	0.548634
ENSG00000176101	SSNA1	1.5914	1.56901	1.67827	1.57489	1.58887	1.66336	-0.569245	-0.19072	-0.933484	-0.933484	-0.933484	-0.606985	0.0700942	0.0103335	-0.236917	-0.707615	-0.933484	-0.798472	-0.624489	-0.746928	-0.749635	-0.638464	0.123481	-0.26631
ENSG00000126522	ASL	1.54215	1.4521	1.52667	1.61956	1.44949	1.62896	-0.288067	0.138783	-0.951033	-1.08676	-0.840173	-0.80257	-0.0120698	0.180236	-0.184559	-0.322984	-1.08676	-0.637495	-0.672619	-0.9463	-0.948343	-1.08676	0.0492524	0.279296
ENSG00000105552	BCAT2	1.73394	1.09725	1.35491	1.92167	1.5446	1.6922	-0.0246308	0.348981	-0.82524	-0.82524	-0.82524	-0.82524	-0.324185	0.187169	-0.293244	-0.82524	-0.82524	-0.82524	-0.82524	-0.82524	-0.82524	-0.82524	0.201341	-0.362357
ENSG00000173465	SSSCA1	1.54435	1.56154	1.55717	1.84631	1.42975	1.70366	-0.139717	-0.181208	-0.877046	-0.569827	-0.877046	-0.673098	-0.324941	-0.500593	-0.0988426	-0.877046	-0.877046	-0.481105	-0.877046	-0.703004	-0.877046	-0.877046	0.279122	-0.110252
ENSG00000254979	AP000781.2	1.81868	0.704952	0.960545	1.45245	1.57531	1.44409	0.199577	0.957514	-0.341798	-1.16229	-1.16229	-0.906029	0.135194	0.868685	-1.16229	-0.486803	-0.979083	-1.16229	-0.880896	-0.553073	-0.580113	-0.893682	0.301319	-0.147662
ENSG00000176014	TUBB6	1.31823	0.942815	0.571709	1.87037	1.11987	1.50124	0.727076	1.46714	-1.13814	-1.13814	-1.13814	-0.904728	-0.0343992	-0.207278	-0.484204	-0.317189	-1.13814	-1.13814	-0.394045	-1.13814	-0.439652	-0.792692	0.545415	0.339136
ENSG00000128739	SNRPN	1.2605	0.856451	1.08732	1.37205	1.22539	1.31042	0.284326	1.43053	-1.32768	-1.20868	-0.762792	-0.995936	0.0235798	0.345393	0.0228215	0.0179744	-1.13313	-1.15948	-1.00602	-1.06841	-0.584021	-1.21077	0.697489	0.522686
ENSG00000258366	RTEL1	0.973407	0.991865	1.50261	2.09689	1.44824	1.60904	-0.702813	1.27129	-0.702813	-0.702813	-0.702813	-0.702813	-0.702813	-0.702813	-0.702813	-0.702813	-0.702813	-0.702813	-0.702813	-0.702813	-0.702813	-0.702813	0.820209	-0.171354
ENSG00000136840	ST6GALNAC4	1.99611	1.0893	0.737259	1.95659	1.78859	1.44037	-0.694306	0.696098	-0.694306	-0.694306	-0.694306	-0.694306	-0.694306	-0.694306	-0.694306	-0.694306	-0.694306	-0.694306	-0.694306	-0.694306	0.0267155	-0.694306	0.683558	-0.694306
ENSG00000255833	TIFAB	2.07291	1.50661	1.20519	1.4141	1.39983	0.527557	0.279253	1.68415	-0.742863	-0.742863	-0.335349	-0.567014	-0.742863	-0.742863	-0.742863	-0.742863	-0.742863	-0.742863	-0.742863	-0.742863	-0.742863	-0.742863	0.469994	-0.742863
ENSG00000133121	STARD13	1.61332	1.40703	1.92834	1.95717	1.80289	0.168231	-0.121164	0.704186	-0.703095	-0.703095	-0.703095	-0.703095	-0.703095	-0.703095	0.397766	-0.703095	-0.703095	-0.703095	-0.703095	-0.703095	-0.703095	-0.703095	-0.0144325	-0.703095
ENSG00000147465	STAR	0.956215	0.987947	1.09282	1.63021	1.70184	1.48141	0.609476	1.49425	-1.28896	-1.28896	-0.575445	-1.28896	-0.13462	-0.545489	-0.549108	-0.0370883	-0.805484	-0.489138	-0.763327	-0.879689	0.323765	-0.997843	-0.520333	-0.1135
ENSG00000164591	MYOZ3	0.847232	1.27406	1.25936	2.01895	1.54691	1.24488	0.429038	1.70663	-0.789875	-0.789875	-0.789875	-0.789875	-0.256268	-0.789875	-0.789875	-0.789875	-0.789875	-0.789875	-0.789875	-0.417223	0.2408	-0.415866	-0.789875	-0.789875
ENSG00000115687	PASK	0.955971	1.45736	1.53043	1.33513	1.2635	1.35524	0.449898	1.57327	-1.00386	-1.00386	-1.00386	-0.786122	0.0105538	-0.788203	-0.440482	-0.614639	-0.189887	-1.00386	-1.00386	-0.632965	0.799218	-1.00386	-0.572671	-0.682422
ENSG00000188060	RAB42	1.09676	1.11874	1.29587	1.76773	1.12486	1.88585	0.723186	1.11548	-0.939768	-0.939768	-0.939768	-0.939768	-0.939768	-0.381278	0.662494	-0.939768	-0.939768	-0.939768	-0.581387	-0.59899	-0.465376	-0.597749	-0.218781	-0.429262
ENSG00000168060	NAALADL1	0.983755	1.22172	1.41265	1.71385	1.65236	1.72237	0.400026	1.16706	-0.9518	-0.9518	-0.792762	-0.268332	-0.137062	-0.197169	-0.271837	-0.9518	-0.9518	-0.9518	-0.9518	-0.9518	-0.671039	-0.808349	-0.195714	-0.268934
ENSG00000112759	SLC29A1	1.53216	1.59549	1.39059	1.33386	1.43027	1.3997	0.7362	1.05355	-0.781484	-0.974633	-0.974633	-0.421604	-0.202107	-0.441773	0.0239851	-0.776839	-0.974633	-0.856403	-0.853007	-0.858981	-0.974633	-0.974633	-0.399003	-0.0314492
ENSG00000114779	ABHD14B	1.30917	1.23743	1.28858	1.83225	1.49669	1.64496	0.639845	1.06731	-0.893191	-0.893191	-0.893191	-0.49646	-0.40915	-0.893191	-0.102867	-0.557839	-0.893191	-0.893191	-0.686979	-0.893191	-0.699959	-0.893191	-0.403332	-0.0141279
ENSG00000154102	C16orf74	1.58174	1.55965	1.14798	1.97033	1.59305	1.50456	-0.112228	0.824235	-0.794337	-0.794337	-0.794337	-0.794337	-0.794337	-0.377589	-0.466861	-0.629159	-0.794337	-0.794337	-0.794337	-0.522174	-0.794337	-0.794337	0.0464428	-0.176602
ENSG00000285043	AC093512.2	1.69938	1.16191	1.12505	1.67277	1.60722	1.8032	0.154918	1.00288	-0.838336	-0.838336	-0.496938	-0.838336	-0.838336	-0.368391	-0.372161	-0.838336	-0.838336	-0.838336	-0.838336	-0.838336	-0.838336	-0.530318	-0.0250832	-0.0510784
ENSG00000099958	DERL3	1.24284	1.27077	0.966991	1.49529	1.7048	1.8511	0.48442	1.20315	-0.895783	-0.895783	-0.895783	-0.0962199	-0.736665	-0.250634	-0.519735	-0.70564	-0.895783	-0.895783	-0.895783	-0.895783	-0.895783	-0.895783	0.214079	-0.0624969
ENSG00000073536	NLE1	1.31199	1.21318	1.21284	1.9782	1.39233	1.71123	0.484902	1.04972	-0.814106	-0.814106	-0.814106	-0.598521	-0.814106	-0.444847	-0.814106	-0.814106	-0.814106	-0.814106	-0.814106	-0.814106	-0.557918	-0.814106	0.243212	-0.0411453
ENSG00000142207	URB1	1.3487	1.04628	1.19648	1.58255	1.86853	1.82922	0.658513	0.619557	-0.467775	-0.960753	-0.960753	-0.715967	0.0626916	-0.960753	-0.327397	-0.960753	-0.611578	-0.439346	0.141972	-0.665572	-0.960753	-0.960753	-0.401593	-0.960753
ENSG00000170522	ELOVL6	1.49504	1.19409	1.29293	1.15358	2.22916	1.55916	0.191951	1.11208	-0.849692	-0.849692	-0.849692	-0.849692	-0.201435	-0.849692	-0.540195	-0.603358	-0.849692	-0.555951	-0.849692	-0.210131	-0.285271	-0.849692	-0.184432	-0.849692
ENSG00000189369	GSPT2	1.02237	1.96643	1.40376	1.26486	1.86401	1.60949	0.25663	0.746284	-0.772451	-0.772451	-0.772451	-0.772451	0.373333	-0.772451	-0.772451	-0.772451	-0.772451	-0.494768	-0.772451	-0.303061	-0.772451	-0.772451	-0.772451	-0.439918
ENSG00000100916	BRMS1L	1.49159	1.36864	1.93002	1.27151	1.61469	1.54211	0.44254	0.596892	-0.917601	-0.917601	-0.917601	-0.917601	-0.137856	-0.917601	-0.239848	-0.917601	-0.917601	-0.917601	-0.448416	-0.288033	-0.606322	-0.600579	-0.398873	-0.197259
ENSG00000196839	ADA	1.30409	1.17066	1.37928	1.87069	1.69154	1.86367	0.264413	0.639732	-0.862335	-0.862335	-0.759578	-0.754109	-0.567899	0.0554157	-0.640516	-0.862335	-0.862335	-0.862335	-0.277091	-0.862335	-0.862335	-0.2753	-0.318284	-0.61037
ENSG00000109113	RAB34	1.38926	1.37943	1.39666	1.88109	1.49383	1.38259	0.975983	0.708176	-0.858372	-0.595559	-0.714971	-0.858372	0.005367	-0.123801	-0.662197	-0.702233	-0.642929	-0.858372	-0.476759	-0.858372	-0.858372	-0.858372	-0.685331	-0.858372
ENSG00000117691	NENF	0.954927	1.42226	2.03498	2.04703	1.34355	1.35467	0.773398	0.549992	-0.752386	-0.752386	-0.577957	-0.752386	-0.252582	-0.570428	-0.752386	-0.484022	-0.752386	-0.752386	-0.752386	-0.752386	-0.752386	-0.530044	-0.541904	-0.752386
ENSG00000126215	XRCC3	1.40419	1.31693	1.74849	2.05036	1.38462	1.60791	0.529051	0.107913	-0.793195	-0.793195	-0.793195	-0.793195	-0.191708	-0.149211	-0.793195	-0.793195	-0.793195	-0.488833	-0.793195	-0.793195	-0.499798	-0.494385	-0.393572	-0.793195
ENSG00000137124	ALDH1B1	1.73191	1.27755	1.0259	1.64586	1.58486	1.67082	0.531091	1.17404	-0.52586	-0.819281	-0.65004	-0.819281	-0.137415	-0.569802	-0.819281	-0.819281	-0.819281	-0.819281	-0.593232	-0.44784	-0.60746	-0.819281	-0.819281	-0.556139
ENSG00000067057	PFKP	1.79383	1.35002	1.32999	1.486	1.44081	1.71463	0.423134	1.05822	-0.450667	-0.853299	-0.688733	-0.853299	-0.641422	-0.681629	-0.853299	-0.853299	-0.504212	-0.484106	-0.853299	-0.344256	-0.853299	-0.853299	-0.231103	-0.597426
ENSG00000106211	HSPB1	1.54404	1.37171	1.41531	1.45722	1.51092	1.42055	0.845887	1.20543	-0.890888	-0.890888	-0.53301	-0.53982	-0.352644	-0.271859	-0.710589	-0.623414	-0.890888	-0.890888	-0.890888	-0.890888	-0.689042	-0.890888	-0.174029	-0.640439
ENSG00000089220	PEBP1	1.389	1.42609	1.43462	1.70226	1.53906	1.66864	0.68722	0.830158	-0.896945	-0.883262	-0.718667	-0.704803	-0.29697	-0.536794	-0.792969	-0.605164	-0.843489	-0.751765	-0.740987	-0.734681	-0.516627	-0.960652	-0.316512	-0.376772
ENSG00000166681	BEX3	1.06187	1.19979	1.20445	1.67624	1.62458	1.90531	0.696825	1.29361	-0.847331	-0.847331	-0.728927	-0.671262	-0.632351	-0.617162	-0.43297	-0.547288	-0.847331	-0.847331	-0.689272	-0.847331	-0.847331	-0.740532	-0.140433	-0.378502
ENSG00000065485	PDIA5	1.18143	1.34353	1.3722	1.71834	1.66071	1.85653	0.633736	0.885223	-0.834723	-0.834723	-0.303502	-0.602439	-0.707334	-0.426566	-0.600905	-0.682496	-0.834723	-0.834723	-0.834723	-0.657212	-0.834723	-0.708601	-0.336783	-0.617535
ENSG00000151065	DCP1B	1.64971	0.952816	0.906651	2.07116	1.33901	1.7457	0.751086	1.18001	-0.818216	-0.818216	-0.818216	-0.627143	-0.488287	-0.356452	-0.818216	-0.476662	-0.818216	-0.582669	-0.818216	-0.587806	-0.818216	-0.491561	-0.439834	-0.818216
ENSG00000189046	ALKBH2	1.82822	1.12544	1.23405	2.08408	1.45917	1.47181	0.338849	0.907065	-0.774934	-0.774934	-0.774934	-0.53114	-0.774934	-0.774934	-0.774934	-0.522899	-0.427173	-0.774934	-0.774934	-0.774934	-0.774934	-0.479878	-0.218039	-0.520223
ENSG00000247982	LINC00926	1.27816	1.50713	1.53101	1.48404	1.40088	1.67575	0.545713	1.07527	-0.796925	-1.07821	-0.345028	-1.07821	-0.45738	-0.263329	-1.07821	-0.22892	-0.536644	-0.452229	-0.596104	-0.787139	-0.442411	-0.871404	-0.407598	-1.07821
ENSG00000198890	PRMT6	1.77558	1.34592	1.54248	1.68759	1.57756	1.4409	0.635736	0.511004	-0.858413	-0.561126	-0.858413	-0.687568	-0.649568	-0.412794	-0.586815	-0.681793	-0.858413	-0.267655	-0.214921	-0.652395	-0.858413	-0.651645	-0.858413	-0.858413
ENSG00000073792	IGF2BP2	1.71475	1.44352	1.37904	1.72483	1.68955	1.30107	0.55891	0.87367	-0.704962	-0.689989	-0.967256	-0.691709	-0.533761	-0.694334	-0.320452	-0.734496	-0.739965	-0.627853	-0.765187	-0.775112	-0.777906	-0.460548	-0.522391	-0.679412
ENSG00000187566	NHLRC1	1.7806	1.50443	1.00962	1.75785	1.56984	1.22899	0.756962	1.16949	-0.735352	-0.735352	-0.735352	-0.735352	-0.735352	-0.735352	-0.42421	-0.487708	-0.735352	-0.735352	-0.306285	-0.735352	-0.735352	-0.735352	-0.735352	-0.735352
ENSG00000155792	DEPTOR	0.850081	0.7559	1.03751	1.76332	1.04921	1.40631	-0.335904	1.16803	-0.829652	-0.829652	-0.829652	-0.829652	0.334286	-0.829652	-0.829652	-0.829652	-0.829652	-0.829652	-0.829652	1.60735	-0.829652	-0.829652	1.14938	-0.829652
ENSG00000169314	C22orf15	1.49058	0.125183	1.80378	1.70654	1.50582	0.619452	-0.632841	2.27591	-0.632841	-0.632841	-0.632841	-0.632841	0.598184	-0.632841	-0.632841	-0.632841	-0.632841	-0.632841	-0.632841	-0.632841	-0.632841	-0.632841	-0.632841	-0.632841
ENSG00000205592	MUC19	0.0630019	0.117318	2.41687	1.63988	2.01165	1.27841	-0.40133	1.1763	-0.747422	-0.306905	-0.747422	-0.747422	-0.747422	-0.747422	0.177794	-0.747422	-0.747422	-0.747422	-0.747422	-0.747422	0.198532	-0.747422	0.597531	-0.747422
ENSG00000109738	GLRB	1.06024	-0.658626	1.89129	1.93862	1.55669	1.87057	0.589507	0.81524	-0.658626	-0.658626	-0.658626	-0.658626	-0.658626	-0.658626	-0.658626	-0.658626	-0.658626	-0.658626	-0.658626	-0.658626	-0.658626	-0.658626	0.815857	-0.658626
ENSG00000060982	BCAT1	1.02051	0.847453	0.813334	1.45947	1.22738	1.58289	1.19588	1.44578	0.222613	-1.24019	-1.11109	-1.24019	-0.567282	-0.83865	-1.24019	-0.997127	0.418702	-0.622476	-0.523664	0.227633	-1.07861	-0.873906	0.231302	-0.359567
ENSG00000203943	SAMD13	0.732392	0.766868	0.982169	1.26181	0.675703	1.12158	2.57111	1.45347	-0.827433	-0.827433	-0.827433	-0.827433	0.453339	-0.230794	-0.827433	-0.827433	-0.827433	-0.827433	-0.827433	0.516004	-0.827433	-0.827433	-0.37445	-0.827433
ENSG00000113494	PRLR	1.16441	0.468953	1.3392	1.22818	1.24337	0.713139	1.97687	2.03539	-0.563733	-0.898222	-0.898222	-0.898222	-0.695191	-0.613741	-0.898222	-0.898222	-0.898222	-0.399686	-0.898222	-0.69794	-0.280241	-0.45082	0.260876	-0.441481
ENSG00000157653	C9orf43	0.694933	0.964147	0.555681	1.22461	1.1527	1.78692	1.79104	2.15763	-0.884805	-0.583535	-0.884805	-0.884805	-0.369426	-0.642485	-0.884805	-0.884805	-0.637837	-0.286133	-0.396332	-0.589889	-0.474697	-0.675266	-0.363231	-0.884805
ENSG00000172878	METAP1D	0.484373	0.968697	0.984635	1.00533	1.15359	1.29938	2.16417	2.01226	-0.917481	-0.917481	-0.917481	-0.129284	-0.261228	-0.433905	-0.917481	-0.917481	-0.917481	-0.10049	-0.624168	-0.720012	-0.917481	-0.917481	-0.0557618	-0.407726
ENSG00000100285	NEFH	0.968368	0.606388	0.511365	1.53014	1.21598	1.32584	1.25941	2.35145	-0.831081	-0.831081	-0.831081	-0.831081	0.390647	-0.831081	-0.695457	-0.831081	-0.831081	-0.831081	-0.831081	0.0518505	-0.831081	-0.652485	0.278399	-0.831081
ENSG00000102048	ASB9	0.538835	0.867044	0.772607	1.18223	0.817076	1.13125	2.03052	2.41658	-0.647883	-0.83093	0.280232	-0.83093	-0.6389	-0.675342	-0.83093	-0.83093	-0.83093	-0.83093	-0.83093	-0.0858039	-0.83093	-0.83093	0.156741	-0.666806
ENSG00000235162	C12orf75	2.2256	0.814432	1.2387	1.95342	0.31511	0.423796	1.37323	1.27015	-0.979947	-0.979947	-0.979947	-0.979947	-0.0975995	-0.526019	-0.979947	-0.979947	-0.517312	-0.580133	-0.269373	-0.588851	-0.435508	-0.979947	0.125671	0.134322
ENSG00000005249	PRKAR2B	1.66363	1.08607	1.4496	1.47287	0.269158	0.362355	1.63832	1.42611	-0.994414	-0.994414	0.530902	-0.994414	-0.994414	-0.994414	-0.700257	-0.994414	-0.994414	-0.512021	-0.141412	-0.386553	-0.725291	-0.52078	0.708283	-0.660087
ENSG00000168785	TSPAN5	1.87811	0.800607	1.64942	1.60848	1.06433	0.561379	1.18422	0.362598	-0.960096	-0.960096	-0.685634	-0.960096	-0.255864	-0.55551	-0.960096	-0.960096	-0.960096	-0.456744	0.918162	0.769476	-0.960096	-0.960096	-0.628905	-0.533353
ENSG00000158427	TMSB15B	1.52716	0.966805	0.810285	0.90771	0.952465	0.981675	1.04129	1.42507	-1.26098	-1.26098	-0.232235	-1.26098	-0.420911	-0.778355	-1.26098	-0.549822	-0.281937	-0.144317	0.1714	0.911306	-1.26098	-1.26098	1.03022	-0.751925
ENSG00000156535	CD109	2.03052	1.10476	0.42427	1.54848	1.00307	1.73742	0.379377	1.27317	-0.865834	-0.865834	-0.219665	-0.865834	-0.865834	-0.865834	-0.675904	-0.865834	-0.865834	-0.611077	-0.227932	1.04337	-0.865834	-0.865834	-0.456593	-0.560756
ENSG00000260278	AC098818.2	1.41632	1.35557	1.55382	0.664224	0.934902	0.785441	0.799519	1.35081	-1.26272	-1.26272	-1.26272	-1.26272	-0.0804751	-1.26272	-0.371609	-0.852138	-1.26272	0.8274	0.458305	-0.783797	-0.212083	-0.192874	0.357968	-0.434988
ENSG00000168497	CAVIN2	2.46695	2.0163	1.00146	0.438448	0.883053	0.0749231	1.59125	0.854072	-0.768071	-0.768071	-0.768071	-0.768071	-0.460919	-0.768071	-0.768071	-0.768071	-0.768071	0.100766	-0.768071	-0.244478	-0.768071	-0.768071	0.495032	-0.768071
ENSG00000087495	PHACTR3	1.72858	1.06838	1.13506	-0.00579926	1.10705	0.427177	1.34453	1.75966	-0.900382	-0.900382	-0.900382	-0.900382	0.285876	-0.900382	-0.0626156	-0.900382	-0.900382	-0.473953	-0.900382	-0.900382	-0.489317	-0.900382	1.56892	-0.389723
ENSG00000011052	NME1-NME2	1.33415	0.890372	1.33418	1.13423	1.05593	1.5475	0.737557	1.99343	-0.524334	-0.945348	-0.496807	-0.945348	-0.246243	0.0733352	-0.945348	-0.945348	-0.945348	-0.607708	-0.945348	-0.945348	-0.945348	-0.945348	0.524148	-0.241595
ENSG00000108825	PTGES3L-AARSD1	1.15313	1.30131	0.75802	0.821734	1.29404	1.81889	1.08399	1.76502	-0.947668	-0.947668	-0.0360972	-0.11535	-0.530652	-0.273486	-0.947668	0.159187	-0.947668	-0.947668	-0.947668	-0.947668	-0.947668	-0.947668	0.276939	-0.947668
ENSG00000037897	METTL1	0.89786	0.978935	0.878276	1.36196	1.37636	1.48489	1.35992	1.85728	-0.895234	-0.895234	-0.895234	-0.12101	-0.895234	0.0171808	-0.895234	-0.336754	-0.895234	-0.895234	-0.895234	-0.895234	-0.895234	-0.895234	0.408676	-0.316
ENSG00000153132	CLGN	1.04348	1.11905	1.06842	1.30467	1.51556	1.35983	1.45909	1.67776	-0.891197	-0.891197	-0.121221	-0.891197	-0.891197	-0.891197	-0.891197	-0.891197	-0.343753	0.0352967	-0.891197	-0.427169	-0.891197	-0.891197	-0.104013	-0.67501
ENSG00000059573	ALDH18A1	1.47485	1.18039	1.17797	1.46483	1.50635	1.64619	0.923116	1.22569	-1.08571	-0.963859	-0.550351	-0.844386	-0.707344	-0.436195	-0.474327	-0.941223	-0.772231	-0.185305	-1.08571	-0.14831	-0.558527	-1.08571	-0.260969	-0.499243
ENSG00000144354	CDCA7	1.38922	1.22992	1.41272	1.40334	1.38973	1.25268	1.12914	1.17821	-1.12619	-1.11383	-0.336165	-0.958281	-0.220108	-0.414468	-0.683648	-0.500015	-0.79919	0.293071	-0.775321	-0.675432	-1.21517	-1.15899	-0.123607	-0.577608
ENSG00000159445	THEM4	1.1563	1.34131	1.13555	1.83351	1.52673	1.59467	0.932656	1.06659	-0.85196	-0.85196	-0.552502	-0.85196	-0.658771	-0.85196	-0.469211	0.161431	-0.85196	-0.85196	-0.85196	-0.661386	-0.85196	-0.85196	-0.596162	-0.143072
ENSG00000135632	SMYD5	1.22943	0.959981	0.82699	1.61756	1.00019	1.43301	1.36648	2.07684	-0.857757	-0.857757	-0.857757	-0.857757	-0.553626	-0.611241	-0.534654	-0.413619	-0.857757	-0.482585	-0.857757	-0.857757	-0.857757	-0.857757	0.00607082	-0.20101
ENSG00000166482	MFAP4	1.65029	0.943531	1.17626	1.35902	1.28897	1.35039	1.50708	1.54447	-0.796209	-0.796209	-0.666758	-0.796209	-0.796209	-0.796209	-0.796209	-0.376191	-0.796209	-0.796209	-0.796209	-0.796209	-0.796209	-0.563122	-0.357561	-0.0980792
ENSG00000168671	UGT3A2	0.839476	1.21007	1.12708	1.47674	1.41866	1.59061	1.19919	1.68705	-0.931995	-0.931995	-0.931995	-0.931995	-0.594474	-0.232829	-0.416283	0.149274	-0.931995	-0.503004	-0.931995	-0.720667	-0.931995	-0.719899	-0.279149	-0.707879
ENSG00000171502	COL24A1	0.651023	0.918408	0.736282	1.70332	1.97065	1.43183	1.49607	1.64203	-0.755828	-0.755828	-0.755828	-0.755828	-0.755828	-0.379386	-0.755828	-0.302568	-0.755828	-0.755828	-0.477114	-0.755828	-0.755828	-0.755828	-0.320602	-0.755828
ENSG00000134873	CLDN10	0.891522	0.978515	1.07248	1.50203	1.5875	1.83932	1.33136	1.59471	-0.769509	-0.769509	-0.769509	-0.386953	-0.769509	-0.769509	-0.545454	-0.415168	-0.769509	-0.769509	-0.769509	-0.769509	-0.769509	-0.769509	-0.448237	-0.537025
ENSG00000276600	RAB7B	1.09237	0.883565	1.03189	1.6242	1.57059	1.82359	1.28858	1.45366	-0.773203	-0.281352	-0.773203	-0.773203	-0.445893	-0.773203	-0.773203	-0.296461	-0.773203	-0.773203	-0.773203	-0.773203	-0.773203	-0.773203	-0.466302	-0.773203
ENSG00000243989	ACY1	1.28563	1.33508	1.27897	1.55962	1.43235	1.71619	0.199586	1.75053	-0.773197	-0.773197	-0.773197	-0.617046	-0.582314	-0.428442	-0.344946	-0.773197	-0.550454	-0.773197	-0.773197	-0.773197	-0.773197	-0.773197	-0.302784	-0.773197
ENSG00000185875	THNSL1	1.21296	1.53913	0.755615	1.27044	1.54276	1.58511	0.702003	2.06689	-0.719276	-0.719276	-0.719276	-0.719276	-0.719276	-0.719276	-0.719276	-0.719276	-0.428563	-0.719276	-0.719276	-0.719276	-0.719276	-0.719276	-0.389406	-0.506349
ENSG00000235173	HGH1	1.03966	1.46416	1.7822	1.60116	1.13923	1.11852	1.13519	1.49872	-0.816528	-0.816528	-0.816528	-0.816528	-0.223989	-0.476111	-0.59299	-0.565083	-0.217529	-0.816528	-0.816528	-0.816528	-0.816528	-0.816528	-0.537865	-0.816528
ENSG00000134897	BIVM	0.85007	1.21057	1.29058	1.47351	1.50898	1.88474	1.12247	1.27076	-0.919735	-0.919735	-0.919735	-0.919735	-0.136074	-0.919735	-0.665742	-0.717577	-0.525891	-0.678672	-0.919735	-0.449747	-0.591472	-0.919735	-0.217765	-0.190594
ENSG00000153904	DDAH1	0.992699	1.18384	1.24769	1.19352	1.65693	1.61581	1.42437	1.42127	-0.81466	-0.81466	-0.81466	-0.229995	0.0161125	-0.81466	-0.633291	-0.319176	-0.81466	-0.81466	-0.81466	-0.81466	-0.81466	-0.81466	-0.81466	-0.608523
ENSG00000125454	SLC25A19	1.1838	1.18286	1.17255	1.41302	1.40163	1.3724	1.31659	1.70772	-0.810692	-0.95408	-0.95408	-0.514545	-0.0967558	-0.502571	-0.442562	-0.643785	-0.95408	-0.739809	-0.95408	-0.95408	-0.701369	-0.805152	-0.227685	-0.495248
ENSG00000196118	CCDC189	1.11112	1.41901	1.33786	1.42702	1.40563	1.38263	1.16536	1.52148	-0.651353	-0.908121	-1.08084	-0.68646	-0.330721	-0.666807	-0.857953	-0.398126	-0.798459	-0.908003	-1.08084	-0.578217	-0.534288	-0.787618	-0.125437	-0.376863
ENSG00000275004	ZNF280B	1.26813	0.591682	1.12631	1.57696	1.48546	1.48771	1.27224	1.29821	-0.992403	-0.992403	-0.992403	0.232924	-0.127068	-0.992403	-0.992403	-0.050383	0.0902135	-0.992403	-0.538948	-0.494964	-0.992403	-0.992403	-0.286849	-0.992403
ENSG00000140092	FBLN5	1.18027	1.33816	1.25474	1.58749	1.5467	1.64175	1.23459	0.520476	-1.0313	-1.0313	-1.0313	-0.884691	-0.470469	-0.240691	-0.514247	0.00955883	-0.319179	-1.0313	-0.845376	-0.505723	-0.606913	0.0933865	-0.863328	-1.0313
ENSG00000155846	PPARGC1B	1.55942	1.30514	1.34635	1.59271	1.20334	0.884793	1.28352	1.27286	-0.890931	-0.890931	-0.890931	-0.890931	-0.890931	-0.890931	-0.522788	0.236694	-0.890931	-0.605454	-0.890931	-0.890931	-0.615739	0.0280889	-0.0596279	-0.890931
ENSG00000128059	PPAT	1.31948	0.968256	0.816673	1.21261	1.33323	1.28892	1.52203	1.73569	-0.604681	-1.37392	-0.983136	-1.23594	-0.963196	-0.407281	-0.761933	0.136043	-0.265689	-0.444636	-0.948016	-0.628115	-0.311667	-0.447296	0.095268	-1.05269
ENSG00000155189	AGPAT5	1.00629	1.25938	1.37979	1.40861	1.17446	1.52174	1.08689	1.56701	-0.883926	-0.830954	-1.17795	-0.82192	-0.229229	-0.527866	-0.676847	-0.66102	-1.17795	-0.908345	-0.0307693	-0.838222	-1.02754	-0.63309	0.164224	-0.142766
ENSG00000166123	GPT2	1.14072	1.5864	1.26666	1.12733	1.20441	1.25947	1.14116	1.51025	-0.99925	-0.99925	-0.99925	-0.605055	0.190722	-0.99925	-0.340704	-0.591775	-0.99925	-0.99925	-0.590954	-0.99925	-0.531117	-0.99925	-0.180962	0.407452
ENSG00000138758	SEPT11	1.33938	1.41058	1.16442	1.23536	1.28718	1.41725	1.31987	1.11833	-0.926436	-1.52944	-0.950867	-1.23943	-0.0299126	-0.879635	-1.01682	-0.821674	-0.719034	-0.784077	-0.0638149	-0.289653	-0.432973	-0.316016	-0.0972588	-0.195315
ENSG00000079819	EPB41L2	1.85369	1.08099	0.837531	1.60131	1.54131	1.30943	1.01625	0.958609	-0.390701	-0.996333	-1.19512	-0.967098	0.0411029	-0.582715	-1.19512	-0.47869	-0.736969	-0.672568	-0.416135	-1.00054	-1.00336	-0.554733	-0.242567	0.192425
ENSG00000155380	SLC16A1	1.71165	1.01658	1.04152	1.56812	1.51069	1.28855	0.911147	1.42957	-0.549568	-1.00855	-1.00855	-0.709595	-0.435381	-0.712438	-0.870844	-1.00855	-0.639546	-1.00855	-0.121193	-0.0959191	-0.757027	-1.00855	0.0248809	-0.568434
ENSG00000151612	ZNF827	1.69331	0.80499	1.23727	1.22734	1.10542	0.965163	1.41055	1.8077	-0.898178	-0.898178	-0.898178	-0.898178	-0.898178	-0.538951	-0.898178	-0.898178	-0.898178	-0.898178	0.0143793	0.202782	-0.467323	-0.898178	0.149187	-0.630022
ENSG00000104635	SLC39A14	1.33719	1.43151	1.23722	1.83227	1.20059	1.49321	1.08058	0.871795	-0.832926	-0.832926	-0.832926	-0.832926	-0.832926	-0.832926	-0.832926	-0.832926	-0.832926	-0.832926	-0.426875	-0.288073	0.454838	-0.832926	-0.465997	-0.596078
ENSG00000110660	SLC35F2	1.19268	1.30436	0.799289	1.52397	1.50036	1.77274	1.28466	1.27186	-0.835956	-0.835956	-0.835956	-0.835956	-0.835956	-0.835956	-0.835956	-0.334319	-0.835956	-0.835956	0.0437903	-0.392375	-0.835956	-0.835956	-0.365353	-0.406156
ENSG00000185222	TCEAL9	1.00062	1.29975	1.07817	1.36537	1.31199	1.57528	1.68429	1.40084	-1.0721	-1.0721	-1.0721	-0.937407	-0.639532	-0.417013	-0.385705	-0.556705	-0.367556	-0.667806	-0.211743	-0.842666	-0.502524	-0.747206	-0.522463	-0.7017
ENSG00000170917	NUDT6	1.13072	1.52817	1.06614	1.29932	1.52119	1.46443	1.35882	1.22391	-0.816684	-1.11467	-1.11467	-0.444186	-0.802095	-0.861308	-0.328171	-0.927527	-0.668858	-0.211541	-0.0426186	-0.36782	-0.742912	-1.11467	-0.297582	-0.737395
ENSG00000271857	AL096865.1	0.932273	0.93011	2.14516	1.27621	1.01387	1.69105	1.50559	0.416469	-0.722874	-0.722874	-0.722874	-0.722874	-0.722874	-0.722874	-0.722874	-0.722874	-0.722874	-0.722874	-0.722874	-0.722874	-0.722874	-0.722874	0.932377	-0.722874
ENSG00000239911	PRKAG2-AS1	1.62037	0.85469	2.06491	1.64712	1.49011	1.5931	0.416716	0.606788	-0.699047	-0.699047	-0.699047	-0.699047	-0.699047	-0.699047	-0.699047	-0.699047	-0.699047	-0.699047	-0.699047	-0.699047	-0.699047	-0.699047	0.191907	-0.699047
ENSG00000228594	FNDC10	1.30446	1.43298	1.63401	1.83069	1.50212	1.52445	-0.0519105	0.422915	-0.75363	-0.75363	-0.75363	-0.333816	-0.75363	-0.75363	-0.75363	-0.75363	-0.75363	-0.75363	-0.376872	-0.75363	-0.75363	-0.75363	0.908167	-0.75363
ENSG00000105928	GSDME	1.97119	1.70604	0.721462	1.83138	0.940779	1.40371	0.570141	-0.0102976	-0.805541	-0.805541	-0.805541	-0.805541	-0.805541	-0.425695	-0.805541	-0.805541	-0.805541	-0.805541	0.034702	-0.152272	-0.805541	-0.805541	1.07535	-0.805541
ENSG00000263465	SRSF8	1.61156	1.49912	1.02698	1.25518	1.4738	1.49503	0.539556	0.841394	-0.879829	-0.766277	-0.922454	-1.11	-0.284118	-0.719625	-0.928458	-0.654918	-1.11	-0.568102	-0.187656	-1.11	-0.875267	0.158704	0.865505	-0.650119
ENSG00000127863	TNFRSF19	0.961769	1.53382	1.50183	1.13429	1.4755	1.35502	2.21436	0.071083	-0.558229	-0.546936	-0.755609	-0.58622	-0.548544	0.0839436	-0.535593	-0.755609	-0.755609	-0.755609	-0.755609	-0.755609	-0.755609	-0.755609	-0.755609	-0.755609
ENSG00000080839	RBL1	1.52323	1.14938	1.52266	1.29737	1.42132	1.46441	1.29888	0.526466	-0.284462	-0.496874	-0.675166	-0.808569	-0.653112	-0.0927017	0.352702	-0.36461	-1.45864	-0.698946	-0.928107	-1.21871	-0.780363	-0.899651	-0.573038	-0.623466
ENSG00000139734	DIAPH3	1.56509	1.3689	1.59005	0.981414	1.3815	1.29597	1.31276	0.861142	0.322004	-0.487002	-0.362503	-0.665061	-0.750295	-0.396762	-0.335154	-0.552574	-1.11142	-0.517881	-0.888031	-0.977676	-1.10568	-1.40331	-0.505639	-0.61983
ENSG00000263513	FAM72C	1.72374	1.96388	1.51425	0.446904	1.44041	1.6976	0.533247	0.396533	-0.874151	-0.398325	-0.874151	-0.874151	0.232082	-0.380617	0.230207	-0.874151	-0.874151	-0.874151	-0.874151	-0.408336	-0.874151	-0.874151	-0.25005	-0.874151
ENSG00000104728	ARHGEF10	1.61622	1.86899	1.70671	1.05799	1.3875	1.13946	0.973395	0.717139	-0.539922	-0.620869	-0.861619	-0.861619	-0.233997	-0.668059	-0.861619	-0.293542	-0.468019	-0.861619	0.111578	-0.861619	-0.861619	-0.861619	-0.861619	-0.861619
ENSG00000121005	CRISPLD1	1.73231	1.94756	1.07067	0.571712	1.78617	0.898899	1.31787	0.974259	-0.773284	-0.773284	-0.773284	-0.773284	-0.267896	-0.773284	-0.30799	-0.773284	-0.773284	-0.773284	0.329129	-0.773284	-0.773284	-0.773284	-0.773284	-0.773284
ENSG00000155542	SETD9	0.457244	1.15881	1.17772	1.50574	1.0336	0.852244	1.25619	1.88189	-1.66915	-0.327255	-1.60932	-1.38785	0.233385	-1.11976	-0.165531	-0.44878	-0.0138643	-0.3732	-0.0988051	-0.505854	-1.00558	0.146419	-0.581412	-0.396873
ENSG00000173926	MARCH3	0.859281	1.55296	0.90762	1.42876	1.41848	1.7411	0.630274	0.911212	-1.66963	-1.05954	-0.903755	-1.38301	-0.423768	-1.17871	0.588921	0.16824	-0.334718	-0.323411	0.0277747	-0.351869	-0.503915	-0.824835	-0.500038	-0.777426
ENSG00000042317	SPATA7	1.65022	0.935385	1.17441	0.920422	1.28662	1.86872	1.59224	0.409891	-1.00566	-1.00566	-1.00566	-1.00566	-0.171788	-0.61359	-1.00566	-0.504915	-1.00566	0.266911	-0.650411	-0.182948	0.178927	-0.114843	-1.00566	-1.00566
ENSG00000166704	ZNF606	1.23864	1.63414	1.04629	0.379073	1.34052	1.36335	1.54391	0.0801516	-0.856776	-1.23869	-1.01841	-1.23869	-1.23869	-0.302712	0.209418	-0.108953	-0.579966	0.779841	-0.364822	-0.958918	-0.849222	0.868545	-0.972877	-0.755152
ENSG00000152582	SPEF2	0.665202	0.944861	0.648352	0.914775	1.33321	1.16567	1.46586	2.00558	0.0533307	0.216462	-1.35788	-0.582676	-0.139705	0.0787221	0.085174	-0.457143	-1.57788	-0.353302	-1.57788	-1.29858	-0.341006	-0.0383989	-0.90879	-0.943954
ENSG00000185684	EP400P1	0.821671	1.37314	0.951489	1.13972	1.16967	1.60996	1.16228	0.829704	-0.710299	0.31218	-0.778764	0.285368	-0.614411	-0.941803	0.538274	-0.229805	-1.68875	-0.884072	-1.34878	-1.2321	-1.05374	0.568176	-0.881145	-0.397943
ENSG00000129173	E2F8	1.62644	1.23893	1.30655	0.856048	1.08134	0.812004	1.12605	1.48425	-0.804584	-0.314169	-1.10334	0.178368	-0.271923	-0.20304	0.464896	-0.469532	-1.18307	-0.7083	-1.4259	-1.13593	-1.4259	0.222169	-0.280237	-1.07111
ENSG00000149150	SLC43A1	1.1882	1.39134	1.18015	1.62795	1.4608	1.53008	0.712247	1.14901	-0.816349	-0.805876	-0.850268	-0.617047	-0.594892	0.467323	-0.0739704	-0.245621	-0.999808	-0.999808	-0.999808	-0.999808	-0.999808	-0.730978	-0.13779	-0.83528
ENSG00000132768	DPH2	1.20072	1.18368	1.20022	1.68506	1.27197	1.44663	0.753089	1.52928	-1.03613	-0.688937	-0.84637	-0.894706	-0.356406	0.232533	-0.421672	-0.651261	-1.03613	-1.03613	-1.03613	-0.795229	-0.86807	-0.450575	0.321436	-0.706875
ENSG00000227057	WDR46	1.38193	1.42576	1.35072	1.51873	1.4363	1.64886	0.364808	1.02498	-0.955914	-0.948629	-0.979494	-0.546823	-0.178541	0.13593	0.0545758	-0.785866	-1.08325	-1.08325	-0.807143	-0.855535	-0.95339	-0.669301	-0.311844	-0.183605
ENSG00000106268	NUDT1	1.38167	1.39415	1.46932	1.49642	1.42701	1.46264	0.168837	1.18753	-1.13227	-1.00002	-0.728848	-0.830309	-0.0900563	0.154279	-0.0567045	-0.356447	-0.867894	-0.999934	-1.13227	-0.908571	-0.952064	-0.815857	-0.118693	-0.151913
ENSG00000169689	CENPX	1.49042	1.39748	1.44802	1.44644	1.43376	1.46288	0.261379	0.961537	-0.970958	-1.08205	-1.08205	-0.623168	0.0833851	0.206521	-0.31825	-0.450149	-1.08205	-0.916041	-1.08205	-0.919652	-0.922008	-0.7037	-0.176851	0.137151
ENSG00000167900	TK1	1.52401	1.5144	1.52361	1.4727	1.43744	1.4513	0.239513	0.796759	-0.930414	-0.962329	-0.93072	-0.498815	-0.153225	0.00202421	-0.080688	-0.188339	-1.05725	-1.05725	-1.05725	-0.926002	-0.834212	-1.05725	-0.170223	-0.0577868
ENSG00000156966	B3GNT7	1.26942	1.60541	1.53075	1.70839	1.46904	1.58643	0.357069	0.759709	-0.951376	-0.951376	-0.839357	-0.319252	-0.276656	-0.184385	-0.368503	-0.194836	-0.951376	-0.951376	-0.951376	-0.951376	-0.753322	-0.704631	-0.198774	-0.738245
ENSG00000074416	MGLL	1.16303	1.51722	1.29529	1.69081	1.5111	1.67812	0.200459	0.704196	-1.17777	-1.04618	-0.910576	-0.397329	0.0334765	0.0172544	-0.211804	0.133177	-1.02539	-1.04609	-1.17777	-1.04896	-0.663382	-0.35831	-0.280291	-0.600288
ENSG00000124787	RPP40	1.42446	1.47449	1.10741	1.41781	1.53168	1.52419	0.76698	1.19235	-0.991948	-0.991948	-0.991948	-0.460567	-0.0158224	-0.195087	-0.323586	-0.442839	-0.991948	-0.991948	-0.991948	-0.991948	-0.991948	-0.224649	-0.584784	-0.256442
ENSG00000048162	NOP16	1.26035	1.24395	1.32493	1.50003	1.49412	1.70934	0.753202	1.26728	-1.03542	-1.03542	-0.827678	-0.588968	-0.358981	-0.294364	-0.493789	-0.374199	-1.03542	-1.03542	-0.839045	-1.03542	-0.627494	-0.600332	-0.107434	-0.263838
ENSG00000100448	CTSG	1.2627	1.42611	1.35668	1.48387	1.52454	1.58628	0.582463	1.0307	-1.06424	-1.02326	-0.794118	-0.720025	-0.184308	-0.181355	-0.102854	-0.170762	-1.00386	-1.05941	-1.0735	-1.09783	-0.740445	-0.733909	-0.0266367	-0.276832
ENSG00000077984	CST7	1.2065	1.45683	1.40217	1.46633	1.57401	1.65676	0.75856	0.948914	-1.05498	-1.00695	-0.912585	-0.4736	-0.314748	-0.272817	-0.259992	-0.301522	-0.842051	-0.878377	-1.03059	-1.08137	-0.753676	-0.844013	-0.244184	-0.198603
ENSG00000132182	NUP210	1.31002	1.51484	1.61159	1.57681	1.28955	1.17164	0.677915	0.513065	-0.83017	-0.872958	-0.282527	-0.289537	0.0837906	0.842402	-0.465884	-0.284917	-1.04783	-1.00596	-1.23751	-1.011	-1.07949	-0.916754	-0.784198	-0.482885
ENSG00000101057	MYBL2	1.24479	1.34192	1.40511	1.43973	1.13655	1.26491	0.276432	1.16827	-0.840497	-1.19949	-0.679486	-0.604683	0.0235048	0.413172	-0.0969264	0.576773	-1.19949	-1.02891	-1.19949	-1.19949	-1.19949	-0.910104	0.191062	-0.324146
ENSG00000168924	LETM1	1.1425	1.25686	1.37023	1.53992	1.33028	1.4309	0.661452	0.960787	-1.23261	-0.511713	-0.621902	-0.366325	0.25433	-0.0160754	0.325865	-0.227519	-1.31157	-0.892704	-1.50329	-1.22321	-0.820473	-0.903524	-0.00937106	-0.632828
ENSG00000245910	SNHG6	1.24966	1.41237	1.34948	1.54983	1.3471	1.59468	0.684687	0.974133	-0.623695	-0.784763	-0.548425	-0.395268	-0.00536194	0.0673765	-0.0540455	-0.245809	-1.01459	-1.19782	-1.31917	-1.3352	-0.906198	-0.716429	-0.478846	-0.603699
ENSG00000085377	PREP	1.17103	1.23355	1.30323	1.52003	1.48848	1.27043	0.750023	1.21981	-0.850612	-0.936773	-0.671707	-0.262204	-0.273325	0.324427	0.114556	0.0967011	-1.21485	-0.907318	-1.40404	-1.24285	-0.936039	-0.894489	-0.453072	-0.44498
ENSG00000005381	MPO	1.22384	1.22529	1.1783	1.37615	1.34509	1.40006	0.984068	1.20459	-1.47367	-0.949306	-0.487296	-0.559226	-0.0363477	0.0591126	-0.108712	0.134069	-1.12489	-1.18653	-1.2715	-1.23376	-0.807183	-0.605786	-0.12736	-0.159009
ENSG00000149929	HIRIP3	1.42118	1.43038	1.44415	1.35453	1.34728	1.38017	0.459716	1.04033	-0.962491	-1.04214	-0.394113	-0.520303	-0.0553768	0.0584763	-0.12836	-0.0924816	-1.16761	-1.16761	-1.16761	-1.16761	-1.16761	-0.843721	-0.0231524	-0.0360332
ENSG00000089685	BIRC5	1.49577	1.31157	1.42265	1.27505	1.18359	1.35513	0.733462	0.933149	-1.00982	-1.00079	-0.460717	-0.536472	0.0745049	0.0486923	0.40135	-0.222555	-1.44352	-0.90515	-1.05681	-1.2774	-1.00148	-1.15608	-0.115686	-0.0484328
ENSG00000221926	TRIM16	1.10934	1.80777	1.48979	0.958853	1.12313	1.25699	1.27399	1.14875	-0.970388	-1.1544	-0.147863	-0.710197	0.251838	-0.21617	-0.349637	-0.280961	-0.418892	-1.1544	-0.954136	-1.1544	-1.1544	-0.618146	-0.147042	-0.989412
ENSG00000174842	GLMN	1.19271	1.19467	1.21319	1.06147	1.55092	1.42618	1.39098	0.94279	-0.418597	-0.756766	0.109494	-0.224665	0.372799	-0.116534	-0.628712	-0.417766	-1.34037	-0.697824	-1.06884	-1.32597	-1.3322	-1.01359	-0.282982	-0.830389
ENSG00000146670	CDCA5	1.35398	1.09742	1.26547	0.904879	1.38712	1.15422	1.34362	1.07942	-0.681456	-1.00843	0.361354	-0.183112	-0.0513744	0.474192	-0.415544	-0.0449419	-1.40657	-1.17545	-1.40657	-1.12998	-1.24884	-0.794168	-0.636459	-0.238786
ENSG00000167721	TSR1	1.31363	1.08709	1.11312	1.30178	1.48552	1.43262	0.82312	1.45811	-0.316912	-1.08469	-0.0574796	-0.0262856	-0.00675845	0.185543	-0.701789	-0.265458	-1.29823	-0.873897	-1.14261	-1.0892	-1.04621	-1.29823	-0.451841	-0.540941
ENSG00000120697	ALG5	1.10579	1.08276	0.931488	1.40188	1.33079	1.42642	1.07322	1.49001	-0.681436	-0.898898	-0.186017	0.159366	-0.150664	0.083016	-0.0586367	-0.185617	-1.19355	-0.898262	-1.36724	-1.30119	-1.48285	-0.976791	-0.358198	-0.345384
ENSG00000163666	HESX1	1.22994	0.920069	1.36134	1.31496	1.57035	1.32289	1.45243	0.977717	-0.990043	-0.990043	-0.190728	-0.52672	-0.192494	-0.990043	-0.0451372	-0.00131797	-0.990043	-0.990043	-0.990043	-0.990043	-0.671657	-0.990043	0.388744	-0.990043
ENSG00000205060	SLC35B4	1.35669	1.2757	1.37288	1.52002	1.39394	1.41594	0.803619	0.745472	-0.830281	-0.73072	-0.196813	-0.362391	-0.308027	-0.496403	-0.621445	0.196799	-1.58736	-0.287417	-1.11857	-1.32867	-0.815828	-1.22103	0.256003	-0.432102
ENSG00000139579	NABP2	1.30719	1.25274	1.06957	1.25392	1.28104	1.23266	0.926268	1.69575	-0.59744	-0.418077	-0.0138898	-0.518396	-0.760251	-0.287303	0.227079	0.147502	-1.04611	-1.36398	-1.36398	-1.09514	-1.17643	-0.898797	-0.371697	-0.482222
ENSG00000139974	SLC38A6	1.15786	0.852861	1.15864	1.12255	1.25597	1.35129	1.18499	1.62041	-0.715738	-0.606932	-0.00231408	0.204804	-0.613052	-0.378804	-0.158329	0.282278	-1.42136	-1.42136	-1.07507	-1.09204	-1.42136	-0.900576	-0.0261874	-0.358546
ENSG00000119977	TCTN3	1.17092	0.945737	0.852951	1.15593	1.35074	1.37605	1.41234	1.79437	-1.30908	-0.461619	-0.374749	-0.299194	-0.204987	-0.226823	-0.296211	0.0285868	-1.46176	-0.77219	-1.22707	-1.30376	-0.950979	-0.499639	-0.526406	-0.17316
ENSG00000106066	CPVL	1.32294	0.88876	0.854496	1.26388	1.3235	1.30609	1.46098	1.69913	-0.862956	-0.649655	-0.352367	-0.449525	-0.412488	-0.0210967	-0.667493	-0.540651	-1.48747	-0.81991	-1.12454	-1.12376	-1.1661	-0.669534	0.167263	0.0605072
ENSG00000186767	SPIN4	1.00647	1.22843	1.00093	1.25764	1.47762	1.49926	0.939507	0.800182	-0.0834145	-0.00678233	-0.651603	-0.508564	-0.119544	0.0549632	-0.255415	0.389382	-1.4203	-1.53835	-1.76822	-1.6143	-0.586346	-0.558565	-0.49106	-0.051918
ENSG00000067533	RRP15	1.1786	1.07104	0.90957	1.3597	1.20671	1.4933	1.24394	1.45507	-0.13794	0.2402	-0.906969	-0.703898	-0.161464	0.045314	-0.0680835	-0.312608	-1.46359	-0.951677	-1.36578	-1.2875	-1.01144	-0.641756	-0.281471	-0.909266
ENSG00000197417	SHPK	1.44968	1.20235	1.48155	0.763479	1.23327	1.73423	0.875991	0.979328	0.379525	-0.0775746	-0.794128	-0.0843514	-0.125304	-0.069512	-0.879017	0.0770246	-1.20021	-0.769618	-1.20021	-0.902015	-1.20021	-1.20021	-1.20021	-0.473844
ENSG00000170502	NUDT9	1.2969	1.11918	1.20663	1.36788	1.5004	1.36322	1.10404	1.01829	-0.356394	-0.447564	-0.141849	-0.721203	0.0835182	-0.247328	-0.23119	-0.0728346	-1.42865	-0.107616	-1.46497	-1.2405	-0.868786	-1.41605	-0.747512	-0.567612
ENSG00000138614	INTS14	1.27011	0.925223	0.948526	1.12277	1.16435	1.41565	1.18674	1.27708	0.105838	-0.47964	-0.428087	-0.402476	0.152907	-0.135583	-0.19483	0.196081	-1.25229	-0.250699	-1.3331	-1.69496	-1.30205	-1.77676	-0.27793	-0.236852
ENSG00000213694	S1PR3	1.60548	1.42524	1.24547	1.13002	1.03721	0.99914	0.401024	1.90698	0.546814	-0.744351	-0.972545	0.141183	-0.31575	-0.476011	-1.0438	-0.942364	-1.01732	-0.743967	-1.05018	-1.31342	-0.579914	-0.70159	-0.56827	0.030911
ENSG00000248092	NNT-AS1	1.4235	0.519507	0.935209	1.35906	1.42586	0.865034	1.59443	1.45619	0.155984	-0.852413	-1.1271	-0.075584	0.40267	-0.0523999	-0.885266	-0.43182	-1.62529	-0.126739	-1.13539	-1.03379	-0.7604	-1.13848	-0.237066	-0.655704
ENSG00000279359	AL359195.2	0.291187	1.33426	1.28773	0.925673	1.10196	1.13213	1.33153	1.78267	-0.924926	-0.924926	-0.598424	0.830286	-0.924926	-0.924926	-0.924926	0.305228	-0.924926	-0.924926	-0.924926	-0.924926	0.735198	-0.924926	-0.285253	-0.924926
ENSG00000170439	METTL7B	1.07295	0.631447	1.3545	0.940522	0.879858	1.34683	1.51709	1.46824	-0.848893	-0.848893	0.895045	-0.848893	-0.848893	-0.848893	-0.848893	1.20098	-0.848893	-0.848893	-0.848893	-0.848893	-0.848893	-0.848893	-0.271845	-0.848893
ENSG00000114455	HHLA2	0.909002	0.387053	0.814008	1.16103	1.26777	1.41708	2.10277	2.16362	-0.488513	-0.744434	-0.744434	-0.744434	-0.744434	-0.744434	0.134362	-0.558804	-0.744434	-0.744434	-0.744434	-0.744434	-0.593424	-0.527187	-0.744434	-0.744434
ENSG00000117400	MPL	0.289646	0.662106	0.712265	1.25528	0.666039	1.49026	1.753	2.90697	-0.658689	-0.658689	-0.658689	-0.658689	-0.658689	-0.658689	-0.271553	-0.658689	-0.658689	-0.658689	-0.658689	-0.658689	-0.658689	-0.242366	-0.658689	-0.658689
ENSG00000235109	ZSCAN31	0.890548	1.41284	0.844781	1.09174	1.29311	1.44905	1.36562	1.8231	-1.13608	-1.13608	-1.13608	-1.13608	-0.413898	-0.468075	-0.053052	-0.701143	0.138406	-0.672297	-1.13608	-0.74268	-0.468965	0.113688	-0.567348	-0.655018
ENSG00000172543	CTSW	0.923164	1.58406	1.21346	1.33365	1.32319	1.42561	1.34442	1.54816	-0.891216	-0.891216	-0.891216	-0.891216	-0.271284	-0.353939	-0.50891	-0.576108	-0.891216	-0.757583	-0.891216	-0.891216	-0.891216	-0.0259576	-0.767019	-0.305188
ENSG00000167419	LPO	0.624841	1.24122	1.11537	1.16302	1.34496	1.3978	1.49723	2.03006	-0.756952	-1.0067	-1.0067	-0.703985	-0.398691	0.00918899	-0.222037	-0.299669	-1.0067	-0.742516	-0.674296	-1.0067	-0.341613	-0.6894	-1.0067	-0.561051
ENSG00000122574	WIPF3	0.282918	1.05908	0.861363	1.107	2.1262	1.87118	1.44507	1.23367	-0.805359	-0.805359	-0.805359	-0.805359	-0.805359	-0.805359	0.384364	-0.805359	-0.805359	-0.805359	-0.350988	-0.805359	-0.379456	-0.805359	-0.805359	0.0239063
ENSG00000062370	ZNF112	-0.0837904	0.738389	0.895944	0.704033	1.2343	2.23933	1.84092	1.86166	-0.685119	-0.685119	-0.685119	-0.685119	-0.685119	-0.685119	0.846008	-0.685119	-0.685119	-0.685119	-0.685119	-0.685119	-0.685119	-0.685119	-0.685119	-0.685119
ENSG00000079150	FKBP7	0.860477	0.846118	1.26996	1.12691	1.10344	1.42563	1.86235	1.78304	-0.84845	-1.02778	-1.02778	-0.873881	-1.02778	-0.688003	-0.0223741	-0.327326	-1.02778	0.00871456	-0.0797318	-0.476081	-0.401859	-1.02778	-0.723018	-0.707038
ENSG00000118200	CAMSAP2	0.24054	0.83423	0.74066	1.01929	1.30851	1.83896	2.30399	1.4175	-0.800737	-0.800737	-0.800737	-0.800737	-0.800737	-0.614565	-0.285229	-0.800737	-0.800737	0.634899	-0.800737	-0.0574248	-0.800737	-0.573246	-0.800737	-0.800737
ENSG00000247134	AC090204.1	0.560063	0.527792	1.00549	0.991624	1.25686	1.10842	2.10012	1.96136	0.189011	-1.3916	-0.567695	-0.202578	-0.607225	-0.298577	-0.0898186	-0.135741	-1.3916	-0.668731	-1.05744	-1.3916	-0.628852	-0.100129	-0.597797	-0.571352
ENSG00000157036	EXOG	0.995354	1.09596	1.16848	0.687491	1.04804	0.851077	1.79741	1.72426	-0.940918	-0.940771	-0.266824	-0.551969	-0.476781	0.494629	-0.233877	-0.534346	-1.36658	-0.482868	-1.92978	-1.3472	-0.417903	-0.392337	0.101387	-0.081934
ENSG00000245614	DDX11-AS1	0.611343	1.03642	0.507444	1.19385	1.51944	1.15808	1.92104	1.09233	-0.949479	-0.949479	-0.949479	0.444316	-0.949479	0.646779	0.0501202	-0.48748	-0.949479	-0.949479	-0.949479	-0.949479	-0.949479	-0.949479	0.750591	-0.949479
ENSG00000284753	EEF1AKMT4	1.02027	0.884579	0.918464	1.39246	1.18074	1.49924	1.25931	1.74758	-1.07998	-1.07998	-1.07998	0.172681	0.223035	-0.146303	-0.231311	-0.493052	-1.07998	-1.07998	-1.07998	-1.07998	-0.600928	-1.07998	-0.144494	-0.0423995
ENSG00000100979	PLTP	1.07905	1.27175	1.09183	1.23391	1.3201	1.36573	0.829321	1.62392	-1.23841	-1.04932	-1.23841	-0.457224	-0.0465028	0.271172	0.0749861	-0.59168	-1.23841	-0.862648	-1.23841	-1.05331	-0.418651	-0.770617	-0.167658	0.209502
ENSG00000053372	MRTO4	0.928898	0.761791	0.910344	1.39702	1.02905	1.28034	1.31558	2.03298	-1.29794	-1.29794	-1.29794	-0.301378	-0.00795108	-0.0724152	-0.0123639	-0.817727	-0.543401	-0.751119	-0.496474	-0.900483	-0.819724	-1.29794	0.339919	-0.0811235
ENSG00000166171	DPCD	1.06575	1.08039	1.10706	1.27198	1.29179	1.28261	0.764612	2.14769	-1.04365	-1.04365	-1.04365	-0.091813	-0.352342	-0.100579	-0.059569	-1.04365	-0.660422	-1.04365	-0.802346	-1.04365	-0.724235	-0.64571	0.38692	-0.69992
ENSG00000118473	SGIP1	-0.268005	1.06572	-0.605327	2.02386	2.74484	-0.259977	0.874277	1.96691	0.548901	-0.0572596	-0.605327	-0.605327	-0.605327	-0.164688	-0.605327	-0.605327	-0.605327	-0.605327	-0.605327	-0.605327	-0.605327	-0.605327	-0.605327	-0.605327
ENSG00000269559	AC093677.2	1.14985	0.771886	-0.641073	1.88565	1.68711	0.549641	0.600848	2.48334	-0.641073	-0.641073	-0.641073	-0.641073	1.12884	-0.641073	-0.641073	-0.641073	-0.641073	-0.641073	-0.641073	-0.641073	-0.641073	-0.641073	-0.641073	-0.641073
ENSG00000250722	SELENOP	0.605462	0.521766	0.172849	1.48127	1.88926	1.38797	1.01319	2.18971	-0.906158	-0.906158	-0.906158	-0.906158	-0.00233336	-0.906158	-0.69649	-0.310461	-0.906158	-0.906158	-0.617025	-0.906158	-0.276902	0.589952	0.207195	-0.906158
ENSG00000231680	AP003774.3	1.76708	0.476971	1.06116	0.576114	0.983625	0.196361	1.55058	1.91538	0.545432	-1.12008	0.745717	0.353525	0.074342	-0.348333	-1.12008	-0.315197	-1.12008	-1.12008	-1.12008	-1.12008	-1.12008	-0.747208	-0.688163	-0.306821
ENSG00000150540	HNMT	1.95504	0.974496	1.38366	1.10551	0.682412	0.385477	1.9264	1.06139	-0.0243183	-0.0341893	0.501497	-0.0400137	-0.437268	-0.805372	-0.767634	-1.01153	-1.4589	-0.345655	-0.702094	-0.748767	-1.13759	-1.24557	-0.458462	-0.758527
ENSG00000228058	LINC01736	1.80301	0.781869	1.36518	0.726902	0.769301	-0.128367	2.09465	1.72197	0.00126823	-0.137118	-0.30576	-0.422315	-0.0357344	-0.473867	0.225434	-0.30854	-1.08214	-0.50503	-0.854476	-1.3773	-1.02995	-0.556119	-1.3773	-0.895558
ENSG00000147145	LPAR4	0.409521	0.675189	1.30141	1.04849	1.12007	1.35044	0.272494	2.62111	1.47336	-0.761202	-0.438397	-0.761202	-0.761202	-0.761202	-0.761202	-0.761202	-0.761202	-0.342081	-0.761202	-0.761202	-0.357182	-0.761202	-0.761202	-0.761202
ENSG00000204872	NAT8B	0.351603	-0.0704219	0.413671	0.0239097	1.25589	1.25561	2.78182	2.1125	0.452705	-0.822068	-0.822068	-0.822068	-0.822068	-0.239623	-0.160505	-0.822068	-0.822068	-0.822068	-0.822068	-0.822068	0.382552	0.0482559	-0.822068	-0.387284
ENSG00000054392	HHAT	0.437913	1.1743	0.247415	1.0111	0.426038	1.25116	2.22037	2.35634	-0.777922	-0.777922	-0.475971	-0.777922	-0.777922	-0.149422	-0.777922	-0.777922	-0.777922	-0.777922	-0.777922	-0.777922	0.917122	-0.777922	-0.413559	-0.445658
ENSG00000072422	RHOBTB1	-0.00978053	0.66432	0.520942	2.28545	1.16482	1.01851	2.17173	0.775666	-0.85113	-0.85113	-0.85113	-0.85113	-0.457594	0.620878	0.0317768	-0.85113	-0.85113	-0.85113	0.845289	-0.85113	-0.85113	-0.85113	-0.85113	-0.26957
ENSG00000275139	AL133492.1	-0.275396	0.658587	0.504724	1.08953	1.43152	1.23063	2.65337	0.665969	-0.792288	-0.792288	-0.792288	-0.792288	-0.792288	0.779798	-0.792288	-0.792288	-0.792288	-0.792288	0.696379	-0.792288	-0.792288	-0.792288	-0.792288	0.86463
ENSG00000104341	LAPTM4B	0.276108	0.89228	1.38381	1.11167	1.304	0.912284	2.82002	0.911561	-0.848087	-0.848087	-0.848087	-0.848087	-0.389215	-0.848087	-0.848087	-0.848087	-0.312856	-0.848087	-0.511075	-0.848087	-0.532287	-0.00299663	-0.543616	0.313097
ENSG00000176371	ZSCAN2	0.675125	0.934018	1.85878	1.63168	0.927658	0.832976	1.61386	0.829187	-1.03248	-0.513428	-1.03248	-1.03248	-0.220963	-0.737041	-1.03248	-0.22072	-1.03248	-1.03248	0.620534	-0.672781	-1.03248	0.0406805	-1.03248	0.660293
ENSG00000165511	C10orf25	-0.075935	0.344113	0.44359	0.936009	0.996813	1.13885	2.31112	2.12548	-1.10307	0.167303	-0.645059	-0.905433	-1.10307	-0.907322	-0.788879	0.23438	-1.10307	-0.617542	0.646441	0.200844	-0.697187	-1.10307	-0.783175	0.287886
ENSG00000108176	DNAJC12	1.00861	0.228978	0.376915	1.01047	1.35512	1.38407	1.27906	2.45731	-0.785551	-0.785551	-0.785551	-0.785551	-0.785551	-0.785551	-0.785551	-0.785551	-0.785551	-0.785551	1.14299	-0.0922222	-0.785551	-0.785551	-0.785551	0.0608705
ENSG00000176124	DLEU1	0.0470026	0.398967	0.590972	0.958206	0.665586	1.56336	2.27161	1.63978	-0.860615	-1.26056	-1.10041	-1.98952	-0.0455165	-1.04225	-1.27693	0.0754413	-0.139425	0.286083	0.0150121	0.352339	-0.128465	-0.222034	-0.424982	-0.373645
ENSG00000091972	CD200	0.930144	0.89702	0.17318	1.19416	1.36132	0.964694	1.53279	1.58565	-0.78043	-1.34306	-0.923519	-1.34306	-0.257784	-0.436908	-1.34306	-0.934349	-0.854999	0.219017	1.40008	-0.59502	-0.28679	-1.00426	-0.193215	0.0383887
ENSG00000060138	YBX3	0.591114	0.935678	1.12136	1.63484	1.19548	1.08277	1.28559	1.58509	-0.769221	-1.56235	-1.23082	-1.4713	0.0447883	-0.168761	-1.09452	-0.626078	-0.581388	-0.332686	0.697828	0.0508909	-0.871426	-0.923462	-0.199384	-0.394043
ENSG00000157404	KIT	1.06851	0.765392	0.569102	1.50814	1.24261	1.40661	1.36853	1.90278	-1.15534	-1.27258	-0.727977	-1.27258	-0.788982	-0.561645	-0.967909	-0.514582	-0.746268	-0.397187	0.140129	-0.167531	-0.17655	-1.27258	0.0411172	0.00879416
ENSG00000196172	ZNF681	1.10803	0.810882	0.664358	1.03324	0.777291	0.531046	1.64941	1.82255	-0.692507	-1.29851	-1.29851	-1.29851	0.621599	0.677471	-1.29851	0.135639	-1.29851	-0.927565	-0.639243	-0.935653	0.0205865	-0.341611	0.648056	-0.47102
ENSG00000109107	ALDOC	0.231154	0.941284	0.80873	0.786443	0.92709	1.14793	1.70869	2.13295	-1.95779	-1.95779	-0.994842	-0.114734	-0.0825284	0.0286208	-0.496756	0.52192	-0.289594	-0.677067	-0.457931	-0.593874	-0.772173	-0.359324	-0.258632	-0.22178
ENSG00000138363	ATIC	1.17879	0.894687	0.760734	1.335	1.23514	1.25666	1.36301	1.97803	-1.20018	-1.20018	-0.722443	-1.03907	-0.0239336	-0.401411	0.0132709	0.0929719	-0.919389	-0.443582	0.0136836	-0.711109	-1.20018	-1.00526	-0.3686	-0.886641
ENSG00000162694	EXTL2	0.928154	0.896128	0.760701	0.939483	1.08265	0.981967	1.84565	1.97326	-0.828723	-0.98101	-0.98101	-0.98101	0.129211	0.334733	-0.860897	0.626536	-0.98101	-0.98101	0.203495	-0.98101	-0.98101	-0.98101	-0.769475	-0.394788
ENSG00000180346	TIGD2	1.04171	1.21704	1.40501	1.01638	1.37016	0.619652	1.42434	1.88525	-1.01201	-1.01201	-1.01201	-0.64078	0.608887	-0.326785	-1.01201	0.154355	-0.482902	-0.452428	-0.436436	-0.695216	-1.01201	-1.01201	-1.01201	-0.624185
ENSG00000116962	NID1	1.58117	1.24228	1.33718	0.202051	1.24534	-0.419665	1.31064	2.37088	-0.742548	-0.742548	-0.742548	-0.742548	-0.742548	-0.742548	-0.742548	-0.742548	0.917161	-0.742548	-0.21506	-0.742548	-0.742548	-0.742548	0.0811498	-0.742548
ENSG00000176293	ZNF135	0.526437	0.758365	0.463955	-0.234972	0.741345	0.223145	2.89826	2.2328	-0.849512	-0.849512	-0.849512	-0.849512	0.746963	-0.450443	-0.479164	-0.849512	-0.442789	-0.849512	-0.487922	-0.363825	-0.849512	-0.0814451	0.745383	-0.849512
ENSG00000156345	CDK20	1.68571	1.85411	0.181956	1.38604	1.13281	1.30971	-0.0558331	1.60012	-0.815649	-0.815649	-0.815649	-0.815649	-0.815649	0.332206	-0.815649	-0.815649	-0.815649	-0.381559	-0.815649	-0.215833	-0.815649	0.958341	-0.815649	-0.815649
ENSG00000271793	AL589666.1	2.13755	0.405172	0.244755	1.40707	1.16765	1.6225	-0.765429	0.915976	-0.765429	-0.765429	-0.765429	-0.765429	-0.765429	1.4395	-0.765429	-0.765429	-0.765429	-0.765429	0.395428	-0.765429	-0.765429	0.9804	-0.765429	-0.765429
ENSG00000267645	AC105052.3	1.27451	0.96356	1.36903	1.47834	1.20162	1.27338	0.538809	-0.243781	-1.13902	-1.13902	-1.13902	-1.13902	-1.13902	0.886643	0.164487	-1.13902	-1.13902	0.181985	-0.66985	0.171742	-0.647806	-1.13902	0.297198	0.872295
ENSG00000138172	CALHM2	1.6904	1.24214	2.01574	2.21336	0.857045	0.261913	-0.673547	0.0182129	-0.673547	-0.673547	-0.393933	-0.673547	-0.673547	1.52561	-0.673547	-0.673547	-0.673547	-0.673547	-0.673547	-0.673547	-0.673547	-0.673547	-0.000830498	-0.673547
ENSG00000088543	C3orf18	1.4618	1.06526	2.20093	1.32006	1.66607	0.758312	-0.671431	1.12301	-0.671431	-0.671431	-0.671431	-0.671431	-0.671431	1.14746	-0.671431	-0.671431	-0.671431	-0.671431	-0.671431	-0.671431	-0.671431	-0.671431	-0.671431	-0.671431
ENSG00000188878	FBF1	1.17138	2.1909	1.05519	1.48037	2.27837	0.506538	-0.139888	-0.652542	-0.652542	-0.652542	-0.652542	-0.652542	-0.652542	1.29096	-0.652542	-0.652542	-0.652542	-0.652542	-0.652542	-0.652542	-0.652542	-0.652542	-0.0456823	-0.652542
ENSG00000261553	AL137782.1	1.13052	1.42369	1.27344	1.32897	1.11198	1.67667	-0.770272	-0.393345	-0.770272	-0.770272	-0.770272	-0.770272	-0.770272	2.18283	-0.770272	-0.274545	-0.770272	-0.770272	-0.162165	-0.770272	0.214496	-0.770272	-0.770272	-0.269281
ENSG00000117245	KIF17	2.89903	1.03266	1.82287	1.08564	1.3401	0.35515	0.741401	-0.112778	-0.673383	-0.673383	-0.673383	-0.673383	-0.673383	-0.673383	-0.673383	-0.151642	-0.673383	-0.673383	-0.673383	-0.673383	-0.673383	-0.673383	-0.673383	0.414929
ENSG00000005059	MCUB	2.7489	0.824642	1.66544	1.75181	1.11937	0.535961	0.18918	0.739667	-0.768679	-0.856525	-0.916429	-1.11779	-0.098468	-0.649553	-0.641941	-0.680405	-0.515647	-0.666046	-0.519434	-0.494925	-0.761775	-0.314411	-0.35647	-0.216475
ENSG00000197119	SLC25A29	1.76867	1.64474	1.81281	1.76955	1.4182	1.19627	0.269348	-0.306927	-0.736099	-0.736099	-0.736099	-0.736099	-0.736099	-0.736099	-0.736099	-0.736099	-0.736099	-0.736099	-0.170926	-0.0785806	-0.736099	-0.736099	-0.736099	0.246128
ENSG00000110651	CD81	1.96663	1.7587	1.45009	1.42766	1.58454	1.34716	-0.111358	0.0879377	-0.951097	-0.951097	-0.951097	-0.951097	-0.0609721	-0.530352	-0.612646	-0.570529	-0.951097	-0.688645	-0.569761	-0.379663	-0.951097	-0.437558	0.0661832	-0.0208398
ENSG00000097021	ACOT7	2.19796	1.6724	1.43617	1.35388	1.11884	1.43587	0.581643	0.313553	-0.782479	-0.782479	-0.782479	-0.594469	-0.270988	-0.782479	-0.782479	-0.782479	-0.782479	-0.782479	-0.544053	-0.782479	-0.782479	-0.782479	-0.410164	0.316623
ENSG00000140968	IRF8	2.09017	1.57733	1.78106	1.56963	1.5141	0.824631	0.552467	0.326629	-0.764992	-0.731084	-0.724274	-0.509148	-0.54189	-0.682559	-0.719554	-0.829852	-0.822113	-0.73084	-0.808098	-0.48274	-0.846075	-0.574799	-0.205235	-0.26276
ENSG00000218690	HIST1H2APS4	2.33114	1.90079	1.69011	1.80307	0.901138	0.766552	0.0210819	0.0173568	-0.650198	-0.650198	-0.650198	-0.650198	-0.650198	-0.650198	-0.650198	-0.650198	-0.650198	-0.650198	-0.650198	-0.650198	-0.650198	-0.650198	0.321726	-0.650198
ENSG00000173218	VANGL1	2.16274	1.56706	1.64044	1.58183	0.927744	1.33854	0.509294	-0.142492	-0.730652	-0.730652	-0.730652	-0.730652	-0.730652	-0.730652	-0.469966	-0.730652	-0.730652	-0.730652	-0.730652	-0.730652	-0.730652	-0.730652	0.695214	-0.311922
ENSG00000166428	PLD4	2.19796	1.48306	1.8704	1.83538	1.39596	0.887067	-0.509368	-0.180267	-0.817777	-0.426795	-0.515155	-0.817777	-0.429746	-0.817777	-0.72455	-0.817777	-0.529776	-0.513302	-0.457121	-0.695457	-0.817777	-0.495204	0.155939	-0.260137
ENSG00000196576	PLXNB2	2.65061	1.08208	1.72025	1.65553	1.60424	0.873321	-0.137121	-0.12768	-0.672068	-0.672068	-0.672068	-0.462232	-0.672068	-0.672068	-0.672068	-0.672068	-0.672068	-0.672068	-0.672068	-0.672068	-0.422711	-0.41811	-0.33243	-0.293005
ENSG00000131067	GGT7	2.29007	1.68339	2.38497	1.62838	0.749762	0.101692	-0.595987	-0.595987	0.144913	-0.595987	-0.595987	-0.595987	-0.595987	-0.595987	-0.595987	-0.595987	-0.595987	-0.595987	-0.595987	-0.595987	-0.595987	-0.595987	-0.595987	0.552626
ENSG00000183971	NPW	1.16684	1.92495	2.58192	1.72026	1.54603	0.250191	-0.572201	-0.572201	-0.572201	-0.572201	-0.572201	-0.572201	-0.572201	-0.572201	-0.572201	-0.572201	-0.572201	-0.572201	-0.572201	-0.572201	-0.572201	0.537226	-0.572201	-0.572201
ENSG00000078399	HOXA9	1.95915	2.44935	1.42341	0.478037	2.10136	0.623019	-0.651963	-0.260834	-0.651963	-0.651963	-0.651963	-0.651963	0.207227	-0.651963	-0.651963	-0.651963	-0.651963	-0.651963	-0.651963	-0.0519358	-0.651963	0.198702	-0.651963	-0.651963
ENSG00000197253	TPSB2	3.11543	2.61123	1.1214	0.972225	0.573388	-0.0563083	-0.267842	-0.400191	-0.491023	-0.491023	-0.491023	-0.491023	-0.491023	-0.491023	-0.491023	-0.491023	-0.491023	-0.491023	-0.491023	-0.491023	-0.491023	-0.491023	-0.303989	-0.491023
ENSG00000093100	AC016026.1	2.31284	1.54123	1.55949	1.20169	0.422706	1.85944	-0.258382	-0.694737	-0.694737	-0.694737	0.946877	-0.0576508	-0.694737	-0.694737	-0.694737	-0.694737	-0.694737	-0.694737	-0.694737	-0.694737	-0.694737	-0.694737	0.198073	-0.694737
ENSG00000154016	GRAP	2.5239	0.783462	2.1973	1.48351	1.03785	0.844763	-0.244977	-0.725657	-0.725657	-0.725657	-0.254086	-0.725657	-0.119081	-0.725657	-0.137086	-0.725657	-0.725657	-0.225623	-0.725657	-0.725657	-0.725657	-0.725657	0.817962	-0.725657
ENSG00000198853	RUSC2	1.10446	1.95264	2.3131	1.44422	0.892542	1.52812	0.0637353	0.525641	-0.681312	-0.681312	-0.681312	-0.681312	-0.681312	0.395223	-0.681312	-0.681312	-0.681312	-0.681312	-0.681312	-0.681312	-0.681312	-0.681312	-0.681312	-0.681312
ENSG00000161996	WDR90	0.775288	1.80051	2.17476	1.84007	0.993807	1.60147	0.346249	0.188482	-0.552135	-0.878634	-0.878634	-0.878634	-0.286777	-0.0979271	-0.0691484	-0.588965	-0.878634	-0.878634	-0.376755	-0.294752	-0.878634	-0.878634	-0.42511	-0.878634
ENSG00000021762	OSBPL5	1.81786	2.18536	2.15693	1.04395	1.43542	1.02451	0.215073	-0.317097	-0.639121	-0.639121	-0.639121	-0.639121	-0.388355	-0.639121	-0.639121	-0.639121	-0.225961	-0.639121	-0.639121	-0.639121	-0.639121	-0.639121	-0.639121	-0.639121
ENSG00000127564	PKMYT1	1.79642	1.91575	1.98059	1.43525	1.38268	1.22697	0.0725231	0.124982	-0.56213	-0.76806	-0.76806	-0.76806	-0.33752	-0.377878	-0.283381	-0.452151	-0.76806	-0.76806	-0.451514	-0.76806	-0.558048	-0.76806	-0.76806	-0.76806
ENSG00000160298	C21orf58	1.46328	1.91643	2.21601	1.33377	1.54126	1.19296	0.0634421	-0.0485785	-0.873676	-0.672528	-0.528011	-0.642946	-0.24907	-0.254003	-0.227245	-0.497504	-0.54482	-0.873676	-0.873676	-0.873676	-0.679643	-0.873676	-0.381786	-0.632632
ENSG00000261064	LINC02256	1.19563	1.82877	2.25147	1.48861	1.31848	1.6813	-0.11738	-0.181449	-0.518987	-0.819327	-0.819327	-0.819327	-0.274889	-0.819327	-0.409578	-0.442815	-0.300208	-0.501586	-0.49246	-0.282225	-0.819327	-0.507383	-0.819327	-0.819327
ENSG00000171813	PWWP2B	1.44172	1.94936	2.69962	1.05763	1.04409	1.31122	-0.0614475	-0.402314	-0.705091	-0.705091	-0.705091	-0.705091	-0.705091	-0.435193	-0.705091	-0.705091	-0.0339874	-0.369163	-0.705091	-0.376488	-0.381266	-0.705091	-0.392883	-0.705091
ENSG00000215030	RPL13P12	2.18037	1.83947	0.25108	1.72613	1.59267	1.97461	-0.222003	-0.168095	-0.593452	-0.455862	-0.410043	-0.593452	-0.593452	-0.593452	-0.593452	-0.593452	-0.593452	-0.593452	-0.593452	-0.593452	-0.593452	-0.593452	-0.593452	-0.593452
ENSG00000136997	MYC	1.41105	1.49046	1.30061	1.64098	1.6841	1.76206	0.731799	0.488911	-0.791484	-0.890544	-0.809828	-0.743532	-0.659262	-0.557576	-0.657394	-0.588883	-0.890544	-0.400456	-0.454678	-0.890544	-0.78952	-0.890544	-0.101604	-0.39356
ENSG00000109906	ZBTB16	1.32277	1.54589	1.18976	1.82229	1.56095	1.77755	0.574045	0.58477	-0.937174	-0.937174	-0.656786	-0.7892	-0.576681	-0.68372	-0.351343	-0.784198	-0.639147	-0.198921	-0.749519	-0.937174	-0.937174	-0.758086	-0.405984	-0.0357484
ENSG00000182173	TSEN54	1.48902	1.71739	1.40288	1.86295	1.67334	1.38885	0.722062	0.165262	-0.741067	-0.41792	-0.49189	-0.741067	-0.741067	-0.741067	-0.741067	-0.741067	-0.741067	-0.284852	-0.741067	-0.741067	-0.741067	-0.741067	-0.528301	-0.547044
ENSG00000184785	SMIM10	1.30776	1.40127	1.33249	1.7934	1.75448	1.8597	0.770896	0.250724	-0.753538	-0.753538	-0.753538	-0.753538	-0.753538	-0.753538	-0.753538	-0.356061	-0.558488	-0.462279	-0.753538	-0.753538	-0.753538	-0.519773	-0.532216	-0.506525
ENSG00000088882	CPXM1	1.37336	1.76096	1.5206	1.70454	1.5038	1.79701	0.48286	0.234725	-0.694621	-0.694621	-0.694621	-0.694621	-0.694621	-0.694621	-0.694621	-0.481539	-0.694621	-0.694621	-0.694621	-0.694621	-0.694621	-0.694621	-0.694621	-0.171617
ENSG00000101546	RBFA	1.4861	1.63245	1.40501	1.69694	1.69351	1.74595	0.540163	0.126235	-0.774675	-0.774675	-0.617203	-0.608821	-0.774675	-0.446903	-0.774675	-0.603215	-0.538092	-0.774675	-0.774675	-0.774675	-0.577584	-0.774675	-0.506226	-0.230919
ENSG00000007038	PRSS21	1.54984	1.51111	1.20487	1.49569	1.65506	2.27922	0.105665	0.272233	-0.701774	-0.701774	-0.701774	-0.701774	-0.701774	-0.701774	-0.372932	-0.346832	-0.500312	-0.701774	-0.701774	-0.701774	-0.701774	-0.432323	-0.701774	-0.701774
ENSG00000126602	TRAP1	1.48055	1.51582	1.34529	1.79833	1.74067	1.87831	-0.0286319	0.356668	-0.714078	-0.850234	-0.326253	-0.685118	-0.474972	-0.545457	-0.529775	-0.532247	-0.850234	-0.850234	-0.702052	-0.850234	-0.711379	-0.505826	-0.451902	-0.50701
ENSG00000163170	BOLA3	1.48501	1.66278	1.42377	1.68799	1.60026	1.97615	-0.0920606	0.0739434	-0.823243	-0.823243	-0.587631	-0.647646	-0.520037	-0.577476	-0.128052	-0.509354	-0.823243	-0.823243	-0.823243	-0.611495	-0.823243	-0.39968	-0.332991	-0.564017
ENSG00000099800	TIMM13	1.40871	1.59888	1.60235	1.74809	1.50131	1.78507	0.078172	0.520936	-0.864657	-0.864657	-0.496155	-0.501461	-0.471689	-0.457903	-0.447717	-0.429301	-0.864657	-0.864657	-0.864657	-0.864657	-0.605256	-0.659581	-0.371723	-0.61479
ENSG00000233276	GPX1	1.66147	1.48478	1.69134	1.73701	1.59815	1.50635	0.133072	0.370925	-1.00626	-0.892992	-0.682593	-0.339855	-0.480427	-0.289959	-0.552007	-0.403345	-0.875104	-0.754019	-0.746845	-0.759469	-0.617438	-0.735247	-0.342713	-0.70481
ENSG00000105135	ILVBL	1.57731	1.69203	1.64337	1.59562	1.39387	1.70495	0.0945562	0.550561	-0.811311	-0.811311	-0.68478	-0.545414	-0.448754	-0.547943	-0.811311	-0.673541	-0.811311	-0.811311	-0.811311	-0.811311	-0.587601	-0.489858	-0.0246381	-0.570571
ENSG00000148824	MTG1	1.33079	1.62982	1.58037	1.71659	1.59367	1.77939	0.244666	0.320367	-0.903067	-0.754288	-0.623192	-0.425587	-0.358891	-0.38875	-0.792071	-0.457387	-0.520306	-0.903067	-0.903067	-0.903067	-0.903067	-0.492958	-0.295957	-0.57095
ENSG00000138031	ADCY3	1.66845	1.7117	1.62849	1.73488	1.17057	1.53	0.2831	0.715214	-0.799508	-0.799508	-0.799508	-0.576163	-0.526486	-0.799508	-0.44445	-0.284957	-0.799508	-0.410603	-0.799508	-0.799508	-0.799508	-0.799508	-0.438005	-0.566162
ENSG00000107833	NPM3	1.40444	1.52191	1.41089	1.79811	1.54682	1.88005	0.146242	0.537568	-0.794695	-0.794695	-0.794695	-0.66598	-0.0740053	-0.794695	-0.794695	-0.285297	-0.794695	-0.636021	-0.794695	-0.575443	-0.641738	-0.574647	-0.435334	-0.794695
ENSG00000116353	MECR	1.54634	1.29722	1.30357	1.86731	1.69169	1.77473	0.0704272	0.879048	-0.704987	-0.704987	-0.704987	-0.704987	-0.509436	-0.704987	-0.557964	-0.704987	-0.704987	-0.704987	-0.704987	-0.704987	-0.514888	-0.704987	-0.388199	-0.704987
ENSG00000123131	PRDX4	1.66859	1.38856	1.3439	1.73472	1.69526	1.86904	0.0122769	0.249337	-0.444138	-0.270897	-0.327235	-0.530691	-0.746856	-0.498283	-0.661192	-0.725729	-0.822498	-0.514894	-0.979826	-0.979826	-0.979826	-0.605297	-0.583901	-0.290592
ENSG00000137038	DMAC1	1.35335	1.55694	1.31286	1.77577	1.56491	1.96599	-0.192162	0.0811265	-0.614238	-0.131058	-0.307008	-0.178268	-0.603874	-0.330477	-0.584749	-0.126058	-1.08926	-0.75572	-0.984882	-1.11187	-0.726293	-1.19824	-0.36562	-0.311167
ENSG00000165060	FXN	1.54452	1.555	1.54413	1.76945	1.55515	1.64059	0.165619	-0.0886885	-0.10808	-0.943641	0.0121482	-0.439776	-0.505399	-0.419643	-0.654438	-0.194423	-0.916271	-0.30589	-0.938541	-0.877308	-0.949772	-0.876437	-0.955769	-0.612522
ENSG00000033011	ALG1	1.52649	1.48305	1.57121	1.90797	1.5982	1.59102	-0.0821974	-0.0935255	-0.383337	-0.825906	0.183397	-0.825906	-0.383182	-0.570385	-0.825906	-0.534069	-0.825906	-0.425714	-0.825906	-0.825906	-0.825906	-0.825906	0.044234	-0.825906
ENSG00000130204	TOMM40	1.67984	1.70875	1.61457	1.85853	1.64772	1.59683	-0.394595	-0.268568	-0.506396	-0.557667	-0.592629	-0.586373	-0.448695	-0.710152	-0.483088	-0.582189	-0.460854	-0.710152	-0.55318	-0.56089	-0.710152	-0.560347	-0.710152	-0.710152
ENSG00000105373	NOP53	1.71392	1.65624	1.70312	1.89117	1.6112	1.50572	-0.410309	-0.144101	-0.69855	-0.689574	-0.616857	-0.51459	-0.508734	-0.530807	-0.541757	-0.545856	-0.474631	-0.487353	-0.586285	-0.575246	-0.74228	-0.598475	-0.70118	-0.714777
ENSG00000185187	SIGIRR	1.61432	1.62407	1.87704	1.8454	1.57449	1.58288	-0.447981	-0.416577	-0.660944	-0.504211	-0.660944	-0.533717	-0.660944	-0.534932	-0.660944	-0.433518	-0.47946	-0.660944	-0.499599	-0.507524	-0.660944	-0.660944	-0.660944	-0.473124
ENSG00000169696	ASPSCR1	1.69946	1.601	1.75231	1.82108	1.61701	1.63671	-0.441088	-0.44224	-0.471834	-0.648767	-0.648767	-0.648767	-0.648767	-0.436248	-0.648767	-0.491793	-0.432172	-0.648767	-0.456207	-0.648767	-0.468327	-0.648767	-0.648767	-0.648767
ENSG00000105472	CLEC11A	1.50199	1.5745	1.85737	1.86216	1.5781	1.71082	-0.313	-0.157416	-0.636706	-0.636706	-0.636706	-0.636706	-0.556541	-0.571754	-0.576435	-0.501461	-0.636706	-0.636706	-0.636706	-0.557627	-0.558777	-0.636706	-0.561572	-0.636706
ENSG00000135916	ITM2C	1.57162	1.66316	1.57662	1.77896	1.73941	1.73461	-0.174132	-0.150588	-0.710579	-0.710579	-0.644247	-0.710579	-0.520512	-0.50427	-0.553826	-0.585695	-0.710579	-0.500876	-0.710579	-0.542667	-0.627558	-0.591142	-0.550992	-0.564975
ENSG00000174917	C19orf70	1.55179	1.54312	1.69036	1.84728	1.63908	1.82947	-0.499312	-0.248065	-0.661755	-0.661755	-0.502395	-0.661755	-0.661755	-0.495527	-0.661755	-0.661755	-0.661755	-0.454948	-0.661755	-0.518536	-0.520618	-0.458712	-0.661755	-0.447204
ENSG00000240972	MIF	1.55459	1.62691	1.62795	1.79453	1.66531	1.83154	-0.358338	-0.264736	-0.700303	-0.700303	-0.595445	-0.589881	-0.510227	-0.492157	-0.700303	-0.526534	-0.700303	-0.589117	-0.560405	-0.591535	-0.624423	-0.700303	-0.482628	-0.413885
ENSG00000167645	YIF1B	1.64008	1.62728	1.59793	1.75209	1.71775	1.79351	-0.44079	-0.28538	-0.740386	-0.640913	-0.569446	-0.600751	-0.569826	-0.562112	-0.612021	-0.573858	-0.625205	-0.599784	-0.595756	-0.407246	-0.644431	-0.545615	-0.580484	-0.534631
ENSG00000185198	PRSS57	1.46269	1.69516	1.65884	1.78704	1.71435	1.8157	-0.414982	-0.324713	-0.597478	-0.597478	-0.597478	-0.534253	-0.597478	-0.597478	-0.597478	-0.597478	-0.597478	-0.597478	-0.597478	-0.597478	-0.597478	-0.597478	-0.495143	-0.597478
ENSG00000100075	SLC25A1	1.64401	1.73975	1.53232	1.84617	1.54666	1.77013	-0.427814	-0.191605	-0.650637	-0.650637	-0.650637	-0.650637	-0.650637	-0.650637	-0.391648	-0.650637	-0.650637	-0.449804	-0.650637	-0.454183	-0.650637	-0.650637	-0.650637	-0.356338
ENSG00000099624	ATP5F1D	1.57633	1.66616	1.74875	1.79248	1.62422	1.68877	-0.4907	-0.172882	-0.703112	-0.567628	-0.52251	-0.547703	-0.470806	-0.514738	-0.560264	-0.703112	-0.703112	-0.703112	-0.563642	-0.407923	-0.518494	-0.703112	-0.703112	-0.540756
ENSG00000183751	TBL3	1.68821	1.44597	1.72632	1.81052	1.7167	1.69084	-0.318202	-0.174567	-0.654906	-0.654906	-0.489016	-0.654906	-0.654906	-0.481866	-0.541278	-0.654906	-0.654906	-0.654906	-0.654906	-0.397273	-0.654906	-0.654906	-0.654906	-0.47239
ENSG00000167965	MLST8	1.66505	1.65472	1.49535	1.91607	1.59132	1.77652	-0.261004	-0.370887	-0.633826	-0.633826	-0.633826	-0.633826	-0.46648	-0.442224	-0.633826	-0.492302	-0.633826	-0.633826	-0.460218	-0.633826	-0.633826	-0.633826	-0.633826	-0.633826
ENSG00000184428	TOP1MT	1.60304	1.82072	1.62968	1.80178	1.61682	1.60396	-0.227036	-0.321136	-0.738687	-0.738687	-0.546485	-0.621644	-0.536588	-0.393056	-0.523981	-0.497304	-0.571731	-0.738687	-0.590258	-0.738687	-0.429064	-0.597034	-0.738687	-0.527253
ENSG00000013306	SLC25A39	1.77068	1.73886	1.53287	1.8748	1.61424	1.55433	-0.320419	-0.356012	-0.712326	-0.567158	-0.600442	-0.712326	-0.463416	-0.364342	-0.712326	-0.54019	-0.712326	-0.507135	-0.712326	-0.511599	-0.470324	-0.712326	-0.521593	-0.58921
ENSG00000182154	MRPL41	1.61608	1.69349	1.59473	1.77248	1.65197	1.779	-0.472305	-0.492608	-0.693625	-0.552459	-0.693625	-0.495463	-0.325612	-0.355234	-0.483416	-0.575161	-0.693625	-0.693625	-0.693625	-0.418213	-0.557452	-0.693625	-0.693625	-0.52446
ENSG00000110104	CCDC86	1.83583	1.54135	1.58925	1.64159	1.83013	1.59493	-0.570238	-0.0853583	-0.538254	-0.727068	-0.727068	-0.727068	-0.384797	-0.566578	-0.5166	-0.559553	-0.727068	-0.527315	-0.317651	-0.389409	-0.727068	-0.727068	-0.727068	-0.487858
ENSG00000105223	PLD3	1.80827	1.69211	1.61108	1.77863	1.62991	1.51205	-0.510175	-0.0721595	-0.633699	-0.845854	-0.646242	-0.531804	-0.663954	-0.433254	-0.342435	-0.559172	-0.845854	-0.556858	-0.71226	-0.592665	-0.596322	-0.665759	-0.385001	-0.438566
ENSG00000104886	PLEKHJ1	1.63418	1.71973	1.71217	1.68715	1.64903	1.58301	-0.548298	0.018757	-0.774989	-0.897251	-0.634803	-0.602115	-0.441167	-0.0909402	-0.431869	-0.709694	-0.685929	-0.60941	-0.632143	-0.564783	-0.681773	-0.563589	-0.657575	-0.4777
ENSG00000074071	MRPS34	1.61179	1.66656	1.58163	1.74462	1.69247	1.73263	-0.492217	-0.0971443	-0.734548	-0.734548	-0.650064	-0.580672	-0.411261	-0.20589	-0.420733	-0.44584	-0.734548	-0.734548	-0.734548	-0.549126	-0.734548	-0.734548	-0.507532	-0.527387
ENSG00000174851	YIF1A	1.67566	1.6758	1.63398	1.79979	1.65045	1.64736	-0.391693	-0.142773	-0.673662	-0.673662	-0.673662	-0.554284	-0.527732	-0.321134	-0.563946	-0.499278	-0.673662	-0.673662	-0.673662	-0.470314	-0.673662	-0.673662	-0.673662	-0.548938
ENSG00000099899	TRMT2A	1.71772	1.70126	1.74284	1.66125	1.47489	1.6953	-0.33828	-0.15488	-0.662558	-0.662558	-0.662558	-0.662558	-0.662558	0.0704925	-0.662558	-0.662558	-0.662558	-0.662558	-0.662558	-0.662558	-0.662558	-0.662558	-0.470195	-0.487142
ENSG00000053371	AKR7A2	1.7129	1.68048	1.65102	1.73806	1.61602	1.50543	-0.0610603	-0.0787041	-0.638962	-0.777514	-0.29158	-0.777514	-0.632163	-0.053736	-0.623073	-0.532293	-0.777514	-0.524243	-0.777514	-0.574974	-0.777514	-0.777514	-0.777514	-0.450532
ENSG00000179364	PACS2	1.79382	1.8024	1.25498	1.94229	1.56827	1.58711	-0.154978	-0.0433711	-0.711855	-0.711855	-0.711855	-0.711855	-0.487957	-0.455504	-0.54352	-0.522505	-0.711855	-0.711855	-0.711855	-0.490988	-0.494199	-0.711855	-0.349145	-0.711855
ENSG00000128185	DGCR6L	1.60296	1.63577	1.70087	1.73545	1.66374	1.60434	-0.266616	-0.00931502	-0.780828	-0.780828	-0.464344	-0.544369	-0.375022	-0.274937	-0.68333	-0.436631	-0.780828	-0.780828	-0.780828	-0.780828	-0.780828	-0.652439	-0.210591	-0.559736
ENSG00000074842	MYDGF	1.5913	1.62799	1.56532	1.80831	1.66728	1.69526	-0.221974	0.043382	-0.656256	-0.626329	-0.530125	-0.576779	-0.317599	-0.254215	-0.578568	-0.466955	-0.720368	-0.734219	-0.694287	-0.822374	-0.822374	-0.822374	-0.541729	-0.612322
ENSG00000115268	RPS15	1.55655	1.61543	1.6375	1.73909	1.66721	1.74518	-0.12571	-0.0709349	-0.718737	-0.805943	-0.613953	-0.47943	-0.3606	-0.36679	-0.48804	-0.554473	-0.764733	-0.649248	-0.698022	-0.81149	-0.889954	-0.743018	-0.399619	-0.420266
ENSG00000196507	TCEAL3	1.40765	1.58463	1.76185	1.78535	1.7402	1.74331	-0.17442	-0.0827774	-0.712379	-0.712379	-0.592737	-0.586368	-0.446208	-0.463348	-0.712379	-0.712379	-0.532631	-0.712379	-0.712379	-0.560426	-0.562635	-0.712379	-0.508419	-0.526355
ENSG00000152082	MZT2B	1.45851	1.62639	1.94052	1.87844	1.51978	1.58681	-0.280793	-0.116628	-0.575025	-0.74465	-0.606437	-0.59908	-0.437165	-0.291869	-0.74465	-0.532005	-0.537001	-0.74465	-0.74465	-0.569111	-0.571663	-0.74465	-0.577869	-0.592562
ENSG00000175756	AURKAIP1	1.57312	1.64875	1.66924	1.79702	1.67879	1.73217	-0.569367	-0.340709	-0.744677	-0.820196	-0.554762	-0.569203	-0.447944	-0.379938	-0.537732	-0.569636	-0.633099	-0.626437	-0.666703	-0.774665	-0.53079	-0.40359	-0.46554	-0.464109
ENSG00000130731	METTL26	1.49997	1.48834	1.69569	1.82906	1.68982	1.81682	-0.256332	-0.119253	-0.718795	-0.718795	-0.718795	-0.477336	-0.489978	-0.416967	-0.718795	-0.334406	-0.718795	-0.718795	-0.718795	-0.718795	-0.590066	-0.587691	-0.504276	-0.493027
ENSG00000093010	COMT	1.57688	1.63607	1.6078	1.76143	1.68804	1.78149	-0.267185	-0.0919672	-0.640733	-0.635534	-0.731599	-0.463784	-0.49947	-0.50132	-0.630312	-0.617687	-0.731599	-0.565497	-0.731599	-0.731599	-0.731599	-0.451049	-0.577175	-0.452007
ENSG00000137309	HMGA1	1.70192	1.59509	1.55949	1.7987	1.70686	1.70801	-0.344837	-0.14689	-0.626009	-0.719664	-0.61182	-0.540511	-0.621413	-0.49572	-0.645795	-0.500936	-0.605014	-0.719664	-0.719664	-0.719664	-0.719664	-0.503157	-0.346076	-0.483578
ENSG00000157326	DHRS4	1.58983	1.59701	1.63381	1.83543	1.71005	1.42735	-0.0667903	0.315546	-0.587161	-0.642904	-0.808693	-0.365836	-0.576315	-0.620337	-0.188192	-0.568127	-0.808693	-0.808693	-0.808693	-0.646409	-0.58278	-0.412026	-0.808693	-0.808693
ENSG00000261236	BOP1	1.40286	1.40586	1.87285	1.89002	1.93275	1.31431	0.152995	0.0159714	-0.695809	-0.695809	-0.695809	-0.695809	-0.432747	-0.695809	-0.353705	-0.473338	-0.695809	-0.695809	-0.695809	-0.695809	-0.695809	-0.695809	-0.695809	-0.378123
ENSG00000176619	LMNB2	1.71461	1.71739	1.86724	1.62226	1.65632	1.32459	-0.0235345	0.0999919	-0.741477	-0.741477	-0.577773	-0.497836	-0.53071	-0.570707	-0.517528	-0.489614	-0.741477	-0.741477	-0.522824	-0.741477	-0.741477	-0.741477	-0.741477	-0.340067
ENSG00000122140	MRPS2	1.56105	1.59968	1.61204	1.77186	1.58748	1.82916	-0.0180936	-0.167793	-0.682727	-0.490939	-0.682727	-0.682727	-0.0588258	-0.528531	-0.682727	-0.682727	-0.682727	-0.682727	-0.682727	-0.682727	-0.682727	-0.682727	-0.504359	-0.682727
ENSG00000125901	MRPS26	1.39725	1.64857	1.72654	1.70519	1.74316	1.67438	-0.106274	-0.0183536	-0.854549	-0.404026	-0.640449	-0.724172	-0.309444	-0.596888	-0.115341	-0.554181	-0.854549	-0.693826	-0.689209	-0.504607	-0.699616	-0.854549	-0.55673	-0.718333
ENSG00000128228	SDF2L1	1.36551	1.63807	1.3686	1.79867	1.85788	1.89093	-0.0460314	0.0509181	-0.684212	-0.684212	-0.684212	-0.565979	-0.684212	-0.684212	-0.5512	-0.684212	-0.564861	-0.317524	-0.684212	-0.541689	-0.684212	-0.541172	-0.684212	-0.684212
ENSG00000108561	C1QBP	1.61977	1.53436	1.53363	1.81204	1.67883	1.66331	0.0753133	0.290327	-0.464016	-0.729395	-0.526062	-0.671132	-0.61284	-0.819158	-0.546041	-0.56058	-0.643373	-0.610147	-0.555046	-0.760963	-0.837127	-0.649378	-0.743913	-0.478395
ENSG00000248487	ABHD14A	1.52272	1.45578	1.40359	1.83375	1.81811	1.91516	-0.068214	0.0823302	-0.646725	-0.646725	-0.646725	-0.646725	-0.646725	-0.646725	-0.532716	-0.518483	-0.646725	-0.646725	-0.646725	-0.646725	-0.646725	-0.646725	-0.5046	-0.646725
ENSG00000155660	PDIA4	1.70064	1.47568	1.31581	1.78506	1.78539	1.86878	-0.0731697	0.102114	-0.541172	-0.573828	-0.589431	-0.54949	-0.620865	-0.639778	-0.589513	-0.607066	-0.675649	-0.65512	-0.595702	-0.679988	-0.733014	-0.855832	-0.47083	-0.583028
ENSG00000126457	PRMT1	1.65308	1.5907	1.52545	1.77694	1.67657	1.7423	-0.400671	0.110322	-0.708679	-0.858811	-0.685995	-0.602269	-0.509927	-0.303647	-0.671882	-0.725584	-0.599866	-0.700002	-0.658992	-0.703456	-0.617544	-0.668071	-0.27703	-0.382942
ENSG00000185624	P4HB	1.58555	1.62952	1.58478	1.70712	1.68846	1.73128	-0.0627697	0.126947	-0.76985	-0.864183	-0.687612	-0.54013	-0.671118	-0.480078	-0.673339	-0.612605	-0.73022	-0.647084	-0.803595	-0.515014	-0.604632	-0.615658	-0.473225	-0.30255
ENSG00000213339	QTRT1	1.38351	1.56366	1.52003	1.84776	1.83959	1.80865	-0.263989	0.0579148	-0.712015	-0.712015	-0.555027	-0.595015	-0.712015	-0.453699	-0.391138	-0.712015	-0.712015	-0.567782	-0.712015	-0.712015	-0.572979	-0.712015	-0.335594	-0.589776
ENSG00000106628	POLD2	1.58235	1.50695	1.58503	1.78243	1.65594	1.78515	-0.13232	0.0630198	-0.759086	-0.759086	-0.676439	-0.485762	-0.759086	-0.672871	-0.343112	-0.579567	-0.759086	-0.497807	-0.759086	-0.759086	-0.759086	-0.759086	-0.2118	-0.28851
ENSG00000002586	CD99	1.69237	1.57824	1.6455	1.76124	1.51221	1.6473	0.091205	0.210078	-0.805126	-0.805126	-0.712578	-0.408194	-0.51497	-0.805126	-0.715541	-0.630886	-0.666084	-0.684965	-0.630535	-0.602008	-0.805126	-0.638487	-0.407365	-0.306018
ENSG00000004399	PLXND1	1.47179	1.64082	1.64813	1.93629	1.47455	1.63587	-0.0482991	0.374745	-0.714284	-0.714284	-0.714284	-0.53007	-0.489185	-0.714284	-0.714284	-0.312685	-0.528328	-0.714284	-0.714284	-0.714284	-0.714284	-0.714284	-0.416498	-0.714284
ENSG00000196976	LAGE3	1.38391	1.68633	1.76429	1.70898	1.65469	1.71993	0.0490969	0.0451152	-0.713463	-0.713463	-0.713463	-0.713463	-0.363689	-0.597084	-0.560842	-0.471133	-0.713463	-0.713463	-0.713463	-0.713463	-0.713463	-0.713463	-0.445056	-0.439903
ENSG00000172232	AZU1	1.39517	1.69409	1.74527	1.72285	1.67769	1.75232	-0.0531887	0.0218357	-0.689843	-0.686707	-0.635662	-0.59698	-0.593615	-0.544377	-0.531896	-0.464777	-0.628827	-0.686668	-0.744638	-0.744638	-0.608516	-0.595097	-0.613348	-0.590466
ENSG00000196415	PRTN3	1.536	1.64498	1.62078	1.77628	1.74113	1.67178	-0.0512959	0.0862945	-0.584786	-0.711735	-0.629582	-0.656898	-0.617195	-0.559742	-0.594229	-0.563242	-0.633577	-0.644162	-0.711735	-0.664939	-0.66562	-0.618129	-0.579444	-0.590934
ENSG00000197561	ELANE	1.44552	1.65163	1.62131	1.7335	1.70524	1.77797	0.0119931	0.149002	-0.651902	-0.712213	-0.667217	-0.630601	-0.569874	-0.514128	-0.610441	-0.453006	-0.638408	-0.727569	-0.709742	-0.713988	-0.681841	-0.639266	-0.597304	-0.578652
ENSG00000130881	LRP3	1.27274	1.74982	1.6971	1.82108	1.54157	1.65498	-0.390435	0.12682	-0.894629	-0.894629	-0.894629	-0.615158	-0.305907	-0.457981	-0.489276	-0.285364	-0.612515	-0.408773	-0.894629	-0.894629	-0.894629	-0.655271	-0.0294261	-0.246227
ENSG00000017483	SLC38A5	1.41358	1.44293	1.46613	1.8948	1.60736	1.85677	-0.164718	0.380628	-0.877211	-0.877211	-0.732153	-0.61301	-0.613405	-0.426048	-0.736797	-0.253251	-0.877211	-0.688872	-0.542483	-0.558846	-0.877211	-0.616022	-0.00652356	-0.60122
ENSG00000101194	SLC17A9	1.47041	1.78333	1.43221	2.00073	1.46297	1.71529	-0.277181	0.007768	-0.780649	-0.780649	-0.623425	-0.780649	-0.330145	-0.41505	-0.780649	-0.538756	-0.780649	-0.576514	-0.570651	-0.435583	-0.780649	-0.780649	-0.0332033	-0.607642
ENSG00000130726	TRIM28	1.39359	1.7123	1.67999	1.6243	1.73059	1.78079	-0.293579	-0.0201914	-0.782258	-0.813998	-0.669885	-0.710468	-0.45858	-0.41025	-0.831428	-0.678753	-0.553176	-0.667767	-0.556051	-0.623486	-0.680163	-0.703454	0.0276829	-0.495756
ENSG00000128973	CLN6	1.49011	1.71531	1.76484	1.71604	1.59012	1.70472	-0.253216	0.0334987	-0.706094	-0.696025	-0.882072	-0.668664	-0.697458	-0.54864	-0.743272	-0.53414	-0.403432	-0.328826	-0.500487	-0.403532	-0.702606	-0.699294	-0.637629	-0.609254
ENSG00000071655	MBD3	1.21802	1.84654	1.94111	1.74954	1.55305	1.67469	-0.556091	-0.150545	-0.592077	-0.580228	-0.799158	-0.621443	-0.799158	-0.550427	-0.799158	-0.35103	-0.361491	-0.420616	-0.573787	-0.49644	-0.500832	-0.584076	-0.44723	-0.799158
ENSG00000115457	IGFBP2	0.996065	1.60442	1.73798	2.1743	1.57114	1.85461	-0.505001	-0.21867	-0.702074	-0.702074	-0.544101	-0.702074	-0.702074	-0.537292	-0.549152	-0.430833	-0.534132	-0.702074	-0.491193	-0.501526	-0.702074	-0.455847	-0.468925	-0.48939
ENSG00000172009	THOP1	1.33451	1.98645	1.45855	1.83029	1.52473	1.84677	-0.321749	-0.267313	-0.691572	-0.691572	-0.179912	-0.691572	-0.691572	-0.501922	-0.51559	-0.691572	-0.691572	-0.358153	-0.448745	-0.691572	-0.691572	-0.691572	-0.472192	-0.691572
ENSG00000234311	AL451069.3	1.10405	1.44013	1.49017	2.12158	1.88511	1.74775	0.151842	-0.136287	-0.649722	-0.649722	-0.649722	-0.649722	-0.649722	-0.649722	-0.649722	-0.649722	-0.649722	-0.649722	-0.649722	-0.649722	-0.649722	-0.649722	-0.0585208	-0.649722
ENSG00000105364	MRPL4	1.68418	1.65759	1.58341	1.76238	1.77712	1.5712	-0.177946	-0.202303	-0.724337	-0.417491	-0.724337	-0.508193	-0.460323	-0.600542	-0.724337	-0.339291	-0.724337	-0.724337	-0.724337	-0.724337	-0.51452	-0.724337	-0.522031	-0.498547
ENSG00000051596	THOC3	1.67851	1.62958	1.60545	1.67639	1.76703	1.72571	-0.0368052	-0.404812	-0.621067	-0.515536	-0.633815	-0.535529	-0.575857	-0.625098	-0.577389	-0.726002	-0.573013	-0.650257	-0.644916	-0.707579	-0.58308	-0.612774	-0.471707	-0.587426
ENSG00000182054	IDH2	1.75328	1.65767	1.65816	1.7509	1.6419	1.572	-0.0107181	-0.23323	-0.592715	-0.805721	-0.673962	-0.471028	-0.503462	-0.652198	-0.678163	-0.569289	-0.706532	-0.413241	-0.717539	-0.585386	-0.604437	-0.660296	-0.628316	-0.527674
ENSG00000124299	PEPD	1.91156	1.50081	1.61973	1.75529	1.56885	1.64818	-0.0303091	-0.170444	-0.682142	-0.682142	-0.527753	-0.425668	-0.682142	-0.568179	-0.682142	-0.56319	-0.682142	-0.682142	-0.682142	-0.682142	-0.682142	-0.682142	-0.33551	-0.561927
ENSG00000142684	ZNF593	1.53456	1.52856	1.53007	1.92755	1.79766	1.77066	-0.454045	-0.352568	-0.617211	-0.617211	-0.617211	-0.617211	-0.617211	-0.617211	-0.617211	-0.617211	-0.617211	-0.409387	-0.617211	-0.617211	-0.617211	-0.617211	-0.232114	-0.617211
ENSG00000086504	MRPL28	1.63338	1.58891	1.71473	1.72965	1.6522	1.72213	-0.0947232	-0.564441	-0.525614	-0.539909	-0.791589	-0.58704	-0.791589	-0.565247	-0.65843	-0.608332	-0.645352	-0.613077	-0.791589	-0.516423	-0.619494	-0.577185	-0.207338	-0.343636
ENSG00000266964	FXYD1	0.974527	1.54819	1.69666	1.62889	1.66975	2.33827	-0.601423	-0.276913	-0.601423	-0.601423	-0.601423	-0.601423	-0.601423	0.0434	-0.601423	-0.601423	-0.601423	-0.601423	-0.601423	-0.601423	-0.601423	-0.601423	-0.601423	-0.601423
ENSG00000079999	KEAP1	1.56219	1.60482	1.73447	1.63412	1.71342	1.72223	-0.48879	-0.265724	-0.44146	-0.843778	-0.843778	-0.457612	0.0130517	-0.293973	-0.488482	-0.560445	-0.843778	-0.843778	-0.623496	-0.587503	-0.552465	-0.633528	-0.500419	-0.715288
ENSG00000101246	ARFRP1	1.45606	1.64084	1.72161	1.6263	1.71381	1.82742	-0.521087	-0.0629978	-0.211021	-0.773835	-0.773835	-0.454553	-0.384288	-0.590678	-0.327675	-0.773835	-0.451553	-0.612513	-0.539439	-0.773835	-0.773835	-0.550114	-0.773835	-0.637112
ENSG00000005206	SPPL2B	1.2579	2.10608	1.8903	1.58041	1.52073	1.47346	-0.401318	-0.209616	-0.749931	-0.749931	-0.749931	-0.749931	-0.749931	-0.0710347	-0.749931	-0.749931	-0.237023	-0.749931	-0.22371	-0.498788	-0.749931	-0.314368	-0.749931	-0.373704
ENSG00000059915	PSD	1.46583	1.60811	1.87316	1.7001	1.70712	1.61915	-0.663581	-0.663581	-0.663581	-0.663581	-0.663581	-0.663581	-0.663581	-0.663581	-0.198199	-0.663581	-0.663581	-0.663581	-0.0222015	-0.663581	-0.663581	-0.663581	-0.328182	-0.134748
ENSG00000175221	MED16	1.93773	1.78204	1.63621	1.65323	1.66666	1.36226	-0.699047	-0.50767	-0.699047	-0.699047	-0.699047	-0.558344	-0.356267	-0.458047	-0.699047	-0.553588	-0.699047	-0.699047	-0.390776	-0.529376	-0.531844	-0.404784	-0.699047	-0.155054
ENSG00000025770	NCAPH2	1.82866	1.66962	1.60155	1.75858	1.61433	1.58389	-0.494785	-0.351664	-0.744071	-0.744071	-0.744071	-0.744071	-0.602845	-0.464873	-0.637892	-0.744071	-0.459551	-0.460257	-0.597561	-0.547279	-0.506813	-0.502456	-0.611708	-0.0986077
ENSG00000197766	CFD	1.65491	1.67153	1.63867	1.82728	1.63873	1.63213	-0.562035	-0.448935	-0.731448	-0.682783	-0.762145	-0.696235	-0.531029	-0.527398	-0.897479	-0.793208	-0.427714	-0.394271	-0.538867	-0.364869	-0.561086	-0.375984	-0.415537	-0.352213
ENSG00000131408	NR1H2	1.77388	1.71334	1.62751	1.52835	1.66922	1.73046	-0.593588	-0.554493	-0.597989	-0.619925	-0.860151	-0.860151	-0.621768	-0.392014	-0.628844	-0.310618	-0.699168	-0.663638	-0.511791	-0.341278	-0.461357	-0.723566	-0.382709	-0.219705
ENSG00000267673	FDX2	1.42852	1.79166	1.58161	1.62503	1.8771	1.75726	-0.354204	-0.620821	-0.620821	-0.620821	-0.620821	-0.620821	-0.620821	-0.620821	-0.620821	-0.620821	-0.620821	-0.620821	-0.271478	-0.620821	-0.620821	-0.620821	-0.620821	-0.123189
ENSG00000104518	GSDMD	1.65167	1.7953	1.65029	1.72079	1.59305	1.7	-0.49701	-0.403514	-0.568614	-0.596251	-0.771874	-0.570499	-0.525995	-0.549044	-0.611427	-0.539353	-0.771874	-0.596132	-0.516863	-0.452069	-0.771874	-0.5	-0.572008	-0.296699
ENSG00000172725	CORO1B	1.76058	1.76896	1.58323	1.73317	1.57799	1.67655	-0.550865	-0.575708	-0.683118	-0.514783	-0.458725	-0.683118	-0.683118	-0.683118	-0.683118	-0.483511	-0.683118	-0.683118	-0.50983	-0.354699	-0.683118	-0.353512	-0.526562	-0.307346
ENSG00000116691	MIIP	1.57578	1.8462	1.82348	1.61108	1.70595	1.56122	-0.627673	-0.552022	-0.785776	-0.621419	-0.518261	-0.461386	-0.482435	-0.557512	-0.635621	-0.479314	-0.595542	-0.584585	-0.616595	-0.486485	-0.562042	-0.671463	-0.501231	-0.384362
ENSG00000105669	COPE	1.65388	1.64062	1.6517	1.74581	1.6736	1.72229	-0.48719	-0.617262	-0.828893	-0.648483	-0.720827	-0.499697	-0.522308	-0.541576	-0.575147	-0.693175	-0.550809	-0.714304	-0.581029	-0.507486	-0.609413	-0.448503	-0.391639	-0.150159
ENSG00000105404	RABAC1	1.60755	1.59207	1.72784	1.78132	1.68027	1.71363	-0.648265	-0.634939	-0.738303	-0.738303	-0.585536	-0.432173	-0.738303	-0.554454	-0.652804	-0.523981	-0.474175	-0.540147	-0.534484	-0.579839	-0.517944	-0.543746	-0.478575	-0.18671
ENSG00000007080	CCDC124	1.70015	1.60961	1.7534	1.71391	1.69087	1.67355	-0.491021	-0.451687	-0.400436	-0.655741	-0.562308	-0.655741	-0.655741	-0.518011	-0.5653	-0.407599	-0.655741	-0.534431	-0.530946	-0.655741	-0.655741	-0.536644	-0.655741	-0.552929
ENSG00000161677	JOSD2	1.57798	1.86258	1.75407	1.67853	1.5714	1.67757	-0.476794	-0.504858	-0.315316	-0.626199	-0.479633	-0.626199	-0.626199	-0.626199	-0.626199	-0.400704	-0.626199	-0.626199	-0.430436	-0.626199	-0.626199	-0.626199	-0.626199	-0.626199
ENSG00000153443	UBALD1	1.61327	1.95121	1.69823	1.66543	1.58619	1.57825	-0.602961	-0.602961	-0.602961	-0.602961	-0.602961	-0.602961	-0.602961	-0.153846	-0.602961	-0.602961	-0.602961	-0.602961	-0.602961	-0.602961	-0.29137	-0.602961	-0.602961	-0.602961
ENSG00000169692	AGPAT2	1.73696	1.72035	1.81235	1.78116	1.56923	1.49026	-0.546902	-0.589233	-0.636589	-0.772994	-0.615924	-0.512065	-0.570863	-0.32873	-0.620946	-0.477811	-0.484701	-0.485417	-0.772994	-0.529059	-0.633885	-0.45766	-0.474338	-0.600182
ENSG00000095906	NUBP2	1.68717	1.65336	1.63114	1.84249	1.58507	1.71103	-0.599995	-0.348729	-0.703934	-0.703934	-0.559839	-0.441919	-0.572657	-0.338576	-0.605235	-0.511967	-0.439457	-0.571547	-0.703934	-0.445826	-0.703934	-0.573962	-0.580895	-0.703934
ENSG00000171222	SCAND1	1.56213	1.7406	1.77196	1.80324	1.60328	1.63237	-0.502444	-0.460911	-0.578651	-0.694554	-0.464048	-0.522546	-0.572963	-0.417412	-0.694554	-0.371825	-0.494222	-0.395992	-0.694554	-0.574609	-0.694554	-0.694554	-0.694554	-0.590633
ENSG00000101220	C20orf27	1.65461	1.74344	1.76729	1.69944	1.66645	1.58669	-0.448987	-0.380822	-0.533361	-0.503292	-0.563342	-0.635614	-0.489674	-0.395358	-0.525901	-0.410951	-0.579392	-0.673676	-0.768171	-0.768171	-0.67708	-0.637126	-0.55416	-0.572846
ENSG00000141959	PFKL	2.0082	1.72019	1.66251	1.70301	1.49755	1.49196	-0.534782	-0.420867	-0.622833	-0.556768	-0.469282	-0.527444	-0.476767	-0.382118	-0.607475	-0.551313	-0.592814	-0.756751	-0.756751	-0.618164	-0.756751	-0.516396	-0.387001	-0.549139
ENSG00000116670	MAD2L2	1.65268	1.55925	1.77603	1.79209	1.69189	1.57395	-0.430431	-0.265189	-0.714216	-0.714216	-0.564854	-0.521717	-0.57814	-0.291755	-0.714216	-0.714216	-0.328352	-0.714216	-0.714216	-0.714216	-0.714216	-0.523912	-0.58668	-0.241137
ENSG00000167468	GPX4	1.6661	1.57013	1.66253	1.73761	1.71488	1.74538	-0.457829	-0.33404	-0.748654	-0.700865	-0.637582	-0.437433	-0.669923	-0.37702	-0.572225	-0.506003	-0.441723	-0.617462	-0.663385	-0.582104	-0.60488	-0.845524	-0.417707	-0.482275
ENSG00000099795	NDUFB7	1.58519	1.64264	1.66249	1.76028	1.69648	1.7789	-0.570171	-0.482638	-0.659082	-0.659082	-0.446196	-0.567218	-0.435284	-0.501735	-0.659082	-0.564113	-0.315669	-0.659082	-0.659082	-0.659082	-0.659082	-0.659082	-0.477164	-0.493132
ENSG00000042753	AP2S1	1.66205	1.68105	1.68336	1.68791	1.68283	1.74717	-0.403986	-0.402745	-0.490145	-0.615422	-0.530806	-0.555919	-0.576851	-0.46899	-0.58753	-0.630865	-0.519476	-0.711451	-0.571828	-0.578669	-0.711451	-0.617109	-0.622142	-0.54899
ENSG00000104969	SGTA	1.71092	1.69935	1.75553	1.58069	1.6485	1.68838	-0.14127	-0.526846	-0.820344	-0.820344	-0.486464	-0.515491	-0.556417	-0.645465	-0.62171	-0.480311	-0.642111	-0.666313	-0.661889	-0.45338	-0.524375	-0.483763	-0.534926	-0.501955
ENSG00000064961	HMG20B	1.68962	1.6859	1.74734	1.71248	1.64811	1.59267	-0.28507	-0.508077	-0.55368	-0.729293	-0.482066	-0.729293	-0.729293	-0.57998	-0.489928	-0.619005	-0.577116	-0.729293	-0.729293	-0.472888	-0.729293	-0.325173	-0.556618	-0.250763
ENSG00000197785	ATAD3A	1.617	1.77932	1.9517	1.68714	1.46713	1.58406	-0.410203	-0.610697	-0.610697	-0.610697	-0.610697	-0.610697	-0.610697	-0.610697	-0.610697	-0.610697	-0.315203	-0.610697	-0.610697	-0.610697	-0.610697	-0.610697	-0.200473	-0.610697
ENSG00000103152	MPG	1.61524	1.79432	1.62067	1.83044	1.65516	1.60787	-0.369143	-0.652662	-0.652662	-0.652662	-0.652662	-0.532628	-0.505929	-0.652662	-0.542343	-0.652662	-0.410906	-0.652662	-0.437661	-0.507916	-0.652662	-0.507389	-0.652662	-0.435823
ENSG00000006015	REX1BD	1.59615	1.79235	1.91028	1.68556	1.52586	1.56617	-0.257775	-0.507047	-0.754315	-0.607413	-0.456042	-0.548102	-0.54841	-0.518652	-0.64472	-0.754315	-0.514146	-0.546674	-0.453019	-0.551191	-0.754315	-0.754315	-0.561304	-0.344626
ENSG00000100029	PES1	1.48648	1.37996	1.31239	1.91516	1.64264	1.75028	-0.194497	0.262318	-0.781917	-0.976521	-0.606875	-0.858301	0.0992472	-0.558216	-0.401935	-0.704163	-0.807887	-0.976521	-0.8266	-0.833963	-0.132964	-0.976521	-0.105299	-0.106291
[truncated: 205 more rows]

## Sheet: Mod1_PRE
#category	term ID	term description	observed gene count	background gene count	strength	false discovery rate	matching proteins in your network (IDs)	matching proteins in your network (labels)
[truncated: 116 more rows]

[truncated: 6 more sheets: Mod2_downMatNeuWT, Mod3_ImmNeu, Mod4_MatNeu, Mod5_Imm&Mat, Imm.v.Pre.cf.TET2.v.control , Mat.v.Imm.cf.TET2.v.control]
