# Supplementary material for: Loss of TET2 in human hematopoietic stem cells alters the development and function of neutrophils
Source: Cell Stem Cell. 2023 Jun 1;30(6):781–799.e9. doi: 10.1016/j.stem.2023.05.004 (PMC12356769; doi:10.1016/j.stem.2023.05.004)
Supplement: Table S5. Differentially expressed genes (DEGs) and gene set enrichment analysis (GSEA) from TET2Mut neutrophils upon LPS treatment, related to Figures 5 and S5 [file mmc6.xlsx]

## Sheet: DEG
	baseMean	log2FoldChange	lfcSE	pvalue	padj
HS3ST2	17.9626	4.45657	1.21023	5.04e-09	4.28e-07
CCL7	29.8749	4.01031	0.900119	2.95e-10	3.41e-08
VIPR1	13.5258	3.02166	0.689514	2.32e-08	1.6e-06
CXCL2	117.71	3.01874	0.299696	6.52e-26	1.59e-22
FAM20C	12.9955	2.98267	0.621806	5.28e-09	4.45e-07
WLS	176.119	2.81239	0.382637	3.38e-15	1.33e-12
CTSL	136.691	2.80715	0.468137	2.57e-11	3.76e-09
TBX3	19.4783	2.79888	0.865628	1.12e-06	4.46e-05
CYFIP1	34.5834	2.7198	0.394436	1.2e-13	3.17e-11
SPARC	29.3005	2.66723	0.492253	1.04e-09	1.05e-07
LILRB4	5.15512	2.63952	1.46619	6.83e-06	0.000202214
CXCL3	137.154	2.6183	0.692737	6.28e-07	2.7e-05
MID2	16.9696	2.60751	0.793848	1.82e-06	6.76e-05
CYP27A1	54.0388	2.49128	0.47502	4.16e-09	3.68e-07
ANKRD33	9.23313	2.48951	0.969731	6.95e-06	0.000205002
CYP1A1	63.9784	2.48114	0.341111	1.62e-14	5.12e-12
TGFBI	61.5172	2.44366	0.391438	1.8e-11	2.85e-09
SATB2	18.4911	2.42522	0.819131	5.04e-06	0.000158284
NEBL	70.515	2.41571	0.572975	3.15e-07	1.49e-05
LRP1	79.9327	2.36616	0.48981	3.61e-08	2.29e-06
CYP1B1	975.953	2.3545	0.526604	1.51e-07	8.15e-06
NRP1	126.322	2.31308	0.315337	1.39e-14	4.55e-12
HMOX1	4965.72	2.26566	0.277453	2.3e-17	1.24e-14
SOWAHC	41.7529	2.23762	0.344642	5.18e-12	9.45e-10
SIX5	15.2165	2.23227	0.926674	1.66e-05	0.000419846
CD163	117.614	2.21387	0.335879	2.79e-12	5.44e-10
FAM160A1	35.2735	2.20142	0.523548	4.67e-07	2.07e-05
TMEM176B	75.9076	2.18011	0.343976	1.48e-11	2.45e-09
DAAM2	182.426	2.17398	0.28894	3.96e-15	1.52e-12
MAFB	1767.01	2.16753	0.406926	4.78e-09	4.1e-07
TMEM63C	3.96424	2.14081	1.58869	1.98e-05	NA
MMP19	117.184	2.06101	1.04436	3.72e-05	0.000795364
STC2	37.4982	2.06008	0.461742	2.23e-07	1.11e-05
TMEM176A	49.9423	2.04554	0.368947	1.7e-09	1.62e-07
PPL	22.6937	2.01925	0.580091	4e-06	0.000129173
CRISPLD2	586.587	2.00987	0.237158	2.07e-18	1.44e-15
DSP	964.796	2.00732	0.2724	1.4e-14	4.55e-12
PLXNB2	202.085	1.99205	0.345955	5.39e-10	5.82e-08
LINC00282	14.5146	1.99102	0.999983	4.51e-05	0.000923484
CLMN	20.0164	1.98262	0.637265	9.2e-06	0.000260714
SEMA4C	121.892	1.97685	0.226011	1.97e-19	1.69e-16
NXF3	50.2445	1.95769	0.422073	1.2e-07	6.77e-06
PLA2G7	15.5859	1.95436	0.803916	3.08e-05	0.000679346
CACNA1E	50.6174	1.92409	0.434373	2.65e-07	1.27e-05
EMP1	66.6014	1.91217	0.387283	3.45e-08	2.21e-06
TGM3	407.837	1.90039	0.226256	4.03e-18	2.67e-15
PPARG	328.29	1.86322	0.297686	2.86e-11	4.05e-09
DDIT4L	44.7239	1.86033	0.509192	2.91e-06	0.000100711
FAM129B	418.166	1.8573	0.207471	3.22e-20	3.13e-17
NLRP1	590.38	1.83666	0.250447	1.9e-14	5.9e-12
PXDC1	269.002	1.8315	0.379237	5.47e-08	3.38e-06
CAVIN1	587.693	1.82303	0.258985	1.6e-13	3.88e-11
FPGT-TNNI3K	7.99825	1.81615	1.24842	7.44e-05	0.00138372
SLC7A7	273.303	1.78559	0.300666	1.96e-10	2.34e-08
SLC26A11	503.319	1.77635	0.230213	1.05e-15	4.51e-13
SMARCD3	13.9808	1.72716	0.763999	5.85e-05	0.00114314
LONRF3	481.383	1.72366	0.339039	1.69e-08	1.24e-06
MMP14	41.2278	1.71632	0.374805	1.44e-07	7.83e-06
ZNF385A	196.717	1.69951	0.390829	3.36e-07	1.56e-05
SGSH	1159.22	1.6897	0.249563	1.02e-12	2.12e-10
ZFP36L1	1281.1	1.67245	0.222192	4.47e-15	1.67e-12
LIN28B	32.8822	1.67104	0.737433	6.28e-05	0.00120375
MTSS1	100.297	1.65407	0.281575	2.7e-10	3.18e-08
CD1D	27.5804	1.6424	0.613536	2.97e-05	0.0006646
SH3RF1	644.972	1.64116	0.187803	2.18e-19	1.77e-16
BEX1	202.974	1.63502	0.256789	1.39e-11	2.33e-09
PTP4A3	168.425	1.63047	0.370341	2.61e-07	1.27e-05
SH3TC1	139.946	1.61091	0.256573	2.38e-11	3.66e-09
SDC4	87.4533	1.60122	0.408865	1.3e-06	5.03e-05
CXCL1	1063.74	1.59909	0.565448	2.2e-05	0.000517507
SH3D21	500.041	1.58301	0.196961	8.14e-17	4.09e-14
TSHZ3	23.8113	1.56714	0.579979	2.93e-05	0.00065955
KLF4	393.039	1.55521	0.239646	6.06e-12	1.09e-09
EPHA1	100.117	1.54724	0.360106	3.49e-07	1.62e-05
RFPL2	7.16492	1.54014	1.0404	0.000198916	0.00301745
CA2	48.628	1.52443	0.459445	6.74e-06	0.000200243
SULT1A2	18.1243	1.52348	0.630642	5.48e-05	0.00108035
NRN1	32.6222	1.50829	0.550038	2.73e-05	0.000622378
SPHK1	319.07	1.50642	0.341748	2.2e-07	1.1e-05
ALDH1A2	97.0469	1.49367	0.33562	1.84e-07	9.53e-06
THBD	357.329	1.47626	0.370303	9.13e-07	3.71e-05
CDK5R1	84.5572	1.46238	0.323139	1.31e-07	7.26e-06
CRYBG2	54.0946	1.43943	0.404693	3.26e-06	0.000109978
IL27RA	94.0074	1.42362	0.441205	8.06e-06	0.000233904
TTC9	320.128	1.42316	0.143648	3.64e-24	6.21e-21
CHST7	212.81	1.41674	0.194918	2.59e-14	7.7e-12
MYRF	162.016	1.41586	0.333549	3.42e-07	1.59e-05
CLCN4	12.185	1.40421	0.712853	0.000146934	0.00237454
MYO7A	16.871	1.39667	0.770901	0.000197079	0.00300831
PTGS2	328.777	1.39588	0.318501	1.98e-07	1.01e-05
EMILIN2	541.448	1.37621	0.117764	1.47e-32	2.15e-28
LTB	89.6114	1.35427	0.420691	7.76e-06	0.000225585
NRXN1	105.741	1.34946	0.662917	0.000136248	0.00225171
RAB3IL1	336.077	1.33511	0.381759	3.41e-06	0.000113583
NLRC3	1135.84	1.33507	0.202299	2.06e-12	4.07e-10
OR5AN1	18.7335	1.33225	0.832251	0.000304791	0.00424005
PHLDA1	721.444	1.32851	0.2337	4.41e-10	4.87e-08
HES4	35.3553	1.32762	0.397589	5.37e-06	0.000167077
KCNS1	27.6576	1.32727	0.523552	4.47e-05	0.00092206
AL390719.1	59.4766	1.2944	0.267446	2.35e-08	1.61e-06
LRRC75A	210.889	1.29146	0.422861	1.15e-05	0.000313382
ACOD1	14.6133	1.2886	0.816761	0.000341635	0.00462475
TLR2	249.615	1.277	0.366137	3.21e-06	0.000109001
TRPS1	605.287	1.27027	0.327501	8.94e-07	3.65e-05
TBC1D12	15.8429	1.2689	0.61326	0.000134766	0.00222975
BAG6	277.454	1.26568	0.209167	4.56e-11	6.22e-09
SIGLEC14	7264.77	1.26463	0.307226	3.82e-07	1.74e-05
EPHB3	9.40948	1.26414	0.778843	0.000331743	0.00452442
SCARB1	106.709	1.25768	0.204181	2.34e-11	3.63e-09
SPACA6	148.263	1.25673	0.225813	6.34e-10	6.81e-08
NT5DC3	1467.31	1.25392	0.202744	1.98e-11	3.11e-09
ENG	59.1342	1.25179	0.379555	5.47e-06	0.000169522
PDK4	17.5449	1.23635	0.753514	0.000336016	0.00456987
MELTF	109.877	1.23142	0.25936	2.8e-08	1.86e-06
PALD1	10.5753	1.22083	0.768465	0.000377196	0.00503606
CXCL6	42.8878	1.18857	0.576634	0.000143942	0.00234175
IL6ST	153.894	1.18274	0.557961	0.000125473	0.00211548
GIMAP6	33.0104	1.18209	0.574244	0.000145382	0.00235728
SLC37A2	116.991	1.16859	0.277627	2.01e-07	1.02e-05
DNAJB5	38.7245	1.1679	0.468032	4.84e-05	0.000977156
BIN1	36.9278	1.16704	0.602114	0.000194768	0.00298242
HCAR2	1317.15	1.16314	0.264005	9.03e-08	5.31e-06
LAMP5	10.3902	1.16286	0.810896	0.000535557	0.00655104
2001-03-01	248.328	1.16169	0.197642	7.31e-11	9.62e-09
DTX1	79.2691	1.14328	0.268687	1.53e-07	8.26e-06
FGFRL1	94.9527	1.14327	0.621836	0.000249801	0.00362
FGD2	38.7779	1.12358	0.334104	3.59e-06	0.000118197
CD109	63.2276	1.12099	0.480445	7.4e-05	0.00138289
LRRC77P	5.90104	1.12084	0.974688	0.000725603	0.00823385
EVA1B	141.822	1.11503	0.221328	4.43e-09	3.87e-07
AATK	2305.79	1.11407	0.318269	2.23e-06	8.09e-05
FAM83G	958.215	1.11086	0.176134	4.26e-12	7.97e-10
RBM47	1049.47	1.10527	0.286204	6.06e-07	2.62e-05
HAVCR2	148.701	1.09182	0.30402	1.54e-06	5.84e-05
PECR	210.759	1.08393	0.401211	2.62e-05	0.000602059
LRRC8C	49.1662	1.07921	0.449537	6.16e-05	0.00118237
SULT1A1	1284.19	1.07243	0.335519	5.63e-06	0.000173698
FBN2	827.301	1.07117	0.270713	3.8e-07	1.74e-05
ABCG1	1156.19	1.06641	0.285794	8.74e-07	3.58e-05
ISL2	89.9061	1.0662	0.510005	0.000141856	0.00232074
ATP9A	244.572	1.06274	0.336452	6.26e-06	0.000189175
MAMLD1	7.935	1.05861	0.889511	0.000887597	0.00969513
COL6A6	14.9237	1.05501	0.623324	0.000381844	0.00507953
PLXND1	171.64	1.04598	0.321958	4.52e-06	0.000143846
CDKN1C	25.9488	1.0441	0.563797	0.000263891	0.00379032
AC091046.3	84.8586	1.03772	0.349702	1.12e-05	0.000306437
CHIT1	1773.39	1.03189	0.671979	0.000556849	0.00673248
AL512785.2	4.10836	1.02391	1.19995	0.000438454	NA
C1QTNF3-AMACR	6.68976	1.01669	1.17746	0.000494537	0.00615258
RIPOR1	1106.56	1.01517	0.188706	4.4e-10	4.87e-08
PLAU	1850.7	1.01472	0.104894	4.69e-24	6.85e-21
CLIP2	129.656	1.00206	0.243579	1.59e-07	8.52e-06
TNFRSF1B	11961.6	0.997792	0.162537	5.15e-12	9.45e-10
AKAP12	97.4341	0.996934	0.286202	1.81e-06	6.75e-05
PROK2	2385.97	0.992753	0.288167	2.06e-06	7.56e-05
ZNF467	588.449	0.991546	0.321898	7.32e-06	0.000215309
THBS1	8861.08	0.985421	0.618919	0.000524806	0.00645741
ZNF165	41.2154	0.985346	0.419968	7.18e-05	0.00134811
VASH1	45.4468	0.983003	0.407482	5.92e-05	0.00115252
TNFRSF10B	1228.73	0.980726	0.275168	1.3e-06	5.03e-05
IKBKE	507.115	0.980622	0.27076	1.05e-06	4.16e-05
HOMER3	230.827	0.979513	0.370272	2.93e-05	0.00065955
CSF3R	11684.1	0.977778	0.334354	1.21e-05	0.000324567
WHRN	38.9483	0.97356	0.354279	2.12e-05	0.000502912
CDC42EP3	4266.6	0.958731	0.218467	4.14e-08	2.6e-06
AC005670.2	10.6718	0.955445	1.09519	0.000779825	0.00873368
FAM234B	83.603	0.955066	0.2648	1.04e-06	4.16e-05
MSC	91.8367	0.954622	0.477719	0.000193534	0.00296975
SLC12A7	138.936	0.952542	0.893002	0.00127436	0.0128001
FAM111B	8.35171	0.95144	0.88606	0.00128009	0.0128475
PLPP3	279.821	0.947625	0.316089	9.2e-06	0.000260714
NR4A1	212.883	0.945577	0.234412	1.84e-07	9.53e-06
ATP2C2	1940.42	0.941756	0.345227	2.23e-05	0.000522465
TP53I11	5266.14	0.940217	0.35022	2.56e-05	0.000589246
UGCG	4076.55	0.934347	0.302062	6.56e-06	0.000196477
PPP1R14C	7.87142	0.933589	0.9505	0.00128301	0.0128503
FCGR1B	142.448	0.933364	0.383818	5.61e-05	0.00110109
B4GALNT2	201.317	0.927111	0.325482	1.5e-05	0.0003859
CHDH	537.046	0.925961	0.365477	4.11e-05	0.000859561
ABLIM1	253.186	0.922938	0.253069	8.35e-07	3.44e-05
SLC1A3	23.4732	0.9204	0.781954	0.00131032	0.0130344
GIMAP1	29.1709	0.91307	0.516782	0.000373945	0.00500641
STARD8	1322.17	0.912249	0.280846	3.7e-06	0.000120697
FNIP2	439.857	0.908576	0.197524	1.29e-08	9.57e-07
ELK3	157.096	0.905201	0.309478	1.15e-05	0.000312637
RIMS3	36.5088	0.90149	0.440062	0.000175823	0.00274354
IL1RN	1678.02	0.898182	0.651223	0.000968415	0.0104142
TNKS1BP1	34.678	0.897504	0.368376	5.59e-05	0.00109872
SLC8A1	34.7852	0.892873	0.475933	0.000286322	0.00404091
ABCA2	97.3486	0.891871	0.267426	2.63e-06	9.27e-05
EDN1	324.546	0.891673	0.380732	7.49e-05	0.00138879
PROC	18.7866	0.889102	0.508021	0.000402681	0.00527024
TKTL1	18.714	0.886143	0.894691	0.00158016	0.0150223
CABLES1	52.7462	0.881193	0.289138	7.42e-06	0.000217782
ANOS2P	15.2435	0.880827	0.810168	0.00159932	0.0151601
PI3	118.563	0.88012	0.443484	0.000215143	0.00319388
NLRP3	320.444	0.875155	0.492058	0.00038055	0.00507157
DDIT4	1058.59	0.874406	0.148454	1.04e-11	1.8e-09
NRIP3	2007.75	0.873365	0.15552	5.23e-11	7.07e-09
RALGDS	5467.75	0.87192	0.188116	9.62e-09	7.43e-07
KIAA1551	6859.69	0.871469	0.171843	1.05e-09	1.05e-07
NDRG4	22.0253	0.869708	0.680451	0.00125616	0.0126509
NRTN	5.91827	0.869414	0.853856	0.00170186	0.01592
MATK	84.5436	0.862586	0.488766	0.000401656	0.0052625
MMP17	164.337	0.859401	0.317785	2.41e-05	0.000558391
INF2	31.8778	0.858442	0.716343	0.00148364	0.0142439
CACNB4	64.9426	0.853599	0.323641	3.01e-05	0.000668968
ITGA5	7080.97	0.840828	0.294757	1.47e-05	0.000380497
PKN3	74.3701	0.840693	0.608801	0.00107784	0.0112914
N4BP3	129.121	0.840463	0.234133	9.43e-07	3.79e-05
ADAMTSL4	1035.31	0.839368	0.287938	1.18e-05	0.000319872
ENTPD2	24.8598	0.83729	0.54933	0.000775376	0.0087039
JMY	189.046	0.836592	0.197738	6.02e-08	3.68e-06
LEP	20.652	0.836295	0.705481	0.00159974	0.0151601
MAP3K12	33.3754	0.835601	0.378621	0.000118402	0.00201615
PPARGC1B	75.2448	0.835125	0.480542	0.000449806	0.00575791
BMP6	77.3534	0.832253	0.484682	0.000477567	0.00599753
RASGEF1B	304.124	0.826441	0.213034	2.82e-07	1.35e-05
SLC22A15	2400.29	0.825919	0.33921	5.92e-05	0.00115252
SNX30	895.659	0.82397	0.0923843	9.66e-22	1.08e-18
SLC11A1	3042	0.818161	0.300966	2.36e-05	0.000548675
SIGLEC7	65.4762	0.812918	0.411545	0.000241388	0.00351204
HCAR3	1743.05	0.810137	0.268477	8.38e-06	0.000240846
IFI16	1732.12	0.808425	0.314471	3.9e-05	0.000829922
MMP9	2510.32	0.806927	0.334922	6.58e-05	0.00125128
SDC2	6.55086	0.805069	1.01981	0.00129607	0.0129538
FCRL1	216.129	0.804415	0.365361	0.00012554	0.00211548
IL1B	864.597	0.803203	0.360274	0.00011562	0.00199033
TCN2	7.009	0.795664	0.854415	0.00218907	0.0193607
ADA	46.9596	0.791225	0.581693	0.00125109	0.0126172
AC139495.3	76.0693	0.790351	0.394102	0.000229887	0.00337499
PLXDC2	85.9879	0.785423	0.25899	8.16e-06	0.000235869
FLVCR2	232.794	0.781842	0.193766	1.44e-07	7.83e-06
STAB1	14.5568	0.781053	0.683309	0.00197607	0.017911
OLIG2	511.876	0.778747	0.387793	0.000233069	0.00340799
LTA4H	6354.39	0.777209	0.335964	9.33e-05	0.00165225
FRMD3	652.615	0.774633	0.309375	5.11e-05	0.00102095
WNT5B	378.41	0.769812	0.327338	8.39e-05	0.00152902
HNMT	26.8493	0.769581	0.454877	0.000573577	0.00688339
RSPO2	4.44864	0.767005	1.04015	0.00115891	0.0118857
FCMR	24.04	0.765983	0.562809	0.00132131	0.013117
FCGR3A	620.99	0.762909	0.279432	2.46e-05	0.000568502
KLF15	10.0279	0.761042	0.888242	0.00229856	0.0200976
SBF2	643.457	0.760348	0.2562	1.08e-05	0.00029945
FAM124A	18.5909	0.758283	0.68405	0.00222176	0.0195786
CDKN1A	3989.68	0.757271	0.218428	1.64e-06	6.17e-05
VNN3	144.494	0.75537	0.435631	0.000528155	0.00648769
IL17RB	76.1452	0.754364	0.436637	0.000538429	0.00657041
GGT5	464.328	0.753327	0.197893	4.07e-07	1.85e-05
SRC	444.369	0.753113	0.236022	4.82e-06	0.000151865
NAB2	395.398	0.750395	0.223479	2.56e-06	9.06e-05
AC026470.1	73.9177	0.749275	0.44595	0.000618563	0.00730906
EID3	116.694	0.748055	0.218681	2.01e-06	7.4e-05
PPIF	2952.43	0.747664	0.20056	5.76e-07	2.51e-05
RBMS2	210.4	0.747072	0.27863	3.01e-05	0.000668968
ITGA9	703.084	0.746691	0.354859	0.000188142	0.00289921
TRIM71	7.66465	0.743592	0.802577	0.00271011	0.0229002
IGKC	47.5384	0.736088	0.486039	0.000979335	0.0105161
ARPP21	16.6885	0.735877	0.554704	0.00153514	0.0146325
DLEC1	73.315	0.731376	0.462342	0.000834683	0.00924168
IGHM	529.171	0.729141	0.218788	2.98e-06	0.00010273
THUMPD2	105.765	0.727961	0.297728	6.89e-05	0.00130361
CXCL8	12837.1	0.72775	0.493539	0.00110374	0.0114885
COL1A1	104.918	0.726491	0.243083	1.09e-05	0.000300291
MGST1	143.056	0.724473	0.280811	4.49e-05	0.000923432
DSE	2182.64	0.722202	0.320317	0.000127188	0.00213831
TUBBP5	20.5846	0.72158	0.572034	0.00183753	0.0169427
BEST1	1585.77	0.720287	0.226155	5.39e-06	0.000167422
PI4K2A	99.6792	0.718504	0.279219	4.67e-05	0.00095557
AL592429.1	91.9867	0.718117	0.371181	0.000331339	0.00452314
TEAD2	2.98372	0.717859	1.03181	0.00118304	NA
TTPAL	1205.09	0.710525	0.140308	1.1e-09	1.09e-07
TBC1D2	3630.46	0.706348	0.193944	9.39e-07	3.79e-05
CD38	177.897	0.705517	0.251857	2.26e-05	0.000528406
IL6R	8182.51	0.704413	0.226412	7.51e-06	0.000219933
TRPM2	3257.16	0.70352	0.281868	6.31e-05	0.00120751
ARAP2	1498.57	0.703472	0.249987	2.18e-05	0.000512602
CD79B	83.9671	0.702084	0.344163	0.000256371	0.00370051
EGR2	773.136	0.698974	0.27851	6.13e-05	0.00118103
PRR5	129.656	0.697554	0.235095	1.3e-05	0.000348798
CD68	2202.41	0.697273	0.293941	9.55e-05	0.00168082
CCL2	194.549	0.695631	0.397052	0.000586172	0.00701148
SHB	313.485	0.695517	0.228299	9.85e-06	0.000274797
USP43	4.6641	0.695345	0.933515	0.00218901	0.0193607
SLC26A6	2101.03	0.693222	0.193014	1.22e-06	4.78e-05
AC004997.1	7.12732	0.692215	0.982331	0.00163879	0.0154345
RAB20	316.688	0.691237	0.279191	7.02e-05	0.00132091
NAV3	62.1132	0.691215	0.370125	0.000432928	0.00558102
SLC2A14	92.4559	0.688364	0.453636	0.00110228	0.0114815
METTL9	3653.14	0.686804	0.25364	3.34e-05	0.000727803
TMEM45B	792.403	0.686158	0.276207	6.97e-05	0.00131421
OAF	20.4153	0.685163	0.503064	0.00161947	0.0152865
CPVL	10.5411	0.679554	0.696845	0.00337566	0.0272914
KIAA1755	16.6952	0.677389	0.666597	0.0032469	0.0264704
CPM	81.0516	0.677241	0.40889	0.000799095	0.00892894
SMAD6	18.4681	0.675488	0.623397	0.00295457	0.0245955
SNAI1	18.0506	0.671245	0.463173	0.00137126	0.0134481
NOTCH1	440.493	0.670416	0.165492	1.95e-07	9.99e-06
GTF2H2	127.79	0.670254	0.274093	8.41e-05	0.00152997
SH3PXD2B	23.5241	0.669612	0.479653	0.00156497	0.0148876
PRDM8	397.876	0.667333	0.158075	9.21e-08	5.4e-06
SPIRE1	417.46	0.66473	0.178246	8.05e-07	3.36e-05
SNURF	16.5762	0.664604	0.678051	0.00354068	0.0282327
DPH1	133.448	0.661666	0.229097	2.02e-05	0.000480511
MDGA1	7.13975	0.661193	0.772006	0.00375209	0.0294276
SLC22A31	51.4869	0.65921	0.455192	0.00142689	0.0138356
EPB41L3	134.674	0.653878	0.4049	0.000959773	0.0103365
DAB2	16.7615	0.653572	0.659406	0.00363453	0.0287473
CERS4	89.0567	0.652462	0.443228	0.00137642	0.0134716
CD19	24.4866	0.650522	0.495813	0.00201446	0.01818
ABCA1	1312.7	0.64818	0.128127	1.67e-09	1.6e-07
SNX27	3155.8	0.647783	0.172645	8.16e-07	3.38e-05
TMEM144	145.578	0.647726	0.232991	3.14e-05	0.000690764
TSC22D1	368.659	0.647408	0.200403	6.38e-06	0.000191921
CPD	5584.26	0.646208	0.120885	3.54e-10	4.01e-08
DVL1	195.298	0.645319	0.160455	2.62e-07	1.27e-05
DCHS1	12.8099	0.644936	0.637655	0.00364786	0.0288215
GNPDA1	951.079	0.644927	0.192636	4.16e-06	0.000134083
SMPDL3A	39.28	0.644233	0.5135	0.00233198	0.0203343
DNAH1	708.553	0.644179	0.153774	1.25e-07	7.01e-06
PER1	245.248	0.64208	0.137333	1.26e-08	9.46e-07
TSEN34	54.8992	0.641037	0.339595	0.00048983	0.00611991
SLC30A1	1069.38	0.63789	0.0944245	5.6e-14	1.57e-11
ATP2B1	1753.17	0.636501	0.187229	3.61e-06	0.000118618
JUN	4121.32	0.635462	0.250869	7.53e-05	0.00139378
NBPF19	9368.46	0.634555	0.14556	6.17e-08	3.75e-06
CES1	150.558	0.633968	0.866012	0.00321677	0.0262982
AHNAK	3652.51	0.63268	0.239764	5.45e-05	0.00107735
SSPO	30.7679	0.631508	0.577107	0.0033431	0.0270882
CHKA	744.589	0.631114	0.131335	7.21e-09	5.78e-07
DPYD	1377.23	0.629673	0.328221	0.000472472	0.0059489
FNDC3A	2826.25	0.627951	0.129489	5.92e-09	4.88e-07
MEGF9	7435.7	0.627587	0.206141	1.42e-05	0.000371859
ARHGEF17	407.008	0.626163	0.259954	0.000116515	0.00199801
AGAP3	227.657	0.62571	0.234533	5.16e-05	0.00102914
VCAN	292.291	0.625034	0.728871	0.0044255	0.033255
MMP8	13886.1	0.622866	0.484276	0.00233743	0.02034
MGAM	2679.21	0.617075	0.316507	0.000459525	0.00585153
PANX2	207.907	0.615833	0.216312	3.04e-05	0.000674147
SEMA6B	1701.86	0.610744	0.118478	1.4e-09	1.37e-07
FCGR1A	259.781	0.610667	0.324847	0.000571509	0.00686422
BTNL8	304.359	0.61008	0.30988	0.000451211	0.00576578
MFSD13A	143.918	0.609771	0.263731	0.000170728	0.00267608
PRDM1	152.011	0.605313	0.237787	8.64e-05	0.00156413
TMEM92	684.168	0.604712	0.304815	0.000444888	0.00570675
MERTK	88.7518	0.604367	0.401941	0.00151943	0.0145302
PIM3	1072.47	0.60362	0.144923	1.96e-07	1e-05
LETM2	184.694	0.600844	0.26315	0.000195706	0.00299364
RFX8	7.25611	0.600235	0.743419	0.00485266	0.0358462
C1orf61	206.146	0.599565	0.199114	1.95e-05	0.000470654
UTY	805.093	0.598876	0.129224	2.29e-08	1.59e-06
VEGFA	6369.35	0.596709	0.138494	1.1e-07	6.3e-06
HLX	928.604	0.596159	0.193709	1.59e-05	0.000405626
KCNQ1	116.989	0.593787	0.284885	0.000358356	0.00482871
DUSP3	596.221	0.59345	0.113824	1.23e-09	1.2e-07
ADGRL3	57.7816	0.592045	0.393805	0.00159985	0.0151601
RCN3	82.797	0.591863	0.305309	0.000537261	0.00656637
DYSF	12849.2	0.591431	0.315262	0.000634957	0.00744252
GORAB	255.863	0.591	0.339198	0.000896869	0.00977446
KIF13A	1453.29	0.589497	0.258903	0.000213621	0.00317775
CNR1	9.62081	0.587198	0.736784	0.00513843	0.0373618
FCGR3B	965.705	0.587172	0.275516	0.000327104	0.00447369
ZMIZ1	8263.71	0.585743	0.0915267	1.1e-12	2.23e-10
TREM1	1226.38	0.582735	0.307485	0.000632517	0.00741988
TOM1	2387.66	0.581334	0.180805	1.1e-05	0.000302449
ARHGEF35	195.825	0.580649	0.186819	1.62e-05	0.000410248
AC243756.2	16.1999	0.580624	0.771414	0.0049555	0.0364862
AC012653.1	4.37391	0.580136	0.815666	0.00431603	0.0327189
GPR141	1125.52	0.579923	0.28727	0.000463787	0.00586997
DUSP6	2061.62	0.578584	0.242114	0.000165349	0.00261423
SQSTM1	11519.4	0.574474	0.0875019	4.21e-13	9.31e-11
BLNK	14.0017	0.573321	0.667027	0.00557419	0.0397771
DBP	450.627	0.57117	0.193268	2.96e-05	0.000663502
KLF9	34.5254	0.570099	0.437669	0.00275648	0.0232248
CEBPA	3253.19	0.569309	0.324856	0.000976822	0.0104969
LRRC8D	890.167	0.568158	0.278905	0.000474179	0.00596011
FADS3	144.771	0.567563	0.277724	0.000467766	0.00590494
CRYBG1	2409.49	0.567555	0.290456	0.000592023	0.0070641
YPEL4	30.089	0.567097	0.399008	0.002155	0.0191405
TIAF1	240.642	0.566993	0.159573	3.57e-06	0.000117855
TNFRSF12A	410.442	0.56682	0.154485	2.27e-06	8.17e-05
PIK3R5	8576.47	0.566597	0.181418	1.74e-05	0.000431448
ANKRD36	600.914	0.56577	0.186956	2.45e-05	0.000565516
CLEC7A	234.266	0.565755	0.171869	9.61e-06	0.000270338
NR6A1	240.056	0.563073	0.17963	1.72e-05	0.000430939
RANBP2	6635.33	0.562899	0.0894423	2.92e-12	5.6e-10
P2RY6	21.337	0.560919	0.454961	0.00331188	0.02688
CLEC17A	26.2246	0.559025	0.511215	0.00436425	0.0330244
GPR21	11.7157	0.558929	0.653996	0.00595923	0.0417079
IGFBP2	127.319	0.5586	0.398725	0.00234319	0.0203523
SPAG9	3957.22	0.55654	0.130821	2.15e-07	1.08e-05
PLPPR3	53.8372	0.554504	0.542256	0.00501388	0.0368417
AHCTF1	755.518	0.55328	0.314793	0.001055	0.0111
ZNF516	3175.22	0.553071	0.159763	5.81e-06	0.000178212
NLRC5	1813.47	0.552795	0.153433	3.4e-06	0.000113583
LRP3	402.693	0.549701	0.365388	0.00194407	0.0176869
MN1	12.0551	0.548042	0.576956	0.00572175	0.0405524
AC013394.1	553.015	0.546107	0.136389	7.18e-07	3.02e-05
RAP2B	2623.8	0.545239	0.108409	5.73e-09	4.78e-07
POLR1C	45.4292	0.54233	0.414072	0.00307043	0.0253575
AC009093.3	21.942	0.542006	0.372554	0.00225692	0.0198047
TREML2	2426.7	0.540027	0.183075	4.01e-05	0.000849938
SLC6A8	74.5416	0.537943	0.416659	0.00325696	0.0265376
SEC22B	2274.69	0.537577	0.100222	1.05e-09	1.05e-07
RMND5A	2040.94	0.537514	0.111475	1.82e-08	1.31e-06
DAPK1	2329.95	0.536663	0.193911	7.41e-05	0.00138289
TRIM25	2564.99	0.535774	0.164382	1.45e-05	0.000378385
TMEM255B	102.105	0.535542	0.251311	0.000463035	0.00586997
IRF8	61.3869	0.535164	0.300148	0.00110792	0.0115156
ZNF589	355.49	0.534653	0.220878	0.000211791	0.00316587
EHBP1L1	3941.36	0.534638	0.092053	8.5e-11	1.11e-08
ETV7	10.355	0.534123	0.562656	0.00607471	0.0422861
ARL17B	65.7375	0.533843	0.584966	0.00635725	0.0435691
EPHB4	239.708	0.533343	0.351438	0.00205863	0.0184871
ACP6	1517.78	0.532188	0.217847	0.000202974	0.00305738
PTPN12	5444.7	0.53201	0.103129	3.43e-09	3.09e-07
SPRY1	156.594	0.531392	0.214384	0.000184534	0.00284663
WDFY3	5375.42	0.530775	0.308434	0.0013185	0.0130979
FAM13A	25.5	0.529986	0.469092	0.00462027	0.0344349
ZFY	232.745	0.528674	0.165194	1.93e-05	0.000467946
TSHZ1	774.261	0.526915	0.244328	0.000462745	0.00586997
TCF7L2	936.637	0.526391	0.332991	0.00186216	0.0171124
CDHR2	103.815	0.525144	0.308871	0.00143295	0.013876
FCGR1CP	45.1677	0.52438	0.602978	0.0069104	0.0461526
FOSL1	235.466	0.521754	0.323556	0.00178409	0.0165408
ZNF292	1436.44	0.521611	0.106545	1.53e-08	1.13e-06
RARA	2858.71	0.520387	0.10531	1.23e-08	9.31e-07
S100A12	15376.8	0.51769	0.318176	0.00177156	0.0164456
ZBTB43	1122.43	0.516501	0.115464	1.27e-07	7.07e-06
FCHO1	479.057	0.515705	0.133293	1.79e-06	6.68e-05
FOXQ1	2.33677	0.515664	0.916259	0.00186517	NA
KYNU	137.571	0.513508	0.279312	0.00112505	0.0116234
TCL1A	55.8158	0.513128	0.370405	0.00304762	0.0252263
TCP11L2	2978.22	0.512795	0.100823	6.42e-09	5.24e-07
CHD2	8998.03	0.511026	0.100066	5.89e-09	4.88e-07
CITED4	395.509	0.509709	0.313835	0.00187606	0.0172185
IGF2BP1	111.468	0.509157	0.660846	0.00763767	0.0496687
DDX60L	848.973	0.509067	0.136031	3.22e-06	0.000109001
H1F0	8790.26	0.508758	0.285688	0.00132994	0.0131579
NAF1	162.78	0.508095	0.165114	3.65e-05	0.000782161
ANKRD36B	386.596	0.50802	0.194451	0.000155595	0.00248424
PAM	142.473	0.507757	0.3376	0.00245767	0.0211093
POU2F2	187.9	0.507154	0.241401	0.00062605	0.00735776
APOBEC3A	612.093	0.507014	0.247882	0.000719367	0.00820555
CEACAM4	546.152	0.506762	0.318102	0.00204557	0.0183925
ZNF316	4486.34	0.506726	0.196885	0.000176368	0.00274354
SULF2	596.219	0.506162	0.24219	0.000648707	0.0075901
TSEN2	46.6957	0.505049	0.278501	0.00126761	0.0127574
CORO1C	6277.93	0.503353	0.119227	4.67e-07	2.07e-05
CD22	52.4366	0.502761	0.299649	0.00174684	0.0162367
GIMAP4	8.19607	0.502678	0.617024	0.00791774	0.0508779
RAG1	105.739	0.502592	0.288868	0.0015243	0.0145482
CTNNA1	1392.27	0.50232	0.138729	5.59e-06	0.00017281
ZNF281	1713.27	0.502208	0.128783	1.86e-06	6.88e-05
PTGR1	39.4259	0.502036	0.418567	0.00464425	0.034596
KLF10	1929.69	0.501323	0.114198	2.25e-07	1.12e-05
ADAM10	4896.88	0.50132	0.0950149	2.7e-09	2.51e-07
CMTM3	1035.96	0.501247	0.122388	8.28e-07	3.42e-05
NPIPB7	13.047	0.500183	0.478894	0.00613947	0.0426432
EML4	5300.61	0.499682	0.145596	1.17e-05	0.000316511
ARRDC3	3098.57	0.499662	0.177658	9.32e-05	0.00165225
OSGIN1	210.429	0.498207	0.230874	0.000585599	0.00701038
ERBIN	4386.47	0.498079	0.107045	6.85e-08	4.13e-06
CEP295	839.401	0.497456	0.0959237	4.62e-09	3.99e-07
CLTCL1	1515.67	0.496752	0.280858	0.00149112	0.0142875
ERF	929.212	0.495021	0.102696	3.14e-08	2.05e-06
YPEL2	455.937	0.49455	0.140228	8.74e-06	0.000250177
PLEKHG2	395.212	0.49305	0.185742	0.000160182	0.00254633
MAST3	5662.11	0.492737	0.102181	3.2e-08	2.09e-06
LITAF	9035.74	0.49133	0.235701	0.000745888	0.00841147
PRAM1	5524.21	0.489037	0.266629	0.00136604	0.0134149
MXD1	11987.8	0.488105	0.13477	6.6e-06	0.000197491
CASP4	580.976	0.487985	0.184536	0.000173895	0.00271697
BST1	5372.09	0.486944	0.286013	0.0018537	0.0170561
CPEB4	3373.73	0.485317	0.126298	2.88e-06	0.000100313
VNN2	262.3	0.48474	0.331245	0.00308632	0.0254456
LHFPL2	409.965	0.483615	0.177284	0.000142688	0.00232913
TRAF3IP2	272.235	0.483321	0.154874	4.17e-05	0.000870724
ADM	788.52	0.482802	0.304422	0.00244077	0.0209889
IER5L	86.4203	0.482615	0.341525	0.00345377	0.0277813
AC083865.1	7.99868	0.48085	0.668663	0.00860366	0.0539086
ALKBH8	48.0834	0.480545	0.339631	0.00348758	0.027872
AC018638.2	119.304	0.4803	0.175818	0.000146215	0.00236554
AC091492.1	4.64899	0.47954	0.728982	0.00738439	0.0483447
MEFV	3108.88	0.479254	0.410234	0.005541	0.0395984
DHX34	1306.47	0.478414	0.128697	5.15e-06	0.000161147
IRAK2	1500.54	0.478062	0.238398	0.00101255	0.0108092
GAB2	3083.15	0.477593	0.391202	0.00509768	0.0372325
SLC6A6	4055.5	0.47753	0.16462	9.04e-05	0.00161202
IL9RP3	33.8338	0.476614	0.353624	0.00406349	0.0312262
CD40	11.5027	0.476519	0.495774	0.00780209	0.0503615
ARVCF	21.2682	0.474924	0.389741	0.00519719	0.037639
RBM28	559.219	0.474356	0.11447	9.43e-07	3.79e-05
HPSE	491.652	0.474062	0.280158	0.00208975	0.018709
C3	790.719	0.472053	0.264363	0.00174221	0.0162246
MS4A7	79.4476	0.471726	0.417319	0.0061601	0.0426444
IFITM10	190.452	0.471596	0.340986	0.00392683	0.0304001
AP4E1	566.99	0.470932	0.0939028	1.6e-08	1.18e-06
PEAK1	1849.91	0.470823	0.221018	0.000805342	0.00897127
ARRDC2	1425.31	0.470504	0.0795632	1.05e-10	1.33e-08
TNIP3	7.33489	0.470232	0.622075	0.00943995	0.0574904
CTSD	37023.5	0.467561	0.0812255	2.78e-10	3.25e-08
CSRNP1	1348.59	0.467331	0.137808	1.99e-05	0.000476061
ZNF710	1860.94	0.466883	0.136935	1.87e-05	0.00045839
WDR43	219.729	0.466153	0.212018	0.000713948	0.0081523
MAML2	172.459	0.464854	0.324971	0.00375801	0.0294367
FOXO3	4903.42	0.464828	0.193114	0.000426922	0.00551334
DOCK5	3476.34	0.464204	0.132095	1.32e-05	0.000352981
MAFF	525.107	0.464003	0.175244	0.000223172	0.00330088
RPS4Y1	435.221	0.462787	0.127555	8.8e-06	0.000251175
ABCA13	3509.71	0.461672	0.226009	0.00107941	0.0112998
KIAA1958	570.143	0.461323	0.120799	4.27e-06	0.000136594
CCR1	966.792	0.460702	0.249783	0.0016915	0.015862
SLC28A2	34.9157	0.460662	0.294949	0.00301292	0.0249958
TLR6	463.533	0.460505	0.23802	0.00139211	0.0135887
MINDY2	1320.72	0.460354	0.106701	5.33e-07	2.33e-05
NBPF9	1448.23	0.460272	0.163758	0.000144769	0.00235257
SMN2	132.393	0.45998	0.378751	0.00571838	0.0405512
RNASE6	8.89237	0.457222	0.528428	0.00963848	0.0581697
DPYSL2	350.616	0.456213	0.227048	0.00122684	0.0124155
SIGLEC5	1941.85	0.4557	0.430692	0.00755796	0.0492601
AC055839.1	7.03347	0.45559	0.622296	0.0101791	0.0604027
IL3RA	2742.12	0.455166	0.126524	1.09e-05	0.000300024
NFKBID	2435.15	0.455101	0.122322	6.79e-06	0.000201467
STX1A	368.01	0.454932	0.475002	0.00876273	0.0546706
EAF1	2030.64	0.454851	0.106571	7.03e-07	2.96e-05
FTH1	61161.6	0.454706	0.11722	3.65e-06	0.00011927
SLC16A6	736.607	0.454256	0.276203	0.00269436	0.0228067
RAI1	1448.39	0.453636	0.100524	2.35e-07	1.16e-05
TTLL4	486.787	0.453461	0.144462	5.59e-05	0.00109872
MME	81.1337	0.452936	0.258269	0.00218845	0.0193607
NR4A3	692.863	0.452087	0.227728	0.00134696	0.0132574
KLHL24	1834.44	0.451591	0.0863135	6.55e-09	5.28e-07
2010-09-01	8.5809	0.451539	0.60246	0.0105024	0.0618738
LAMA5	26.2448	0.45137	0.388819	0.00658891	0.0446388
NOTCH3	27.2829	0.450845	0.622109	0.0104276	0.0615325
TLN2	391.81	0.450615	0.311557	0.00403896	0.031054
HP	3241.26	0.450517	0.252035	0.00208568	0.0186841
PPFIA1	2529.31	0.450312	0.180294	0.000392954	0.00519419
EBF1	15.5292	0.448633	0.428525	0.00799851	0.0512165
ADM2	163.682	0.447932	0.296717	0.00366851	0.0289219
KIAA0513	9045.98	0.447476	0.244475	0.00196178	0.0177926
AL513315.1	20.1579	0.447225	0.379781	0.00657805	0.0445859
RPS2P36	69.9331	0.446155	0.306239	0.00409627	0.0314449
SNX18	2334.22	0.445835	0.241555	0.001929	0.0175717
UBXN11	683.733	0.445575	0.10805	1.48e-06	5.63e-05
MAP3K1	2512.85	0.4455	0.100642	3.88e-07	1.76e-05
EPHB2	4.7342	0.445343	0.729013	0.00780584	0.0503615
SLC37A3	193.022	0.443517	0.219713	0.00135987	0.0133634
SLC45A4	2599.36	0.443369	0.112213	3.14e-06	0.000107201
GBP5	271.339	0.442063	0.31021	0.0044726	0.0335744
RB1CC1	1732.11	0.441466	0.0955038	1.64e-07	8.68e-06
AC006270.2	13.341	0.438068	0.555691	0.0112953	0.0654874
DTX4	579.462	0.438033	0.268649	0.00317192	0.0260204
TMEM72	4.12797	0.436655	0.785397	0.00511371	NA
REC8	256.192	0.436572	0.166897	0.000333272	0.00454102
LDLRAP1	443.246	0.435385	0.200493	0.0010446	0.0110383
SIRPB1	3665.82	0.435243	0.151862	0.000164553	0.00260447
C9orf72	389.663	0.435002	0.25281	0.00274065	0.0231047
MAP4K4	6505.12	0.433916	0.270876	0.00346686	0.0277869
SIRT1	665.125	0.433231	0.0865111	2.69e-08	1.81e-06
VILL	497.252	0.433076	0.229107	0.00198556	0.017979
DDIT3	982.62	0.432908	0.131524	4.3e-05	0.000892451
SLC15A3	828.355	0.432329	0.28014	0.00391158	0.0303303
LRRC37B	938.722	0.431781	0.144333	0.000116706	0.00199893
RFX2	701.381	0.43153	0.130726	4.23e-05	0.000880948
HDAC5	1953.94	0.431491	0.163003	0.000324231	0.00444273
ACSL1	9050.76	0.43125	0.204901	0.00127232	0.012796
TMEM170B	1538.84	0.430843	0.121051	1.7e-05	0.000425793
GPX1	676.939	0.430593	0.31638	0.0054458	0.0390903
MFSD6	77.5194	0.430408	0.206967	0.00135791	0.0133531
IRAK1	4984.22	0.429807	0.0812038	6.21e-09	5.09e-07
ZNF555	141.657	0.429087	0.163681	0.000358026	0.00482871
TNS3	105.646	0.428925	0.228922	0.00214018	0.0190437
PDLIM1P4	143.495	0.428284	0.20591	0.00138753	0.0135621
PLPPR2	882.495	0.428107	0.173179	0.000540288	0.00658132
ATP2B4	1798.78	0.427014	0.189408	0.00094098	0.0101716
RALGAPA1	554.432	0.426471	0.0918917	1.81e-07	9.47e-06
DUSP2	120.045	0.425314	0.237372	0.00261209	0.0222393
UBALD2	2272.48	0.425278	0.169101	0.00049888	0.00619061
POU2AF1	53.2943	0.425089	0.234789	0.00252293	0.0216166
NEK6	2583.2	0.424374	0.0750221	8.64e-10	8.94e-08
MGAT1	5603.25	0.424188	0.0542641	3.18e-16	1.41e-13
TPD52L2	4536.61	0.424092	0.137883	9.81e-05	0.00172145
ATP5J2-PTCD1	29.8674	0.423191	0.596407	0.0122916	0.0692552
DEDD2	1352.43	0.423094	0.0983068	8.96e-07	3.65e-05
APOE	4.91632	0.422536	0.618709	0.012021	0.0681781
KDM3A	2179.43	0.421742	0.0875788	8.2e-08	4.87e-06
ADAMDEC1	5.89026	0.421355	0.599051	0.0123836	0.0696392
SELENOI	213.248	0.420303	0.145122	0.00017988	0.00278661
PLIN2	2228.3	0.420129	0.219825	0.00216545	0.0192217
IRF4	109.906	0.419919	0.19622	0.00132691	0.0131457
SNTA1	62.392	0.419637	0.311952	0.00607937	0.0422861
SPAG1	871.944	0.41846	0.137976	0.000120558	0.00204571
HIST4H4	170.035	0.418305	0.226817	0.00252413	0.0216166
COA7	164.002	0.415765	0.228117	0.00270199	0.0228581
GPCPD1	6699.15	0.414839	0.161371	0.00048611	0.00608388
RRN3P1	148.609	0.414576	0.183331	0.00106408	0.0111874
H2AFJ	84.1256	0.414178	0.272861	0.00477976	0.0354246
TEX10	319.15	0.413737	0.149119	0.000279117	0.00397382
NAPSB	11.3923	0.413576	0.535747	0.0131223	0.0726373
PPP2R5A	2987.4	0.413299	0.133027	0.000101337	0.00176891
LDLRAD4	118.722	0.412954	0.247103	0.00369313	0.0290689
PELI3	147.063	0.412565	0.172202	0.000785258	0.00878778
CD300C	183.173	0.411957	0.295962	0.00599847	0.0418431
CCDC93	4069.33	0.411813	0.096366	1.18e-06	4.63e-05
ST3GAL6	752.509	0.411121	0.124947	5.65e-05	0.00110653
PMEPA1	19.1945	0.410209	0.381321	0.00973758	0.0585458
DDX3Y	1097.81	0.410187	0.141545	0.000202366	0.00305391
PHC2	1596.25	0.40953	0.162398	0.000589389	0.00703842
GRAMD1A	2576.95	0.409508	0.150045	0.000334441	0.0045527
MIER2	146.315	0.409412	0.308766	0.00679459	0.0455668
DHRS12	22.8473	0.409202	0.408964	0.0108247	0.0633128
GLIPR1	190.607	0.407283	0.278092	0.00555085	0.0396391
ZBTB2	538.155	0.407119	0.143884	0.000257581	0.00371431
LGALS3	2598.36	0.406315	0.12626	7.66e-05	0.00141433
SPEG	11.7884	0.406205	0.430522	0.0118271	0.0675244
SLC25A13	978.914	0.405721	0.106618	9.03e-06	0.000256964
MLKL	2450.08	0.405469	0.170091	0.000878779	0.0096244
C9orf84	130.751	0.405093	0.314701	0.00746006	0.048709
TBC1D3L	222.762	0.404632	0.167775	0.000827876	0.00918722
MTMR4	3324.88	0.404564	0.0915325	6.68e-07	2.84e-05
PPRC1	299.297	0.404237	0.153406	0.000463368	0.00586997
SH3BP2	7098.22	0.403798	0.149657	0.000391125	0.00517469
BMF	697.677	0.403034	0.137511	0.000199773	0.00301789
ZNF683	10.6491	0.401708	0.537175	0.0142069	0.0770242
DNASE2	99.3684	0.400931	0.229888	0.00364258	0.0287953
PLEKHM1P1	3583.74	0.400654	0.148727	0.00041114	0.00536172
AC125232.1	349.601	0.399539	0.145641	0.000362447	0.00487263
SH3BP5	2538.13	0.399107	0.105723	1.1e-05	0.00030295
SVILP1	138.395	0.399069	0.19192	0.00191141	0.0174769
ZFP92	501.992	0.398214	0.435244	0.0128442	0.0714039
NUP58	1507.53	0.398137	0.101298	6e-06	0.000182944
TLE3	8352.21	0.397701	0.141044	0.000297255	0.00415503
FOXP4	384.333	0.397453	0.110009	2.1e-05	0.000498244
MAFK	966.59	0.397234	0.111967	2.68e-05	0.000613699
LPAR6	25.1293	0.396462	0.405919	0.0121138	0.0685179
NCR3LG1	169.045	0.395766	0.175554	0.00134258	0.013238
TRIT1	83.4501	0.395366	0.188936	0.00193713	0.0176348
SUZ12P1	199.555	0.395323	0.134289	0.000211009	0.00316145
CCDC88C	2635.28	0.395244	0.096111	2.91e-06	0.000100711
PRKD3	187.915	0.394978	0.240205	0.00461529	0.0344154
PIK3AP1	6987.34	0.394306	0.149033	0.000507138	0.0062824
SLC3A2	6801.96	0.39324	0.137442	0.000277709	0.00395763
SLC26A8	326.696	0.392585	0.200088	0.00262252	0.0223021
PTPRU	11.4152	0.392342	0.428724	0.013336	0.0733833
EGR1	358.778	0.392017	0.220774	0.0037718	0.0295131
KDM5B	590.074	0.391537	0.156322	0.000763525	0.00857746
PSPH	96.5785	0.390579	0.1943	0.00243197	0.0209379
NPIPB12	899.571	0.390024	0.173667	0.0014644	0.0141056
CDH23	323.78	0.389859	0.225329	0.00418719	0.0319775
ATG2A	2543.98	0.389058	0.125006	0.000134016	0.00222239
PNKD	265.182	0.388619	0.191165	0.00237258	0.0205235
SYNE3	3873.95	0.388608	0.092929	2.34e-06	8.4e-05
PER2	361.738	0.388491	0.149575	0.000620408	0.00731465
SMG1P2	230.241	0.388256	0.225054	0.00429606	0.0326163
FAM198B	3.46519	0.386669	0.728341	0.00749151	NA
HSPA2	142.663	0.386226	0.18702	0.00227924	0.0199526
MILR1	391.424	0.385323	0.307189	0.00919174	0.0564779
IFITM3	1707.93	0.385315	0.121854	0.000119241	0.00202808
ITIH4	176.643	0.385207	0.166635	0.00132864	0.0131539
PREX1	8005.26	0.384921	0.130978	0.000243201	0.00353489
PTPRCAP	39.8996	0.384461	0.434478	0.0144769	0.0780552
TMEM63A	3249.43	0.383616	0.185474	0.00233319	0.0203343
ARMCX5	94.4083	0.383119	0.246422	0.00602402	0.0419811
DNTTIP2	914.518	0.382825	0.116825	8.37e-05	0.00152635
PLEKHM2	2196.42	0.382734	0.134306	0.000326393	0.00446816
EEF1A1P5	162.631	0.382594	0.224774	0.00474678	0.0351981
SESN3	511.684	0.382588	0.21917	0.00440066	0.0331709
TNFSF14	2342.82	0.382518	0.117411	8.96e-05	0.00160595
PAQR7	196.833	0.382472	0.140134	0.000463738	0.00586997
GCC2	1268.49	0.382273	0.0813451	2.35e-07	1.16e-05
SUMO4	34.206	0.381875	0.367734	0.0124621	0.0698384
SREK1	1186.2	0.381598	0.0961252	6.24e-06	0.000189053
UBE2R2	1727.34	0.381083	0.0877092	1.25e-06	4.84e-05
TMEM55A	1069.65	0.380834	0.206175	0.00373199	0.0292958
CACNA2D3	10.8071	0.380335	0.600165	0.0151233	0.0805775
FKBP9	199.07	0.38029	0.201553	0.00348478	0.0278649
AGAP6	88.6975	0.380289	0.183794	0.0024204	0.0208752
CCRL2	315.535	0.38018	0.161501	0.00127449	0.0128001
HM13	3607.85	0.379643	0.158009	0.00113922	0.01173
WDFY1	989.715	0.37934	0.110054	4.82e-05	0.000973502
IL31RA	4.15322	0.378954	0.66487	0.0119125	NA
PDE8B	4.01094	0.378641	0.652101	0.0127273	NA
TUFT1	406.552	0.378574	0.183984	0.00252879	0.0216438
CHI3L2	34.2677	0.378412	0.397219	0.0140781	0.0764855
FBXO32	13.7595	0.378039	0.475469	0.0162202	0.0846267
TRIB3	1963.79	0.377521	0.236164	0.00594568	0.0416796
HBP1	2828.61	0.377297	0.101723	1.86e-05	0.000457018
ERVW-1	75.6402	0.377136	0.244625	0.00652906	0.0443435
WHAMM	649.915	0.376407	0.0997947	1.47e-05	0.000380497
FPR2	2997.77	0.375401	0.360463	0.0130312	0.0722783
SLC35F6	451.123	0.375097	0.15486	0.00114622	0.0117794
UNKL	962.754	0.374807	0.0843339	8.55e-07	3.52e-05
ZFYVE16	1180.22	0.374619	0.113389	8.43e-05	0.00153133
SVIL	10465.5	0.374506	0.0756868	7.47e-08	4.48e-06
RPLP0P2	24.9211	0.37436	0.334948	0.0120008	0.0681431
CREBRF	2267.69	0.374056	0.114257	9.4e-05	0.00166159
WDR73	451.793	0.373927	0.108165	4.96e-05	0.000992353
HSPA1B	7.45648	0.372693	0.715425	0.00811007	0.0517718
DMXL2	8357.97	0.372689	0.0712086	1.71e-08	1.25e-06
ACP5	153.557	0.372418	0.257802	0.00791468	0.0508779
C20orf194	61.9077	0.372186	0.287431	0.00975996	0.0585859
ZNF641	1282.38	0.372012	0.0976071	1.33e-05	0.000353171
IGF2R	9735.81	0.371698	0.136637	0.000541807	0.00659432
IFIH1	113.471	0.370969	0.298899	0.0105836	0.0622264
KLHL21	3131.26	0.370901	0.0872629	2.14e-06	7.82e-05
GAL3ST4	18.388	0.370847	0.342562	0.0128675	0.07148
TAB2	2218.85	0.370772	0.106495	4.71e-05	0.000960059
AL353662.1	36.598	0.370517	0.258295	0.00818182	0.0520404
FAM214A	553.675	0.36985	0.113167	0.000100805	0.00176173
PLEC	28758.9	0.369724	0.140838	0.000721642	0.00821445
MEF2D	1626.5	0.368405	0.0862376	2.01e-06	7.4e-05
NAMPT	9296.64	0.36821	0.147876	0.00104928	0.0110637
RILPL1	96.3901	0.36784	0.221118	0.00593075	0.0416093
AC009053.1	481.669	0.367748	0.110965	8.83e-05	0.00159138
HSPBAP1	509.341	0.367705	0.111476	9.32e-05	0.00165225
PHF3	2781.89	0.367634	0.0735224	6.19e-08	3.75e-06
OSER1	1245.41	0.367077	0.116316	0.000151696	0.0024398
MAP7D1	3707.63	0.366606	0.0778574	2.7e-07	1.29e-05
TNFRSF8	84.1669	0.366165	0.200209	0.00454881	0.0340239
LRRK2	617.612	0.366004	0.170193	0.00240541	0.0207582
P2RX4	683.826	0.365962	0.129844	0.000438124	0.00563308
AASS	47.7218	0.365667	0.235413	0.00721888	0.047517
LTV1	146.038	0.365333	0.22376	0.00640446	0.0438369
CTBP2P8	7.79733	0.365169	0.641077	0.0137939	0.0753065
CREBBP	6469.71	0.364569	0.0968072	1.74e-05	0.000431448
TTC39C	374.892	0.364205	0.233118	0.00723148	0.0475784
GIMAP8	14.8307	0.363744	0.503067	0.0183267	0.0920944
ARL8B	2638.91	0.363726	0.107689	7.43e-05	0.00138372
FUT7	118.046	0.362979	0.258119	0.00916956	0.0564129
MMP25	3918.12	0.361867	0.116158	0.000184276	0.00284565
CBX8	87.1437	0.361859	0.239754	0.0080199	0.0512859
RNF149	3376.43	0.360988	0.188592	0.00412455	0.0316121
RBPJ	4124.34	0.360962	0.108747	9.4e-05	0.00166159
ARID4A	1851.06	0.360952	0.101388	3.97e-05	0.000843046
RCBTB2	137.896	0.360853	0.16553	0.0023976	0.0207043
WDFY2	1185.74	0.36066	0.100357	3.51e-05	0.000758365
MPO	15570.5	0.360463	0.390077	0.0164871	0.085652
UPF3AP3	11.8115	0.360411	0.438256	0.0179574	0.0907276
BICD1	19.6338	0.360159	0.403265	0.0169985	0.0874359
NME8	40.9052	0.359865	0.354652	0.0151292	0.0805775
SLC25A12	181.427	0.359798	0.124963	0.000394144	0.0052052
LRRC75B	79.2036	0.359374	0.198457	0.00507627	0.0371246
HMGN2P46	14.9855	0.359256	0.392604	0.0167751	0.0867161
ETS2	1387.37	0.359056	0.200103	0.00524473	0.0379268
GALNT5	8.23173	0.358767	0.471874	0.0188056	0.0936247
SFPQ	5787.89	0.358742	0.0863593	3.76e-06	0.000122207
BCL9L	804	0.358288	0.165996	0.00259141	0.022102
SV2B	45.8461	0.358	0.293536	0.0122094	0.0689785
AVIL	67.2669	0.357405	0.29788	0.0125668	0.0702635
MAP2K3	6734.84	0.357274	0.126735	0.00048528	0.00608388
N4BP1	3766.2	0.356721	0.125519	0.000456734	0.00582616
SREK1IP1	393.985	0.356531	0.160062	0.00227105	0.0199048
TET3	5728.18	0.356114	0.0779305	5.92e-07	2.57e-05
KIAA0907	767.332	0.355275	0.0746382	2.39e-07	1.17e-05
RBM12	2206.92	0.35527	0.0906693	1.05e-05	0.000292952
S100A10	552.915	0.355253	0.216327	0.00704639	0.046705
RNF13	1361.01	0.355045	0.129343	0.000617031	0.00730278
PLK3	903.739	0.355003	0.230309	0.00823052	0.0522014
GOLM1	272.362	0.354975	0.270908	0.0112467	0.0653228
LINC01347	186.697	0.354731	0.158552	0.00226923	0.0199008
ICOSLG	152.601	0.35472	0.209306	0.00651802	0.0443435
IGF2BP2	98.6305	0.354473	0.246945	0.0096075	0.0580923
NEB	73.8872	0.35445	0.249793	0.00982508	0.0588819
OR10AA1P	17.0312	0.35416	0.490105	0.0196122	0.0962885
HRK	36.7792	0.353427	0.24293	0.00945944	0.0575534
USP10	994.65	0.353158	0.10097	5.47e-05	0.00108021
CCNL1	3693.43	0.352893	0.112664	0.000193933	0.00297275
JMJD1C	4415.03	0.352639	0.133838	0.000862761	0.00951645
ZNF697	43.9533	0.352435	0.414439	0.0186264	0.0930235
SRXN1	1439.32	0.352115	0.146616	0.00158835	0.0150904
TNFAIP2	4778.35	0.352109	0.139537	0.00116764	0.011924
OR5H14	10.0216	0.351296	0.516096	0.0199105	0.0974371
VPS37B	1810.9	0.351227	0.143123	0.00140905	0.0137173
SLC27A2	345.867	0.351219	0.189078	0.00513166	0.0373457
POGZ	2793.84	0.350645	0.0904337	1.31e-05	0.000350706
PHIP	2229.53	0.349791	0.0713479	1.25e-07	7.01e-06
AC090114.3	367.248	0.349764	0.138515	0.00119549	0.0121419
SNX10	987.993	0.349418	0.183605	0.00482073	0.035692
UIMC1	1003.6	0.349117	0.119019	0.000379981	0.00506861
SNX8	379.769	0.348863	0.136167	0.00109697	0.0114481
IBA57	213.201	0.348439	0.133443	0.000967039	0.0104071
AC079316.1	29.6712	0.34802	0.311027	0.0149656	0.0800268
CCDC66	318.377	0.347866	0.108389	0.000159389	0.00253925
AP000347.1	820.376	0.347332	0.0823611	3.26e-06	0.000109978
FAM160A2	2017.14	0.347323	0.125884	0.000649629	0.0075901
ANKRD13D	3657.85	0.347035	0.105912	0.000128219	0.00215069
IGHD	11.9155	0.34697	0.441226	0.0202081	0.098299
FAM76B	414.629	0.346903	0.125709	0.000651914	0.00761071
GSAP	681.047	0.346654	0.164433	0.00331508	0.026891
IL1R2	252.573	0.346428	0.26037	0.0119417	0.0678867
FNIP1	3637.17	0.346327	0.0895377	1.43e-05	0.000373147
LSAMP	2.11591	0.346305	0.688175	0.00969617	NA
TSKU	78.1141	0.345998	0.208415	0.00760337	0.0494938
FPR1	5182.08	0.345688	0.317593	0.0157713	0.0828554
RASSF4	105.203	0.345687	0.187918	0.00565437	0.0402705
SLC44A1	1412.42	0.345637	0.0894776	1.47e-05	0.000380497
CHST2	21.5586	0.345567	0.438887	0.0204053	0.0990273
AC110079.1	416.318	0.345518	0.0961848	4.21e-05	0.000878227
GZMB	19.8613	0.344679	0.581486	0.0185632	0.0927713
C3orf62	401.999	0.344639	0.152884	0.0024632	0.0211444
PLIN5	260.386	0.344632	0.141778	0.00161563	0.01527
FAH	651.962	0.344568	0.144576	0.00181762	0.0168302
RNMT	556.064	0.344469	0.110568	0.000226047	0.00333203
NABP1	2434.25	0.344406	0.229174	0.00975549	0.0585851
TFE3	3589.85	0.344399	0.129487	0.000888709	0.00970002
CHD1	3204.63	0.344156	0.0968345	4.93e-05	0.00098878
CD200	9.26595	0.343859	0.458394	0.0209991	0.100604
FOSL2	5558.33	0.343846	0.141084	0.00160506	0.0151898
KLF5	1547.05	0.341965	0.15371	0.0027191	0.0229496
MTMR10	1696.9	0.341555	0.145253	0.00203495	0.0183309
SAMD8	988.125	0.341264	0.131104	0.0010761	0.0112813
SERPINE1	35.828	0.341145	0.375596	0.0193791	0.095605
TUBB8P12	3.68928	0.340988	0.733301	0.00534594	NA
TTTY15	46.6322	0.340386	0.294137	0.0154128	0.0815914
LTBR	599.487	0.340087	0.249064	0.0122175	0.0689975
GCLM	1291.06	0.340018	0.126852	0.000883671	0.00965986
TPP2	760.241	0.339469	0.126147	0.000863476	0.00951715
VPS18	1977.26	0.339437	0.0990865	8.31e-05	0.00151824
NCEH1	50.7512	0.338991	0.290422	0.0154551	0.0817162
RAB7A	6888.43	0.338906	0.110478	0.000281265	0.00398882
SUPT6H	6096.73	0.338889	0.100007	9.54e-05	0.00168082
IRS2	4232.45	0.338888	0.111526	0.000308519	0.00427967
ULK4	131.548	0.338857	0.160966	0.00366145	0.0288975
BACH1	4215.36	0.338591	0.0993938	8.98e-05	0.00160819
CST3	391.156	0.338299	0.210337	0.00898297	0.0556875
TLR1	974.559	0.337485	0.207991	0.00887692	0.0551658
F12	116.546	0.337454	0.188038	0.00673815	0.04531
AC011939.1	29.6439	0.337339	0.27849	0.0149886	0.0801139
GAS7	3555.01	0.336948	0.172165	0.00504585	0.0369835
PPP1R15A	10199.1	0.336849	0.110991	0.000319614	0.00440012
AC036176.2	42.5361	0.336781	0.272315	0.0146636	0.0787526
AC063977.1	4.12852	0.33643	0.661609	0.0121091	NA
KPNA2P3	276.881	0.33631	0.257814	0.0136605	0.0748024
PEX13	338.367	0.336121	0.097603	8.09e-05	0.00148437
ZEB1	1004.93	0.33587	0.109066	0.000280384	0.0039856
LRRC37A	35.9081	0.335525	0.406687	0.0215213	0.102333
ARG1	7545.36	0.335221	0.190605	0.00734998	0.0481626
BCL6	5346.38	0.335035	0.220396	0.0105713	0.0622025
CEP295NL	499.012	0.335026	0.155687	0.0034685	0.0277869
PTX3	358.828	0.334737	0.261211	0.01425	0.0771901
CD93	5902.74	0.334217	0.228248	0.0114948	0.0663807
TRIM33	2015.18	0.333787	0.12021	0.000723484	0.00822677
FNBP4	1217.93	0.333685	0.085614	1.46e-05	0.000379625
AL353625.1	229.67	0.3336	0.184024	0.00683461	0.0458142
MYO10	137.519	0.333529	0.303831	0.0174427	0.0889074
LSM6	147.128	0.333274	0.207913	0.00959295	0.0580389
MBD4	2109.71	0.332775	0.0810751	6.24e-06	0.000189053
BOD1L1	6847.07	0.332772	0.107941	0.000287327	0.00405117
CDKN2A	23.1554	0.33232	0.33135	0.0192372	0.0951623
ORM1	238.264	0.3321	0.310317	0.01814	0.0915028
AL049634.1	36.1038	0.331955	0.292067	0.0170501	0.0876406
UBR5	3873.01	0.331936	0.0942361	6.37e-05	0.00121639
FO538757.1	265.902	0.331913	0.20181	0.00915868	0.0563935
AC007240.1	42.2041	0.3318	0.332712	0.0194207	0.0956602
ITGB8	62.8989	0.331663	0.220259	0.0111977	0.0651286
RRAGC	1560.85	0.331468	0.0910355	4.11e-05	0.000859561
CSF1R	54.3335	0.331243	0.28131	0.0164842	0.085652
VDR	5537.82	0.330321	0.137086	0.00201703	0.0181919
AC073869.1	495.842	0.329941	0.136488	0.00198727	0.017979
IL21R	15.8881	0.329698	0.374162	0.021692	0.102943
SAT2	872.645	0.329445	0.165133	0.00512645	0.0373457
SERTAD1	311.116	0.329167	0.124704	0.00112239	0.0116081
NUFIP1	67.0143	0.329105	0.221078	0.011792	0.0674828
GALR1	9.65588	0.328635	0.441127	0.0235803	0.109449
UBN1	4856.16	0.328323	0.128813	0.00144642	0.0139785
TISP43	28.1878	0.328241	0.302948	0.0185731	0.092789
HK2	10984.5	0.327962	0.108436	0.000365666	0.00490907
P2RX7	35.7229	0.327796	0.356883	0.0214338	0.102083
CDADC1	412.507	0.327552	0.161358	0.00489129	0.0361045
SMCHD1	4137.45	0.327318	0.0894785	4.03e-05	0.000851299
ARL17A	341.447	0.327303	0.141997	0.00269001	0.0227832
NFRKB	944.123	0.327184	0.108778	0.000388781	0.00514835
LARGE1	20.2969	0.327101	0.33741	0.0207129	0.099724
AC018638.5	230.712	0.327081	0.145241	0.00305028	0.025234
ZDHHC14	14.0169	0.326914	0.407432	0.0233192	0.108652
TLK1	2452.83	0.326902	0.100352	0.00017217	0.0026929
FMNL3	2600.92	0.326788	0.0945864	8.63e-05	0.00156356
CEP95	622.347	0.326601	0.100448	0.000176381	0.00274354
REV1	628.929	0.326395	0.10001	0.000169598	0.00266984
DNAJC25	54.2029	0.326381	0.221907	0.0124472	0.0698222
DDN	14.9368	0.32604	0.457323	0.0242088	0.11152
ADAP1	1220.57	0.326001	0.115019	0.000668645	0.00775627
NFASC	24.3995	0.325978	0.316873	0.0199107	0.0974371
MREG	29.7946	0.325694	0.297156	0.0188109	0.0936247
HELZ	2846.87	0.32564	0.0752747	2.56e-06	9.06e-05
WASHC2A	1309.09	0.325594	0.0956935	0.000105481	0.00183466
IRS1	8.67151	0.325186	0.478087	0.0243188	0.111775
ADNP2	847.749	0.324827	0.118098	0.000864812	0.00952231
CARD16	369.341	0.324755	0.161897	0.00530579	0.0382925
FKBP5	691.58	0.324401	0.181696	0.00799055	0.0511879
SLC22A4	781.921	0.324103	0.152802	0.00421978	0.0321562
SUSD3	2390.95	0.323768	0.203514	0.0109028	0.0636925
GAS2L3	48.5422	0.323366	0.318743	0.0206388	0.0996597
AMPD2	2848.95	0.323012	0.108891	0.000463789	0.00586997
SIGIRR	71.9363	0.322958	0.284841	0.0186618	0.0931367
FCGRT	1916.15	0.322665	0.177102	0.00766271	0.0497789
KIAA0753	379.89	0.322201	0.10227	0.000259754	0.00374195
TMC8	3003.85	0.321892	0.113269	0.000685155	0.00789562
HMX3	15.4188	0.321452	0.343882	0.0223563	0.105241
PGA4	54.7624	0.321449	0.468669	0.0250779	0.114171
PRUNE2	343.992	0.321347	0.235963	0.015028	0.0802134
WASHC4	2461.59	0.321059	0.113793	0.000734644	0.00831704
ZCCHC24	102.073	0.321032	0.178647	0.00815603	0.051973
BATF	232.802	0.320833	0.146817	0.00381566	0.0297605
JCHAIN	31.4856	0.320525	0.270738	0.0182489	0.0918005
SMOX	12.3677	0.319577	0.402167	0.0248222	0.113409
MARVELD1	35.5687	0.318704	0.288284	0.019967	0.0976468
PGA3	59.0087	0.318674	0.464142	0.0256427	0.115745
SGTB	620.465	0.31865	0.175927	0.00818919	0.0520439
DOK3	8657.94	0.318434	0.0687775	6.73e-07	2.86e-05
IRF6	17.025	0.318175	0.367929	0.0241337	0.111239
SLC6A16	132.475	0.318162	0.174689	0.00809509	0.0517214
MARCKS	5610.14	0.317842	0.310594	0.0215701	0.102432
ZSWIM6	1196.63	0.317521	0.161709	0.00628386	0.0431937
SRGAP2B	255.664	0.317487	0.172634	0.00791086	0.0508779
AL391825.1	12.8641	0.317303	0.409321	0.0255036	0.115331
TIFA	515.927	0.31693	0.199976	0.0119187	0.0678362
PTPRVP	32.6558	0.316819	0.258322	0.0182102	0.0916981
NFXL1	149.525	0.316757	0.273491	0.0194296	0.0956602
RIPK4	149.07	0.316701	0.494406	0.0255698	0.115523
NPIPB2	37.2628	0.316487	0.342199	0.0235224	0.109354
ABI3	25.3582	0.31577	0.333653	0.0233137	0.108652
NUP214	1564.62	0.315649	0.120955	0.00142197	0.0138063
ADGRG1	35.1719	0.31561	0.260554	0.018717	0.0932844
AC018755.2	4788.31	0.315603	0.34463	0.0238574	0.110291
CHI3L1	11682.2	0.315274	0.31168	0.0223061	0.105072
CHST15	163.485	0.315194	0.225566	0.015466	0.0817442
USP3	2408.65	0.315078	0.17021	0.00797038	0.0510811
PPP4R1L	349.49	0.31498	0.284972	0.0207268	0.0997579
SKIL	4457.85	0.314872	0.18715	0.0105752	0.0622025
CFP	2396.26	0.314788	0.191063	0.0111624	0.0649493
IGLC1	19.9982	0.314658	0.43527	0.0264593	0.118116
UPB1	253.245	0.314208	0.224267	0.015575	0.0821588
BRI3	5985.99	0.313818	0.178968	0.00956364	0.0579896
ELL	1610.43	0.313405	0.121822	0.00161144	0.0152403
AC018638.4	518.142	0.313394	0.13862	0.00350867	0.0280252
PLCB1	19.942	0.313258	0.385915	0.0259243	0.116584
SLC5A10	62.1131	0.312879	0.329342	0.023873	0.110316
AKNA	6138.33	0.312753	0.0845846	4.06e-05	0.000854272
MNDA	10432.8	0.312749	0.219376	0.0153895	0.0815463
CD33	582.799	0.312446	0.186662	0.0110318	0.0643174
MAP2K6	533.015	0.312243	0.244185	0.0181758	0.0916197
TFAP4	108.79	0.311733	0.178533	0.00992541	0.0593613
AFF4	3336.77	0.311614	0.0758594	7.73e-06	0.000225092
TM4SF19	27.3943	0.311235	0.27963	0.0213899	0.101965
STAM	888.755	0.311182	0.113524	0.00103621	0.0109929
SLC39A13	242.8	0.311121	0.130323	0.00266282	0.0225659
SNN	1030.45	0.311056	0.203194	0.0137571	0.075162
HEXB	1146.74	0.310571	0.0828628	3.41e-05	0.00074283
C4orf19	23.6033	0.310175	0.295393	0.022745	0.106554
GALNT2	965.068	0.309921	0.139223	0.00395566	0.0305908
JARID2	3605.81	0.309832	0.100844	0.000383894	0.00509752
RLF	873.524	0.309736	0.111529	0.000949005	0.0102281
MT1F	92.8939	0.309666	0.257473	0.0201084	0.0980429
AC139256.1	36.7932	0.309485	0.300949	0.0232826	0.108606
HMGA1	3349.26	0.30904	0.120562	0.00173532	0.0161883
NQO2	2416.57	0.308734	0.145523	0.00505213	0.0370109
AC092123.2	258.014	0.308602	0.134098	0.00337324	0.0272914
TNFSF8	94.1411	0.308485	0.316767	0.0244576	0.112236
FKBP15	2883.21	0.308278	0.141018	0.00441109	0.0331981
DNMT3A	1424.56	0.308148	0.103386	0.000523221	0.00644334
SLC35E4	39.2554	0.308134	0.322487	0.0248516	0.11344
AUNIP	280.406	0.308111	0.167711	0.00887991	0.0551658
PSPC1	1471.36	0.307369	0.0961649	0.00026246	0.00377348
TLNRD1	1230.66	0.307062	0.150675	0.00613674	0.0426432
AQP9	1034.86	0.30687	0.221852	0.0173001	0.0883966
KLF6	9399.19	0.306799	0.127779	0.00270392	0.0228612
BMP8A	22.4863	0.306768	0.283015	0.0229256	0.107297
CSGALNACT2	5685.58	0.306702	0.105191	0.000649506	0.0075901
DCSTAMP	5.48961	0.306666	0.498255	0.0272337	0.120292
TEAD3	15.9176	0.306475	0.339646	0.0261207	0.11719
GLDN	282.961	0.306411	0.234633	0.0188811	0.0938781
NUP153	2504.87	0.306354	0.106029	0.000706299	0.0080787
INTS6	1461.52	0.306323	0.0808746	3.05e-05	0.000675178
OR2T33	12.3475	0.306199	0.38531	0.0277353	0.121595
PTGFRN	3.74021	0.306142	0.609788	0.0178231	NA
TXLNGY	175.42	0.30606	0.168417	0.00942263	0.0574432
DNAH17	22.5627	0.305837	0.339402	0.0262929	0.117733
CEACAM3	2686.32	0.305653	0.219899	0.0174157	0.0888533
BEGAIN	156.641	0.305545	0.227606	0.0183628	0.0921487
AKR1C7P	19.5705	0.305417	0.319622	0.0254954	0.115331
ELOVL3	66.5532	0.30465	0.376522	0.027927	0.122201
ACOX3	89.3914	0.304188	0.181242	0.0120981	0.0684824
PRRG4	187.982	0.303825	0.206093	0.0161183	0.0842155
GAB3	1082.11	0.303807	0.0770637	1.68e-05	0.0004225
DIRAS2	41.2245	0.303566	0.241916	0.0204972	0.099309
SOD2	18817.1	0.302331	0.173328	0.0111439	0.0648677
NSMCE2	435.031	0.302116	0.129836	0.00341707	0.0275499
ZNF276	2077.66	0.301962	0.11999	0.00212532	0.0189346
MPP1	4726.88	0.301816	0.0762508	1.61e-05	0.000407399
PELI2	2025.31	0.301333	0.118443	0.00199023	0.0179947
AFF3	47.363	0.301316	0.254172	0.0223656	0.10525
PDXK	4813.11	0.30111	0.168626	0.010555	0.0621338
ACACA	110.626	0.301095	0.58796	0.0206875	0.0996675
COL7A1	21.3138	0.300959	0.368436	0.0287404	0.12475
FXYD6	29.4155	0.300864	0.314413	0.0266093	0.118604
NCKAP5L	1323.4	0.300674	0.157055	0.00842758	0.0531018
PITHD1	508.683	0.300232	0.10943	0.00116058	0.0118935
FOXO1	256.038	0.29972	0.180542	0.0131265	0.0726373
HLA-DQB1	70.2678	0.299354	0.20585	0.0174199	0.0888533
BRD4	5737.91	0.299274	0.0762245	1.88e-05	0.000459459
BMPR1A	52.7709	0.298948	0.231613	0.0208817	0.100107
ZNF709	5.49725	0.298606	0.615381	0.0169744	0.0873706
GLMP	637.496	0.29844	0.116394	0.00194837	0.017715
ZNF502	29.8586	0.298088	0.273731	0.0250041	0.113965
GPD2	3044.43	0.297868	0.082838	7e-05	0.00131742
SP3	3129.18	0.297761	0.110756	0.00139468	0.013598
CIART	7.05731	0.297568	0.431774	0.0305468	0.129622
DOPEY2	4270.21	0.297412	0.087899	0.000152805	0.0024469
PCBP3	26.8207	0.297328	0.309507	0.0274802	0.121044
IL6	23.2395	0.297283	0.455653	0.0303686	0.128978
FCN1	19258.2	0.297089	0.217426	0.0197648	0.0968655
PPP1R18	6437.65	0.297011	0.133237	0.00455393	0.0340448
CFLAR	8272.07	0.296883	0.131337	0.00424248	0.0322955
CCDC162P	67.0733	0.29679	0.297101	0.0269691	0.119715
DEFA8P	47.2329	0.296546	0.331094	0.0287535	0.12477
KIAA0930	1841.46	0.296371	0.136823	0.00528831	0.0381852
ZC3H8	176.94	0.295648	0.154742	0.00900754	0.0557924
E2F3	1359.4	0.29561	0.0926243	0.000302115	0.00420684
RAF1	5624.72	0.295505	0.0751288	1.9e-05	0.000463051
ZNF267	1022.79	0.295184	0.123799	0.00320981	0.026256
FLCN	3781.08	0.295145	0.0797336	4.8e-05	0.000971851
EXD1	63.9571	0.294498	0.212913	0.0200196	0.0977732
INO80	1030.55	0.294161	0.154327	0.00924416	0.0567059
PDE6G	29.5435	0.29405	0.279826	0.0268103	0.119281
RUFY4	6.85519	0.293663	0.453994	0.0312685	0.131803
PMS2P3	222.173	0.293651	0.169989	0.0127103	0.0709299
AC125232.2	46.6884	0.293517	0.25811	0.025348	0.114805
PLXNB1	57.3242	0.293417	0.244141	0.0241046	0.111175
FSCN1	55.7551	0.293417	0.256261	0.0252254	0.11457
TBC1D15	833.183	0.293361	0.105202	0.00109676	0.0114481
UNK	375.721	0.293311	0.147511	0.00796227	0.0510516
COCH	50.2374	0.293218	0.442317	0.0315771	0.132644
SCAPER	175.223	0.292974	0.132806	0.00502495	0.0368859
BASP1	10669.6	0.292881	0.153762	0.00940731	0.0573917
UBXN7	1824.15	0.292648	0.0735047	1.6e-05	0.000407399
YWHABP2	16.2251	0.292598	0.33499	0.0301953	0.128541
KIAA1210	1.76681	0.292441	0.66318	0.009458	NA
LYAR	100.29	0.292378	0.196395	0.018167	0.0916072
GBP3	31.8244	0.292376	0.257723	0.0257241	0.116002
POMT1	217.076	0.292115	0.169961	0.0131308	0.0726373
REPIN1	2276.5	0.29202	0.147204	0.00815689	0.051973
CEACAM5	19.5664	0.292002	0.402622	0.0319986	0.133913
PSPN	54.1443	0.291957	0.224817	0.0224891	0.105525
DUSP1	1500.77	0.291693	0.148324	0.00847059	0.0532807
RNF19B	4645.35	0.291661	0.156078	0.010203	0.0604515
USP32	4737.78	0.291502	0.114731	0.00223618	0.01967
HDAC9	24.6601	0.291017	0.270138	0.0272027	0.120292
LRP5L	275.57	0.29088	0.144801	0.00786037	0.0506207
CD72	29.8406	0.290597	0.286736	0.0284838	0.124114
ZC3H12A	3038.55	0.290569	0.136797	0.00619403	0.0427575
RRP15	95.6269	0.290472	0.173708	0.0144079	0.0778433
H2AFY	7587.1	0.2902	0.0955015	0.000527082	0.00647996
PLXNA2	30.7614	0.290101	0.346344	0.0314299	0.132198
AC004706.4	40.671	0.289939	0.241113	0.025072	0.114171
NBEAL2	3553.73	0.289908	0.145365	0.00818425	0.0520404
LINC01125	53.8593	0.289857	0.218391	0.0224253	0.105353
CEP170P1	35.1288	0.289756	0.340813	0.0313591	0.131994
HEG1	16.8625	0.289748	0.405488	0.0326788	0.136058
MAP3K2	5605.99	0.289248	0.104641	0.00122993	0.0124382
ATP6V0D1	4256.52	0.289191	0.117872	0.00288008	0.0240716
ZFHX3	347.102	0.28907	0.169553	0.0139235	0.0759287
USP4	4358.79	0.288853	0.0710913	1.18e-05	0.000319509
USP36	790.752	0.288349	0.142204	0.00778681	0.0503524
AP1S3	43.1158	0.288083	0.260297	0.0275302	0.121155
F13A1	5.52696	0.287955	0.506794	0.0301372	0.128407
SYTL3	133.179	0.287704	0.246449	0.02645	0.118116
RRP7BP	118.567	0.287703	0.186343	0.0179092	0.0906202
PPP6R3	2423.17	0.287454	0.0919227	0.000407065	0.00532285
ANXA2	1358.58	0.2872	0.219227	0.0235404	0.109368
SLC2A1	537.1	0.286788	0.190946	0.019125	0.0947661
AKIRIN2	1853.81	0.286518	0.105608	0.00146661	0.0141176
OSM	447.131	0.28634	0.243788	0.0267215	0.118959
MC1R	46.3614	0.286236	0.207234	0.0221611	0.104558
DBF4	298.451	0.28617	0.160355	0.0126353	0.0705922
LY6E	470.638	0.286162	0.245219	0.0269317	0.119603
ANKRD10	924.792	0.28614	0.101783	0.00110686	0.0115127
SIGLEC1	129.451	0.286078	0.433081	0.0336129	0.138824
TRMO	473.689	0.285658	0.125185	0.00457101	0.034155
AGAP2	2371.07	0.285651	0.0924815	0.000470095	0.00592461
RBKS	25.7521	0.285546	0.30134	0.0311699	0.131521
EXOSC3	364.441	0.285345	0.11816	0.00331155	0.02688
ARHGEF11	660.106	0.285061	0.127323	0.00508973	0.037193
NPIPB4	480.941	0.284942	0.19223	0.0200452	0.0978655
IGLC2	12.385	0.284904	0.378268	0.0339184	0.139674
INMT	93.0362	0.284635	0.228784	0.0257668	0.11609
MECP2	2645.15	0.284235	0.0694752	1.1e-05	0.000301845
FAM43A	327.667	0.284197	0.240279	0.0272219	0.120292
PATL1	2264.26	0.284173	0.0719553	1.99e-05	0.000476061
KIAA1456	32.1453	0.283634	0.251785	0.0285527	0.124265
NPL	715.419	0.283528	0.118355	0.00354525	0.0282401
ZBTB47	369.986	0.2834	0.239775	0.0274939	0.121068
ABTB1	2687.52	0.283163	0.156311	0.0124933	0.0699259
SH2D2A	56.7685	0.283119	0.235286	0.0271296	0.120109
C17orf53	182.811	0.282577	0.13754	0.00786495	0.0506278
NID1	7.76058	0.282312	0.464294	0.0337458	0.13919
BPTFP1	188.31	0.282307	0.222346	0.0259109	0.116559
AC091132.3	14.8812	0.282284	0.433684	0.0346744	0.141509
NBPF2P	33.569	0.282169	0.257576	0.0296463	0.12702
ABHD4	644.119	0.281959	0.131086	0.00643108	0.0439572
MRNIP	211.139	0.281908	0.147855	0.0106515	0.0624999
OGT	7269.19	0.281821	0.091791	0.000518962	0.0064017
AL592437.2	8.52276	0.281777	0.44025	0.0346767	0.141509
NPIPB3	984.564	0.281624	0.167582	0.0158193	0.0829805
DIRC2	495.927	0.28137	0.169336	0.0163387	0.0850269
RABGEF1	2382.47	0.281322	0.131733	0.00670074	0.0451449
BCAP31	549.752	0.281279	0.101754	0.00133613	0.0132
FAM133B	259.113	0.281187	0.131861	0.00675672	0.045365
S100A13	33.0394	0.281049	0.236115	0.0280834	0.122591
SPRED2	826.051	0.281015	0.184213	0.019908	0.0974371
SLC38A7	269.235	0.280826	0.127395	0.0057734	0.0407596
CLIP1	1891.62	0.280635	0.111058	0.00260484	0.0221905
C4orf32	1422.66	0.280606	0.130268	0.00648279	0.0442278
MGAT4C	20.9246	0.280326	0.326254	0.0342264	0.140445
ARSG	179.857	0.280152	0.160992	0.014625	0.078666
NOTCH2NL	738.128	0.279766	0.149688	0.0117171	0.0671859
VAV1	4255.14	0.279325	0.137876	0.00865821	0.0541342
AC009506.2	12.8513	0.279268	0.334742	0.0349118	0.142244
CDA	4715.22	0.278918	0.205563	0.0248522	0.11344
RPL29P14	42.7088	0.278807	0.237211	0.0291632	0.125576
CALHM2	8.57664	0.278742	0.461795	0.0347552	0.141671
DGKG	675.876	0.27869	0.127616	0.00619292	0.0427575
AC009690.1	28.9549	0.278458	0.271679	0.0322497	0.134732
TRPM7	1504.55	0.2782	0.0956235	0.000893686	0.00974705
BDH2	22.0824	0.278181	0.361696	0.0359737	0.145181
UBAP1	3611.82	0.278149	0.138167	0.00900712	0.0557924
SPRY2	49.5597	0.278058	0.216399	0.0269083	0.119603
SLC25A51	581.29	0.277898	0.140044	0.00957703	0.0580116
ABCC3	22.27	0.277541	0.36264	0.0362232	0.145862
QPCT	1461.71	0.277487	0.213281	0.0267009	0.118915
BBC3	347.926	0.277176	0.176676	0.0196785	0.0964946
MAB21L3	113.466	0.277175	0.328828	0.0355315	0.144004
SLC25A19	186.851	0.277067	0.1335	0.00800252	0.0512196
TGIF2	66.4918	0.277011	0.229992	0.0291471	0.125544
TEX14	5.51363	0.276964	0.490186	0.033487	0.138436
PNPLA8	1246.78	0.276801	0.126049	0.00614932	0.0426444
LPCAT1	949.478	0.27665	0.197237	0.0243457	0.111863
NEU3	401.451	0.276447	0.182445	0.0213324	0.101766
ARID4B	2013.43	0.276122	0.0788436	0.000123371	0.00208616
TRPM8	6.71682	0.276098	0.494647	0.0333196	0.13786
MZF1	292.174	0.275965	0.115376	0.00387834	0.0301366
CENPC	648.841	0.275829	0.0918853	0.000685897	0.00789562
AC120114.2	2.82171	0.275823	0.671645	0.00662869	NA
ASPRV1	12.0731	0.275793	0.356374	0.0367607	0.147579
PADI4	26891.8	0.275701	0.177504	0.020469	0.09927
GABARAPL1	3339.81	0.275577	0.0735515	4.89e-05	0.000983428
CSTA	1152.13	0.275466	0.186839	0.0227304	0.10652
SLITRK4	17.4965	0.275443	0.40372	0.0371794	0.148608
MAP1A	50.3927	0.275121	0.274754	0.0338884	0.13962
OR10J1	17.0289	0.274818	0.374588	0.0373681	0.149237
TRMT6	736.321	0.274782	0.184372	0.0224716	0.105511
SECTM1	2.95368	0.274729	0.555322	0.0264078	NA
FOLR2	9.64291	0.274695	0.388311	0.0374799	0.149561
COL24A1	5.6549	0.27465	0.476071	0.0349917	0.142436
PTPRJ	12565.8	0.274498	0.0914334	0.000694454	0.00797966
ATP6V1F	867.101	0.274371	0.0910616	0.000671783	0.00778042
MS4A6A	112.605	0.274332	0.265464	0.0336191	0.138824
PPARD	198.975	0.274103	0.136947	0.00965119	0.0581906
ARHGAP31	150.594	0.274089	0.230685	0.030562	0.129649
DCAF17	99.2687	0.274061	0.165859	0.0180878	0.0913026
RASGRP3	109.695	0.27376	0.19457	0.0251063	0.114171
NUP98	4529.66	0.273426	0.107314	0.00265434	0.0225071
NLE1	54.0253	0.273422	0.264116	0.0339345	0.139674
TESC	1353.98	0.27325	0.162628	0.0174897	0.0891158
DDI2	436.001	0.273127	0.115455	0.00426636	0.0324265
CYB5R2	51.3748	0.273126	0.288227	0.0355347	0.144004
U2AF1	962.406	0.273004	0.139599	0.0107175	0.0628364
SIPA1L2	1337.49	0.272967	0.22749	0.0307084	0.130003
MPZL2	53.7749	0.272666	0.246205	0.0328346	0.136395
OR8A1	22.7491	0.27238	0.283789	0.0356304	0.144192
DUSP13	322.187	0.272231	0.25789	0.0340209	0.139868
OR52K3P	193.241	0.272151	0.197807	0.0264841	0.11819
PLGLB1	28.1263	0.272061	0.310599	0.0369887	0.148127
MYLK	24.1813	0.272057	0.307739	0.0368808	0.147898
FAM129C	108.276	0.271864	0.153112	0.01518	0.0807886
KMT2E	6657.19	0.271855	0.0830771	0.000291682	0.00410861
SS18L1	314.368	0.271657	0.129777	0.00817282	0.0520131
TLR8	170.874	0.271611	0.219558	0.0303262	0.128948
NEDD4	1088.46	0.271447	0.146961	0.0134254	0.0738195
FTH1P23	21.8115	0.27125	0.315376	0.0375074	0.149589
YY1AP1	2719.54	0.271043	0.0825824	0.000284247	0.0040155
NOL4L	431.23	0.270961	0.217457	0.0303458	0.128956
DNAJC7	1590.38	0.270682	0.0718846	4.76e-05	0.000967135
AP000346.2	103.114	0.270566	0.190656	0.0257636	0.11609
RPS17	10.3661	0.270315	0.557971	0.026213	0.117519
PAX5	103.199	0.27031	0.345521	0.0387015	0.15293
KIDINS220	4198.82	0.270264	0.093193	0.000995351	0.0106568
EPG5	3898.69	0.269438	0.0949038	0.00120722	0.0122425
SLC2A13	51.0338	0.269386	0.223473	0.0319426	0.133791
SLC36A3	34.1068	0.269269	0.246666	0.0345056	0.141082
TAF1D	1200.17	0.269105	0.115475	0.00485384	0.0358462
LIN54	1464.61	0.269005	0.0807622	0.000244641	0.00354875
PPP1R15B	4898.64	0.268997	0.0925035	0.000983639	0.0105468
AP5Z1	444.22	0.268969	0.138183	0.0114172	0.066037
DENND1C	1168.42	0.268943	0.106145	0.0028864	0.0241049
LYST	6829.21	0.2688	0.144299	0.0134384	0.0738631
CEBPZ	584.937	0.268794	0.119541	0.00592934	0.0416093
FRA10AC1	107.72	0.268738	0.18347	0.0249779	0.113907
TOM1L2	318.439	0.268518	0.123119	0.00695574	0.0463494
KANSL1	1829.97	0.268426	0.122772	0.00687679	0.0459913
PLEKHG3	8378.07	0.268259	0.0768093	0.00013787	0.00227063
TAF9	660.532	0.268199	0.110082	0.00375483	0.0294276
RBP7	130.572	0.268178	0.236606	0.0340778	0.139991
KDM7A	3323.1	0.268075	0.135383	0.0107779	0.0631403
SNX2	939.604	0.267888	0.0899893	0.000802633	0.00895476
USP28	136.837	0.267754	0.170112	0.0218969	0.103692
LPP	536.61	0.267545	0.152562	0.0165726	0.086004
PRKCA	1131.79	0.267502	0.101966	0.00229351	0.0200655
RBM5	4192.59	0.267451	0.0820795	0.00031924	0.00439912
EGR3	871.757	0.267429	0.192114	0.027597	0.121229
ITPRIP	6155.25	0.267388	0.125086	0.00776238	0.0502558
CLCN6	689.414	0.267379	0.10943	0.00371856	0.0292061
RPL11P3	43.1303	0.267359	0.25481	0.0361255	0.145549
SGK1	3191.9	0.26723	0.16018	0.0191373	0.0947661
EXT1	84.5686	0.267221	0.221287	0.0327497	0.136198
ALOX12	5.76389	0.266989	0.479603	0.0365626	0.146945
TRIM23	239.502	0.266941	0.117578	0.00574097	0.0406295
PLAUR	5656.78	0.266819	0.115065	0.00511297	0.0372881
CCT6P3	158.347	0.26673	0.150758	0.0162863	0.0848503
TENM1	195.233	0.266481	0.220003	0.0329582	0.136869
ARAP1	11307.3	0.266439	0.0792586	0.000224914	0.00332129
MAP1S	2802.68	0.26642	0.184597	0.0263704	0.117899
RAPGEF3	135.556	0.266236	0.152183	0.0169474	0.0872997
ZFP36	4068.41	0.266149	0.0952214	0.00142159	0.0138063
HFE	65.9307	0.266002	0.185068	0.026692	0.118915
MFSD2A	147.683	0.265535	0.198909	0.0299645	0.127932
RSRC2	1753.84	0.265435	0.100483	0.0022257	0.0195896
CLEC2B	227.755	0.265001	0.194224	0.0292842	0.125912
SLC13A1	14.7439	0.264958	0.350648	0.0409999	0.159521
SLC16A3	14024.6	0.264769	0.0712505	6.11e-05	0.00118103
GIMAP7	2.49356	0.264608	0.600241	0.0179298	NA
THBS4	522.626	0.26442	0.151082	0.0172846	0.0883791
SCIMP	23.9942	0.264418	0.287655	0.0395325	0.155385
NLRC4	2069.89	0.264178	0.207598	0.0322749	0.134799
LPIN2	4129.02	0.264174	0.0877309	0.000746444	0.00841147
SREBF1	879.592	0.26406	0.168595	0.023144	0.108112
ZHX2	878.382	0.264051	0.100475	0.00234337	0.0203523
ZNF654	489.154	0.264011	0.107632	0.00375393	0.0294276
ITGAX	7198.83	0.263764	0.137598	0.0128198	0.0712956
RABGAP1	673.787	0.263704	0.0984319	0.00203747	0.0183422
PLIN4	138.822	0.263334	0.1791	0.0265088	0.118265
CDK11A	901.096	0.263302	0.1045	0.00317208	0.0260204
SETP11	3.57247	0.263294	0.514162	0.033577	NA
LINC01225	2.37188	0.263293	0.564395	0.0252247	NA
MAPK1IP1L	1738.09	0.263222	0.0927095	0.00128236	0.0128503
DTNBP1	308.137	0.263088	0.140079	0.01392	0.0759287
TMTC2	13.0563	0.262911	0.405937	0.0415502	0.161014
TGIF1	1521.35	0.2629	0.089845	0.000986775	0.0105727
RASAL1	49.7238	0.262719	0.402945	0.0416875	0.16145
ATP6V1B2	6954.11	0.262546	0.138954	0.0137045	0.0749307
EP300	10932.2	0.262377	0.0656167	2e-05	0.000476487
CD300A	2973.63	0.262321	0.135363	0.0124969	0.0699259
PRPF3	1295.84	0.262262	0.0823548	0.000431139	0.00556287
FOS	2651.14	0.262098	0.11768	0.00668561	0.0450846
GYS1	3971.87	0.262035	0.185769	0.0289065	0.12495
PIPOX	36.7394	0.262004	0.215435	0.0347092	0.141581
RAB9A	345.913	0.261977	0.143899	0.0156913	0.0826057
LRRC8B	94.6188	0.261924	0.156852	0.0203171	0.0987302
IPO4	168.797	0.261901	0.190216	0.0300402	0.128143
FAM111A	1285.1	0.261838	0.130907	0.0110715	0.0644978
ATXN2	906.129	0.261574	0.120323	0.00760399	0.0494938
HIVEP1	1859.24	0.261386	0.137059	0.0134146	0.0737879
SH2D3A	149.791	0.261374	0.176944	0.0269225	0.119603
KCNV1	9.07511	0.26136	0.411595	0.0419714	0.162085
ZNF793	157.62	0.261249	0.143622	0.0158651	0.0831307
GAS6	9.62854	0.26106	0.446254	0.0405581	0.158422
NFIX	89.954	0.261046	0.174591	0.0264183	0.118041
GADD45B	1112.31	0.260986	0.11162	0.00517597	0.0375225
RTEL1P1	83.6844	0.260877	0.279411	0.0409227	0.159377
SLC17A5	566.627	0.260807	0.11276	0.00551722	0.0394864
FLT4	14.0626	0.260562	0.324151	0.0425427	0.163849
TDP2	837.55	0.26053	0.102096	0.00299044	0.0248393
GNL2	797.907	0.26045	0.0915563	0.00129546	0.0129538
LRCH1	313.229	0.260384	0.136461	0.0135366	0.0742628
RPP25	15.3111	0.260222	0.338867	0.0429398	0.164944
GBP4	21.1545	0.260161	0.278672	0.0412573	0.160124
GNA13	2574.26	0.260094	0.0861471	0.000756545	0.00850703
AC009093.9	231.026	0.259956	0.119609	0.00774269	0.0502335
AL121594.3	3.67652	0.259711	0.577881	0.0223745	NA
ZNF527	69.7059	0.259647	0.196649	0.0327056	0.136092
FAM53C	2742.24	0.259344	0.112517	0.00571008	0.0405485
DUOX2	22.7277	0.259329	0.26184	0.0407846	0.159051
CDCP1	48.9116	0.259293	0.254615	0.0403253	0.157724
ESCO1	575.862	0.259098	0.123997	0.00942363	0.0574432
AURKAPS1	34.2118	0.258924	0.238479	0.0392063	0.15459
E2F2	2254.81	0.25882	0.113002	0.00594671	0.0416796
CCDC103	5.72067	0.258792	0.546516	0.028799	0.124856
RNF44	3782.69	0.258784	0.137475	0.0144792	0.0780552
AC007068.1	19.1277	0.258781	0.403332	0.0431698	0.165435
RXRA	5739.54	0.258236	0.0836796	0.00062054	0.00731465
SNRK	3407.45	0.258112	0.0806025	0.000422219	0.00547713
NAP1L5	4.88707	0.258067	0.440862	0.0418323	0.161711
CYSTM1	1269.6	0.258053	0.19818	0.0339399	0.139674
TRIP6	114.418	0.257753	0.195199	0.0334872	0.138436
SAMD4B	1688.9	0.257615	0.118924	0.00806281	0.0515377
NIPBL	3602.96	0.257611	0.0799336	0.000395646	0.0052156
PGS1	1353.42	0.257531	0.111315	0.00569448	0.0404574
DNAJC2	324.298	0.25733	0.131356	0.0126442	0.0706149
ATP8A1	633.503	0.257167	0.197898	0.0344022	0.140822
DHX9	2368.2	0.25695	0.0819106	0.000531133	0.0065077
CA5B	200.029	0.256933	0.178501	0.0297717	0.12737
RENBP	663.348	0.256778	0.108876	0.00513365	0.0373457
UBTD1	542.768	0.256648	0.160463	0.0240935	0.111165
AVL9	2140.44	0.256637	0.0796109	0.000398112	0.00522921
SIK3	2836.67	0.256607	0.0820256	0.000548186	0.0066553
TPRG1L	1737.87	0.256582	0.121099	0.00906941	0.0560804
OR7E25P	31.6315	0.25649	0.230509	0.0398058	0.156177
TNFRSF10D	524.466	0.256264	0.222471	0.0389912	0.153867
ATP11A	4352.39	0.25626	0.12237	0.00960972	0.0580923
UCK2	215.374	0.256169	0.208221	0.036939	0.14801
LAMC2	4.22364	0.256027	0.485563	0.0385498	0.152455
ARHGAP45	5121.26	0.255731	0.120146	0.00895275	0.0555238
OCRL	307.075	0.255473	0.200039	0.0358517	0.144926
AL391903.1	23.6742	0.255435	0.32455	0.0450225	0.170034
NT5C2	4304.1	0.255275	0.0771049	0.000298546	0.00416908
ABCC6	60.0423	0.255201	0.27347	0.0436791	0.166469
NAP1L4P1	189.425	0.254702	0.208249	0.037838	0.150619
ZSWIM8	4137.85	0.254582	0.0820091	0.000604657	0.00719719
KBTBD2	1559.91	0.254387	0.0721173	0.000137889	0.00227063
TCERG1	758.049	0.254266	0.0791898	0.000424989	0.00549323
UBXN2B	1391.03	0.254261	0.0837436	0.000756643	0.00850703
IER2	3621.01	0.25389	0.135404	0.015491	0.081817
KIF24	284.941	0.253688	0.140902	0.0178522	0.0904688
MIDN	6117.68	0.253677	0.102655	0.00396398	0.0306065
SENP7	172.889	0.253369	0.148478	0.0211196	0.101049
BNIP3L	3298.96	0.253348	0.158049	0.024912	0.113678
PNPLA1	814.835	0.253094	0.125534	0.01175	0.0672948
NOTCH2	7583.64	0.252925	0.0937267	0.0021382	0.0190377
ZADH2	788.599	0.252899	0.135135	0.0157665	0.0828554
ATP6V0D2	5.88719	0.252861	0.43662	0.0438451	0.166787
UAP1L1	335.662	0.252782	0.342834	0.0464753	0.17351
AC068580.4	369.167	0.252719	0.211062	0.039542	0.155385
DOK4	114.171	0.252597	0.269186	0.0449564	0.169873
ZNF415P1	31.5097	0.252472	0.276476	0.0453456	0.170701
RNF185	1249	0.252059	0.105972	0.00511285	0.0372881
HCAR1	37.0296	0.252029	0.249027	0.0441271	0.167433
MGEA5	5993.79	0.252025	0.0824328	0.00072147	0.00821445
STAT6	4695.53	0.251788	0.0703717	0.000116843	0.00199893
MPEG1	964.367	0.25141	0.158566	0.0261567	0.117303
GZF1	621.068	0.251038	0.139169	0.018267	0.0918256
THOC1	257.206	0.250785	0.118219	0.0095685	0.0579896
RPL5P4	5.8986	0.250681	0.423973	0.0454041	0.170724
ARMC9	45.4628	0.250511	0.2514	0.0452167	0.170459
RASAL3	3110.17	0.250423	0.130658	0.0148208	0.0793396
RBM15	270.751	0.250376	0.185124	0.0355725	0.144077
ASTN2	198.815	0.250249	0.170951	0.0313468	0.131994
ST14	264.051	0.250201	0.229058	0.0435326	0.166171
OTUD1	421.98	0.250117	0.185861	0.0359368	0.145169
THEMIS2	4682.3	0.249943	0.114078	0.00823103	0.0522014
YPEL3	1121.39	0.249832	0.0871847	0.00134386	0.0132417
OXSR1	2062.07	0.249733	0.0920441	0.00211226	0.0188412
ZBED6	2060.19	0.249728	0.123693	0.0120964	0.0684824
GIMAP2	89.0495	0.249624	0.209669	0.0413224	0.160335
ARPIN	64.7697	0.24943	0.233378	0.0444676	0.168506
TMEM140	479.286	0.249315	0.132181	0.0159241	0.08338
UBE2D1	150.522	0.249254	0.181586	0.0353113	0.143337
CTNNB1	1636.47	0.249199	0.0763815	0.000372882	0.00499676
SPINK1	23.8549	0.249189	0.345471	0.0482465	0.178122
SP100	3438.18	0.248971	0.0993883	0.00379148	0.0296191
SETX	4129	0.24894	0.107659	0.00621775	0.0428808
PIM1	2821.9	0.248781	0.108065	0.00638463	0.0437217
GTF2H2C	168.133	0.24874	0.218873	0.0432744	0.165619
ARHGAP26	2166.87	0.248586	0.111599	0.0076577	0.0497767
CARD8	3249.19	0.248586	0.10835	0.0065213	0.0443435
KCNE1	643.099	0.248445	0.0962183	0.00309257	0.0254683
AKAP9	1808.22	0.248363	0.088575	0.00163938	0.0154345
ANGEL1	158.822	0.248244	0.176321	0.0343714	0.140736
ICAM1	2616.33	0.248106	0.196026	0.0397365	0.156006
DGKE	26.2943	0.247884	0.28121	0.048184	0.178012
NOP58	247.835	0.247844	0.145144	0.0224307	0.105353
ANKRD42	260.761	0.247662	0.159889	0.0288278	0.124886
AC119396.1	448.186	0.247492	0.115133	0.00927795	0.0568401
KCNC4	95.8363	0.24737	0.178515	0.0356299	0.144192
CYP2C9	13.6146	0.247334	0.353452	0.0491148	0.180219
DSC2	196.947	0.247266	0.233136	0.0458639	0.172187
AKAP8	681.114	0.246957	0.118769	0.0109205	0.0637449
ARAP3	2135.99	0.246954	0.0942788	0.00282814	0.0237054
NDRG1	3732.49	0.246947	0.189286	0.038934	0.153683
PVR	192.941	0.246323	0.169371	0.0332681	0.137725
SLC19A1	705.595	0.246287	0.126751	0.0146754	0.0787526
PLA2G4C	52.8383	0.246001	0.207959	0.0435031	0.166102
CCNA2	497.005	0.245933	0.152408	0.0267035	0.118915
ZNF419	97.9815	0.245793	0.184422	0.038432	0.152195
SIRPD	56.0454	0.245593	0.248367	0.0481561	0.177977
BTNL3	75.4092	0.245554	0.295563	0.0499041	0.182195
GGA1	1248.11	0.245497	0.0800278	0.000740224	0.00836723
ID3	17.5816	0.245486	0.306121	0.050094	0.182576
ACAP2	3376.76	0.245437	0.0907605	0.00225527	0.0198021
KMT2C	9676	0.245372	0.0729598	0.000271392	0.00388277
TMEM51	6.00497	0.24524	0.427206	0.0472588	0.175483
ETV3	1075.02	0.245236	0.0731146	0.000280492	0.0039856
ZNF704	5.73471	0.245186	0.487733	0.0407145	0.158863
SLC34A1	5.62453	0.245088	0.502125	0.0384011	0.152155
VWA7	30.2584	0.244966	0.315924	0.0504714	0.183536
SENP2	1030.29	0.244947	0.122498	0.0132338	0.0729859
PHF24	3.94105	0.244814	0.495613	0.0395514	NA
CEBPD	1108.04	0.244807	0.168981	0.0341221	0.140108
CASP16P	8.74905	0.244731	0.359394	0.050334	0.18323
FAM8A1	668.459	0.244358	0.130784	0.0173717	0.0887002
PLEKHH1	43.023	0.244345	0.221259	0.0465921	0.173803
TSC22D2	1173.94	0.244239	0.0869577	0.00167836	0.0157608
SLC36A1	1159.68	0.243503	0.103462	0.00591187	0.0415368
KDM5D	1002.18	0.2433	0.10657	0.00705398	0.0467054
PRMT5	165.605	0.243193	0.194418	0.0428252	0.164677
ASAH1	5061.04	0.242643	0.0842306	0.00136963	0.0134412
SPTLC3	33.7898	0.24252	0.246282	0.0500949	0.182576
RNF165	24.8016	0.242312	0.294395	0.0518349	0.186856
IVNS1ABP	21901.2	0.242283	0.174092	0.0376738	0.150129
TFEC	402.343	0.242083	0.20195	0.0452346	0.170483
KIRREL2	5.91804	0.241816	0.49695	0.0398951	0.156418
MTND5P32	24.5116	0.241787	0.385023	0.0510456	0.184887
DUXAP10	7.01236	0.241752	0.39851	0.0504527	0.183513
ORC2	323.117	0.240796	0.1159	0.0116542	0.0669599
RRP12	4772.1	0.240701	0.100092	0.0053276	0.0383689
ANK3	14.6161	0.240425	0.361267	0.0524985	0.188049
MCM8	568.479	0.240254	0.0968507	0.00438812	0.033101
RREB1	5426.49	0.240215	0.0742902	0.00044604	0.00571472
RAB1A	1463.44	0.239977	0.110979	0.00969859	0.0583876
H3F3B	8780.25	0.239643	0.113533	0.0109452	0.0638635
UVSSA	582.713	0.239398	0.148528	0.0288402	0.124886
UTRN	1154.73	0.239156	0.0889261	0.00249125	0.02136
MRGPRX3	3.90702	0.239138	0.492439	0.041216	NA
CD36	19.6339	0.239057	0.360902	0.0532265	0.19019
RPS15AP10	38.4793	0.238898	0.250502	0.0528641	0.18905
ACIN1	5723.09	0.238867	0.0640112	7.24e-05	0.00135706
EIF2AK2	1401.49	0.238604	0.131927	0.0206863	0.0996675
GPSM1	14.2827	0.238496	0.366755	0.0533443	0.190471
SLC47A1	81.5719	0.238477	0.204849	0.0485164	0.178608
CTSH	2838.49	0.238455	0.266818	0.0537915	0.191598
ZMYM5	346.044	0.238386	0.114274	0.0117098	0.0671766
RP9	81.0897	0.238319	0.182655	0.0433842	0.165865
KDM5A	6040.96	0.238265	0.0672473	0.000149835	0.00241607
GNAS	4035.35	0.238261	0.0992041	0.0054926	0.0393681
TMCO3	1699.65	0.238162	0.106598	0.0083335	0.0526454
SERPINF1	31.6051	0.237892	0.282454	0.0544934	0.193626
RMDN3	205.311	0.237645	0.166477	0.0381871	0.151661
ICA1	522.208	0.237622	0.208293	0.049775	0.182001
NUFIP2	2875.12	0.237619	0.0863033	0.00209806	0.0187719
BRAP	603.446	0.237597	0.0995806	0.00575384	0.0407008
NOD2	599.47	0.237467	0.10982	0.00993519	0.0593954
AHRR	28.9365	0.237449	0.237864	0.0531814	0.190075
FAM193B	1330.05	0.237448	0.0911404	0.00320789	0.026255
DDX10	179.557	0.23739	0.135592	0.0233057	0.108652
WDR26	3793.27	0.237169	0.0924777	0.00359853	0.0285554
IRF9	1752.81	0.23713	0.070711	0.000301567	0.00420322
KPTN	38.664	0.236866	0.210717	0.0507537	0.183966
AC004217.1	16.151	0.236656	0.3036	0.055425	0.195894
AZIN1	4841.12	0.236467	0.108344	0.00956889	0.0579896
MKI67	10694.3	0.236431	0.126793	0.0189953	0.0942211
GREB1	75.8213	0.236409	0.17802	0.0434075	0.165867
FBXO34	780.805	0.236326	0.108388	0.00963074	0.0581697
ARHGAP12	94.7261	0.236308	0.235067	0.0538431	0.191735
SMG9	477.26	0.236163	0.141371	0.0271605	0.120143
AC006001.4	29.6934	0.23609	0.246956	0.054732	0.194237
MGAT4B	1849.74	0.235565	0.080984	0.00133691	0.0132
RASGRP4	2561.96	0.235145	0.107361	0.00951634	0.0577911
CD44	13119.2	0.235072	0.0967651	0.00526501	0.0380358
PGPEP1	934.824	0.234968	0.181715	0.0457562	0.171827
ZNF24	1379.83	0.23473	0.0656919	0.00013791	0.00227063
ZC3H12C	423.47	0.234689	0.159499	0.0373676	0.149237
FBLN1	19.03	0.234655	0.28036	0.0566641	0.198893
RAB10	3185.59	0.234519	0.131932	0.0228729	0.107085
TBC1D23	768.102	0.234453	0.0956895	0.00501364	0.0368417
USP32P2	74.8041	0.234381	0.171507	0.0426901	0.164287
ARF1P2	13.9191	0.234296	0.341018	0.0563983	0.198223
ASPM	602.248	0.234223	0.125581	0.0194106	0.0956602
INO80D	2340.78	0.234064	0.0782975	0.00105181	0.0110823
GATAD2A	4198.16	0.233994	0.0854046	0.00225293	0.0197935
NCOR2	7147.42	0.233846	0.0893502	0.003204	0.0262379
AQP6	31.4968	0.233786	0.227641	0.0552176	0.195533
LARS2	95.4636	0.233569	0.237455	0.0561272	0.197602
KMT2B	4084.18	0.233508	0.0771471	0.000937913	0.0101499
HMGB1P8	7.8246	0.233337	0.366076	0.0561296	0.197602
ZXDC	1730.28	0.233264	0.0799448	0.00132602	0.0131457
SPIB	48.9517	0.233256	0.270792	0.0575392	0.200878
CTDSP2	5511.95	0.233126	0.082633	0.00178327	0.0165408
PCMTD2	61.254	0.232979	0.295635	0.0578563	0.201695
TRDMT1	136.762	0.232836	0.161109	0.039532	0.155385
ST3GAL1	4146.67	0.232807	0.0952498	0.00516854	0.0374873
CCNYL1	395.888	0.232777	0.112377	0.0127706	0.0711432
E2F5	38.2705	0.232746	0.221106	0.0554271	0.195894
PTCHD4	4.34451	0.232693	0.500166	0.0408351	0.159163
LIN37	569.087	0.232669	0.104703	0.00902805	0.0558958
ADO	396.41	0.232635	0.147156	0.0326426	0.135946
PPP1R14A	2.34026	0.232615	0.540744	0.0305448	NA
ZG16B	46.1861	0.232305	0.276402	0.0582878	0.202474
CASP1	404.137	0.232295	0.179121	0.047136	0.175294
SLC16A5	638.91	0.232174	0.181726	0.0480837	0.177777
PCDHB9	49.7475	0.232105	0.190487	0.0506442	0.183798
MNT	2442.23	0.232096	0.0649815	0.000141744	0.00232074
PCNX1	7178.81	0.232059	0.070038	0.000362618	0.00487263
FTH1P16	16.118	0.232027	0.311171	0.0583625	0.202685
NSMCE4A	219.882	0.231981	0.11993	0.0172644	0.0883669
ZNF766	303.106	0.231885	0.10665	0.0101844	0.0604027
HMGXB3	961.355	0.23163	0.109171	0.0115267	0.0664859
KRT8P12	57.0092	0.231547	0.194944	0.0522066	0.187443
PDE12	539.817	0.23131	0.0875652	0.00305859	0.0252884
CBX4	1443.84	0.231296	0.0771424	0.00104686	0.0110461
CLEC5A	4252.08	0.231267	0.278664	0.0590497	0.204149
TNK2	2320.76	0.231216	0.102926	0.00863101	0.0540105
C5AR1	10753	0.231187	0.188971	0.0510403	0.184887
CYP4F8	26.4917	0.231109	0.282776	0.0591741	0.204403
CSNK1A1	3327.71	0.230982	0.0943171	0.00518692	0.0375832
AC004858.1	7.86879	0.230978	0.497477	0.0417037	0.16147
IL1R1	1150.18	0.230803	0.166244	0.0434685	0.166056
LCP2	8908.81	0.230761	0.124392	0.0204974	0.099309
AC138207.6	6.799	0.23076	0.398128	0.0556677	0.196507
LBX2	3.66389	0.230702	0.48896	0.0435814	NA
IP6K1	1555.1	0.230698	0.089413	0.00365091	0.0288299
SERTAD2	2086.8	0.230583	0.0768257	0.00104292	0.0110285
CCDC88B	6990.01	0.230456	0.0939607	0.00516079	0.0374873
AEBP2	265.121	0.230422	0.122137	0.0193197	0.0954327
YTHDF3	2068.06	0.230366	0.103752	0.00926139	0.0567625
C15orf38-AP3S2	285.305	0.229909	0.183264	0.050525	0.183683
ST5	50.8468	0.229793	0.266626	0.0600514	0.206405
CARNMT1	73.3424	0.229722	0.180515	0.0498176	0.182066
GRWD1	142.226	0.229424	0.207267	0.0564453	0.198338
BIN3	1510.79	0.229323	0.0652018	0.000177839	0.00276086
AC064847.1	10.4022	0.229213	0.339177	0.059527	0.205215
RSL1D1	703.205	0.229034	0.114706	0.0155783	0.0821588
MT1H	26.4055	0.229003	0.463962	NA	NA
RAI2	12.8675	0.228914	0.342962	0.0595846	0.205363
REST	2672.38	0.228645	0.0707379	0.000493927	0.00615258
AC090519.1	26.0037	0.228467	0.266034	0.0610633	0.208834
CILP2	28.4915	0.228408	0.292843	0.0610621	0.208834
MGA	1382.76	0.228206	0.102775	0.0094432	0.0574904
EMD	616.398	0.227924	0.117821	0.0179527	0.0907276
DENND2D	853.344	0.227924	0.129059	0.0250063	0.113965
KIF15	532.821	0.227781	0.129179	0.0251702	0.114391
PRKY	146.433	0.227777	0.254353	0.0614366	0.2097
TSPAN4	22.4657	0.227681	0.291557	0.0616011	0.209985
NRBF2	1115.71	0.22732	0.132695	0.0277057	0.121548
MRPL54	312.02	0.227244	0.131502	0.0269931	0.119716
AC022167.5	22.0306	0.227166	0.255024	0.0619434	0.210807
ARHGAP33	954.198	0.227021	0.119003	0.0191376	0.0947661
NBPF15	138.33	0.226984	0.175648	0.0505791	0.183683
RNF157	12.6092	0.226923	0.356083	0.0602617	0.206966
PJA1	12.5062	0.226898	0.391359	0.058142	0.202257
OXA1L	1420.68	0.226875	0.0967477	0.00703233	0.0466679
DGKA	1975.92	0.226831	0.0721164	0.000672646	0.00778424
HERPUD1	1853.63	0.226829	0.108035	0.0126745	0.0707572
KRT17P2	3.13515	0.226748	0.527854	0.0341953	NA
ARRB1	1298.78	0.22664	0.175173	0.0507177	0.183927
AP5B1	4468.37	0.226588	0.099168	0.00819193	0.0520439
ASAP1	7366.3	0.226528	0.0708988	0.000570455	0.00685721
ITGB1	1277.16	0.226487	0.130876	0.0270814	0.119975
MROH1	944.387	0.226303	0.0880752	0.00390569	0.0303169
SOCS1	35.22	0.226203	0.209922	0.059747	0.205731
MFSD14C	306.226	0.225958	0.114917	0.0171153	0.087821
DUSP5	231.478	0.225768	0.16291	0.0462907	0.172989
MOAP1	639.556	0.225593	0.0965355	0.00725933	0.0477402
AC090004.1	16.0467	0.225525	0.323884	0.0624115	0.211856
SLC41A1	15.1405	0.22541	0.353477	0.0613101	0.209335
NUAK2	543.123	0.225403	0.0877757	0.00395203	0.030579
LYN	7470.49	0.2252	0.129907	0.0272894	0.120458
GPATCH8	1841.54	0.225189	0.0651561	0.00023018	0.00337589
ZDHHC3	2973.98	0.225178	0.101345	0.00966967	0.0582616
UBR4	12610.4	0.225131	0.090631	0.00497411	0.0366047
AP000919.1	47.8689	0.225099	0.260942	0.0637008	0.214735
GATAD2B	2552.96	0.225017	0.119505	0.0205191	0.099381
RAB24	850.195	0.224955	0.120581	0.0212574	0.101575
AGXT	21.2286	0.224802	0.253279	0.0638629	0.214834
RC3H1	3185.64	0.224699	0.0974804	0.00792382	0.0508945
ZBTB21	545.801	0.224649	0.127197	0.0258404	0.116386
PRKCG	38.0398	0.224623	0.247217	0.0638946	0.214842
RAB32	1054.84	0.224361	0.140814	0.0350275	0.142535
ZNHIT2	51.0245	0.224197	0.205913	0.0610193	0.208782
HES1	60.9157	0.224187	0.24419	0.0641893	0.215238
FAM110A	534.008	0.224173	0.131185	0.0288341	0.124886
SDAD1P1	56.6006	0.224092	0.194875	0.0590051	0.204086
ELL2	1322.15	0.224071	0.100277	0.00947336	0.057602
ATP6V0C	4890.36	0.223986	0.0996451	0.00917915	0.0564481
GRAP	52.3214	0.22397	0.22809	0.0636401	0.214663
SPSB1	33.63	0.223891	0.298645	0.0642615	0.215379
C17orf105	44.4244	0.223633	0.195004	0.0594777	0.205143
VAV2	11.4114	0.22351	0.316036	0.0640569	0.21514
MTF1	4789.4	0.223352	0.11862	0.0208494	0.100051
MAIP1	106.894	0.223286	0.16738	0.0506421	0.183798
SEC16A	10377.8	0.223254	0.114934	0.0184612	0.0924518
MMEL1	3.71742	0.223164	0.569905	0.0204278	NA
JADE1	748.976	0.223054	0.118383	0.0208565	0.100052
RFWD3	1233.07	0.222993	0.0970672	0.00819954	0.0520696
CD3G	14.1158	0.222857	0.344634	0.0633587	0.214126
H1FX	8005.99	0.222851	0.158036	0.0464713	0.17351
GCH1	1092.09	0.222509	0.194904	0.0605552	0.207632
R3HDM4	2881.19	0.222436	0.0698844	0.0006145	0.00730244
TNRC6A	1401.6	0.222422	0.0879294	0.00450228	0.0337452
AL604028.2	117.056	0.222357	0.190317	0.059598	0.205363
PID1	4.46608	0.222209	0.488577	0.0453157	0.17068
PPIL6	31.1206	0.222132	0.215864	0.0643107	0.215397
MAFG	5393.15	0.221986	0.0824657	0.0028675	0.0240077
CHAC1	258.611	0.221945	0.210752	0.0638864	0.214842
ZNF215	21.6914	0.22181	0.248697	0.0663645	0.220354
ASGR1	2.5781	0.221747	0.537607	0.0309603	NA
NCAPH	630.392	0.221655	0.118157	0.0214918	0.102326
DNM2	10434.9	0.221581	0.122678	0.0246834	0.112988
ACSS3	92.6478	0.221578	0.144537	0.0396686	0.155823
C11orf96	2.82638	0.221361	0.512941	0.0387704	NA
ZNF638	1928.65	0.221291	0.079042	0.00210109	0.0187842
HMGB1P3	61.7158	0.221089	0.211237	0.0647846	0.216587
TBC1D10C	2182.56	0.221088	0.0648684	0.000282934	0.0040086
KREMEN1	130.907	0.220928	0.208914	0.0646372	0.216241
RAD51C	150.811	0.22091	0.139832	0.0371354	0.148552
POLQ	539.689	0.220823	0.10176	0.0113697	0.0658142
PRNP	2560.5	0.220711	0.102581	0.0118841	0.0677443
PTBP2	259.829	0.220603	0.130281	0.0307383	0.130025
DSTYK	1264.38	0.220603	0.130283	0.0307397	0.130025
CD55	3986.57	0.220595	0.116333	0.0208309	0.100051
AL138799.1	6.85516	0.220469	0.440065	0.0556139	0.196364
RRN3P3	232.292	0.220467	0.158122	0.0487415	0.179252
PDSS1	90.3844	0.220441	0.203548	0.0643065	0.215397
2002-03-01	4.56819	0.220407	0.480347	0.0476749	0.176803
CEMIP	12.823	0.220054	0.36396	0.0640359	0.215119
ZCCHC11	3328.69	0.219922	0.136539	0.0356802	0.144353
DOK1	1543.5	0.219814	0.109633	0.0166753	0.0863836
KANK1	75.7065	0.219763	0.186241	0.0611029	0.208921
DNAAF2	68.4403	0.219753	0.218242	0.0668587	0.221341
AC090099.1	108.715	0.21955	0.171418	0.0560647	0.197526
YIPF3	1652.59	0.219523	0.0774792	0.00192624	0.0175685
CAMK2D	13.0256	0.219475	0.388111	0.062475	0.211875
NFE2L2	2517.33	0.21946	0.109365	0.0166685	0.0863793
FGR	17607.4	0.219439	0.155739	0.0484011	0.17838
ENO1-IT1	37.5031	0.219395	0.210387	0.0663613	0.220354
AC023424.1	13.3515	0.219353	0.30899	0.0673441	0.221954
ATP6V0A1	2611.84	0.219001	0.107151	0.0154229	0.0815914
CYP4F3	6806.34	0.218982	0.177422	0.0590174	0.204086
SARS2	62.9572	0.218975	0.186208	0.0619084	0.210786
ERCC2	45.1171	0.218919	0.224746	0.0681844	0.224002
PPM1D	617.556	0.218876	0.0995608	0.0108127	0.0632679
ANXA3	6757.73	0.21876	0.183283	0.061248	0.209172
ATG2B	842.762	0.218667	0.0886728	0.00551222	0.0394701
CXCL5	2.43053	0.218664	0.586944	0.014126	NA
SIRPB2	1021.03	0.218488	0.186237	0.0624259	0.211856
CLDN4	9.50356	0.218404	0.371274	0.0645308	0.216035
TSPAN32	640.087	0.218386	0.0893711	0.00586326	0.0412349
DOCK8	11857	0.218324	0.092321	0.00719816	0.0474233
SELENOO	413.065	0.218312	0.100946	0.0118265	0.0675244
ANKHD1	3898.51	0.218311	0.0660477	0.00041677	0.00542544
ATF7IP2	56.7084	0.217717	0.24033	0.06997	0.227588
TSPAN14	6827.25	0.217665	0.112518	0.019774	0.0968655
MYO1F	11237.4	0.217644	0.0984524	0.0106131	0.0623499
ZNF212	253.587	0.217631	0.146799	0.0446418	0.168903
SIPA1L1	3022.54	0.217431	0.112635	0.0199865	0.0976908
NHLRC3	267.191	0.217428	0.121806	0.0267634	0.119109
METTL21A	1205.16	0.217291	0.10812	0.016886	0.0871039
KDM6B	13115.3	0.217282	0.1403	0.0405443	0.15841
ADORA2A	1840.96	0.217044	0.177843	0.0612093	0.209089
FDPSP3	28.6034	0.217011	0.333878	0.0679133	0.223273
COX7A2L	1351.95	0.217007	0.148146	0.0461052	0.172605
KAT6A	3867.54	0.216951	0.110491	0.0187164	0.0932844
RPS15AP29	34.889	0.216934	0.216538	0.069535	0.226855
NCAPG	519.026	0.216828	0.105913	0.0156074	0.0822677
SLC38A1	2270.1	0.216606	0.10087	0.0124413	0.0698222
AMBRA1	886.287	0.216595	0.0820029	0.00346291	0.0277813
KIFC3	193.126	0.216469	0.215991	0.0699637	0.227588
HOOK3	894.131	0.216415	0.0879198	0.00568367	0.0404219
FIGNL2	13.7589	0.216108	0.365104	0.0664652	0.220588
CLSTN3	465.943	0.216077	0.121648	0.0275725	0.121228
ZDHHC7	2135.78	0.216041	0.0883806	0.00596481	0.0417079
DUSP22	726.203	0.21593	0.168504	0.0585503	0.203059
FAM21EP	18.0737	0.215877	0.286527	0.070946	0.22965
SPAG6	9.04667	0.215838	0.368957	0.066329	0.220337
ARIH1	1959.34	0.215672	0.0888203	0.00624479	0.0429945
WFDC8	18.31	0.215624	0.280625	0.0713662	0.23046
GAB1	116.049	0.215589	0.181844	0.0641723	0.21523
MPHOSPH10	182.055	0.215577	0.162472	0.055963	0.197245
ATP6V1C1	996.013	0.215544	0.103647	0.0146775	0.0787526
PAX3	2.44683	0.215479	0.535766	0.0310308	NA
TICRR	413.199	0.215363	0.134558	0.038036	0.151242
TBC1D9	5.85521	0.215359	0.430239	0.0593585	0.204828
UCKL1	246.111	0.215173	0.11546	0.0234167	0.108967
TMEM222	481.619	0.215063	0.11681	0.0245233	0.112449
CATSPERG	82.1989	0.215049	0.171758	0.0609462	0.20863
AC104581.1	87.8853	0.215034	0.172129	0.0611206	0.208932
ZNF876P	5.50563	0.215033	0.423239	0.0606097	0.20777
NCOA2	4838.57	0.214882	0.11147	0.020573	0.0995759
USP34	3356.23	0.214847	0.081021	0.00340929	0.0275024
MAP1LC3B	4150.4	0.214826	0.0884599	0.00628293	0.0431937
DENND1A	643.159	0.214804	0.16583	0.058488	0.202976
ECD	647.366	0.214712	0.0915488	0.00779749	0.0503615
PLCXD1	567.034	0.214549	0.166815	0.0592417	0.204556
C16orf74	11.927	0.214484	0.334175	0.0697295	0.227189
AC006509.1	9.02936	0.214367	0.354373	0.0684455	0.224506
NOP14	430.965	0.214361	0.123119	0.0299563	0.127932
SLCO4C1	3931.92	0.214335	0.125878	0.0321615	0.134402
FAM105A	981.127	0.214244	0.192614	0.0686871	0.225093
HDAC7	1875.76	0.214146	0.123319	0.0302751	0.128806
IRF5	588.901	0.214083	0.176312	0.0638622	0.214834
HOMER1	11.359	0.213989	0.337176	0.069904	0.2275
IL18	307.453	0.213976	0.138868	0.0424978	0.16372
KCTD7	575.364	0.213932	0.135999	0.0403837	0.15791
EIF3CL	213.851	0.213486	0.213182	0.0728485	0.233336
C20orf96	50.495	0.213458	0.229367	0.0739107	0.235806
PTPRE	7146.56	0.213426	0.121095	0.0290304	0.125315
ORC6	632.61	0.213337	0.122444	0.0301817	0.128521
GMEB2	845.375	0.213319	0.0961415	0.0107969	0.0632008
VENTX	196.485	0.213134	0.172792	0.0635065	0.214431
SASH1	23.8491	0.213109	0.317388	0.0717648	0.231286
AC007342.3	102.135	0.213061	0.22777	0.0742661	0.236336
MICAL2	335.12	0.213051	0.129488	0.0360723	0.145455
NAT9	208.792	0.212899	0.120036	0.0285605	0.124265
SLC22A18	36.8203	0.212635	0.272191	0.0743056	0.236386
LILRB3	830.329	0.212547	0.275335	0.0742678	0.236336
DYDC1	10.2078	0.212533	0.421146	0.0621386	0.211124
LAMA4	3.59853	0.212385	0.435479	0.0597572	NA
RELT	2475.33	0.212185	0.0977459	0.0122283	0.0690252
TMEM213	37.769	0.212111	0.213083	0.0743409	0.236386
PRTN3	1557.25	0.212037	0.35103	0.0703272	0.228266
ZFC3H1	1904.43	0.212019	0.102808	0.0157378	0.082791
AP002990.1	20.1799	0.211942	0.250236	0.075573	0.238864
CCDC57	700.281	0.211902	0.0937609	0.00988033	0.0591644
STK40	5964.66	0.211767	0.0928314	0.00938696	0.0573155
JAK3	227.31	0.21173	0.199308	0.0729062	0.233469
AC005154.3	30.1471	0.211692	0.25501	0.0757228	0.239079
CDH12	13.9789	0.211634	0.312609	0.0732186	0.233956
CCDC157	124.978	0.211602	0.159191	0.0584639	0.202941
MEGF6	54.8835	0.211593	0.260632	0.0756675	0.239014
NLN	62.0389	0.211466	0.178294	0.0675823	0.222474
AC010867.1	11.4845	0.211387	0.326645	0.0725487	0.232836
KIAA1524	296.851	0.211387	0.115979	0.0263238	0.117771
DPH6	55.6441	0.211305	0.191211	0.0716883	0.231142
PCDH9	64.2842	0.211282	0.189189	0.0712049	0.22999
PYGO1	10.1974	0.211158	0.332746	0.0723156	0.232537
MAT2A	2271.81	0.211084	0.112814	0.0239422	0.110601
C1orf122	199.867	0.211048	0.14568	0.0503414	0.18323
ENDOV	94.4738	0.210973	0.184029	0.0700941	0.227814
PPP4R3A	2337.98	0.210796	0.0752608	0.00227596	0.0199358
ZNF408	236.859	0.210637	0.135719	0.0432168	0.165485
MIGA1	171.246	0.210596	0.217252	0.0763651	0.240068
CHD8	1966.02	0.210578	0.0788172	0.00333058	0.0270017
KLHDC8B	192.323	0.210497	0.17904	0.0689864	0.225621
ST3GAL5	219.242	0.210478	0.16416	0.0624582	0.211875
OSBPL11	1102.37	0.210321	0.0903351	0.00844229	0.0531485
PPP2R2A	664.02	0.210287	0.0870695	0.00675093	0.0453574
ZNF394	1316.39	0.210255	0.0922382	0.0095452	0.0579422
ZNF26	365.47	0.210003	0.107512	0.0203534	0.0988412
ATAD2B	1083.06	0.209918	0.0783501	0.00327623	0.0266648
CD276	36.069	0.209913	0.247843	0.0776511	0.242595
ACAD9	506.034	0.209755	0.099459	0.0144235	0.0778791
AC093752.1	122.229	0.209669	0.132534	0.0415538	0.161014
TRIM38	2521.96	0.209632	0.139165	0.0469181	0.17467
AC069368.1	738.32	0.209551	0.153142	0.0570487	0.199787
NBPF26	516.863	0.209535	0.188267	0.0730169	0.23372
MLLT10	510.541	0.209514	0.13042	0.0399426	0.156479
ADPRHL1	39.8222	0.209469	0.297244	0.0759334	0.239381
ARHGAP42P4	4.92545	0.209425	0.436257	0.0608854	0.208519
PARP15	188.487	0.20936	0.180038	0.0706909	0.22909
TLK2	1128.92	0.209227	0.0804512	0.0041175	0.0315747
CSF1	1272.37	0.209133	0.145743	0.0524069	0.187905
LACC1	506.167	0.20906	0.152166	0.0569577	0.199516
SH2D3C	1619.73	0.208972	0.121058	0.032419	0.135285
LRRC36	5.27396	0.208784	0.403533	0.0667813	0.221162
TYW1B	128.519	0.208732	0.159915	0.0621447	0.211124
SDCBP	12002.2	0.208669	0.101972	0.0167882	0.0867222
MKLN1	960.152	0.208465	0.0973897	0.0135475	0.0742947
C10orf55	36.5102	0.208357	0.230778	0.0793841	0.246427
ZNF503	10.7581	0.208113	0.464403	0.0548094	0.19437
NFIL3	1564.87	0.208111	0.107406	0.0213966	0.101965
ADPGK	3406.05	0.207942	0.0990783	0.0149929	0.0801139
SPTAN1	3223.62	0.20789	0.0687522	0.00116332	0.0119049
PLEKHO2	6631.14	0.207876	0.129657	0.0408141	0.159124
CASP1P2	11.7042	0.207867	0.381105	0.0702659	0.228169
RPL7P18	17.7591	0.207844	0.297537	0.0773464	0.242058
TUBB8P7	5.7809	0.207827	0.486891	0.0481984	0.17802
MEIOC	18.4429	0.207628	0.306193	0.0769765	0.241314
ZNF200	397.492	0.207486	0.126752	0.0386555	0.15279
ZNF629	261.718	0.207426	0.144808	0.0535681	0.191083
SAFB2	1180.09	0.207389	0.0743668	0.00242276	0.0208832
NATD1	914.398	0.207359	0.113429	0.0270091	0.119728
ARHGAP18	2050.68	0.207357	0.0831548	0.00560856	0.0399832
OR5H1	8.56918	0.207276	0.344552	0.0743647	0.236386
HDAC11	6.16265	0.207252	0.385189	0.0701681	0.227952
FRAT2	4749.57	0.207188	0.103131	0.0184757	0.0924719
STON1	59.9014	0.207108	0.199842	0.0784389	0.24422
TMEM132A	4.71221	0.206974	0.431613	0.062904	0.212893
ZSCAN20	28.5465	0.206888	0.27964	0.0793067	0.246291
DNAJC18	30.8652	0.206836	0.227411	0.081028	0.24946
ZNF586	466.825	0.206795	0.103362	0.0188796	0.0938781
IFNGR1	504.158	0.20678	0.121827	0.0349152	0.142244
DDX55	343.221	0.20677	0.122295	0.0353421	0.143423
FAM214B	2466.04	0.206745	0.104033	0.0194496	0.0957259
PARP14	1478.08	0.206728	0.0946632	0.0124036	0.0697054
LILRB5	24.6764	0.206724	0.264664	0.080277	0.248194
CACNA1A	84.7032	0.206626	0.174928	0.0720964	0.231945
SIPA1	3344.79	0.206545	0.0899643	0.00944249	0.0574904
ZNF384	1506.92	0.206313	0.0822888	0.00545057	0.0391016
AC004801.2	16.5764	0.206271	0.271099	0.0803896	0.248194
LMX1B	7.39343	0.206126	0.346087	0.0751085	0.237911
TMC7	24.5155	0.206064	0.275007	0.0803696	0.248194
FLNA	50698.8	0.206011	0.0753483	0.00287808	0.0240686
SPTA1	4.17311	0.205964	0.457196	0.0573807	NA
RHBDF2	1088.58	0.205866	0.120533	0.0345297	0.141082
WNT9A	10.4585	0.205807	0.371344	0.0727786	0.233163
ASB2	137.418	0.205796	0.20271	0.0804817	0.248337
PAN3	1352.19	0.205777	0.0789132	0.00414697	0.031734
TP73-AS1	35.332	0.20563	0.482648	0.0499241	0.182195
ATXN2L	4604.45	0.205501	0.0617509	0.0004243	0.00549323
IQCC	47.2015	0.20547	0.227269	0.0825852	0.253133
EIF2B5	256.448	0.205339	0.148603	0.0587359	0.203498
FIG4	508.112	0.205284	0.134717	0.0477336	0.176906
VIM	52547.9	0.205242	0.0836589	0.00635192	0.043559
RPL36AP15	5.65465	0.205077	0.404333	0.068791	0.225234
CDH3	32.4744	0.205069	0.239785	0.0829714	0.253775
KCTD3	102.299	0.205005	0.192991	0.0797329	0.247194
TMEM45A	1217.87	0.20496	0.149242	0.0596428	0.205469
C11orf95	25.5626	0.204915	0.258758	0.0824201	0.253039
CTSB	1223.15	0.20489	0.135315	0.048661	0.17905
DOCK7	100.962	0.204813	0.155732	0.0642622	0.215379
DDX20	305.741	0.204752	0.117593	0.0327717	0.13623
PLPP6	72.4512	0.204625	0.206856	0.0824442	0.253039
CMTM4	61.2945	0.204449	0.207026	0.0826815	0.253268
TFPI	116.733	0.204338	0.185104	0.0785649	0.244456
SLC2A6	209.935	0.204188	0.188061	0.0795851	0.246841
B3GNT8	831.655	0.204116	0.0914027	0.0112433	0.0653228
DENND4B	3998.94	0.204053	0.0662684	0.000999605	0.0106866
CASR	146.762	0.204045	0.165866	0.0711469	0.229955
HAAO	30.4422	0.204038	0.217182	0.0839693	0.255817
MFSD9	431.378	0.20361	0.122324	0.038185	0.151661
ADGRD2	25.5914	0.203525	0.247815	0.0844191	0.256652
SEMG1	6.34386	0.203439	0.382957	0.0729538	0.23357
TRIOBP	1407.55	0.203425	0.1249	0.0407737	0.159051
PARP6	807.411	0.203368	0.0834312	0.0067202	0.0452342
RLIM	2043.39	0.203336	0.112986	0.0296274	0.127013
TNFRSF9	124.625	0.203231	0.201669	0.0835432	0.254892
WASHC2C	1888.59	0.203131	0.0878679	0.00932028	0.0569799
POFUT2	820.413	0.203038	0.121861	0.0382764	0.151867
BAZ2B	3778.93	0.202968	0.0862625	0.00840477	0.0530038
PPAN	131.995	0.202949	0.134516	0.0500494	0.182547
ANKDD1A	54.347	0.202876	0.184867	0.0803955	0.248194
SETD5	5614.85	0.202763	0.0869118	0.00885808	0.0550771
AC122718.2	39.2871	0.202659	0.265433	0.0843945	0.25663
SMAD4	986.128	0.20265	0.0888897	0.010137	0.0602561
BTF3P7	3.64114	0.202571	0.449292	0.0606367	NA
AC010287.1	7.53232	0.202523	0.386577	0.07306	0.233757
DOCK6	46.6264	0.202485	0.251741	0.0853798	0.258495
PXN	8037.7	0.202475	0.0778241	0.0043238	0.0327608
AMOTL1	61.2706	0.202402	0.27961	0.0836855	0.255166
NFAT5	2621.25	0.202396	0.111904	0.0293443	0.126096
PITPNM2	53.8259	0.202339	0.233962	0.0862036	0.260611
UBALD1	817.945	0.202263	0.114224	0.0316592	0.13295
TTC16	8.03188	0.202236	0.346719	0.078087	0.243488
ARHGAP22	21.7765	0.202178	0.270904	0.0845305	0.25683
CCDC97	986.182	0.202175	0.0709919	0.00210719	0.0188075
LST1	894.452	0.202098	0.134911	0.0513357	0.185477
LRIG2	313.937	0.202025	0.109665	0.0275159	0.121128
CD37	4448.75	0.202009	0.089252	0.0106131	0.0623499
ASPH	351.545	0.201993	0.181871	0.0806267	0.248592
LILRA6	337.107	0.201929	0.36658	0.0761069	0.239721
PIK3IP1	35.7355	0.20177	0.228695	0.0869414	0.262298
DOCK2	7556.08	0.201747	0.0807409	0.00577611	0.0407596
PTK2B	12056.1	0.201732	0.0961808	0.0158274	0.0829926
FBLN5	7.04216	0.201706	0.378623	0.0747219	0.237202
TAS2R19	2.56927	0.20158	0.514586	0.0379598	NA
RAB3GAP2	1481.3	0.201558	0.0698963	0.00189654	0.0173736
RIMS2	37.154	0.201472	0.228852	0.0872987	0.262915
TTC31	525.717	0.201467	0.0986383	0.0179821	0.0908003
CRK	1100.55	0.201256	0.0980181	0.0175793	0.0894783
TRAF6	723.235	0.201185	0.0853953	0.00845572	0.0532102
EXOSC7	185.291	0.201143	0.16265	0.0731602	0.2339
NR1D1	72.0163	0.201063	0.236942	0.0876269	0.263386
CDC73	180.924	0.200922	0.144849	0.0611602	0.209019
ZNF703	3.43686	0.20082	0.462817	0.0573269	NA
2007-03-01	1932.92	0.200788	0.0895099	0.0112615	0.0653693
AGFG1	1774.64	0.200695	0.12934	0.0477391	0.176906
CAPG	5735.31	0.200674	0.0983581	0.01819	0.0916598
ZNF580	244.918	0.20031	0.104908	0.0242863	0.111696
MBD6	3624.57	0.200252	0.0823642	0.0069966	0.0464965
SHOX	22.0918	0.199983	0.254608	0.0879915	0.26405
SAAL1	106.944	0.199961	0.173275	0.0801045	0.247872
ADGRG2	43.3945	0.199945	0.22166	0.0891586	0.265854
HECA	3665.86	0.199695	0.125517	0.0451025	0.170116
MTMR14	3472.92	0.199497	0.11022	0.0300149	0.128072
NEDD4L	7.81278	0.19947	0.362769	0.0784217	0.24422
HIST2H2AA4	17937.6	0.199441	0.137521	0.0567304	0.198959
DOCK11	3371.82	0.199419	0.0687405	0.00182542	0.0168704
ATXN3	298.189	0.199397	0.2057	0.0890187	0.265534
PRRC2C	8515.67	0.199266	0.0623891	0.00070567	0.0080787
AL137077.1	14.197	0.199214	0.286085	0.0863863	0.260947
CNOT2	1124.32	0.199085	0.0923572	0.0141043	0.0765431
VSIG10	304.086	0.199003	0.125406	0.0457202	0.17178
UBXN10	5.96143	0.198983	0.424432	0.0682882	0.224209
CD300LD	4.57268	0.198864	0.449048	0.0620612	0.211109
CKAP2L	628.194	0.198807	0.110993	0.0313491	0.131994
SGK3	352.389	0.198612	0.117964	0.0386003	0.152613
TMEM268	63.3756	0.198497	0.249301	0.090029	0.267575
INPP1	966.902	0.198473	0.114469	0.0351598	0.142921
ARHGEF2	5636.6	0.198391	0.0765669	0.00459181	0.0342754
C1orf27	155.229	0.198389	0.147554	0.0665201	0.22067
PROCR	18.2429	0.198101	0.288558	0.0873002	0.262915
PSTPIP1	3698.61	0.198089	0.103111	0.0241307	0.111239
RNASEK-C17orf49	27.3275	0.198024	0.30385	0.0859622	0.259989
AC126755.2	56.8345	0.197892	0.186668	0.0876806	0.263439
SPATA5L1	202.428	0.197868	0.128693	0.0502204	0.182935
CYTH4	2631.15	0.197845	0.086255	0.0101598	0.0603226
SBDSP1	149.126	0.197816	0.161379	0.0769273	0.241239
BIRC6	2629.75	0.197784	0.0787332	0.00573748	0.0406245
CBWD1	418.169	0.197743	0.130247	0.0518919	0.186977
PNLIPRP1	3.687	0.197548	0.436139	0.0661265	NA
B3GNTL1	261.254	0.197526	0.106033	0.0274032	0.120879
RND1	31.5932	0.197398	0.223591	0.0924092	0.27254
SORL1	13379.9	0.197373	0.154014	0.0727164	0.233163
SLC28A3	807.333	0.197309	0.140558	0.0620586	0.211109
ETFBKMT	39.8359	0.197214	0.228194	0.0925794	0.272821
INPP5A	1603.49	0.197197	0.0888658	0.0122846	0.0692427
KMT2D	12704	0.196992	0.0830501	0.00837476	0.0528603
ZNF296	125.658	0.196977	0.153317	0.0727605	0.233163
SESN2	2019.37	0.196915	0.187747	0.0893464	0.266197
GEMIN4	347.997	0.196828	0.149836	0.0703722	0.228362
TP53I3	407.674	0.196777	0.118726	0.0411848	0.16
MAP4K2	1160.89	0.19671	0.124438	0.0472035	0.175456
SLU7	1865.06	0.196708	0.0924777	0.0153705	0.0815047
ATP8B4	3616.08	0.196638	0.0844351	0.00938043	0.0572996
ZFYVE26	2180.83	0.196633	0.0924036	0.015347	0.0814691
FAM228B	373.356	0.196552	0.121869	0.0447072	0.169019
PDLIM7	3787.61	0.196448	0.103877	0.0260639	0.117031
IGHV5-51	1.5747	0.196419	0.538491	0.026315	NA
DNAH12	9.38711	0.196383	0.412185	0.0723865	0.232577
FBXL5	3609.65	0.196248	0.113444	0.0361253	0.145549
MED13L	3343.13	0.196199	0.0987769	0.0212721	0.101612
AC024592.3	4.38094	0.19618	0.513368	0.0379162	0.150889
MARS2	38.3517	0.196176	0.224042	0.0939915	0.275869
MFAP5	27.7571	0.196022	0.224821	0.0941814	0.275985
DHODH	44.2997	0.196019	0.194074	0.092026	0.271778
SESN1	207.623	0.195972	0.124418	0.0479947	0.17758
LSP1	16315.1	0.195967	0.119371	0.0426881	0.164287
DENND5A	15863.4	0.195966	0.108356	0.0310243	0.131039
CBL	11502.6	0.195907	0.100965	0.0235731	0.109449
TMEM217	13.2414	0.195903	0.352646	0.0825464	0.253133
LILRA2	535.252	0.195867	0.335473	0.0846658	0.25708
AC134669.1	11.3401	0.195841	0.421841	0.0705164	0.228728
ISG20	406.686	0.19584	0.161635	0.0798705	0.247568
DHX29	368.207	0.195781	0.105261	0.0279737	0.122331
STX11	2045.22	0.195723	0.13069	0.0546988	0.194167
SNRNP48	270.693	0.195675	0.133068	0.0571139	0.199919
CDKN2B	37.8372	0.195601	0.222993	0.0947592	0.276998
PHF20L1	2560.77	0.195575	0.107573	0.0305321	0.129597
HLA-F	109.881	0.195553	0.433501	0.0677269	0.2229
FOLR3	2040.7	0.195479	0.193618	0.0927126	0.273022
AC015802.6	57.3083	0.195429	0.195662	0.0931531	0.274069
GTPBP8	88.1747	0.195406	0.16445	0.0821407	0.252407
CARD14	32.355	0.195385	0.221612	0.0950568	0.277433
C15orf39	4021.42	0.195273	0.110758	0.0341598	0.140223
SLC29A4	60.4077	0.195248	0.183286	0.0904991	0.26848
TRIM21	1148.57	0.195194	0.0974314	0.0206449	0.0996597
RUBCNL	74.7589	0.195121	0.209257	0.0951124	0.277484
AC211429.1	18.9656	0.195106	0.35735	0.0825814	0.253133
PLEKHM1	1700.76	0.195057	0.155721	0.0771471	0.241693
METTL6	164.62	0.19502	0.134704	0.0595255	0.205215
KRT18P31	91.0501	0.194793	0.199479	0.0946452	0.27684
USP9X	4076.21	0.194659	0.0764185	0.00532953	0.0383689
SNRPN	70.5597	0.194447	0.27117	0.0928565	0.273307
SH2B3	3007.79	0.1943	0.0997035	0.0234474	0.109075
CDH26	34.6373	0.194296	0.218392	0.0965279	0.280296
SCFD2	41.8201	0.194195	0.217784	0.0966633	0.280439
SRRM2	16645	0.194194	0.0607128	0.000719736	0.00820555
DGKB	15.7774	0.194069	0.261547	0.0942204	0.275985
KCNK17	4.33037	0.194043	0.467122	0.0575788	0.200968
DDX5	11564	0.194001	0.0952511	0.0193369	0.0954327
SEMA4B	1103.13	0.193964	0.154085	0.0775533	0.242394
IRAK3	3304.6	0.193961	0.153894	0.0774194	0.242182
INTS3	182.674	0.19394	0.621124	0.00154526	0.0147097
KBTBD8	145.007	0.193881	0.166855	0.0857016	0.259308
ANKRD36C	475.448	0.193841	0.102837	0.0269785	0.119715
DDX39A	1568.55	0.193795	0.102165	0.0263149	0.117771
CALML4	242.604	0.193748	0.180483	0.0918142	0.271278
AC103810.3	19.9622	0.193713	0.316278	0.0888568	0.26532
ZFAND6	1134.82	0.193665	0.0924893	0.0170043	0.0874359
KCTD12	800.413	0.193648	0.15991	0.081985	0.252045
PLEKHB2	3257.21	0.193586	0.0910596	0.015788	0.0829053
EFR3A	876.525	0.193536	0.141988	0.0683089	0.224209
PHF21A	1017.31	0.193362	0.101414	0.0258655	0.116427
POLR3C	652.904	0.193305	0.0915567	0.0163739	0.0851546
ADAM23	8.78448	0.193289	0.349487	0.0851693	0.258209
SNAI3	280.323	0.19323	0.179588	0.092284	0.272336
UBAP2	720.873	0.193199	0.101293	0.0258625	0.116427
TWISTNB	72.7441	0.19286	0.171254	0.0894372	0.266289
ST6GALNAC4	23.8661	0.192847	0.295353	0.0920707	0.271816
DRAM1	672.69	0.192824	0.145685	0.0725457	0.232836
SKI	8373.55	0.192786	0.168124	0.0880107	0.26405
AKT3	25.1983	0.192669	0.329347	0.0883132	0.26436
IGLC7	2.79635	0.192628	0.457108	0.0615713	NA
DCAF15	763.85	0.192598	0.103384	0.0285372	0.124265
TXNIP	11325.1	0.192536	0.105011	0.0303444	0.128956
ALPK1	1015.92	0.192424	0.191598	0.0968046	0.28057
RPS3AP38	19.8677	0.192282	0.272192	0.0952209	0.277634
KPNA4	2424.51	0.192014	0.0854571	0.0119282	0.0678362
FAM83F	19.3974	0.191979	0.263117	0.0965372	0.280296
ZNF263	422.402	0.191879	0.106437	0.032478	0.135492
CD300E	6.85974	0.191764	0.410872	0.0754027	0.238533
NSRP1	508.066	0.19174	0.0988194	0.024374	0.111958
HCFC1	4468.77	0.191739	0.0902196	0.0160362	0.0838768
RCOR1	7489.79	0.191728	0.109186	0.0356944	0.14437
ARL11	1030.73	0.191654	0.100853	0.0265777	0.118499
SFXN3	487.537	0.191575	0.19128	0.098023	0.28257
NSUN7	81.3589	0.191453	0.221042	0.100435	0.286538
LATS1	1012.47	0.191445	0.106396	0.0328184	0.136366
RCAN3	248.556	0.191211	0.217921	0.100822	0.287391
[truncated: 18,045 more rows]

## Sheet: HALLMARK_TET2_UP
NAME	GS<br> follow link to MSigDB	GS DETAILS	SIZE	ES	NES	NOM p-val	FDR q-val	FWER p-val	RANK AT MAX	LEADING EDGE
HALLMARK_TNFA_SIGNALING_VIA_NFKB	HALLMARK_TNFA_SIGNALING_VIA_NFKB	Details ...	67	0.449659	4.28682	0	0	0	881	tags=84%, list=40%, signal=135%
HALLMARK_IL6_JAK_STAT3_SIGNALING	HALLMARK_IL6_JAK_STAT3_SIGNALING	Details ...	22	0.551116	3.10858	0	0	0	500	tags=77%, list=23%, signal=99%
HALLMARK_INFLAMMATORY_RESPONSE	HALLMARK_INFLAMMATORY_RESPONSE	Details ...	47	0.314685	2.5458	0	0	0	493	tags=53%, list=22%, signal=67%
HALLMARK_KRAS_SIGNALING_UP	HALLMARK_KRAS_SIGNALING_UP	Details ...	36	0.354045	2.45188	0	0.000768518	0.003	395	tags=53%, list=18%, signal=63%
HALLMARK_HYPOXIA	HALLMARK_HYPOXIA	Details ...	53	0.291704	2.45128	0	0.000614815	0.003	911	tags=70%, list=41%, signal=116%
HALLMARK_EPITHELIAL_MESENCHYMAL_TRANSITION	HALLMARK_EPITHELIAL_MESENCHYMAL_TRANSITION	Details ...	39	0.315975	2.28618	0	0.00231812	0.013	389	tags=49%, list=18%, signal=58%
HALLMARK_COAGULATION	HALLMARK_COAGULATION	Details ...	21	0.401199	2.18841	0.0019802	0.00556509	0.04	488	tags=62%, list=22%, signal=79%
HALLMARK_P53_PATHWAY	HALLMARK_P53_PATHWAY	Details ...	49	0.260358	2.13254	0.00403226	0.00660694	0.054	743	tags=59%, list=34%, signal=87%
HALLMARK_TGF_BETA_SIGNALING	HALLMARK_TGF_BETA_SIGNALING	Details ...	13	0.420709	1.83082	0.0191571	0.031096	0.262	943	tags=85%, list=43%, signal=147%
HALLMARK_COMPLEMENT	HALLMARK_COMPLEMENT	Details ...	43	0.22457	1.6978	0.0349515	0.0566177	0.451	488	tags=44%, list=22%, signal=56%
HALLMARK_IL2_STAT5_SIGNALING	HALLMARK_IL2_STAT5_SIGNALING	Details ...	52	0.194308	1.66457	0.0138067	0.0596799	0.506	938	tags=62%, list=43%, signal=105%
HALLMARK_MYOGENESIS	HALLMARK_MYOGENESIS	Details ...	32	0.247585	1.64799	0.0483871	0.0588185	0.536	288	tags=38%, list=13%, signal=43%
HALLMARK_NOTCH_SIGNALING	HALLMARK_NOTCH_SIGNALING	Details ...	10	0.398179	1.48552	0.0748988	0.117661	0.816	1110	tags=90%, list=50%, signal=180%
HALLMARK_KRAS_SIGNALING_DN	HALLMARK_KRAS_SIGNALING_DN	Details ...	15	0.290065	1.35136	0.128099	0.187889	0.949	540	tags=53%, list=24%, signal=70%
HALLMARK_UV_RESPONSE_UP	HALLMARK_UV_RESPONSE_UP	Details ...	42	0.159581	1.21462	0.212185	0.291227	0.995	389	tags=33%, list=18%, signal=40%
HALLMARK_ALLOGRAFT_REJECTION	HALLMARK_ALLOGRAFT_REJECTION	Details ...	34	0.172571	1.17883	0.249004	0.310361	0.998	273	tags=29%, list=12%, signal=33%
HALLMARK_UV_RESPONSE_DN	HALLMARK_UV_RESPONSE_DN	Details ...	29	0.148195	0.94018	0.516899	0.605842	1	361	tags=31%, list=16%, signal=37%
HALLMARK_XENOBIOTIC_METABOLISM	HALLMARK_XENOBIOTIC_METABOLISM	Details ...	35	0.122603	0.864458	0.628631	0.690833	1	111	tags=17%, list=5%, signal=18%
HALLMARK_APOPTOSIS	HALLMARK_APOPTOSIS	Details ...	48	0.0955553	0.778269	0.746667	0.779051	1	666	tags=40%, list=30%, signal=55%
HALLMARK_PI3K_AKT_MTOR_SIGNALING	HALLMARK_PI3K_AKT_MTOR_SIGNALING	Details ...	20	0.137603	0.744439	0.78821	0.786386	1	1463	tags=80%, list=66%, signal=235%

## Sheet: HALLMARK_TET2_DOWN
NAME	GS<br> follow link to MSigDB	GS DETAILS	SIZE	ES	NES	NOM p-val	FDR q-val	FWER p-val	RANK AT MAX	LEADING EDGE
HALLMARK_MYC_TARGETS_V1	HALLMARK_MYC_TARGETS_V1	Details ...	39	-0.48731	-3.61997	0	0	0	1151	tags=100%, list=52%, signal=205%
HALLMARK_OXIDATIVE_PHOSPHORYLATION	HALLMARK_OXIDATIVE_PHOSPHORYLATION	Details ...	55	-0.385149	-3.28019	0	0	0	1178	tags=91%, list=53%, signal=190%
HALLMARK_FATTY_ACID_METABOLISM	HALLMARK_FATTY_ACID_METABOLISM	Details ...	36	-0.311828	-2.25918	0	0.0078565	0.02	795	tags=67%, list=36%, signal=103%
HALLMARK_MTORC1_SIGNALING	HALLMARK_MTORC1_SIGNALING	Details ...	52	-0.253446	-2.16277	0.004158	0.0116792	0.041	1152	tags=77%, list=52%, signal=157%
HALLMARK_E2F_TARGETS	HALLMARK_E2F_TARGETS	Details ...	21	-0.366525	-2.00298	0.00630252	0.0280215	0.122	1091	tags=86%, list=49%, signal=168%
HALLMARK_HEME_METABOLISM	HALLMARK_HEME_METABOLISM	Details ...	45	-0.229379	-1.83289	0.006	0.0516614	0.248	1025	tags=69%, list=46%, signal=126%
HALLMARK_G2M_CHECKPOINT	HALLMARK_G2M_CHECKPOINT	Details ...	24	-0.271769	-1.59957	0.0343511	0.148111	0.618	1614	tags=100%, list=73%, signal=369%
HALLMARK_ESTROGEN_RESPONSE_LATE	HALLMARK_ESTROGEN_RESPONSE_LATE	Details ...	36	-0.212647	-1.50782	0.0667976	0.2	0.764	520	tags=44%, list=24%, signal=57%
HALLMARK_MITOTIC_SPINDLE	HALLMARK_MITOTIC_SPINDLE	Details ...	33	-0.224923	-1.49709	0.0699589	0.185179	0.777	1384	tags=85%, list=63%, signal=224%
HALLMARK_ADIPOGENESIS	HALLMARK_ADIPOGENESIS	Details ...	48	-0.185627	-1.47083	0.0838323	0.189366	0.814	1163	tags=71%, list=53%, signal=147%
HALLMARK_PEROXISOME	HALLMARK_PEROXISOME	Details ...	14	-0.310545	-1.41143	0.108216	0.224101	0.896	896	tags=71%, list=41%, signal=120%
HALLMARK_ANDROGEN_RESPONSE	HALLMARK_ANDROGEN_RESPONSE	Details ...	25	-0.232719	-1.38528	0.126033	0.2283	0.914	1170	tags=76%, list=53%, signal=160%
HALLMARK_ESTROGEN_RESPONSE_EARLY	HALLMARK_ESTROGEN_RESPONSE_EARLY	Details ...	42	-0.176239	-1.34389	0.138996	0.2498	0.945	460	tags=38%, list=21%, signal=47%
HALLMARK_INTERFERON_ALPHA_RESPONSE	HALLMARK_INTERFERON_ALPHA_RESPONSE	Details ...	16	-0.25605	-1.2429	0.190184	0.33859	0.985	819	tags=63%, list=37%, signal=99%
HALLMARK_UNFOLDED_PROTEIN_RESPONSE	HALLMARK_UNFOLDED_PROTEIN_RESPONSE	Details ...	20	-0.225297	-1.20306	0.232422	0.365441	0.992	1163	tags=75%, list=53%, signal=157%
HALLMARK_GLYCOLYSIS	HALLMARK_GLYCOLYSIS	Details ...	43	-0.138309	-1.09203	0.327381	0.495491	0.999	1087	tags=63%, list=49%, signal=121%
HALLMARK_APICAL_JUNCTION	HALLMARK_APICAL_JUNCTION	Details ...	21	-0.189757	-1.06055	0.357564	0.512364	0.999	952	tags=62%, list=43%, signal=108%
HALLMARK_REACTIVE_OXYGEN_SPECIES_PATHWAY	HALLMARK_REACTIVE_OXYGEN_SPECIES_PATHWAY	Details ...	13	-0.238626	-1.02955	0.394737	0.532641	0.999	1514	tags=92%, list=69%, signal=293%
HALLMARK_INTERFERON_GAMMA_RESPONSE	HALLMARK_INTERFERON_GAMMA_RESPONSE	Details ...	42	-0.131701	-1.02526	0.412826	0.510719	1	819	tags=50%, list=37%, signal=78%
HALLMARK_DNA_REPAIR	HALLMARK_DNA_REPAIR	Details ...	17	-0.198936	-0.989668	0.448148	0.539783	1	1512	tags=88%, list=69%, signal=278%
HALLMARK_PROTEIN_SECRETION	HALLMARK_PROTEIN_SECRETION		20	-0.149405	-0.797792	0.695817	0.818844	1	998	tags=60%, list=45%, signal=109%
HALLMARK_SPERMATOGENESIS	HALLMARK_SPERMATOGENESIS		13	-0.174156	-0.739852	0.797571	0.86844	1	1316	tags=77%, list=60%, signal=190%
HALLMARK_CHOLESTEROL_HOMEOSTASIS	HALLMARK_CHOLESTEROL_HOMEOSTASIS		19	-0.110485	-0.576575	0.953587	0.999224	1	456	tags=32%, list=21%, signal=39%
HALLMARK_BILE_ACID_METABOLISM	HALLMARK_BILE_ACID_METABOLISM		22	-0.104146	-0.576418	0.963675	0.957628	1	676	tags=41%, list=31%, signal=58%

## Sheet: GO_TET2_UP
NAME	GS<br> follow link to MSigDB	GS DETAILS	SIZE	ES	NES	NOM p-val	FDR q-val	FWER p-val	RANK AT MAX	LEADING EDGE
GOBP_TUBE_DEVELOPMENT	GOBP_TUBE_DEVELOPMENT	Details ...	149	0.252303	3.50395	0	0	0	546	tags=48%, list=25%, signal=60%
GOBP_ANATOMICAL_STRUCTURE_FORMATION_INVOLVED_IN_MORPHOGENESIS	GOBP_ANATOMICAL_STRUCTURE_FORMATION_INVOLVED_IN_MORPHOGENESIS	Details ...	160	0.237274	3.34328	0	0.000654289	0.001	327	tags=37%, list=15%, signal=40%
GOBP_POSITIVE_REGULATION_OF_MULTICELLULAR_ORGANISMAL_PROCESS	GOBP_POSITIVE_REGULATION_OF_MULTICELLULAR_ORGANISMAL_PROCESS	Details ...	227	0.188951	3.17495	0	0.00131596	0.003	558	tags=42%, list=25%, signal=51%
GOBP_TUBE_MORPHOGENESIS	GOBP_TUBE_MORPHOGENESIS	Details ...	120	0.257726	3.17429	0	0.000986973	0.003	546	tags=49%, list=25%, signal=62%
GOBP_LOCOMOTION	GOBP_LOCOMOTION	Details ...	281	0.172602	3.1533	0	0.000789578	0.003	546	tags=40%, list=25%, signal=46%
GOBP_CIRCULATORY_SYSTEM_DEVELOPMENT	GOBP_CIRCULATORY_SYSTEM_DEVELOPMENT	Details ...	156	0.222933	3.11531	0	0.000657982	0.003	546	tags=46%, list=25%, signal=56%
GOBP_INFLAMMATORY_RESPONSE	GOBP_INFLAMMATORY_RESPONSE	Details ...	129	0.242247	3.108	0	0.000563984	0.003	539	tags=47%, list=24%, signal=59%
GOBP_CELL_MIGRATION	GOBP_CELL_MIGRATION	Details ...	234	0.186335	3.09967	0	0.000493486	0.003	546	tags=41%, list=25%, signal=49%
GOBP_BIOLOGICAL_ADHESION	GOBP_BIOLOGICAL_ADHESION	Details ...	211	0.190267	3.09481	0	0.000438655	0.003	529	tags=41%, list=24%, signal=49%
GOBP_POSITIVE_REGULATION_OF_DEVELOPMENTAL_PROCESS	GOBP_POSITIVE_REGULATION_OF_DEVELOPMENTAL_PROCESS	Details ...	184	0.201861	3.04655	0	0.000659993	0.005	514	tags=42%, list=23%, signal=50%
GOBP_VASCULATURE_DEVELOPMENT	GOBP_VASCULATURE_DEVELOPMENT	Details ...	112	0.246708	2.99361	0	0.000955281	0.008	546	tags=48%, list=25%, signal=61%
GOBP_RESPONSE_TO_MOLECULE_OF_BACTERIAL_ORIGIN	GOBP_RESPONSE_TO_MOLECULE_OF_BACTERIAL_ORIGIN	Details ...	66	0.309006	2.95937	0	0.000986815	0.009	541	tags=55%, list=25%, signal=70%
GOBP_POSITIVE_REGULATION_OF_TRANSCRIPTION_BY_RNA_POLYMERASE_II	GOBP_POSITIVE_REGULATION_OF_TRANSCRIPTION_BY_RNA_POLYMERASE_II	Details ...	189	0.186242	2.90967	0	0.00101438	0.01	1059	tags=65%, list=48%, signal=114%
GOBP_RNA_PROCESSING	GOBP_RNA_PROCESSING	Details ...	96	0.256102	2.90183	0	0.00113813	0.012	1251	tags=81%, list=57%, signal=180%
GOBP_REGULATION_OF_MULTICELLULAR_ORGANISMAL_DEVELOPMENT	GOBP_REGULATION_OF_MULTICELLULAR_ORGANISMAL_DEVELOPMENT	Details ...	218	0.174446	2.83575	0	0.00133565	0.015	229	tags=26%, list=10%, signal=26%
GOBP_RESPONSE_TO_LIPID	GOBP_RESPONSE_TO_LIPID	Details ...	169	0.188896	2.78316	0	0.00183549	0.022	541	tags=42%, list=25%, signal=51%
GOBP_POSITIVE_REGULATION_OF_BIOSYNTHETIC_PROCESS	GOBP_POSITIVE_REGULATION_OF_BIOSYNTHETIC_PROCESS	Details ...	302	0.147407	2.77799	0	0.00180883	0.023	1077	tags=62%, list=49%, signal=104%
GOBP_REGULATION_OF_GLIAL_CELL_DIFFERENTIATION	GOBP_REGULATION_OF_GLIAL_CELL_DIFFERENTIATION	Details ...	11	0.690619	2.77717	0	0.00170834	0.023	288	tags=82%, list=13%, signal=94%
GOBP_RESPONSE_TO_BACTERIUM	GOBP_RESPONSE_TO_BACTERIUM	Details ...	107	0.232892	2.7722	0	0.00161843	0.023	541	tags=47%, list=25%, signal=59%
GOBP_POSITIVE_REGULATION_OF_NUCLEOBASE_CONTAINING_COMPOUND_METABOLIC_PROCESS	GOBP_POSITIVE_REGULATION_OF_NUCLEOBASE_CONTAINING_COMPOUND_METABOLIC_PROCESS	Details ...	281	0.150801	2.74408	0	0.00180563	0.027	1059	tags=61%, list=48%, signal=103%
GOBP_GLIOGENESIS	GOBP_GLIOGENESIS		41	0.36217	2.73357	0	0.00184614	0.029	291	tags=49%, list=13%, signal=55%
GOBP_BLOOD_VESSEL_MORPHOGENESIS	GOBP_BLOOD_VESSEL_MORPHOGENESIS		93	0.246294	2.71456	0	0.00224145	0.037	546	tags=48%, list=25%, signal=62%
GOBP_GLIAL_CELL_DIFFERENTIATION	GOBP_GLIAL_CELL_DIFFERENTIATION		29	0.424944	2.70786	0	0.00226122	0.039	291	tags=55%, list=13%, signal=63%
GOBP_NEGATIVE_REGULATION_OF_NUCLEOBASE_CONTAINING_COMPOUND_METABOLIC_PROCESS	GOBP_NEGATIVE_REGULATION_OF_NUCLEOBASE_CONTAINING_COMPOUND_METABOLIC_PROCESS		205	0.169618	2.70277	0	0.00222113	0.04	1037	tags=62%, list=47%, signal=107%
GOBP_REGULATION_OF_CELL_DIFFERENTIATION	GOBP_REGULATION_OF_CELL_DIFFERENTIATION		229	0.162272	2.70039	0	0.00213228	0.04	1075	tags=63%, list=49%, signal=111%
GOBP_NEGATIVE_REGULATION_OF_MULTICELLULAR_ORGANISMAL_PROCESS	GOBP_NEGATIVE_REGULATION_OF_MULTICELLULAR_ORGANISMAL_PROCESS		144	0.195347	2.6471	0	0.00291697	0.057	546	tags=43%, list=25%, signal=53%
GOBP_ARTERY_DEVELOPMENT	GOBP_ARTERY_DEVELOPMENT		11	0.661006	2.64607	0	0.00280894	0.057	353	tags=82%, list=16%, signal=97%
GOBP_EPITHELIUM_DEVELOPMENT	GOBP_EPITHELIUM_DEVELOPMENT		146	0.196835	2.64278	0	0.00275782	0.058	349	tags=34%, list=16%, signal=38%
GOBP_EXTERNAL_ENCAPSULATING_STRUCTURE_ORGANIZATION	GOBP_EXTERNAL_ENCAPSULATING_STRUCTURE_ORGANIZATION		53	0.311632	2.63261	0	0.00289087	0.063	327	tags=45%, list=15%, signal=52%
GOBP_NEGATIVE_REGULATION_OF_TRANSCRIPTION_BY_RNA_POLYMERASE_II	GOBP_NEGATIVE_REGULATION_OF_TRANSCRIPTION_BY_RNA_POLYMERASE_II		138	0.19376	2.62465	0	0.00297089	0.067	1037	tags=65%, list=47%, signal=115%
GOBP_MESENCHYME_DEVELOPMENT	GOBP_MESENCHYME_DEVELOPMENT		30	0.397151	2.62043	0	0.00300049	0.07	679	tags=70%, list=31%, signal=100%
GOBP_RESPONSE_TO_OXYGEN_CONTAINING_COMPOUND	GOBP_RESPONSE_TO_OXYGEN_CONTAINING_COMPOUND		266	0.145527	2.57848	0	0.00382611	0.091	546	tags=38%, list=25%, signal=44%
GOBP_REGULATION_OF_GLIOGENESIS	GOBP_REGULATION_OF_GLIOGENESIS		15	0.539328	2.56518	0	0.00407793	0.1	288	tags=67%, list=13%, signal=76%
GOBP_MESENCHYMAL_CELL_DIFFERENTIATION	GOBP_MESENCHYMAL_CELL_DIFFERENTIATION		26	0.427558	2.54437	0	0.00466461	0.114	679	tags=73%, list=31%, signal=104%
GOBP_POSITIVE_REGULATION_OF_CELL_DIFFERENTIATION	GOBP_POSITIVE_REGULATION_OF_CELL_DIFFERENTIATION		129	0.20002	2.54262	0	0.00453134	0.114	507	tags=42%, list=23%, signal=51%
GOBP_POSITIVE_REGULATION_OF_NERVOUS_SYSTEM_DEVELOPMENT	GOBP_POSITIVE_REGULATION_OF_NERVOUS_SYSTEM_DEVELOPMENT		35	0.364585	2.53983	0	0.00451682	0.116	342	tags=51%, list=16%, signal=60%
GOBP_CELLULAR_RESPONSE_TO_OXYGEN_CONTAINING_COMPOUND	GOBP_CELLULAR_RESPONSE_TO_OXYGEN_CONTAINING_COMPOUND		182	0.168609	2.52869	0	0.00478709	0.125	1088	tags=65%, list=49%, signal=117%
GOBP_DNA_TEMPLATED_TRANSCRIPTION_INITIATION	GOBP_DNA_TEMPLATED_TRANSCRIPTION_INITIATION		35	0.364243	2.52726	0	0.00466111	0.125	910	tags=77%, list=41%, signal=129%
GOBP_POSITIVE_REGULATION_OF_LOCOMOTION	GOBP_POSITIVE_REGULATION_OF_LOCOMOTION		90	0.225845	2.50313	0.00215054	0.00539173	0.145	379	tags=39%, list=17%, signal=45%
GOBP_POSITIVE_REGULATION_OF_GLIOGENESIS	GOBP_POSITIVE_REGULATION_OF_GLIOGENESIS		13	0.564629	2.49841	0	0.00545418	0.15	288	tags=69%, list=13%, signal=79%
GOBP_REGULATION_OF_LIPID_LOCALIZATION	GOBP_REGULATION_OF_LIPID_LOCALIZATION		33	0.372533	2.49754	0	0.0053858	0.152	727	tags=70%, list=33%, signal=102%
GOBP_RESPIRATORY_SYSTEM_DEVELOPMENT	GOBP_RESPIRATORY_SYSTEM_DEVELOPMENT		26	0.419019	2.49254	0	0.00541534	0.157	1037	tags=88%, list=47%, signal=165%
GOBP_NEGATIVE_REGULATION_OF_CELL_ADHESION	GOBP_NEGATIVE_REGULATION_OF_CELL_ADHESION		47	0.318016	2.48908	0	0.00557017	0.165	345	tags=47%, list=16%, signal=54%
GOBP_REGULATION_OF_GENE_EXPRESSION_EPIGENETIC	GOBP_REGULATION_OF_GENE_EXPRESSION_EPIGENETIC		28	0.392956	2.47799	0	0.00598754	0.178	1034	tags=86%, list=47%, signal=159%
GOBP_TAXIS	GOBP_TAXIS		108	0.204286	2.47716	0	0.00585449	0.178	510	tags=43%, list=23%, signal=53%
GOBP_NEURON_MIGRATION	GOBP_NEURON_MIGRATION		18	0.477808	2.47082	0	0.0061042	0.188	1037	tags=94%, list=47%, signal=177%
GOBP_DIGESTIVE_SYSTEM_DEVELOPMENT	GOBP_DIGESTIVE_SYSTEM_DEVELOPMENT		17	0.494935	2.45793	0	0.00653325	0.205	343	tags=65%, list=16%, signal=76%
GOBP_POSITIVE_REGULATION_OF_NEUROGENESIS	GOBP_POSITIVE_REGULATION_OF_NEUROGENESIS		30	0.383058	2.45635	0	0.00642568	0.205	342	tags=53%, list=16%, signal=62%
GOBP_POSITIVE_REGULATION_OF_LIPID_LOCALIZATION	GOBP_POSITIVE_REGULATION_OF_LIPID_LOCALIZATION		19	0.477679	2.45611	0	0.00629455	0.205	812	tags=84%, list=37%, signal=132%
GOBP_RESPONSE_TO_PURINE_CONTAINING_COMPOUND	GOBP_RESPONSE_TO_PURINE_CONTAINING_COMPOUND		25	0.417973	2.45358	0	0.00638035	0.212	411	tags=60%, list=19%, signal=73%
GOBP_RESPONSE_TO_CAMP	GOBP_RESPONSE_TO_CAMP		18	0.483851	2.45309	0.0021322	0.00625525	0.212	411	tags=67%, list=19%, signal=81%
GOBP_RESPONSE_TO_MECHANICAL_STIMULUS	GOBP_RESPONSE_TO_MECHANICAL_STIMULUS		34	0.358168	2.44858	0	0.00623766	0.214	908	tags=76%, list=41%, signal=128%
GOBP_NEGATIVE_REGULATION_OF_DEVELOPMENTAL_PROCESS	GOBP_NEGATIVE_REGULATION_OF_DEVELOPMENTAL_PROCESS		109	0.201568	2.44095	0	0.00654964	0.227	568	tags=45%, list=26%, signal=58%
GOBP_LEUKOCYTE_MIGRATION	GOBP_LEUKOCYTE_MIGRATION		88	0.225706	2.43389	0	0.00694173	0.245	273	tags=34%, list=12%, signal=37%
GOBP_REGULATION_OF_NERVOUS_SYSTEM_DEVELOPMENT	GOBP_REGULATION_OF_NERVOUS_SYSTEM_DEVELOPMENT		53	0.285332	2.42906	0	0.0069852	0.247	342	tags=43%, list=16%, signal=50%
GOBP_SENSORY_ORGAN_DEVELOPMENT	GOBP_SENSORY_ORGAN_DEVELOPMENT		62	0.258516	2.42561	0	0.00707508	0.255	441	tags=45%, list=20%, signal=55%
GOBP_HEART_MORPHOGENESIS	GOBP_HEART_MORPHOGENESIS		29	0.373497	2.42353	0	0.0070914	0.26	403	tags=55%, list=18%, signal=67%
GOBP_MRNA_PROCESSING	GOBP_MRNA_PROCESSING		59	0.270192	2.41	0.00210084	0.00759088	0.278	1251	tags=83%, list=57%, signal=187%
GOBP_REGULATION_OF_NEUROGENESIS	GOBP_REGULATION_OF_NEUROGENESIS		43	0.315787	2.40344	0	0.00775314	0.289	342	tags=47%, list=16%, signal=54%
GOBP_CELLULAR_RESPONSE_TO_EXTERNAL_STIMULUS	GOBP_CELLULAR_RESPONSE_TO_EXTERNAL_STIMULUS		55	0.270792	2.40142	0	0.00782251	0.295	1061	tags=75%, list=48%, signal=140%
GOBP_OLIGODENDROCYTE_DIFFERENTIATION	GOBP_OLIGODENDROCYTE_DIFFERENTIATION		13	0.563261	2.40131	0	0.00769427	0.295	291	tags=69%, list=13%, signal=79%
GOBP_BRANCHING_MORPHOGENESIS_OF_AN_EPITHELIAL_TUBE	GOBP_BRANCHING_MORPHOGENESIS_OF_AN_EPITHELIAL_TUBE		19	0.466152	2.39669	0	0.00785055	0.303	605	tags=74%, list=27%, signal=101%
GOBP_NEGATIVE_REGULATION_OF_RESPONSE_TO_EXTERNAL_STIMULUS	GOBP_NEGATIVE_REGULATION_OF_RESPONSE_TO_EXTERNAL_STIMULUS		53	0.285622	2.39279	0	0.00793675	0.309	383	tags=45%, list=17%, signal=53%
GOBP_RESPONSE_TO_ORGANIC_CYCLIC_COMPOUND	GOBP_RESPONSE_TO_ORGANIC_CYCLIC_COMPOUND		168	0.162227	2.37679	0	0.00881128	0.34	1034	tags=62%, list=47%, signal=108%
GOBP_CELL_POPULATION_PROLIFERATION	GOBP_CELL_POPULATION_PROLIFERATION		269	0.131578	2.37119	0	0.00902394	0.35	474	tags=33%, list=21%, signal=37%
GOBP_ENDOTHELIAL_CELL_PROLIFERATION	GOBP_ENDOTHELIAL_CELL_PROLIFERATION		29	0.366575	2.35198	0	0.00987567	0.379	342	tags=52%, list=16%, signal=60%
GOBP_CELLULAR_RESPONSE_TO_MOLECULE_OF_BACTERIAL_ORIGIN	GOBP_CELLULAR_RESPONSE_TO_MOLECULE_OF_BACTERIAL_ORIGIN		40	0.318929	2.34808	0	0.00990784	0.384	1073	tags=80%, list=49%, signal=153%
GOBP_NEGATIVE_REGULATION_OF_CELL_SUBSTRATE_ADHESION	GOBP_NEGATIVE_REGULATION_OF_CELL_SUBSTRATE_ADHESION		11	0.580824	2.34174	0	0.0100766	0.394	529	tags=82%, list=24%, signal=107%
GOBP_REGULATION_OF_VASCULAR_ASSOCIATED_SMOOTH_MUSCLE_CELL_PROLIFERATION	GOBP_REGULATION_OF_VASCULAR_ASSOCIATED_SMOOTH_MUSCLE_CELL_PROLIFERATION		12	0.565254	2.33992	0.00203252	0.0101435	0.402	781	tags=92%, list=35%, signal=141%
GOBP_HEART_DEVELOPMENT	GOBP_HEART_DEVELOPMENT		68	0.239848	2.33418	0	0.0104932	0.414	427	tags=43%, list=19%, signal=51%
GOBP_PATTERN_SPECIFICATION_PROCESS	GOBP_PATTERN_SPECIFICATION_PROCESS		35	0.335132	2.32461	0	0.0111208	0.44	532	tags=57%, list=24%, signal=74%
GOBP_RESPONSE_TO_CYTOKINE	GOBP_RESPONSE_TO_CYTOKINE		213	0.142584	2.32237	0	0.0110581	0.444	1113	tags=63%, list=50%, signal=116%
GOBP_MACROMOLECULE_METHYLATION	GOBP_MACROMOLECULE_METHYLATION		37	0.322393	2.32123	0	0.0109989	0.446	1148	tags=84%, list=52%, signal=172%
GOBP_NEGATIVE_REGULATION_OF_CELL_DIFFERENTIATION	GOBP_NEGATIVE_REGULATION_OF_CELL_DIFFERENTIATION		75	0.229883	2.32006	0	0.0109397	0.448	568	tags=48%, list=26%, signal=62%
GOBP_REGULATION_OF_ANATOMICAL_STRUCTURE_MORPHOGENESIS	GOBP_REGULATION_OF_ANATOMICAL_STRUCTURE_MORPHOGENESIS		138	0.176205	2.3153	0.00200803	0.0110621	0.455	306	tags=30%, list=14%, signal=33%
GOBP_CHEMOKINE_PRODUCTION	GOBP_CHEMOKINE_PRODUCTION		18	0.458714	2.31475	0	0.0109514	0.456	466	tags=67%, list=21%, signal=84%
GOBP_REGULATION_OF_AXONOGENESIS	GOBP_REGULATION_OF_AXONOGENESIS		16	0.472945	2.30847	0.00194175	0.0113132	0.469	342	tags=63%, list=16%, signal=73%
GOBP_MUSCLE_CELL_PROLIFERATION	GOBP_MUSCLE_CELL_PROLIFERATION		32	0.341536	2.30823	0	0.0111682	0.469	911	tags=75%, list=41%, signal=126%
GOBP_EPITHELIAL_TO_MESENCHYMAL_TRANSITION	GOBP_EPITHELIAL_TO_MESENCHYMAL_TRANSITION		15	0.486962	2.30661	0.00191939	0.0112117	0.475	991	tags=93%, list=45%, signal=168%
GOBP_NEGATIVE_REGULATION_OF_EPITHELIAL_CELL_PROLIFERATION	GOBP_NEGATIVE_REGULATION_OF_EPITHELIAL_CELL_PROLIFERATION		15	0.505553	2.29966	0.00192678	0.0116026	0.495	362	tags=67%, list=16%, signal=79%
GOBP_NEUROGENESIS	GOBP_NEUROGENESIS		207	0.142782	2.29743	0	0.0115921	0.499	353	tags=29%, list=16%, signal=31%
GOBP_NEURON_PROJECTION_GUIDANCE	GOBP_NEURON_PROJECTION_GUIDANCE		44	0.29701	2.29498	0.00200803	0.0116315	0.507	510	tags=52%, list=23%, signal=67%
GOBP_MORPHOGENESIS_OF_AN_EPITHELIUM	GOBP_MORPHOGENESIS_OF_AN_EPITHELIUM		67	0.236587	2.28746	0	0.0121187	0.529	349	tags=39%, list=16%, signal=45%
GOBP_REGULATION_OF_CELL_ADHESION	GOBP_REGULATION_OF_CELL_ADHESION		128	0.17874	2.28732	0	0.0119745	0.529	541	tags=41%, list=25%, signal=52%
GOBP_MORPHOGENESIS_OF_A_BRANCHING_STRUCTURE	GOBP_MORPHOGENESIS_OF_A_BRANCHING_STRUCTURE		23	0.399271	2.28375	0	0.0121279	0.534	662	tags=70%, list=30%, signal=98%
GOBP_EPITHELIAL_TUBE_MORPHOGENESIS	GOBP_EPITHELIAL_TUBE_MORPHOGENESIS		39	0.312343	2.28345	0	0.0119868	0.534	510	tags=54%, list=23%, signal=69%
GOBP_CELLULAR_RESPONSE_TO_NITROGEN_COMPOUND	GOBP_CELLULAR_RESPONSE_TO_NITROGEN_COMPOUND		103	0.198394	2.28236	0	0.0119399	0.537	1081	tags=68%, list=49%, signal=127%
GOBP_HUMORAL_IMMUNE_RESPONSE	GOBP_HUMORAL_IMMUNE_RESPONSE		40	0.314935	2.28004	0	0.0120458	0.544	475	tags=52%, list=22%, signal=66%
GOBP_SMOOTH_MUSCLE_CELL_PROLIFERATION	GOBP_SMOOTH_MUSCLE_CELL_PROLIFERATION		24	0.383478	2.26526	0.00199203	0.0129895	0.573	541	tags=63%, list=25%, signal=82%
GOBP_CELLULAR_RESPONSE_TO_BIOTIC_STIMULUS	GOBP_CELLULAR_RESPONSE_TO_BIOTIC_STIMULUS		46	0.284863	2.2644	0.00202429	0.0128742	0.575	1254	tags=85%, list=57%, signal=192%
GOBP_AMEBOIDAL_TYPE_CELL_MIGRATION	GOBP_AMEBOIDAL_TYPE_CELL_MIGRATION		76	0.220151	2.24973	0	0.0140214	0.61	546	tags=46%, list=25%, signal=59%
GOBP_NEGATIVE_REGULATION_OF_CHROMATIN_ORGANIZATION	GOBP_NEGATIVE_REGULATION_OF_CHROMATIN_ORGANIZATION		11	0.555809	2.24869	0	0.0140148	0.616	985	tags=100%, list=45%, signal=180%
GOBP_NEGATIVE_REGULATION_OF_BIOSYNTHETIC_PROCESS	GOBP_NEGATIVE_REGULATION_OF_BIOSYNTHETIC_PROCESS		219	0.136318	2.2416	0.00206612	0.0147637	0.642	1088	tags=62%, list=49%, signal=110%
GOBP_DNA_METHYLATION	GOBP_DNA_METHYLATION		10	0.575137	2.23519	0	0.0154462	0.663	942	tags=100%, list=43%, signal=174%
GOBP_REGULATION_OF_LIPID_TRANSPORT	GOBP_REGULATION_OF_LIPID_TRANSPORT		24	0.382485	2.23384	0.00209205	0.0154099	0.665	727	tags=71%, list=33%, signal=105%
GOBP_REGULATION_OF_EPITHELIAL_TO_MESENCHYMAL_TRANSITION	GOBP_REGULATION_OF_EPITHELIAL_TO_MESENCHYMAL_TRANSITION		12	0.527955	2.23292	0	0.0153323	0.668	679	tags=83%, list=31%, signal=120%
GOBP_EPITHELIAL_CELL_DIFFERENTIATION	GOBP_EPITHELIAL_CELL_DIFFERENTIATION		93	0.198378	2.21886	0.00218818	0.0164551	0.698	244	tags=30%, list=11%, signal=32%
GOBP_REGULATION_OF_CELL_ACTIVATION	GOBP_REGULATION_OF_CELL_ACTIVATION		112	0.180533	2.21458	0.00390625	0.0167766	0.709	527	tags=41%, list=24%, signal=51%
GOBP_MRNA_METABOLIC_PROCESS	GOBP_MRNA_METABOLIC_PROCESS		108	0.187736	2.21201	0	0.0169987	0.714	1709	tags=95%, list=77%, signal=403%
GOBP_REGULATION_OF_CELLULAR_COMPONENT_MOVEMENT	GOBP_REGULATION_OF_CELLULAR_COMPONENT_MOVEMENT		171	0.149601	2.19679	0	0.0186526	0.75	546	tags=39%, list=25%, signal=47%
GOBP_NEURAL_CREST_CELL_DIFFERENTIATION	GOBP_NEURAL_CREST_CELL_DIFFERENTIATION		10	0.570947	2.19631	0.00204499	0.0185334	0.752	510	tags=80%, list=23%, signal=104%
GOBP_RESPONSE_TO_NITROGEN_COMPOUND	GOBP_RESPONSE_TO_NITROGEN_COMPOUND		178	0.147458	2.18677	0.00211864	0.0197454	0.769	1088	tags=63%, list=49%, signal=114%
GOBP_ANIMAL_ORGAN_MORPHOGENESIS	GOBP_ANIMAL_ORGAN_MORPHOGENESIS		122	0.171596	2.18006	0	0.0205631	0.784	437	tags=36%, list=20%, signal=42%
GOBP_REGULATION_OF_CELL_MATRIX_ADHESION	GOBP_REGULATION_OF_CELL_MATRIX_ADHESION		23	0.372324	2.16651	0.00194932	0.0222175	0.815	529	tags=61%, list=24%, signal=79%
GOBP_MULTI_MULTICELLULAR_ORGANISM_PROCESS	GOBP_MULTI_MULTICELLULAR_ORGANISM_PROCESS		34	0.318736	2.16538	0	0.0221594	0.817	799	tags=68%, list=36%, signal=104%
GOBP_CELLULAR_RESPONSE_TO_EXTRACELLULAR_STIMULUS	GOBP_CELLULAR_RESPONSE_TO_EXTRACELLULAR_STIMULUS		44	0.274052	2.16257	0.00212314	0.0223635	0.822	1061	tags=75%, list=48%, signal=142%
GOBP_REGULATION_OF_HISTONE_METHYLATION	GOBP_REGULATION_OF_HISTONE_METHYLATION		12	0.515953	2.16081	0	0.0224414	0.828	1073	tags=100%, list=49%, signal=194%
GOBP_COVALENT_CHROMATIN_MODIFICATION	GOBP_COVALENT_CHROMATIN_MODIFICATION		73	0.215845	2.1596	0	0.0224288	0.83	1110	tags=71%, list=50%, signal=139%
GOBP_RNA_SPLICING	GOBP_RNA_SPLICING		55	0.257047	2.15895	0.0019685	0.0223939	0.833	1251	tags=82%, list=57%, signal=184%
GOBP_RESPONSE_TO_GROWTH_FACTOR	GOBP_RESPONSE_TO_GROWTH_FACTOR		110	0.177923	2.15846	0.00203252	0.0222146	0.833	1070	tags=65%, list=49%, signal=121%
GOBP_RESPONSE_TO_ORGANOPHOSPHORUS	GOBP_RESPONSE_TO_ORGANOPHOSPHORUS		23	0.382441	2.15813	0	0.0220617	0.833	411	tags=57%, list=19%, signal=69%
GOBP_OSSIFICATION	GOBP_OSSIFICATION		62	0.234849	2.15733	0.00197239	0.0220188	0.835	385	tags=40%, list=17%, signal=47%
GOBP_TERPENOID_METABOLIC_PROCESS	GOBP_TERPENOID_METABOLIC_PROCESS		11	0.538414	2.15384	0.0020284	0.0223473	0.846	221	tags=64%, list=10%, signal=70%
GOBP_EAR_DEVELOPMENT	GOBP_EAR_DEVELOPMENT		25	0.362256	2.14495	0	0.0233927	0.861	709	tags=68%, list=32%, signal=99%
GOBP_EPITHELIAL_CELL_PROLIFERATION	GOBP_EPITHELIAL_CELL_PROLIFERATION		55	0.252415	2.13203	0	0.0252593	0.884	539	tags=49%, list=24%, signal=63%
GOBP_TISSUE_MORPHOGENESIS	GOBP_TISSUE_MORPHOGENESIS		75	0.208428	2.12983	0.0039604	0.0254114	0.888	349	tags=36%, list=16%, signal=41%
GOBP_SENSORY_PERCEPTION_OF_LIGHT_STIMULUS	GOBP_SENSORY_PERCEPTION_OF_LIGHT_STIMULUS		11	0.520191	2.1283	0.00384615	0.0253795	0.888	261	tags=64%, list=12%, signal=72%
GOBP_POSITIVE_REGULATION_OF_CELL_DEVELOPMENT	GOBP_POSITIVE_REGULATION_OF_CELL_DEVELOPMENT		44	0.268081	2.12779	0.00400802	0.0251986	0.888	372	tags=43%, list=17%, signal=51%
GOBP_NEGATIVE_REGULATION_OF_CHEMOTAXIS	GOBP_NEGATIVE_REGULATION_OF_CHEMOTAXIS		10	0.545628	2.12561	0	0.0253663	0.893	345	tags=70%, list=16%, signal=83%
GOBP_CELL_JUNCTION_ORGANIZATION	GOBP_CELL_JUNCTION_ORGANIZATION		87	0.19263	2.12034	0.00208333	0.0261156	0.902	529	tags=43%, list=24%, signal=54%
GOBP_PEPTIDYL_LYSINE_METHYLATION	GOBP_PEPTIDYL_LYSINE_METHYLATION		19	0.397709	2.11905	0	0.0260873	0.902	1103	tags=89%, list=50%, signal=177%
GOBP_CENTRAL_NERVOUS_SYSTEM_DEVELOPMENT	GOBP_CENTRAL_NERVOUS_SYSTEM_DEVELOPMENT		118	0.170693	2.11094	0.00208333	0.0271218	0.917	353	tags=32%, list=16%, signal=36%
GOBP_RESPONSE_TO_VITAMIN	GOBP_RESPONSE_TO_VITAMIN		21	0.385616	2.10453	0.00201207	0.0279781	0.92	417	tags=57%, list=19%, signal=70%
GOBP_ODONTOGENESIS	GOBP_ODONTOGENESIS		18	0.408237	2.10101	0.00823045	0.0283437	0.923	699	tags=72%, list=32%, signal=105%
GOBP_CELL_JUNCTION_ASSEMBLY	GOBP_CELL_JUNCTION_ASSEMBLY		57	0.239622	2.09676	0	0.0289788	0.927	529	tags=47%, list=24%, signal=61%
GOBP_EMBRYONIC_MORPHOGENESIS	GOBP_EMBRYONIC_MORPHOGENESIS		76	0.206437	2.09447	0.00195312	0.0291501	0.928	343	tags=36%, list=16%, signal=41%
GOBP_METHYLATION	GOBP_METHYLATION		43	0.27521	2.06504	0.00199601	0.0347874	0.957	1148	tags=79%, list=52%, signal=162%
GOBP_RESPONSE_TO_CORTICOSTEROID	GOBP_RESPONSE_TO_CORTICOSTEROID		39	0.281826	2.06442	0.00578035	0.0346509	0.958	463	tags=49%, list=21%, signal=61%
GOBP_CELL_SUBSTRATE_ADHESION	GOBP_CELL_SUBSTRATE_ADHESION		55	0.238418	2.05986	0.00961539	0.0352123	0.96	529	tags=47%, list=24%, signal=61%
GOBP_INTEGRIN_MEDIATED_SIGNALING_PATHWAY	GOBP_INTEGRIN_MEDIATED_SIGNALING_PATHWAY		17	0.418644	2.0534	0	0.0363162	0.966	510	tags=65%, list=23%, signal=84%
GOBP_REGULATION_OF_CELL_JUNCTION_ASSEMBLY	GOBP_REGULATION_OF_CELL_JUNCTION_ASSEMBLY		31	0.312525	2.05133	0	0.0365871	0.969	529	tags=55%, list=24%, signal=71%
GOBP_ENZYME_LINKED_RECEPTOR_PROTEIN_SIGNALING_PATHWAY	GOBP_ENZYME_LINKED_RECEPTOR_PROTEIN_SIGNALING_PATHWAY		145	0.148522	2.04696	0.00205339	0.0374498	0.972	910	tags=55%, list=41%, signal=88%
GOBP_CELLULAR_RESPONSE_TO_LIPID	GOBP_CELLULAR_RESPONSE_TO_LIPID		108	0.169597	2.04321	0.00398406	0.0380779	0.976	1073	tags=65%, list=49%, signal=120%
GOBP_SUBSTRATE_ADHESION_DEPENDENT_CELL_SPREADING	GOBP_SUBSTRATE_ADHESION_DEPENDENT_CELL_SPREADING		19	0.393088	2.04205	0.00824742	0.0381302	0.977	997	tags=84%, list=45%, signal=152%
GOBP_NOTCH_SIGNALING_PATHWAY	GOBP_NOTCH_SIGNALING_PATHWAY		23	0.351212	2.04093	0.00394477	0.0379966	0.978	671	tags=65%, list=30%, signal=93%
GOBP_POSITIVE_REGULATION_OF_SIGNALING	GOBP_POSITIVE_REGULATION_OF_SIGNALING		249	0.11931	2.0346	0.00192678	0.0393225	0.981	554	tags=36%, list=25%, signal=42%
GOBP_POSITIVE_REGULATION_OF_CELL_ACTIVATION	GOBP_POSITIVE_REGULATION_OF_CELL_ACTIVATION		69	0.216706	2.03454	0.00581395	0.0390545	0.981	527	tags=45%, list=24%, signal=57%
GOBP_REGULATION_OF_VASOCONSTRICTION	GOBP_REGULATION_OF_VASOCONSTRICTION		10	0.524499	2.03137	0	0.0395133	0.984	612	tags=80%, list=28%, signal=110%
GOBP_HISTONE_METHYLATION	GOBP_HISTONE_METHYLATION		22	0.366842	2.03038	0.004	0.0394406	0.984	1103	tags=86%, list=50%, signal=171%
GOBP_NEGATIVE_REGULATION_OF_CELL_DEVELOPMENT	GOBP_NEGATIVE_REGULATION_OF_CELL_DEVELOPMENT		19	0.383703	2.02727	0.00601202	0.0398746	0.984	437	tags=58%, list=20%, signal=72%
GOBP_POSITIVE_REGULATION_OF_LIPID_TRANSPORT	GOBP_POSITIVE_REGULATION_OF_LIPID_TRANSPORT		13	0.471009	2.01843	0.00621118	0.0418431	0.988	663	tags=77%, list=30%, signal=109%
GOBP_OUTFLOW_TRACT_MORPHOGENESIS	GOBP_OUTFLOW_TRACT_MORPHOGENESIS		11	0.499524	2.01042	0.006	0.043653	0.989	908	tags=91%, list=41%, signal=154%
GOBP_FATTY_ACID_TRANSPORT	GOBP_FATTY_ACID_TRANSPORT		22	0.350899	2.01016	0.0059761	0.0434326	0.989	837	tags=73%, list=38%, signal=116%
GOBP_NEGATIVE_REGULATION_OF_LOCOMOTION	GOBP_NEGATIVE_REGULATION_OF_LOCOMOTION		56	0.23005	2.00895	0.0059761	0.0434373	0.989	568	tags=48%, list=26%, signal=63%
GOBP_EMBRYO_DEVELOPMENT	GOBP_EMBRYO_DEVELOPMENT		137	0.149933	2.00672	0.00982318	0.04378	0.989	510	tags=37%, list=23%, signal=45%
GOBP_FAT_CELL_DIFFERENTIATION	GOBP_FAT_CELL_DIFFERENTIATION		47	0.244104	1.99987	0.00582524	0.0452186	0.99	927	tags=66%, list=42%, signal=111%
GOBP_ADENYLATE_CYCLASE_ACTIVATING_G_PROTEIN_COUPLED_RECEPTOR_SIGNALING_PATHWAY	GOBP_ADENYLATE_CYCLASE_ACTIVATING_G_PROTEIN_COUPLED_RECEPTOR_SIGNALING_PATHWAY		11	0.489045	1.99525	0.00606061	0.0461981	0.991	931	tags=91%, list=42%, signal=157%
GOBP_POSITIVE_REGULATION_OF_IMMUNE_SYSTEM_PROCESS	GOBP_POSITIVE_REGULATION_OF_IMMUNE_SYSTEM_PROCESS		181	0.135011	1.99474	0.00198807	0.0460124	0.991	530	tags=36%, list=24%, signal=44%
GOBP_MUSCLE_ADAPTATION	GOBP_MUSCLE_ADAPTATION		22	0.355145	1.99264	0	0.0463041	0.991	928	tags=77%, list=42%, signal=132%
GOBP_FOCAL_ADHESION_ASSEMBLY	GOBP_FOCAL_ADHESION_ASSEMBLY		19	0.376026	1.99006	0.0123967	0.046702	0.992	686	tags=68%, list=31%, signal=98%
GOBP_REGULATION_OF_CELL_DEVELOPMENT	GOBP_REGULATION_OF_CELL_DEVELOPMENT		64	0.213906	1.98903	0.0077821	0.0466824	0.992	437	tags=41%, list=20%, signal=49%
GOBP_NEGATIVE_REGULATION_OF_CELL_POPULATION_PROLIFERATION	GOBP_NEGATIVE_REGULATION_OF_CELL_POPULATION_PROLIFERATION		99	0.17142	1.9888	0.00582524	0.0464104	0.992	440	tags=36%, list=20%, signal=43%
GOBP_POSITIVE_REGULATION_OF_EPITHELIAL_TO_MESENCHYMAL_TRANSITION	GOBP_POSITIVE_REGULATION_OF_EPITHELIAL_TO_MESENCHYMAL_TRANSITION		10	0.51694	1.98787	0.00401606	0.0463789	0.992	408	tags=70%, list=18%, signal=85%
GOBP_TRANSCRIPTION_INITIATION_FROM_RNA_POLYMERASE_II_PROMOTER	GOBP_TRANSCRIPTION_INITIATION_FROM_RNA_POLYMERASE_II_PROMOTER		25	0.333242	1.98253	0.0019802	0.0474714	0.992	1037	tags=80%, list=47%, signal=149%
GOBP_CELL_MIGRATION_INVOLVED_IN_SPROUTING_ANGIOGENESIS	GOBP_CELL_MIGRATION_INVOLVED_IN_SPROUTING_ANGIOGENESIS		15	0.426137	1.97724	0.00842105	0.0486106	0.993	536	tags=67%, list=24%, signal=87%
GOBP_REGULATION_OF_NIK_NF_KAPPAB_SIGNALING	GOBP_REGULATION_OF_NIK_NF_KAPPAB_SIGNALING		19	0.37617	1.97677	0.00604839	0.0484519	0.993	1034	tags=84%, list=47%, signal=157%
GOBP_ANTIMICROBIAL_HUMORAL_RESPONSE	GOBP_ANTIMICROBIAL_HUMORAL_RESPONSE		18	0.386654	1.97633	0.00804829	0.0482789	0.993	256	tags=50%, list=12%, signal=56%
GOBP_P38MAPK_CASCADE	GOBP_P38MAPK_CASCADE		13	0.448981	1.974	0.00584795	0.0486651	0.993	881	tags=85%, list=40%, signal=140%
GOBP_REGULATION_OF_LIPID_STORAGE	GOBP_REGULATION_OF_LIPID_STORAGE		15	0.434414	1.97394	0	0.0483847	0.993	812	tags=80%, list=37%, signal=126%
GOBP_SKELETAL_MUSCLE_CELL_DIFFERENTIATION	GOBP_SKELETAL_MUSCLE_CELL_DIFFERENTIATION		10	0.50337	1.96999	0.00192308	0.0493483	0.996	879	tags=90%, list=40%, signal=149%
GOBP_LIPID_STORAGE	GOBP_LIPID_STORAGE		19	0.380334	1.96993	0.00578035	0.0490501	0.996	1141	tags=89%, list=52%, signal=184%
GOBP_TISSUE_MIGRATION	GOBP_TISSUE_MIGRATION		60	0.224821	1.96949	0.00626305	0.0488795	0.996	546	tags=47%, list=25%, signal=60%
GOBP_RESPONSE_TO_XENOBIOTIC_STIMULUS	GOBP_RESPONSE_TO_XENOBIOTIC_STIMULUS		17	0.405396	1.96892	0.0059761	0.0488094	0.996	539	tags=65%, list=24%, signal=85%
GOBP_TEMPERATURE_HOMEOSTASIS	GOBP_TEMPERATURE_HOMEOSTASIS		36	0.278239	1.9679	0.00986193	0.0488305	0.996	1111	tags=78%, list=50%, signal=154%
GOBP_POSITIVE_REGULATION_OF_FAT_CELL_DIFFERENTIATION	GOBP_POSITIVE_REGULATION_OF_FAT_CELL_DIFFERENTIATION		14	0.43926	1.96447	0.00826446	0.0495608	0.996	927	tags=86%, list=42%, signal=147%
GOBP_NEGATIVE_REGULATION_OF_GENE_EXPRESSION_EPIGENETIC	GOBP_NEGATIVE_REGULATION_OF_GENE_EXPRESSION_EPIGENETIC		15	0.416674	1.9584	0.00803213	0.0510797	0.997	1145	tags=93%, list=52%, signal=193%
GOBP_DEFENSE_RESPONSE	GOBP_DEFENSE_RESPONSE		265	0.111042	1.95721	0.0123457	0.0510606	0.997	541	tags=34%, list=25%, signal=40%
GOBP_VASOCONSTRICTION	GOBP_VASOCONSTRICTION		12	0.474704	1.95531	0.00612245	0.0512563	0.997	612	tags=75%, list=28%, signal=103%
GOBP_ZYMOGEN_ACTIVATION	GOBP_ZYMOGEN_ACTIVATION		10	0.50255	1.95444	0.0115607	0.0511982	0.997	219	tags=60%, list=10%, signal=66%
GOBP_REGULATION_OF_CELL_SUBSTRATE_ADHESION	GOBP_REGULATION_OF_CELL_SUBSTRATE_ADHESION		38	0.264299	1.95331	0.0019305	0.0512242	0.997	529	tags=50%, list=24%, signal=65%
GOBP_RESPONSE_TO_ESTROGEN	GOBP_RESPONSE_TO_ESTROGEN		17	0.392712	1.94799	0	0.052659	0.998	437	tags=59%, list=20%, signal=73%
GOBP_CELL_FATE_COMMITMENT	GOBP_CELL_FATE_COMMITMENT		26	0.318349	1.94697	0.0102041	0.0526399	0.998	408	tags=50%, list=18%, signal=61%
GOBP_CYTOKINE_PRODUCTION	GOBP_CYTOKINE_PRODUCTION		148	0.141209	1.94338	0.00635593	0.053519	0.999	558	tags=39%, list=25%, signal=48%
GOBP_CHROMATIN_ORGANIZATION_INVOLVED_IN_REGULATION_OF_TRANSCRIPTION	GOBP_CHROMATIN_ORGANIZATION_INVOLVED_IN_REGULATION_OF_TRANSCRIPTION		23	0.343683	1.93967	0.00809717	0.0541839	0.999	1167	tags=87%, list=53%, signal=183%
GOBP_RESPONSE_TO_ENDOGENOUS_STIMULUS	GOBP_RESPONSE_TO_ENDOGENOUS_STIMULUS		256	0.110313	1.93965	0.01417	0.0539042	0.999	1042	tags=57%, list=47%, signal=96%
GOBP_REGULATION_OF_CHROMATIN_ORGANIZATION	GOBP_REGULATION_OF_CHROMATIN_ORGANIZATION		34	0.282201	1.93256	0.00408998	0.0556947	0.999	1073	tags=76%, list=49%, signal=147%
GOBP_REGULATION_OF_MUSCLE_HYPERTROPHY	GOBP_REGULATION_OF_MUSCLE_HYPERTROPHY		10	0.511567	1.93172	0.00982318	0.0556221	0.999	861	tags=90%, list=39%, signal=147%
GOBP_POSITIVE_REGULATION_OF_INTRACELLULAR_SIGNAL_TRANSDUCTION	GOBP_POSITIVE_REGULATION_OF_INTRACELLULAR_SIGNAL_TRANSDUCTION		157	0.135325	1.92855	0.00773694	0.0562966	1	902	tags=54%, list=41%, signal=84%
GOBP_REGULATION_OF_CELL_SUBSTRATE_JUNCTION_ORGANIZATION	GOBP_REGULATION_OF_CELL_SUBSTRATE_JUNCTION_ORGANIZATION		18	0.373908	1.92574	0.00407332	0.0567971	1	529	tags=61%, list=24%, signal=80%
GOBP_ANATOMICAL_STRUCTURE_MATURATION	GOBP_ANATOMICAL_STRUCTURE_MATURATION		27	0.316183	1.92223	0.0116732	0.0577272	1	699	tags=63%, list=32%, signal=91%
GOBP_REGULATION_OF_IMMUNE_SYSTEM_PROCESS	GOBP_REGULATION_OF_IMMUNE_SYSTEM_PROCESS		268	0.108267	1.9173	0.00401606	0.0590453	1	530	tags=34%, list=24%, signal=39%
GOBP_ENDOCRINE_HORMONE_SECRETION	GOBP_ENDOCRINE_HORMONE_SECRETION		10	0.500729	1.91684	0.0122449	0.0588382	1	223	tags=60%, list=10%, signal=66%
GOBP_GENE_SILENCING	GOBP_GENE_SILENCING		46	0.2437	1.91275	0.00804829	0.0598848	1	1247	tags=80%, list=57%, signal=181%
GOBP_STEROL_HOMEOSTASIS	GOBP_STEROL_HOMEOSTASIS		10	0.480328	1.90968	0.0100402	0.0606846	1	709	tags=80%, list=32%, signal=117%
GOBP_VASCULAR_ENDOTHELIAL_GROWTH_FACTOR_PRODUCTION	GOBP_VASCULAR_ENDOTHELIAL_GROWTH_FACTOR_PRODUCTION		12	0.453358	1.90907	0.00607287	0.0605878	1	475	tags=67%, list=22%, signal=84%
GOBP_ROOF_OF_MOUTH_DEVELOPMENT	GOBP_ROOF_OF_MOUTH_DEVELOPMENT		10	0.498543	1.90334	0.00814664	0.0623631	1	669	tags=80%, list=30%, signal=114%
GOBP_POSITIVE_REGULATION_OF_CELL_DEATH	GOBP_POSITIVE_REGULATION_OF_CELL_DEATH		121	0.149882	1.89801	0.0119048	0.0640098	1	908	tags=55%, list=41%, signal=89%
GOBP_CARDIAC_CHAMBER_DEVELOPMENT	GOBP_CARDIAC_CHAMBER_DEVELOPMENT		15	0.405081	1.89653	0.0172043	0.0642655	1	288	tags=53%, list=13%, signal=61%
GOBP_POSITIVE_REGULATION_OF_CHEMOKINE_PRODUCTION	GOBP_POSITIVE_REGULATION_OF_CHEMOKINE_PRODUCTION		11	0.469621	1.89217	0.00976562	0.0657476	1	372	tags=64%, list=17%, signal=76%
GOBP_CELLULAR_RESPONSE_TO_PEPTIDE	GOBP_CELLULAR_RESPONSE_TO_PEPTIDE		63	0.205653	1.89102	0.0126316	0.0656751	1	1134	tags=71%, list=51%, signal=143%
GOBP_ISOPRENOID_METABOLIC_PROCESS	GOBP_ISOPRENOID_METABOLIC_PROCESS		13	0.440422	1.89024	0.00804829	0.0656175	1	221	tags=54%, list=10%, signal=59%
GOBP_SKELETAL_MUSCLE_ORGAN_DEVELOPMENT	GOBP_SKELETAL_MUSCLE_ORGAN_DEVELOPMENT		24	0.319661	1.88807	0.00816326	0.0661311	1	956	tags=75%, list=43%, signal=131%
GOBP_RESPONSE_TO_LEUKEMIA_INHIBITORY_FACTOR	GOBP_RESPONSE_TO_LEUKEMIA_INHIBITORY_FACTOR		18	0.372131	1.88681	0.01002	0.0663527	1	778	tags=72%, list=35%, signal=111%
GOBP_REGULATION_OF_EXTENT_OF_CELL_GROWTH	GOBP_REGULATION_OF_EXTENT_OF_CELL_GROWTH		12	0.442875	1.88573	0.00817996	0.0664653	1	498	tags=67%, list=23%, signal=86%
GOBP_REGULATION_OF_MUSCLE_ADAPTATION	GOBP_REGULATION_OF_MUSCLE_ADAPTATION		16	0.394235	1.88247	0.00205339	0.067347	1	928	tags=81%, list=42%, signal=139%
GOBP_PROTEIN_METHYLATION	GOBP_PROTEIN_METHYLATION		23	0.329065	1.88148	0.0167715	0.0674794	1	1103	tags=83%, list=50%, signal=163%
GOBP_REGIONALIZATION	GOBP_REGIONALIZATION		31	0.278428	1.87479	0.00982318	0.0696152	1	532	tags=52%, list=24%, signal=67%
GOBP_MULTI_ORGANISM_PROCESS	GOBP_MULTI_ORGANISM_PROCESS		139	0.14275	1.87235	0.0137255	0.0701896	1	799	tags=50%, list=36%, signal=73%
GOBP_REGULATION_OF_LYMPHOCYTE_ACTIVATION	GOBP_REGULATION_OF_LYMPHOCYTE_ACTIVATION		88	0.173867	1.87007	0.00803213	0.0708317	1	458	tags=38%, list=21%, signal=45%
GOBP_CALCIUM_ION_IMPORT	GOBP_CALCIUM_ION_IMPORT		11	0.46668	1.8698	0.00984252	0.070597	1	579	tags=73%, list=26%, signal=98%
GOBP_REGULATION_OF_VASCULATURE_DEVELOPMENT	GOBP_REGULATION_OF_VASCULATURE_DEVELOPMENT		55	0.216162	1.86487	0.011583	0.0723506	1	256	tags=33%, list=12%, signal=36%
GOBP_ENDOTHELIAL_CELL_MIGRATION	GOBP_ENDOTHELIAL_CELL_MIGRATION		48	0.232797	1.86324	0.00970874	0.0725997	1	186	tags=31%, list=8%, signal=33%
GOBP_CYTOKINE_PRODUCTION_INVOLVED_IN_INFLAMMATORY_RESPONSE	GOBP_CYTOKINE_PRODUCTION_INVOLVED_IN_INFLAMMATORY_RESPONSE		12	0.431936	1.86017	0.0163934	0.0733934	1	522	tags=67%, list=24%, signal=87%
GOBP_REGULATION_OF_GENE_SILENCING	GOBP_REGULATION_OF_GENE_SILENCING		28	0.295159	1.85976	0.0160643	0.0731647	1	1247	tags=86%, list=57%, signal=195%
GOBP_CELL_SUBSTRATE_JUNCTION_ORGANIZATION	GOBP_CELL_SUBSTRATE_JUNCTION_ORGANIZATION		24	0.317026	1.85731	0.0161943	0.0739368	1	686	tags=63%, list=31%, signal=90%
GOBP_REGULATION_OF_INFLAMMATORY_RESPONSE	GOBP_REGULATION_OF_INFLAMMATORY_RESPONSE		57	0.210722	1.85704	0.00994036	0.0737259	1	475	tags=42%, list=22%, signal=52%
GOBP_SMOOTH_MUSCLE_CONTRACTION	GOBP_SMOOTH_MUSCLE_CONTRACTION		18	0.366139	1.8553	0.00817996	0.0740983	1	546	tags=61%, list=25%, signal=81%
GOBP_RNA_EXPORT_FROM_NUCLEUS	GOBP_RNA_EXPORT_FROM_NUCLEUS		24	0.320921	1.85093	0.011811	0.0753117	1	1229	tags=88%, list=56%, signal=195%
GOBP_ENDOCRINE_PROCESS	GOBP_ENDOCRINE_PROCESS		15	0.391845	1.8499	0.0138889	0.0753039	1	317	tags=53%, list=14%, signal=62%
GOBP_CARDIAC_VENTRICLE_DEVELOPMENT	GOBP_CARDIAC_VENTRICLE_DEVELOPMENT		10	0.471129	1.84574	0.0184049	0.0765917	1	288	tags=60%, list=13%, signal=69%
GOBP_EXTRACELLULAR_MATRIX_DISASSEMBLY	GOBP_EXTRACELLULAR_MATRIX_DISASSEMBLY		15	0.402373	1.84568	0.0179283	0.0762542	1	441	tags=60%, list=20%, signal=74%
GOBP_CARDIAC_SEPTUM_DEVELOPMENT	GOBP_CARDIAC_SEPTUM_DEVELOPMENT		10	0.471129	1.8415	0.0137795	0.0776652	1	288	tags=60%, list=13%, signal=69%
GOBP_REGULATION_OF_GENE_SILENCING_BY_RNA	GOBP_REGULATION_OF_GENE_SILENCING_BY_RNA		24	0.312672	1.84062	0.0184502	0.0776374	1	1247	tags=88%, list=57%, signal=199%
GOBP_ENDOSOME_ORGANIZATION	GOBP_ENDOSOME_ORGANIZATION		13	0.420394	1.83766	0.00603622	0.0784028	1	774	tags=77%, list=35%, signal=118%
GOBP_DIGESTION	GOBP_DIGESTION		12	0.435582	1.83158	0.013834	0.0807999	1	514	tags=67%, list=23%, signal=86%
GOBP_RESPONSE_TO_PEPTIDE	GOBP_RESPONSE_TO_PEPTIDE		86	0.167201	1.82996	0.0121457	0.0809994	1	1081	tags=65%, list=49%, signal=123%
GOBP_NEGATIVE_REGULATION_OF_WOUND_HEALING	GOBP_NEGATIVE_REGULATION_OF_WOUND_HEALING		11	0.462539	1.82959	0.014	0.0807867	1	187	tags=55%, list=8%, signal=59%
GOBP_CELL_CELL_ADHESION	GOBP_CELL_CELL_ADHESION		126	0.143452	1.82893	0.0224949	0.080672	1	541	tags=38%, list=25%, signal=48%
GOBP_DETECTION_OF_BIOTIC_STIMULUS	GOBP_DETECTION_OF_BIOTIC_STIMULUS		10	0.477778	1.82275	0.0139442	0.0828211	1	494	tags=70%, list=22%, signal=90%
GOBP_PEPTIDYL_LYSINE_MODIFICATION	GOBP_PEPTIDYL_LYSINE_MODIFICATION		63	0.196787	1.81888	0.010352	0.084243	1	1153	tags=71%, list=52%, signal=145%
GOBP_NEGATIVE_REGULATION_OF_BLOOD_VESSEL_ENDOTHELIAL_CELL_MIGRATION	GOBP_NEGATIVE_REGULATION_OF_BLOOD_VESSEL_ENDOTHELIAL_CELL_MIGRATION		11	0.442121	1.80487	0.00986193	0.0902372	1	1034	tags=91%, list=47%, signal=170%
GOBP_PHAGOCYTOSIS	GOBP_PHAGOCYTOSIS		69	0.185422	1.80391	0.0212766	0.0902803	1	434	tags=38%, list=20%, signal=45%
GOBP_REGULATION_OF_CELL_DEATH	GOBP_REGULATION_OF_CELL_DEATH		264	0.101582	1.80319	0.00811359	0.0901631	1	1005	tags=55%, list=46%, signal=88%
GOBP_CARDIAC_CHAMBER_MORPHOGENESIS	GOBP_CARDIAC_CHAMBER_MORPHOGENESIS		13	0.409871	1.80104	0.0182927	0.0907895	1	288	tags=54%, list=13%, signal=62%
GOBP_SMOOTH_MUSCLE_CELL_MIGRATION	GOBP_SMOOTH_MUSCLE_CELL_MIGRATION		10	0.471403	1.79674	0.0141129	0.0923008	1	508	tags=70%, list=23%, signal=91%
GOBP_REGULATION_OF_PEPTIDASE_ACTIVITY	GOBP_REGULATION_OF_PEPTIDASE_ACTIVITY		66	0.190498	1.79524	0.0115607	0.0926825	1	1062	tags=67%, list=48%, signal=125%
GOBP_OSTEOBLAST_DIFFERENTIATION	GOBP_OSTEOBLAST_DIFFERENTIATION		32	0.266847	1.79513	0.01002	0.0923622	1	384	tags=44%, list=17%, signal=52%
GOBP_MUSCLE_CELL_DEVELOPMENT	GOBP_MUSCLE_CELL_DEVELOPMENT		21	0.329781	1.79216	0.0214425	0.0933439	1	539	tags=57%, list=24%, signal=75%
GOBP_MUSCLE_STRUCTURE_DEVELOPMENT	GOBP_MUSCLE_STRUCTURE_DEVELOPMENT		80	0.176858	1.78952	0.0162272	0.0943376	1	726	tags=50%, list=33%, signal=72%
GOBP_CYTOKINE_MEDIATED_SIGNALING_PATHWAY	GOBP_CYTOKINE_MEDIATED_SIGNALING_PATHWAY		130	0.138862	1.78674	0.0175439	0.0952918	1	661	tags=43%, list=30%, signal=58%
GOBP_NEGATIVE_REGULATION_OF_EPITHELIAL_CELL_MIGRATION	GOBP_NEGATIVE_REGULATION_OF_EPITHELIAL_CELL_MIGRATION		14	0.390446	1.78492	0.0225564	0.0958473	1	1034	tags=86%, list=47%, signal=160%
GOBP_VASCULAR_PROCESS_IN_CIRCULATORY_SYSTEM	GOBP_VASCULAR_PROCESS_IN_CIRCULATORY_SYSTEM		42	0.226653	1.78444	0.0138067	0.0956974	1	559	tags=48%, list=25%, signal=63%
GOBP_REGULATION_OF_CELL_MIGRATION_INVOLVED_IN_SPROUTING_ANGIOGENESIS	GOBP_REGULATION_OF_CELL_MIGRATION_INVOLVED_IN_SPROUTING_ANGIOGENESIS		10	0.458652	1.78338	0.0177165	0.0958465	1	536	tags=70%, list=24%, signal=92%
GOBP_POSITIVE_REGULATION_OF_MUSCLE_CELL_DIFFERENTIATION	GOBP_POSITIVE_REGULATION_OF_MUSCLE_CELL_DIFFERENTIATION		12	0.428289	1.78177	0.0223577	0.0963844	1	530	tags=67%, list=24%, signal=87%
GOBP_REGULATION_OF_PH	GOBP_REGULATION_OF_PH		15	0.387464	1.78157	0.0176125	0.0960702	1	1209	tags=93%, list=55%, signal=205%
GOBP_REGULATION_OF_OSTEOBLAST_DIFFERENTIATION	GOBP_REGULATION_OF_OSTEOBLAST_DIFFERENTIATION		17	0.357644	1.78133	0.0141988	0.0958104	1	384	tags=53%, list=17%, signal=64%
GOBP_REGULATION_OF_FAT_CELL_DIFFERENTIATION	GOBP_REGULATION_OF_FAT_CELL_DIFFERENTIATION		25	0.30276	1.7787	0.0156556	0.0967393	1	927	tags=72%, list=42%, signal=123%
GOBP_NEGATIVE_REGULATION_OF_DEFENSE_RESPONSE	GOBP_NEGATIVE_REGULATION_OF_DEFENSE_RESPONSE		25	0.300963	1.77861	0.0265306	0.0963607	1	225	tags=40%, list=10%, signal=44%
GOBP_SENSORY_SYSTEM_DEVELOPMENT	GOBP_SENSORY_SYSTEM_DEVELOPMENT		40	0.234234	1.77667	0.0149573	0.0968851	1	1091	tags=73%, list=49%, signal=141%
GOBP_REGULATION_OF_MRNA_PROCESSING	GOBP_REGULATION_OF_MRNA_PROCESSING		16	0.37911	1.77152	0.0268595	0.0990195	1	1099	tags=88%, list=50%, signal=173%
GOBP_CELLULAR_RESPONSE_TO_ORGANIC_CYCLIC_COMPOUND	GOBP_CELLULAR_RESPONSE_TO_ORGANIC_CYCLIC_COMPOUND		104	0.147634	1.77013	0.0158416	0.0992985	1	1025	tags=61%, list=46%, signal=108%
GOBP_REGULATION_OF_DEVELOPMENTAL_GROWTH	GOBP_REGULATION_OF_DEVELOPMENTAL_GROWTH		36	0.248464	1.76601	0.01002	0.10118	1	379	tags=42%, list=17%, signal=49%
GOBP_EMBRYONIC_ORGAN_DEVELOPMENT	GOBP_EMBRYONIC_ORGAN_DEVELOPMENT		59	0.196174	1.76282	0.0138067	0.102443	1	363	tags=36%, list=16%, signal=41%
GOBP_BLOOD_VESSEL_ENDOTHELIAL_CELL_MIGRATION	GOBP_BLOOD_VESSEL_ENDOTHELIAL_CELL_MIGRATION		33	0.260637	1.76002	0.0160966	0.103536	1	1037	tags=73%, list=47%, signal=135%
GOBP_POSITIVE_REGULATION_OF_CELL_GROWTH	GOBP_POSITIVE_REGULATION_OF_CELL_GROWTH		16	0.364783	1.75989	0.0174419	0.103179	1	441	tags=56%, list=20%, signal=70%
GOBP_RNA_LOCALIZATION	GOBP_RNA_LOCALIZATION		45	0.222109	1.75941	0.0326296	0.102988	1	1676	tags=98%, list=76%, signal=399%
GOBP_NEGATIVE_REGULATION_OF_PROTEOLYSIS	GOBP_NEGATIVE_REGULATION_OF_PROTEOLYSIS		48	0.215767	1.75849	0.0182927	0.103078	1	1050	tags=69%, list=48%, signal=128%
GOBP_POSITIVE_REGULATION_OF_GROWTH	GOBP_POSITIVE_REGULATION_OF_GROWTH		27	0.284602	1.75826	0.0179641	0.102802	1	441	tags=48%, list=20%, signal=59%
GOBP_POSITIVE_REGULATION_OF_SMOOTH_MUSCLE_CELL_PROLIFERATION	GOBP_POSITIVE_REGULATION_OF_SMOOTH_MUSCLE_CELL_PROLIFERATION		17	0.354124	1.75706	0.0285714	0.102991	1	781	tags=71%, list=35%, signal=108%
GOBP_REGULATION_OF_CELLULAR_CATABOLIC_PROCESS	GOBP_REGULATION_OF_CELLULAR_CATABOLIC_PROCESS		156	0.124334	1.75476	0.0161616	0.103928	1	1738	tags=90%, list=79%, signal=396%
GOBP_MACROAUTOPHAGY	GOBP_MACROAUTOPHAGY		54	0.211638	1.75393	0.0284553	0.103836	1	1627	tags=94%, list=74%, signal=351%
GOBP_APOPTOTIC_PROCESS	GOBP_APOPTOTIC_PROCESS		296	0.0949413	1.75177	0.0196464	0.104652	1	1025	tags=55%, list=46%, signal=89%
GOBP_PROTEIN_MODIFICATION_BY_SMALL_PROTEIN_CONJUGATION	GOBP_PROTEIN_MODIFICATION_BY_SMALL_PROTEIN_CONJUGATION		135	0.132117	1.75136	0.0264766	0.104477	1	1817	tags=95%, list=82%, signal=505%
GOBP_SKELETAL_SYSTEM_DEVELOPMENT	GOBP_SKELETAL_SYSTEM_DEVELOPMENT		67	0.185768	1.75057	0.020284	0.104475	1	326	tags=33%, list=15%, signal=37%
GOBP_MRNA_EXPORT_FROM_NUCLEUS	GOBP_MRNA_EXPORT_FROM_NUCLEUS		19	0.341058	1.74875	0.010395	0.104983	1	1343	tags=95%, list=61%, signal=240%
GOBP_POSITIVE_REGULATION_OF_NIK_NF_KAPPAB_SIGNALING	GOBP_POSITIVE_REGULATION_OF_NIK_NF_KAPPAB_SIGNALING		14	0.390446	1.74653	0.0188285	0.105728	1	1034	tags=86%, list=47%, signal=160%
GOBP_HISTONE_H3_K4_METHYLATION	GOBP_HISTONE_H3_K4_METHYLATION		12	0.41849	1.74625	0.0336842	0.105472	1	1103	tags=92%, list=50%, signal=182%
GOBP_HORMONE_METABOLIC_PROCESS	GOBP_HORMONE_METABOLIC_PROCESS		25	0.29304	1.74153	0.0225141	0.107613	1	507	tags=52%, list=23%, signal=67%
GOBP_ERK1_AND_ERK2_CASCADE	GOBP_ERK1_AND_ERK2_CASCADE		41	0.235881	1.74114	0.0239521	0.107393	1	403	tags=41%, list=18%, signal=50%
GOBP_NEGATIVE_REGULATION_OF_LIPID_LOCALIZATION	GOBP_NEGATIVE_REGULATION_OF_LIPID_LOCALIZATION		13	0.396647	1.73391	0.012024	0.111061	1	317	tags=54%, list=14%, signal=63%
GOBP_CELLULAR_RESPONSE_TO_RETINOIC_ACID	GOBP_CELLULAR_RESPONSE_TO_RETINOIC_ACID		11	0.430648	1.73187	0.0400763	0.111744	1	257	tags=55%, list=12%, signal=61%
GOBP_LIPID_LOCALIZATION	GOBP_LIPID_LOCALIZATION		73	0.173824	1.72478	0.021611	0.115491	1	837	tags=55%, list=38%, signal=85%
GOBP_RECEPTOR_MEDIATED_ENDOCYTOSIS	GOBP_RECEPTOR_MEDIATED_ENDOCYTOSIS		53	0.19987	1.72477	0.0210526	0.115057	1	526	tags=43%, list=24%, signal=56%
GOBP_REGULATION_OF_RESPONSE_TO_EXTERNAL_STIMULUS	GOBP_REGULATION_OF_RESPONSE_TO_EXTERNAL_STIMULUS		165	0.120511	1.72456	0.0319361	0.114772	1	475	tags=33%, list=22%, signal=39%
GOBP_NEGATIVE_REGULATION_OF_NERVOUS_SYSTEM_DEVELOPMENT	GOBP_NEGATIVE_REGULATION_OF_NERVOUS_SYSTEM_DEVELOPMENT		16	0.36661	1.72188	0.0193424	0.115836	1	437	tags=56%, list=20%, signal=70%
GOBP_REGULATION_OF_NOTCH_SIGNALING_PATHWAY	GOBP_REGULATION_OF_NOTCH_SIGNALING_PATHWAY		17	0.345094	1.72076	0.0420842	0.116003	1	671	tags=65%, list=30%, signal=92%
GOBP_INORGANIC_ANION_TRANSPORT	GOBP_INORGANIC_ANION_TRANSPORT		21	0.313719	1.72037	0.0212314	0.115819	1	364	tags=48%, list=17%, signal=56%
GOBP_LIPID_EXPORT_FROM_CELL	GOBP_LIPID_EXPORT_FROM_CELL		11	0.428412	1.71959	0.0304183	0.11575	1	663	tags=73%, list=30%, signal=103%
GOBP_REGULATION_OF_CATABOLIC_PROCESS	GOBP_REGULATION_OF_CATABOLIC_PROCESS		185	0.113984	1.71809	0.0334646	0.116173	1	1760	tags=90%, list=80%, signal=409%
GOBP_CELLULAR_RESPONSE_TO_STARVATION	GOBP_CELLULAR_RESPONSE_TO_STARVATION		28	0.272596	1.71716	0.0237154	0.11629	1	981	tags=71%, list=44%, signal=127%
GOBP_REGULATION_OF_PROTEOLYSIS	GOBP_REGULATION_OF_PROTEOLYSIS		110	0.143173	1.71389	0.0226804	0.117824	1	1203	tags=68%, list=55%, signal=142%
GOBP_NCRNA_METABOLIC_PROCESS	GOBP_NCRNA_METABOLIC_PROCESS		38	0.232302	1.70793	0.0296443	0.120733	1	1295	tags=82%, list=59%, signal=194%
GOBP_RESPONSE_TO_INTERFERON_GAMMA	GOBP_RESPONSE_TO_INTERFERON_GAMMA		40	0.225693	1.70771	0.0374753	0.120418	1	558	tags=48%, list=25%, signal=62%
GOBP_COLLAGEN_CATABOLIC_PROCESS	GOBP_COLLAGEN_CATABOLIC_PROCESS		11	0.425678	1.70667	0.047817	0.120602	1	669	tags=73%, list=30%, signal=104%
GOBP_NEURON_DIFFERENTIATION	GOBP_NEURON_DIFFERENTIATION		162	0.120105	1.70589	0.0264766	0.120696	1	1088	tags=60%, list=49%, signal=111%
GOBP_NEGATIVE_REGULATION_OF_NF_KAPPAB_TRANSCRIPTION_FACTOR_ACTIVITY	GOBP_NEGATIVE_REGULATION_OF_NF_KAPPAB_TRANSCRIPTION_FACTOR_ACTIVITY		22	0.302781	1.70445	0.015625	0.121133	1	541	tags=55%, list=25%, signal=72%
GOBP_NCRNA_PROCESSING	GOBP_NCRNA_PROCESSING		29	0.263507	1.70215	0.0192308	0.122125	1	1251	tags=83%, list=57%, signal=189%
GOBP_CARDIAC_MUSCLE_TISSUE_DEVELOPMENT	GOBP_CARDIAC_MUSCLE_TISSUE_DEVELOPMENT		22	0.302073	1.69926	0.0257937	0.123577	1	342	tags=45%, list=16%, signal=53%
GOBP_PLATELET_DERIVED_GROWTH_FACTOR_RECEPTOR_SIGNALING_PATHWAY	GOBP_PLATELET_DERIVED_GROWTH_FACTOR_RECEPTOR_SIGNALING_PATHWAY		13	0.38693	1.69487	0.0219124	0.125915	1	508	tags=62%, list=23%, signal=79%
GOBP_NEGATIVE_REGULATION_OF_INFLAMMATORY_RESPONSE	GOBP_NEGATIVE_REGULATION_OF_INFLAMMATORY_RESPONSE		19	0.321373	1.69349	0.0262097	0.126416	1	225	tags=42%, list=10%, signal=46%
GOBP_RESPONSE_TO_BIOTIC_STIMULUS	GOBP_RESPONSE_TO_BIOTIC_STIMULUS		242	0.100613	1.69229	0.0326296	0.126766	1	558	tags=34%, list=25%, signal=41%
GOBP_POSITIVE_REGULATION_OF_VASCULATURE_DEVELOPMENT	GOBP_POSITIVE_REGULATION_OF_VASCULATURE_DEVELOPMENT		30	0.262868	1.69189	0.0309478	0.126515	1	530	tags=50%, list=24%, signal=65%
GOBP_MRNA_TRANSPORT	GOBP_MRNA_TRANSPORT		29	0.265962	1.69115	0.0327198	0.126633	1	1626	tags=100%, list=74%, signal=375%
GOBP_G_PROTEIN_COUPLED_RECEPTOR_SIGNALING_PATHWAY	GOBP_G_PROTEIN_COUPLED_RECEPTOR_SIGNALING_PATHWAY		107	0.144047	1.69106	0.0316456	0.126235	1	377	tags=31%, list=17%, signal=35%
GOBP_MYELOID_CELL_DIFFERENTIATION	GOBP_MYELOID_CELL_DIFFERENTIATION		94	0.152633	1.6883	0.026971	0.127535	1	1249	tags=71%, list=57%, signal=157%
GOBP_NEGATIVE_REGULATION_OF_PEPTIDASE_ACTIVITY	GOBP_NEGATIVE_REGULATION_OF_PEPTIDASE_ACTIVITY		37	0.241661	1.687	0.0258964	0.127895	1	1025	tags=70%, list=46%, signal=129%
GOBP_REGULATION_OF_NERVOUS_SYSTEM_PROCESS	GOBP_REGULATION_OF_NERVOUS_SYSTEM_PROCESS		14	0.363139	1.68517	0.0350515	0.128583	1	306	tags=50%, list=14%, signal=58%
GOBP_UROGENITAL_SYSTEM_DEVELOPMENT	GOBP_UROGENITAL_SYSTEM_DEVELOPMENT		43	0.214399	1.68275	0.0199601	0.129672	1	510	tags=44%, list=23%, signal=56%
GOBP_REGULATION_OF_CELLULAR_RESPONSE_TO_GROWTH_FACTOR_STIMULUS	GOBP_REGULATION_OF_CELLULAR_RESPONSE_TO_GROWTH_FACTOR_STIMULUS		43	0.222914	1.68264	0.0300601	0.129265	1	902	tags=63%, list=41%, signal=104%
GOBP_LIPID_HOMEOSTASIS	GOBP_LIPID_HOMEOSTASIS		20	0.323056	1.68147	0.0394477	0.129513	1	837	tags=70%, list=38%, signal=112%
GOBP_POSITIVE_REGULATION_OF_DEVELOPMENTAL_GROWTH	GOBP_POSITIVE_REGULATION_OF_DEVELOPMENTAL_GROWTH		18	0.331353	1.68012	0.034413	0.12994	1	377	tags=50%, list=17%, signal=60%
GOBP_CHROMATIN_SILENCING	GOBP_CHROMATIN_SILENCING		12	0.399347	1.67982	0.0541082	0.129678	1	1145	tags=92%, list=52%, signal=190%
GOBP_NEGATIVE_REGULATION_OF_IMMUNE_SYSTEM_PROCESS	GOBP_NEGATIVE_REGULATION_OF_IMMUNE_SYSTEM_PROCESS		65	0.176797	1.6777	0.027833	0.130551	1	435	tags=37%, list=20%, signal=45%
GOBP_POSITIVE_REGULATION_OF_GENE_EXPRESSION_EPIGENETIC	GOBP_POSITIVE_REGULATION_OF_GENE_EXPRESSION_EPIGENETIC		13	0.386054	1.67455	0.0373444	0.132332	1	1019	tags=85%, list=46%, signal=156%
GOBP_LEUKOCYTE_DIFFERENTIATION	GOBP_LEUKOCYTE_DIFFERENTIATION		117	0.138565	1.6742	0.0275049	0.132112	1	558	tags=38%, list=25%, signal=49%
GOBP_HETEROTYPIC_CELL_CELL_ADHESION	GOBP_HETEROTYPIC_CELL_CELL_ADHESION		12	0.400638	1.67231	0.0320641	0.133015	1	223	tags=50%, list=10%, signal=55%
GOBP_MUSCLE_TISSUE_DEVELOPMENT	GOBP_MUSCLE_TISSUE_DEVELOPMENT		47	0.208932	1.67223	0.0287474	0.132616	1	956	tags=64%, list=43%, signal=110%
GOBP_RIBONUCLEOPROTEIN_COMPLEX_BIOGENESIS	GOBP_RIBONUCLEOPROTEIN_COMPLEX_BIOGENESIS		36	0.237814	1.67038	0.0300601	0.133505	1	1260	tags=81%, list=57%, signal=185%
GOBP_CELL_CELL_ADHESION_VIA_PLASMA_MEMBRANE_ADHESION_MOLECULES	GOBP_CELL_CELL_ADHESION_VIA_PLASMA_MEMBRANE_ADHESION_MOLECULES		19	0.31461	1.67007	0.0386965	0.133265	1	472	tags=53%, list=21%, signal=66%
GOBP_CELL_MORPHOGENESIS	GOBP_CELL_MORPHOGENESIS		140	0.125522	1.66988	0.0293501	0.132914	1	1016	tags=58%, list=46%, signal=100%
GOBP_EPIDERMAL_CELL_DIFFERENTIATION	GOBP_EPIDERMAL_CELL_DIFFERENTIATION		34	0.240196	1.66983	0.028	0.132482	1	191	tags=32%, list=9%, signal=35%
GOBP_GRANULOCYTE_CHEMOTAXIS	GOBP_GRANULOCYTE_CHEMOTAXIS		25	0.283063	1.66953	0.0492813	0.132211	1	617	tags=56%, list=28%, signal=77%
GOBP_NEUTROPHIL_CHEMOTAXIS	GOBP_NEUTROPHIL_CHEMOTAXIS		23	0.288076	1.66502	0.0308642	0.134891	1	617	tags=57%, list=28%, signal=78%
GOBP_MYELOID_LEUKOCYTE_DIFFERENTIATION	GOBP_MYELOID_LEUKOCYTE_DIFFERENTIATION		50	0.202096	1.66294	0.0281125	0.135881	1	931	tags=62%, list=42%, signal=105%
GOBP_MEMBRANE_DEPOLARIZATION	GOBP_MEMBRANE_DEPOLARIZATION		13	0.366726	1.6627	0.0466019	0.135602	1	722	tags=69%, list=33%, signal=102%
GOBP_RESPONSE_TO_PROGESTERONE	GOBP_RESPONSE_TO_PROGESTERONE		10	0.415118	1.6605	0.0325866	0.136468	1	411	tags=60%, list=19%, signal=73%
GOBP_ENSHEATHMENT_OF_NEURONS	GOBP_ENSHEATHMENT_OF_NEURONS		24	0.284678	1.65679	0.0309478	0.138639	1	297	tags=42%, list=13%, signal=48%
GOBP_TRANSMEMBRANE_RECEPTOR_PROTEIN_TYROSINE_KINASE_SIGNALING_PATHWAY	GOBP_TRANSMEMBRANE_RECEPTOR_PROTEIN_TYROSINE_KINASE_SIGNALING_PATHWAY		105	0.140101	1.65676	0.0319361	0.138202	1	482	tags=35%, list=22%, signal=43%
GOBP_REGULATION_OF_CELLULAR_COMPONENT_BIOGENESIS	GOBP_REGULATION_OF_CELLULAR_COMPONENT_BIOGENESIS		159	0.119159	1.65613	0.0294695	0.13813	1	1198	tags=65%, list=54%, signal=133%
GOBP_NEGATIVE_REGULATION_OF_CELL_CELL_ADHESION	GOBP_NEGATIVE_REGULATION_OF_CELL_CELL_ADHESION		29	0.260371	1.65522	0.0339321	0.138437	1	345	tags=41%, list=16%, signal=48%
GOBP_RESPONSE_TO_RETINOIC_ACID	GOBP_RESPONSE_TO_RETINOIC_ACID		21	0.291293	1.65339	0.0483559	0.139328	1	413	tags=48%, list=19%, signal=58%
GOBP_AXON_DEVELOPMENT	GOBP_AXON_DEVELOPMENT		66	0.174511	1.65242	0.0376238	0.139481	1	528	tags=41%, list=24%, signal=52%
GOBP_REGULATION_OF_DNA_BINDING_TRANSCRIPTION_FACTOR_ACTIVITY	GOBP_REGULATION_OF_DNA_BINDING_TRANSCRIPTION_FACTOR_ACTIVITY		77	0.162579	1.6504	0.0282258	0.140435	1	541	tags=40%, list=25%, signal=51%
GOBP_REGULATION_OF_LIPID_METABOLIC_PROCESS	GOBP_REGULATION_OF_LIPID_METABOLIC_PROCESS		71	0.168368	1.65028	0.0325866	0.140085	1	727	tags=49%, list=33%, signal=71%
GOBP_POSITIVE_REGULATION_OF_CHROMATIN_ORGANIZATION	GOBP_POSITIVE_REGULATION_OF_CHROMATIN_ORGANIZATION		17	0.33929	1.64882	0.0257937	0.140598	1	1073	tags=82%, list=49%, signal=159%
GOBP_ODONTOGENESIS_OF_DENTIN_CONTAINING_TOOTH	GOBP_ODONTOGENESIS_OF_DENTIN_CONTAINING_TOOTH		11	0.406751	1.64718	0.0428016	0.141287	1	510	tags=64%, list=23%, signal=82%
GOBP_REGULATION_OF_ERBB_SIGNALING_PATHWAY	GOBP_REGULATION_OF_ERBB_SIGNALING_PATHWAY		13	0.378442	1.64687	0.0354906	0.141053	1	866	tags=77%, list=39%, signal=126%
GOBP_PROTEOLYSIS	GOBP_PROTEOLYSIS		235	0.0980817	1.64542	0.0363636	0.141653	1	1777	tags=89%, list=81%, signal=411%
GOBP_MUSCLE_CELL_DIFFERENTIATION	GOBP_MUSCLE_CELL_DIFFERENTIATION		45	0.208042	1.63996	0.0289017	0.145061	1	824	tags=58%, list=37%, signal=90%
GOBP_REGULATION_OF_ANION_TRANSMEMBRANE_TRANSPORT	GOBP_REGULATION_OF_ANION_TRANSMEMBRANE_TRANSPORT		24	0.28907	1.63769	0.0388548	0.146367	1	747	tags=63%, list=34%, signal=93%
GOBP_FIBROBLAST_PROLIFERATION	GOBP_FIBROBLAST_PROLIFERATION		11	0.408159	1.63548	0.0376984	0.147578	1	908	tags=82%, list=41%, signal=138%
GOBP_NEPHRON_DEVELOPMENT	GOBP_NEPHRON_DEVELOPMENT		16	0.340411	1.63524	0.0413223	0.147314	1	908	tags=75%, list=41%, signal=127%
GOBP_REGULATION_OF_EPITHELIAL_CELL_MIGRATION	GOBP_REGULATION_OF_EPITHELIAL_CELL_MIGRATION		48	0.193756	1.63504	0.0341365	0.147011	1	546	tags=44%, list=25%, signal=57%
GOBP_POSITIVE_REGULATION_OF_CELL_POPULATION_PROLIFERATION	GOBP_POSITIVE_REGULATION_OF_CELL_POPULATION_PROLIFERATION		133	0.124334	1.63284	0.0314961	0.14816	1	1035	tags=59%, list=47%, signal=104%
GOBP_ESTABLISHMENT_OF_RNA_LOCALIZATION	GOBP_ESTABLISHMENT_OF_RNA_LOCALIZATION		37	0.22915	1.63147	0.0372671	0.148646	1	1231	tags=78%, list=56%, signal=174%
GOBP_MUSCLE_HYPERTROPHY	GOBP_MUSCLE_HYPERTROPHY		15	0.344926	1.62892	0.0368932	0.150037	1	861	tags=73%, list=39%, signal=119%
GOBP_RNA_3_END_PROCESSING	GOBP_RNA_3_END_PROCESSING		13	0.373145	1.6283	0.0437262	0.149991	1	1217	tags=92%, list=55%, signal=205%
GOBP_SPROUTING_ANGIOGENESIS	GOBP_SPROUTING_ANGIOGENESIS		21	0.297243	1.62738	0.0362903	0.150224	1	400	tags=48%, list=18%, signal=58%
GOBP_ORGANIC_ACID_TRANSPORT	GOBP_ORGANIC_ACID_TRANSPORT		51	0.193922	1.62582	0.0453649	0.150945	1	922	tags=61%, list=42%, signal=102%
GOBP_NATURAL_KILLER_CELL_ACTIVATION	GOBP_NATURAL_KILLER_CELL_ACTIVATION		11	0.394657	1.62575	0.0390144	0.150552	1	336	tags=55%, list=15%, signal=64%
GOBP_CELL_ACTIVATION	GOBP_CELL_ACTIVATION		304	0.0851009	1.6256	0.0532787	0.15019	1	512	tags=31%, list=23%, signal=34%
GOBP_CELLULAR_RESPONSE_TO_MECHANICAL_STIMULUS	GOBP_CELLULAR_RESPONSE_TO_MECHANICAL_STIMULUS		12	0.382634	1.62364	0.0402414	0.15117	1	814	tags=75%, list=37%, signal=118%
GOBP_NEGATIVE_REGULATION_OF_SECRETION	GOBP_NEGATIVE_REGULATION_OF_SECRETION		23	0.278117	1.62085	0.0514851	0.152589	1	351	tags=43%, list=16%, signal=51%
GOBP_REPRODUCTION	GOBP_REPRODUCTION		170	0.109222	1.61946	0.0369004	0.153207	1	672	tags=41%, list=30%, signal=54%
GOBP_REGULATION_OF_CELL_CELL_ADHESION	GOBP_REGULATION_OF_CELL_CELL_ADHESION		80	0.160113	1.61738	0.0446247	0.154339	1	541	tags=40%, list=25%, signal=51%
GOBP_REGULATION_OF_COAGULATION	GOBP_REGULATION_OF_COAGULATION		10	0.416667	1.61529	0.0313808	0.155395	1	187	tags=50%, list=8%, signal=54%
GOBP_ADAPTIVE_THERMOGENESIS	GOBP_ADAPTIVE_THERMOGENESIS		28	0.249279	1.61375	0.0398323	0.156005	1	953	tags=68%, list=43%, signal=118%
GOBP_CONNECTIVE_TISSUE_DEVELOPMENT	GOBP_CONNECTIVE_TISSUE_DEVELOPMENT		38	0.222713	1.61373	0.0465116	0.155548	1	445	tags=42%, list=20%, signal=52%
GOBP_DNA_REPAIR	GOBP_DNA_REPAIR		64	0.17488	1.61327	0.0608519	0.155439	1	1727	tags=95%, list=78%, signal=426%
GOBP_ACUTE_INFLAMMATORY_RESPONSE	GOBP_ACUTE_INFLAMMATORY_RESPONSE		21	0.294541	1.61279	0.0427184	0.155369	1	616	tags=57%, list=28%, signal=79%
GOBP_RESPONSE_TO_WOUNDING	GOBP_RESPONSE_TO_WOUNDING		121	0.1308	1.61249	0.0417537	0.155121	1	492	tags=35%, list=22%, signal=42%
GOBP_RESPONSE_TO_ISCHEMIA	GOBP_RESPONSE_TO_ISCHEMIA		11	0.390143	1.61236	0.0480962	0.154786	1	747	tags=73%, list=34%, signal=109%
GOBP_ADHERENS_JUNCTION_ORGANIZATION	GOBP_ADHERENS_JUNCTION_ORGANIZATION		12	0.385065	1.60925	0.0396825	0.156664	1	441	tags=58%, list=20%, signal=73%
GOBP_PROCESS_UTILIZING_AUTOPHAGIC_MECHANISM	GOBP_PROCESS_UTILIZING_AUTOPHAGIC_MECHANISM		99	0.136841	1.60632	0.0556701	0.158337	1	1627	tags=87%, list=74%, signal=316%
GOBP_NEUROINFLAMMATORY_RESPONSE	GOBP_NEUROINFLAMMATORY_RESPONSE		11	0.398758	1.6063	0.0374016	0.157882	1	327	tags=55%, list=15%, signal=64%
GOBP_BONE_REMODELING	GOBP_BONE_REMODELING		12	0.381495	1.60584	0.0452756	0.157722	1	265	tags=50%, list=12%, signal=57%
GOBP_POSITIVE_REGULATION_OF_PRI_MIRNA_TRANSCRIPTION_BY_RNA_POLYMERASE_II	GOBP_POSITIVE_REGULATION_OF_PRI_MIRNA_TRANSCRIPTION_BY_RNA_POLYMERASE_II		13	0.377846	1.60376	0.0462428	0.158922	1	1037	tags=85%, list=47%, signal=159%
GOBP_POSITIVE_REGULATION_OF_PROTEOLYSIS	GOBP_POSITIVE_REGULATION_OF_PROTEOLYSIS		59	0.177267	1.60316	0.0436508	0.158886	1	1114	tags=68%, list=50%, signal=133%
GOBP_CARTILAGE_DEVELOPMENT	GOBP_CARTILAGE_DEVELOPMENT		25	0.272536	1.59852	0.054878	0.161924	1	287	tags=40%, list=13%, signal=45%
GOBP_REGULATION_OF_EXTRINSIC_APOPTOTIC_SIGNALING_PATHWAY_VIA_DEATH_DOMAIN_RECEPTORS	GOBP_REGULATION_OF_EXTRINSIC_APOPTOTIC_SIGNALING_PATHWAY_VIA_DEATH_DOMAIN_RECEPTORS		12	0.379824	1.59838	0.0378486	0.161552	1	1004	tags=83%, list=46%, signal=152%
GOBP_REGULATION_OF_PROTEIN_CONTAINING_COMPLEX_ASSEMBLY	GOBP_REGULATION_OF_PROTEIN_CONTAINING_COMPLEX_ASSEMBLY		79	0.154958	1.5967	0.0410959	0.162345	1	1289	tags=73%, list=58%, signal=170%
GOBP_LYMPHOCYTE_ACTIVATION	GOBP_LYMPHOCYTE_ACTIVATION		140	0.116789	1.59529	0.0473118	0.163158	1	388	tags=29%, list=18%, signal=32%
GOBP_CELLULAR_RESPONSE_TO_NUTRIENT	GOBP_CELLULAR_RESPONSE_TO_NUTRIENT		11	0.39884	1.59428	0.0534979	0.163543	1	1129	tags=91%, list=51%, signal=185%
GOBP_REGULATION_OF_ORGANIC_ACID_TRANSPORT	GOBP_REGULATION_OF_ORGANIC_ACID_TRANSPORT		13	0.360798	1.59357	0.0365385	0.163678	1	735	tags=69%, list=33%, signal=103%
GOBP_NUCLEAR_EXPORT	GOBP_NUCLEAR_EXPORT		33	0.233806	1.58956	0.0487329	0.16629	1	1229	tags=79%, list=56%, signal=175%
GOBP_NEGATIVE_REGULATION_OF_CELLULAR_RESPONSE_TO_GROWTH_FACTOR_STIMULUS	GOBP_NEGATIVE_REGULATION_OF_CELLULAR_RESPONSE_TO_GROWTH_FACTOR_STIMULUS		14	0.352516	1.58853	0.0480962	0.166716	1	802	tags=71%, list=36%, signal=112%
GOBP_REGULATION_OF_DNA_BINDING	GOBP_REGULATION_OF_DNA_BINDING		26	0.263797	1.5865	0.0539419	0.167818	1	1036	tags=73%, list=47%, signal=136%
GOBP_DNA_MODIFICATION	GOBP_DNA_MODIFICATION		20	0.296203	1.58499	0.0466531	0.168494	1	1006	tags=75%, list=46%, signal=137%
GOBP_DEVELOPMENTAL_MATURATION	GOBP_DEVELOPMENTAL_MATURATION		33	0.231603	1.584	0.039916	0.168764	1	699	tags=55%, list=32%, signal=79%
GOBP_EPIDERMIS_DEVELOPMENT	GOBP_EPIDERMIS_DEVELOPMENT		47	0.192238	1.58384	0.0377359	0.168448	1	288	tags=32%, list=13%, signal=36%
GOBP_RESPONSE_TO_STEROID_HORMONE	GOBP_RESPONSE_TO_STEROID_HORMONE		78	0.157714	1.58222	0.0436508	0.169088	1	427	tags=35%, list=19%, signal=41%
GOBP_NEGATIVE_REGULATION_OF_RESPONSE_TO_STIMULUS	GOBP_NEGATIVE_REGULATION_OF_RESPONSE_TO_STIMULUS		245	0.0904744	1.5812	0.0506073	0.169546	1	749	tags=42%, list=34%, signal=57%
GOBP_PRIMARY_ALCOHOL_METABOLIC_PROCESS	GOBP_PRIMARY_ALCOHOL_METABOLIC_PROCESS		17	0.327601	1.57816	0.0488798	0.171434	1	320	tags=47%, list=15%, signal=55%
GOBP_LIPOPOLYSACCHARIDE_MEDIATED_SIGNALING_PATHWAY	GOBP_LIPOPOLYSACCHARIDE_MEDIATED_SIGNALING_PATHWAY		15	0.337198	1.57569	0.0490566	0.172809	1	1025	tags=80%, list=46%, signal=148%
GOBP_REGULATION_OF_CYSTEINE_TYPE_ENDOPEPTIDASE_ACTIVITY	GOBP_REGULATION_OF_CYSTEINE_TYPE_ENDOPEPTIDASE_ACTIVITY		46	0.197987	1.57537	0.050813	0.172643	1	1058	tags=67%, list=48%, signal=127%
GOBP_BIOMINERALIZATION	GOBP_BIOMINERALIZATION		22	0.279304	1.57452	0.0428571	0.172774	1	492	tags=50%, list=22%, signal=64%
GOBP_RESPONSE_TO_NUTRIENT	GOBP_RESPONSE_TO_NUTRIENT		40	0.214404	1.57381	0.056	0.172861	1	417	tags=40%, list=19%, signal=48%
GOBP_DNA_CONFORMATION_CHANGE	GOBP_DNA_CONFORMATION_CHANGE		42	0.204471	1.57136	0.0379242	0.174347	1	1710	tags=98%, list=78%, signal=426%
GOBP_POSITIVE_REGULATION_OF_CYTOKINE_PRODUCTION	GOBP_POSITIVE_REGULATION_OF_CYTOKINE_PRODUCTION		89	0.145738	1.57132	0.0462777	0.173889	1	558	tags=39%, list=25%, signal=51%
GOBP_CARDIOCYTE_DIFFERENTIATION	GOBP_CARDIOCYTE_DIFFERENTIATION		13	0.357431	1.56917	0.0527383	0.175215	1	403	tags=54%, list=18%, signal=65%
GOBP_CARBOXYLIC_ACID_TRANSPORT	GOBP_CARBOXYLIC_ACID_TRANSPORT		44	0.199205	1.56584	0.0426357	0.177584	1	922	tags=61%, list=42%, signal=103%
GOBP_NEGATIVE_REGULATION_OF_GENE_EXPRESSION	GOBP_NEGATIVE_REGULATION_OF_GENE_EXPRESSION		189	0.100419	1.56454	0.0314961	0.178093	1	1734	tags=88%, list=79%, signal=375%
GOBP_NEGATIVE_REGULATION_OF_CATALYTIC_ACTIVITY	GOBP_NEGATIVE_REGULATION_OF_CATALYTIC_ACTIVITY		113	0.129657	1.56409	0.0516529	0.178055	1	938	tags=55%, list=43%, signal=91%
GOBP_LYTIC_VACUOLE_ORGANIZATION	GOBP_LYTIC_VACUOLE_ORGANIZATION		12	0.37481	1.56358	0.0670732	0.178032	1	1015	tags=83%, list=46%, signal=154%
GOBP_REGULATION_OF_SIGNALING_RECEPTOR_ACTIVITY	GOBP_REGULATION_OF_SIGNALING_RECEPTOR_ACTIVITY		16	0.333733	1.56307	0.0604839	0.177924	1	509	tags=56%, list=23%, signal=73%
GOBP_ACIDIC_AMINO_ACID_TRANSPORT	GOBP_ACIDIC_AMINO_ACID_TRANSPORT		12	0.37443	1.56162	0.064257	0.178625	1	832	tags=75%, list=38%, signal=120%
GOBP_SYNAPSE_ASSEMBLY	GOBP_SYNAPSE_ASSEMBLY		17	0.315723	1.55847	0.0559006	0.180715	1	346	tags=47%, list=16%, signal=55%
GOBP_POSTTRANSCRIPTIONAL_REGULATION_OF_GENE_EXPRESSION	GOBP_POSTTRANSCRIPTIONAL_REGULATION_OF_GENE_EXPRESSION		92	0.138178	1.55689	0.0401606	0.181559	1	1793	tags=95%, list=81%, signal=484%
GOBP_REGULATION_OF_AUTOPHAGY	GOBP_REGULATION_OF_AUTOPHAGY		68	0.164131	1.55586	0.0534653	0.181953	1	1627	tags=90%, list=74%, signal=331%
GOBP_INTRINSIC_APOPTOTIC_SIGNALING_PATHWAY_IN_RESPONSE_TO_DNA_DAMAGE	GOBP_INTRINSIC_APOPTOTIC_SIGNALING_PATHWAY_IN_RESPONSE_TO_DNA_DAMAGE		26	0.257092	1.55506	0.0617284	0.182048	1	287	tags=38%, list=13%, signal=44%
GOBP_MULTICELLULAR_ORGANISMAL_HOMEOSTASIS	GOBP_MULTICELLULAR_ORGANISMAL_HOMEOSTASIS		79	0.148655	1.55471	0.0433071	0.181826	1	716	tags=47%, list=32%, signal=67%
GOBP_POSITIVE_REGULATION_OF_CYTOSKELETON_ORGANIZATION	GOBP_POSITIVE_REGULATION_OF_CYTOSKELETON_ORGANIZATION		37	0.218085	1.55264	0.0390947	0.183117	1	1255	tags=78%, list=57%, signal=179%
GOBP_COLLAGEN_METABOLIC_PROCESS	GOBP_COLLAGEN_METABOLIC_PROCESS		24	0.261763	1.55113	0.0485232	0.18391	1	347	tags=42%, list=16%, signal=49%
GOBP_RHYTHMIC_PROCESS	GOBP_RHYTHMIC_PROCESS		50	0.186957	1.55026	0.0590476	0.184164	1	1096	tags=68%, list=50%, signal=132%
GOBP_ERBB_SIGNALING_PATHWAY	GOBP_ERBB_SIGNALING_PATHWAY		21	0.276278	1.55022	0.075	0.183731	1	866	tags=67%, list=39%, signal=109%
GOBP_NEGATIVE_REGULATION_OF_PROTEIN_METABOLIC_PROCESS	GOBP_NEGATIVE_REGULATION_OF_PROTEIN_METABOLIC_PROCESS		161	0.106702	1.54817	0.0567515	0.185048	1	1288	tags=68%, list=58%, signal=152%
GOBP_NEGATIVE_REGULATION_OF_SIGNALING	GOBP_NEGATIVE_REGULATION_OF_SIGNALING		211	0.0964877	1.54751	0.0527383	0.185193	1	737	tags=42%, list=33%, signal=57%
GOBP_REGULATION_OF_RESPONSE_TO_WOUNDING	GOBP_REGULATION_OF_RESPONSE_TO_WOUNDING		27	0.251186	1.54637	0.0657084	0.18555	1	187	tags=33%, list=8%, signal=36%
GOBP_REGULATION_OF_WOUND_HEALING	GOBP_REGULATION_OF_WOUND_HEALING		20	0.287283	1.544	0.0489362	0.187111	1	474	tags=50%, list=21%, signal=63%
GOBP_MUSCLE_ORGAN_DEVELOPMENT	GOBP_MUSCLE_ORGAN_DEVELOPMENT		39	0.210938	1.53974	0.0686275	0.190334	1	956	tags=64%, list=43%, signal=111%
GOBP_CELL_CELL_SIGNALING	GOBP_CELL_CELL_SIGNALING		200	0.0954636	1.5391	0.0696721	0.19045	1	359	tags=25%, list=16%, signal=27%
GOBP_EMBRYONIC_ORGAN_MORPHOGENESIS	GOBP_EMBRYONIC_ORGAN_MORPHOGENESIS		35	0.218964	1.53871	0.0578842	0.190308	1	343	tags=37%, list=16%, signal=43%
GOBP_RESPONSE_TO_ABIOTIC_STIMULUS	GOBP_RESPONSE_TO_ABIOTIC_STIMULUS		201	0.0941924	1.53814	0.0681363	0.190313	1	315	tags=23%, list=14%, signal=24%
GOBP_DICARBOXYLIC_ACID_TRANSPORT	GOBP_DICARBOXYLIC_ACID_TRANSPORT		14	0.33883	1.53751	0.0623742	0.190399	1	832	tags=71%, list=38%, signal=114%
GOBP_MONONUCLEAR_CELL_DIFFERENTIATION	GOBP_MONONUCLEAR_CELL_DIFFERENTIATION		89	0.1456	1.53618	0.0677291	0.190997	1	360	tags=30%, list=16%, signal=35%
GOBP_HEAD_DEVELOPMENT	GOBP_HEAD_DEVELOPMENT		96	0.137164	1.53613	0.0669371	0.19057	1	353	tags=29%, list=16%, signal=33%
GOBP_NEGATIVE_REGULATION_OF_CYTOKINE_PRODUCTION	GOBP_NEGATIVE_REGULATION_OF_CYTOKINE_PRODUCTION		55	0.181083	1.53317	0.055666	0.192516	1	532	tags=42%, list=24%, signal=54%
GOBP_PROTEIN_SUMOYLATION	GOBP_PROTEIN_SUMOYLATION		20	0.289479	1.53053	0.068323	0.19423	1	1131	tags=80%, list=51%, signal=163%
GOBP_REGULATION_OF_MAPK_CASCADE	GOBP_REGULATION_OF_MAPK_CASCADE		105	0.128687	1.52934	0.0712871	0.194856	1	548	tags=37%, list=25%, signal=47%
GOBP_PROTEASOMAL_PROTEIN_CATABOLIC_PROCESS	GOBP_PROTEASOMAL_PROTEIN_CATABOLIC_PROCESS		77	0.150025	1.52925	0.0555556	0.194448	1	1771	tags=95%, list=80%, signal=464%
GOBP_REGULATION_OF_ACUTE_INFLAMMATORY_RESPONSE	GOBP_REGULATION_OF_ACUTE_INFLAMMATORY_RESPONSE		12	0.369569	1.52846	0.0763052	0.194711	1	475	tags=58%, list=22%, signal=74%
GOBP_RESPONSE_TO_TUMOR_NECROSIS_FACTOR	GOBP_RESPONSE_TO_TUMOR_NECROSIS_FACTOR		52	0.181094	1.52639	0.0775047	0.196104	1	1221	tags=73%, list=55%, signal=160%
GOBP_MULTICELLULAR_ORGANISM_REPRODUCTION	GOBP_MULTICELLULAR_ORGANISM_REPRODUCTION		93	0.137785	1.52606	0.0634328	0.195866	1	799	tags=49%, list=36%, signal=74%
GOBP_REGULATION_OF_TRANSMEMBRANE_TRANSPORT	GOBP_REGULATION_OF_TRANSMEMBRANE_TRANSPORT		70	0.159149	1.52524	0.0702811	0.195984	1	636	tags=44%, list=29%, signal=60%
GOBP_PRI_MIRNA_TRANSCRIPTION_BY_RNA_POLYMERASE_II	GOBP_PRI_MIRNA_TRANSCRIPTION_BY_RNA_POLYMERASE_II		15	0.331721	1.5243	0.0753968	0.19645	1	1037	tags=80%, list=47%, signal=150%
GOBP_EXTRINSIC_APOPTOTIC_SIGNALING_PATHWAY_VIA_DEATH_DOMAIN_RECEPTORS	GOBP_EXTRINSIC_APOPTOTIC_SIGNALING_PATHWAY_VIA_DEATH_DOMAIN_RECEPTORS		17	0.301938	1.52405	0.0843621	0.196137	1	1025	tags=76%, list=46%, signal=142%
GOBP_MUSCLE_CELL_MIGRATION	GOBP_MUSCLE_CELL_MIGRATION		12	0.354527	1.52193	0.0712946	0.197548	1	508	tags=58%, list=23%, signal=75%
GOBP_CELL_MORPHOGENESIS_INVOLVED_IN_NEURON_DIFFERENTIATION	GOBP_CELL_MORPHOGENESIS_INVOLVED_IN_NEURON_DIFFERENTIATION		72	0.155134	1.52081	0.0484496	0.198052	1	342	tags=31%, list=16%, signal=35%
GOBP_REGULATION_OF_ENDOTHELIAL_CELL_MIGRATION	GOBP_REGULATION_OF_ENDOTHELIAL_CELL_MIGRATION		38	0.208293	1.51922	0.0592734	0.198968	1	186	tags=29%, list=8%, signal=31%
GOBP_STEROL_TRANSPORT	GOBP_STEROL_TRANSPORT		18	0.296872	1.51868	0.0563107	0.198943	1	575	tags=56%, list=26%, signal=75%
GOBP_NEGATIVE_REGULATION_OF_RESPONSE_TO_CYTOKINE_STIMULUS	GOBP_NEGATIVE_REGULATION_OF_RESPONSE_TO_CYTOKINE_STIMULUS		10	0.387432	1.51819	0.0661323	0.198893	1	913	tags=80%, list=41%, signal=136%
GOBP_REGULATION_OF_CELL_MORPHOGENESIS	GOBP_REGULATION_OF_CELL_MORPHOGENESIS		50	0.183135	1.51817	0.0638723	0.198433	1	1016	tags=64%, list=46%, signal=116%
GOBP_ENDOSOMAL_TRANSPORT	GOBP_ENDOSOMAL_TRANSPORT		48	0.18611	1.51681	0.0808081	0.199131	1	1114	tags=69%, list=50%, signal=136%
GOBP_REGULATION_OF_PHAGOCYTOSIS	GOBP_REGULATION_OF_PHAGOCYTOSIS		27	0.245135	1.51431	0.0711611	0.200818	1	527	tags=48%, list=24%, signal=62%
GOBP_REGULATION_OF_HISTONE_MODIFICATION	GOBP_REGULATION_OF_HISTONE_MODIFICATION		27	0.247667	1.51278	0.074364	0.201717	1	930	tags=67%, list=42%, signal=114%
GOBP_MONOCYTE_DIFFERENTIATION	GOBP_MONOCYTE_DIFFERENTIATION		10	0.380419	1.50937	0.0692464	0.204374	1	1149	tags=90%, list=52%, signal=187%
GOBP_CELLULAR_RESPONSE_TO_PEPTIDE_HORMONE_STIMULUS	GOBP_CELLULAR_RESPONSE_TO_PEPTIDE_HORMONE_STIMULUS		49	0.183446	1.50913	0.062753	0.204123	1	1134	tags=69%, list=51%, signal=140%
GOBP_RESPONSE_TO_HORMONE	GOBP_RESPONSE_TO_HORMONE		157	0.108538	1.50859	0.0546559	0.204078	1	437	tags=30%, list=20%, signal=35%
GOBP_I_KAPPAB_KINASE_NF_KAPPAB_SIGNALING	GOBP_I_KAPPAB_KINASE_NF_KAPPAB_SIGNALING		51	0.18475	1.50342	0.0738636	0.20867	1	812	tags=55%, list=37%, signal=85%
GOBP_CYTOSOLIC_TRANSPORT	GOBP_CYTOSOLIC_TRANSPORT		29	0.232604	1.50338	0.0686275	0.208211	1	1014	tags=69%, list=46%, signal=126%
GOBP_NEGATIVE_REGULATION_OF_CELLULAR_COMPONENT_ORGANIZATION	GOBP_NEGATIVE_REGULATION_OF_CELLULAR_COMPONENT_ORGANIZATION		105	0.128356	1.50293	0.0601202	0.208148	1	1221	tags=68%, list=55%, signal=144%
GOBP_VASCULAR_ENDOTHELIAL_GROWTH_FACTOR_RECEPTOR_SIGNALING_PATHWAY	GOBP_VASCULAR_ENDOTHELIAL_GROWTH_FACTOR_RECEPTOR_SIGNALING_PATHWAY		18	0.291337	1.501	0.0730223	0.209318	1	342	tags=44%, list=16%, signal=52%
GOBP_RESPONSE_TO_FIBROBLAST_GROWTH_FACTOR	GOBP_RESPONSE_TO_FIBROBLAST_GROWTH_FACTOR		22	0.26665	1.50074	0.0862069	0.209109	1	1021	tags=73%, list=46%, signal=134%
GOBP_WOUND_HEALING	GOBP_WOUND_HEALING		97	0.131474	1.49722	0.0749507	0.21187	1	1109	tags=63%, list=50%, signal=121%
GOBP_NEGATIVE_REGULATION_OF_DEVELOPMENTAL_GROWTH	GOBP_NEGATIVE_REGULATION_OF_DEVELOPMENTAL_GROWTH		12	0.355895	1.49671	0.078	0.211836	1	505	tags=58%, list=23%, signal=75%
GOBP_NEGATIVE_REGULATION_OF_RESPONSE_TO_WOUNDING	GOBP_NEGATIVE_REGULATION_OF_RESPONSE_TO_WOUNDING		15	0.316933	1.49591	0.0727273	0.212173	1	187	tags=40%, list=8%, signal=43%
GOBP_CELL_MATRIX_ADHESION	GOBP_CELL_MATRIX_ADHESION		36	0.207578	1.4938	0.0805785	0.213645	1	529	tags=44%, list=24%, signal=58%
GOBP_CELLULAR_MONOVALENT_INORGANIC_CATION_HOMEOSTASIS	GOBP_CELLULAR_MONOVALENT_INORGANIC_CATION_HOMEOSTASIS		16	0.321119	1.49378	0.0585938	0.213171	1	1226	tags=88%, list=56%, signal=196%
GOBP_T_CELL_PROLIFERATION	GOBP_T_CELL_PROLIFERATION		36	0.207399	1.49354	0.0611814	0.212876	1	223	tags=31%, list=10%, signal=33%
GOBP_REGULATION_OF_CELL_SIZE	GOBP_REGULATION_OF_CELL_SIZE		22	0.26511	1.49148	0.0742972	0.214302	1	523	tags=50%, list=24%, signal=65%
GOBP_REGULATION_OF_MUSCLE_CELL_DIFFERENTIATION	GOBP_REGULATION_OF_MUSCLE_CELL_DIFFERENTIATION		19	0.285346	1.49042	0.0694981	0.214837	1	536	tags=53%, list=24%, signal=69%
GOBP_REGULATION_OF_MACROAUTOPHAGY	GOBP_REGULATION_OF_MACROAUTOPHAGY		30	0.231832	1.48932	0.0699153	0.215325	1	1627	tags=97%, list=74%, signal=363%
GOBP_POSITIVE_REGULATION_OF_PROTEIN_CONTAINING_COMPLEX_ASSEMBLY	GOBP_POSITIVE_REGULATION_OF_PROTEIN_CONTAINING_COMPLEX_ASSEMBLY		49	0.180674	1.48848	0.0785855	0.215579	1	1185	tags=71%, list=54%, signal=151%
GOBP_CELLULAR_COMPONENT_MORPHOGENESIS	GOBP_CELLULAR_COMPONENT_MORPHOGENESIS		95	0.133606	1.48766	0.0770791	0.215855	1	1087	tags=62%, list=49%, signal=117%
GOBP_REGULATION_OF_TUBE_SIZE	GOBP_REGULATION_OF_TUBE_SIZE		18	0.2857	1.48739	0.0648855	0.215602	1	722	tags=61%, list=33%, signal=90%
GOBP_ARP2_3_COMPLEX_MEDIATED_ACTIN_NUCLEATION	GOBP_ARP2_3_COMPLEX_MEDIATED_ACTIN_NUCLEATION		10	0.376321	1.48579	0.0781563	0.216617	1	1158	tags=90%, list=52%, signal=189%
GOBP_NEGATIVE_REGULATION_OF_IMMUNE_RESPONSE	GOBP_NEGATIVE_REGULATION_OF_IMMUNE_RESPONSE		23	0.263459	1.48537	0.0815109	0.216465	1	383	tags=43%, list=17%, signal=52%
GOBP_RESPONSE_TO_CHEMOKINE	GOBP_RESPONSE_TO_CHEMOKINE		20	0.278317	1.48503	0.0776699	0.21629	1	273	tags=40%, list=12%, signal=45%
GOBP_NEGATIVE_REGULATION_OF_VASCULATURE_DEVELOPMENT	GOBP_NEGATIVE_REGULATION_OF_VASCULATURE_DEVELOPMENT		18	0.287426	1.48354	0.0884615	0.217254	1	228	tags=39%, list=10%, signal=43%
GOBP_VACUOLE_ORGANIZATION	GOBP_VACUOLE_ORGANIZATION		33	0.223222	1.48329	0.0679012	0.217058	1	1252	tags=79%, list=57%, signal=179%
GOBP_STRESS_ACTIVATED_PROTEIN_KINASE_SIGNALING_CASCADE	GOBP_STRESS_ACTIVATED_PROTEIN_KINASE_SIGNALING_CASCADE		46	0.191123	1.48188	0.0723141	0.218029	1	881	tags=59%, list=40%, signal=96%
GOBP_B_CELL_DIFFERENTIATION	GOBP_B_CELL_DIFFERENTIATION		27	0.24097	1.4812	0.0718816	0.218194	1	1108	tags=74%, list=50%, signal=147%
GOBP_CELL_PART_MORPHOGENESIS	GOBP_CELL_PART_MORPHOGENESIS		85	0.135552	1.48083	0.0666667	0.218047	1	1087	tags=62%, list=49%, signal=118%
GOBP_SENSORY_PERCEPTION	GOBP_SENSORY_PERCEPTION		40	0.202308	1.48038	0.0793651	0.218008	1	1105	tags=70%, list=50%, signal=138%
GOBP_REGULATION_OF_CELLULAR_AMIDE_METABOLIC_PROCESS	GOBP_REGULATION_OF_CELLULAR_AMIDE_METABOLIC_PROCESS		66	0.158312	1.4797	0.0653465	0.21823	1	1298	tags=74%, list=59%, signal=175%
GOBP_REGULATION_OF_SYSTEM_PROCESS	GOBP_REGULATION_OF_SYSTEM_PROCESS		77	0.148091	1.4784	0.0607287	0.218945	1	314	tags=29%, list=14%, signal=32%
GOBP_KIDNEY_EPITHELIUM_DEVELOPMENT	GOBP_KIDNEY_EPITHELIUM_DEVELOPMENT		17	0.300083	1.477	0.0758755	0.219704	1	510	tags=53%, list=23%, signal=68%
GOBP_DNA_METABOLIC_PROCESS	GOBP_DNA_METABOLIC_PROCESS		125	0.116087	1.47264	0.074364	0.223382	1	1734	tags=90%, list=79%, signal=395%
GOBP_CHROMATIN_ASSEMBLY_OR_DISASSEMBLY	GOBP_CHROMATIN_ASSEMBLY_OR_DISASSEMBLY		30	0.227482	1.4685	0.0903361	0.226911	1	1710	tags=100%, list=78%, signal=439%
GOBP_POSITIVE_REGULATION_OF_CHROMOSOME_ORGANIZATION	GOBP_POSITIVE_REGULATION_OF_CHROMOSOME_ORGANIZATION		28	0.230356	1.46839	0.0687623	0.226532	1	1073	tags=71%, list=49%, signal=137%
GOBP_PEPTIDYL_TYROSINE_MODIFICATION	GOBP_PEPTIDYL_TYROSINE_MODIFICATION		52	0.171059	1.46705	0.077381	0.227298	1	479	tags=38%, list=22%, signal=48%
GOBP_REGULATION_OF_RESPONSE_TO_CYTOKINE_STIMULUS	GOBP_REGULATION_OF_RESPONSE_TO_CYTOKINE_STIMULUS		27	0.237163	1.46636	0.0889328	0.227474	1	1198	tags=78%, list=54%, signal=168%
GOBP_NEGATIVE_REGULATION_OF_CELLULAR_CATABOLIC_PROCESS	GOBP_NEGATIVE_REGULATION_OF_CELLULAR_CATABOLIC_PROCESS		42	0.193381	1.46601	0.0841889	0.227331	1	1734	tags=98%, list=79%, signal=448%
GOBP_SODIUM_ION_TRANSMEMBRANE_TRANSPORT	GOBP_SODIUM_ION_TRANSMEMBRANE_TRANSPORT		13	0.344067	1.46527	0.0888889	0.227572	1	602	tags=62%, list=27%, signal=84%
GOBP_REGULATION_OF_ALPHA_BETA_T_CELL_DIFFERENTIATION	GOBP_REGULATION_OF_ALPHA_BETA_T_CELL_DIFFERENTIATION		16	0.311358	1.46369	0.0882353	0.228594	1	558	tags=56%, list=25%, signal=75%
GOBP_T_CELL_ACTIVATION	GOBP_T_CELL_ACTIVATION		92	0.133582	1.46127	0.0744467	0.230389	1	388	tags=30%, list=18%, signal=35%
GOBP_POSITIVE_REGULATION_OF_PHOSPHORUS_METABOLIC_PROCESS	GOBP_POSITIVE_REGULATION_OF_PHOSPHORUS_METABOLIC_PROCESS		160	0.103281	1.45954	0.0863454	0.231737	1	546	tags=34%, list=25%, signal=42%
GOBP_REGULATION_OF_EPIDERMIS_DEVELOPMENT	GOBP_REGULATION_OF_EPIDERMIS_DEVELOPMENT		13	0.33193	1.45775	0.0744275	0.232963	1	968	tags=77%, list=44%, signal=136%
GOBP_AMINO_ACID_TRANSPORT	GOBP_AMINO_ACID_TRANSPORT		26	0.23825	1.45576	0.0783133	0.234546	1	922	tags=65%, list=42%, signal=111%
GOBP_REGULATION_OF_OSTEOCLAST_DIFFERENTIATION	GOBP_REGULATION_OF_OSTEOCLAST_DIFFERENTIATION		14	0.322667	1.45543	0.0886793	0.23432	1	1025	tags=79%, list=46%, signal=146%
GOBP_POSITIVE_REGULATION_OF_MAPK_CASCADE	GOBP_POSITIVE_REGULATION_OF_MAPK_CASCADE		86	0.135344	1.45423	0.0658683	0.234952	1	379	tags=30%, list=17%, signal=35%
GOBP_GRANULOCYTE_MIGRATION	GOBP_GRANULOCYTE_MIGRATION		29	0.22356	1.45301	0.0792951	0.2356	1	273	tags=34%, list=12%, signal=39%
GOBP_CAMERA_TYPE_EYE_DEVELOPMENT	GOBP_CAMERA_TYPE_EYE_DEVELOPMENT		33	0.214004	1.45251	0.0987903	0.235616	1	403	tags=39%, list=18%, signal=47%
GOBP_REGULATION_OF_LEUKOCYTE_PROLIFERATION	GOBP_REGULATION_OF_LEUKOCYTE_PROLIFERATION		42	0.192611	1.45221	0.0849257	0.235403	1	265	tags=31%, list=12%, signal=35%
GOBP_CIRCADIAN_RHYTHM	GOBP_CIRCADIAN_RHYTHM		33	0.217588	1.45196	0.0912621	0.235112	1	930	tags=64%, list=42%, signal=108%
GOBP_DNA_TEMPLATED_TRANSCRIPTION_TERMINATION	GOBP_DNA_TEMPLATED_TRANSCRIPTION_TERMINATION		11	0.358749	1.45144	0.0708502	0.235176	1	1217	tags=91%, list=55%, signal=202%
GOBP_POSITIVE_REGULATION_OF_LIPID_METABOLIC_PROCESS	GOBP_POSITIVE_REGULATION_OF_LIPID_METABOLIC_PROCESS		25	0.250491	1.45131	0.0901961	0.234803	1	1041	tags=72%, list=47%, signal=135%
GOBP_POSITIVE_REGULATION_OF_LEUKOCYTE_CELL_CELL_ADHESION	GOBP_POSITIVE_REGULATION_OF_LEUKOCYTE_CELL_CELL_ADHESION		48	0.174776	1.45057	0.0974155	0.235064	1	541	tags=42%, list=25%, signal=54%
GOBP_ANTIMICROBIAL_HUMORAL_IMMUNE_RESPONSE_MEDIATED_BY_ANTIMICROBIAL_PEPTIDE	GOBP_ANTIMICROBIAL_HUMORAL_IMMUNE_RESPONSE_MEDIATED_BY_ANTIMICROBIAL_PEPTIDE		11	0.359122	1.44994	0.0755814	0.235209	1	414	tags=55%, list=19%, signal=67%
GOBP_RESPONSE_TO_TRANSFORMING_GROWTH_FACTOR_BETA	GOBP_RESPONSE_TO_TRANSFORMING_GROWTH_FACTOR_BETA		43	0.186111	1.44964	0.0893971	0.235004	1	879	tags=58%, list=40%, signal=95%
GOBP_NEGATIVE_REGULATION_OF_DNA_BINDING_TRANSCRIPTION_FACTOR_ACTIVITY	GOBP_NEGATIVE_REGULATION_OF_DNA_BINDING_TRANSCRIPTION_FACTOR_ACTIVITY		30	0.22402	1.44891	0.0831683	0.235199	1	541	tags=47%, list=25%, signal=61%
GOBP_CELLULAR_HORMONE_METABOLIC_PROCESS	GOBP_CELLULAR_HORMONE_METABOLIC_PROCESS		15	0.305523	1.44885	0.104839	0.234754	1	212	tags=40%, list=10%, signal=44%
GOBP_INORGANIC_ANION_TRANSMEMBRANE_TRANSPORT	GOBP_INORGANIC_ANION_TRANSMEMBRANE_TRANSPORT		17	0.288421	1.44689	0.0911063	0.236169	1	276	tags=41%, list=13%, signal=47%
GOBP_POSITIVE_REGULATION_OF_DNA_BINDING	GOBP_POSITIVE_REGULATION_OF_DNA_BINDING		14	0.318561	1.44276	0.0909091	0.240027	1	1034	tags=79%, list=47%, signal=147%
GOBP_POSITIVE_REGULATION_OF_LEUKOCYTE_PROLIFERATION	GOBP_POSITIVE_REGULATION_OF_LEUKOCYTE_PROLIFERATION		25	0.242164	1.44238	0.100917	0.239909	1	265	tags=36%, list=12%, signal=40%
GOBP_RRNA_METABOLIC_PROCESS	GOBP_RRNA_METABOLIC_PROCESS		12	0.351033	1.44179	0.0955166	0.240031	1	1251	tags=92%, list=57%, signal=211%
GOBP_SEGMENTATION	GOBP_SEGMENTATION		10	0.370674	1.44166	0.114563	0.239628	1	288	tags=50%, list=13%, signal=57%
GOBP_REGULATION_OF_IMMUNE_RESPONSE	GOBP_REGULATION_OF_IMMUNE_RESPONSE		153	0.102496	1.4406	0.0890152	0.240172	1	596	tags=37%, list=27%, signal=47%
GOBP_AGING	GOBP_AGING		56	0.164668	1.43857	0.100394	0.2416	1	551	tags=41%, list=25%, signal=53%
GOBP_PROTEIN_PROCESSING	GOBP_PROTEIN_PROCESSING		36	0.203149	1.43823	0.111588	0.241415	1	845	tags=58%, list=38%, signal=93%
GOBP_CELLULAR_SENESCENCE	GOBP_CELLULAR_SENESCENCE		11	0.349389	1.43644	0.0757282	0.242733	1	1037	tags=82%, list=47%, signal=154%
GOBP_RESPONSE_TO_EXTRACELLULAR_STIMULUS	GOBP_RESPONSE_TO_EXTRACELLULAR_STIMULUS		89	0.13326	1.43637	0.0877944	0.242295	1	981	tags=57%, list=44%, signal=99%
GOBP_EPIDERMAL_GROWTH_FACTOR_RECEPTOR_SIGNALING_PATHWAY	GOBP_EPIDERMAL_GROWTH_FACTOR_RECEPTOR_SIGNALING_PATHWAY		16	0.296632	1.43537	0.0903846	0.242794	1	866	tags=69%, list=39%, signal=112%
GOBP_FATTY_ACID_TRANSMEMBRANE_TRANSPORT	GOBP_FATTY_ACID_TRANSMEMBRANE_TRANSPORT		11	0.351419	1.43464	0.0891473	0.243075	1	832	tags=73%, list=38%, signal=116%
GOBP_ACUTE_PHASE_RESPONSE	GOBP_ACUTE_PHASE_RESPONSE		11	0.358459	1.43158	0.0892857	0.245691	1	616	tags=64%, list=28%, signal=88%
GOBP_NEGATIVE_REGULATION_OF_CYSTEINE_TYPE_ENDOPEPTIDASE_ACTIVITY	GOBP_NEGATIVE_REGULATION_OF_CYSTEINE_TYPE_ENDOPEPTIDASE_ACTIVITY		24	0.245914	1.43153	0.0864662	0.24523	1	1025	tags=71%, list=46%, signal=131%
GOBP_REGULATION_OF_FATTY_ACID_TRANSPORT	GOBP_REGULATION_OF_FATTY_ACID_TRANSPORT		10	0.371676	1.4315	0.082218	0.244751	1	727	tags=70%, list=33%, signal=104%
GOBP_POSITIVE_REGULATION_OF_ENDOTHELIAL_CELL_MIGRATION	GOBP_POSITIVE_REGULATION_OF_ENDOTHELIAL_CELL_MIGRATION		25	0.237928	1.43144	0.0881226	0.244293	1	186	tags=32%, list=8%, signal=35%
GOBP_RESPONSE_TO_KETONE	GOBP_RESPONSE_TO_KETONE		33	0.210322	1.43114	0.092	0.244089	1	411	tags=39%, list=19%, signal=48%
GOBP_CELLULAR_RESPONSE_TO_KETONE	GOBP_CELLULAR_RESPONSE_TO_KETONE		15	0.304732	1.43015	0.0838207	0.244608	1	802	tags=67%, list=36%, signal=104%
GOBP_EPITHELIAL_CELL_DEVELOPMENT	GOBP_EPITHELIAL_CELL_DEVELOPMENT		37	0.199208	1.42958	0.102564	0.244734	1	342	tags=35%, list=16%, signal=41%
GOBP_LEUKOCYTE_CHEMOTAXIS	GOBP_LEUKOCYTE_CHEMOTAXIS		45	0.180194	1.42868	0.131474	0.245173	1	492	tags=40%, list=22%, signal=50%
GOBP_REGULATION_OF_GROWTH	GOBP_REGULATION_OF_GROWTH		74	0.14245	1.42828	0.0903361	0.245099	1	530	tags=38%, list=24%, signal=48%
GOBP_CELL_MORPHOGENESIS_INVOLVED_IN_DIFFERENTIATION	GOBP_CELL_MORPHOGENESIS_INVOLVED_IN_DIFFERENTIATION		97	0.12659	1.42811	0.0856574	0.244822	1	528	tags=36%, list=24%, signal=45%
GOBP_REACTIVE_NITROGEN_SPECIES_METABOLIC_PROCESS	GOBP_REACTIVE_NITROGEN_SPECIES_METABOLIC_PROCESS		22	0.254579	1.42779	0.0969697	0.244688	1	546	tags=50%, list=25%, signal=66%
GOBP_REGULATION_OF_DNA_REPAIR	GOBP_REGULATION_OF_DNA_REPAIR		13	0.325722	1.42658	0.09375	0.245329	1	1321	tags=92%, list=60%, signal=229%
GOBP_REGULATION_OF_FATTY_ACID_METABOLIC_PROCESS	GOBP_REGULATION_OF_FATTY_ACID_METABOLIC_PROCESS		16	0.297146	1.42371	0.0996169	0.24769	1	727	tags=63%, list=33%, signal=93%
GOBP_IMPORT_ACROSS_PLASMA_MEMBRANE	GOBP_IMPORT_ACROSS_PLASMA_MEMBRANE		24	0.240529	1.42328	0.0954274	0.247602	1	761	tags=58%, list=34%, signal=88%
GOBP_NUCLEOBASE_CONTAINING_COMPOUND_TRANSPORT	GOBP_NUCLEOBASE_CONTAINING_COMPOUND_TRANSPORT		42	0.183104	1.42297	0.0900196	0.247427	1	1231	tags=74%, list=56%, signal=164%
GOBP_MUSCLE_SYSTEM_PROCESS	GOBP_MUSCLE_SYSTEM_PROCESS		74	0.13871	1.42167	0.0972222	0.248352	1	1164	tags=66%, list=53%, signal=135%
GOBP_POSITIVE_REGULATION_OF_I_KAPPAB_KINASE_NF_KAPPAB_SIGNALING	GOBP_POSITIVE_REGULATION_OF_I_KAPPAB_KINASE_NF_KAPPAB_SIGNALING		29	0.22516	1.42096	0.106931	0.248604	1	802	tags=59%, list=36%, signal=91%
GOBP_REGULATION_OF_CHROMOSOME_ORGANIZATION	GOBP_REGULATION_OF_CHROMOSOME_ORGANIZATION		35	0.202066	1.42076	0.0938776	0.248308	1	1073	tags=69%, list=49%, signal=131%
GOBP_CELL_ADHESION_MEDIATED_BY_INTEGRIN	GOBP_CELL_ADHESION_MEDIATED_BY_INTEGRIN		11	0.353862	1.41991	0.113281	0.248724	1	225	tags=45%, list=10%, signal=50%
GOBP_POSITIVE_REGULATION_OF_CELLULAR_COMPONENT_BIOGENESIS	GOBP_POSITIVE_REGULATION_OF_CELLULAR_COMPONENT_BIOGENESIS		84	0.13415	1.41956	0.0878661	0.248551	1	1185	tags=67%, list=54%, signal=139%
GOBP_REGULATION_OF_HORMONE_LEVELS	GOBP_REGULATION_OF_HORMONE_LEVELS		70	0.145947	1.41916	0.0984556	0.248449	1	223	tags=24%, list=10%, signal=26%
GOBP_NEGATIVE_REGULATION_OF_COLD_INDUCED_THERMOGENESIS	GOBP_NEGATIVE_REGULATION_OF_COLD_INDUCED_THERMOGENESIS		10	0.369217	1.41911	0.0981595	0.248008	1	953	tags=80%, list=43%, signal=140%
GOBP_HISTONE_DEACETYLATION	GOBP_HISTONE_DEACETYLATION		15	0.301111	1.41839	0.107422	0.248213	1	957	tags=73%, list=43%, signal=129%
GOBP_INFLAMMATORY_RESPONSE_TO_ANTIGENIC_STIMULUS	GOBP_INFLAMMATORY_RESPONSE_TO_ANTIGENIC_STIMULUS		14	0.314455	1.41709	0.103093	0.24902	1	1043	tags=79%, list=47%, signal=148%
GOBP_PATTERN_RECOGNITION_RECEPTOR_SIGNALING_PATHWAY	GOBP_PATTERN_RECOGNITION_RECEPTOR_SIGNALING_PATHWAY		29	0.225096	1.41376	0.109127	0.252118	1	650	tags=52%, list=29%, signal=72%
GOBP_ANIMAL_ORGAN_REGENERATION	GOBP_ANIMAL_ORGAN_REGENERATION		13	0.323091	1.41001	0.102079	0.255306	1	648	tags=62%, list=29%, signal=87%
GOBP_POSITIVE_REGULATION_OF_ADAPTIVE_IMMUNE_RESPONSE	GOBP_POSITIVE_REGULATION_OF_ADAPTIVE_IMMUNE_RESPONSE		20	0.261665	1.40955	0.0956341	0.255294	1	530	tags=50%, list=24%, signal=65%
GOBP_CELLULAR_RESPONSE_TO_ALCOHOL	GOBP_CELLULAR_RESPONSE_TO_ALCOHOL		14	0.312304	1.4095	0.10166	0.254852	1	575	tags=57%, list=26%, signal=77%
GOBP_DNA_METHYLATION_OR_DEMETHYLATION	GOBP_DNA_METHYLATION_OR_DEMETHYLATION		16	0.295662	1.40809	0.0862745	0.255784	1	1006	tags=75%, list=46%, signal=137%
GOBP_POSITIVE_REGULATION_OF_AUTOPHAGY	GOBP_POSITIVE_REGULATION_OF_AUTOPHAGY		27	0.228681	1.40805	0.111336	0.255312	1	1625	tags=96%, list=74%, signal=361%
GOBP_NEGATIVE_REGULATION_OF_RESPONSE_TO_BIOTIC_STIMULUS	GOBP_NEGATIVE_REGULATION_OF_RESPONSE_TO_BIOTIC_STIMULUS		12	0.337511	1.40292	0.0912621	0.260213	1	913	tags=75%, list=41%, signal=127%
GOBP_AMINO_ACID_TRANSMEMBRANE_TRANSPORT	GOBP_AMINO_ACID_TRANSMEMBRANE_TRANSPORT		18	0.28052	1.40218	0.107287	0.260475	1	1101	tags=78%, list=50%, signal=154%
GOBP_REGULATION_OF_CHEMOTAXIS	GOBP_REGULATION_OF_CHEMOTAXIS		39	0.190136	1.40215	0.111801	0.26	1	492	tags=41%, list=22%, signal=52%
GOBP_CELL_CHEMOTAXIS	GOBP_CELL_CHEMOTAXIS		55	0.163991	1.40158	0.114519	0.260105	1	288	tags=29%, list=13%, signal=33%
GOBP_RESPONSE_TO_STARVATION	GOBP_RESPONSE_TO_STARVATION		38	0.189697	1.3981	0.111336	0.263297	1	981	tags=63%, list=44%, signal=112%
GOBP_MYELOID_LEUKOCYTE_MIGRATION	GOBP_MYELOID_LEUKOCYTE_MIGRATION		43	0.18166	1.39688	0.107356	0.264098	1	273	tags=30%, list=12%, signal=34%
GOBP_NIK_NF_KAPPAB_SIGNALING	GOBP_NIK_NF_KAPPAB_SIGNALING		33	0.204549	1.39654	0.117043	0.263962	1	223	tags=30%, list=10%, signal=33%
GOBP_MONOCARBOXYLIC_ACID_TRANSPORT	GOBP_MONOCARBOXYLIC_ACID_TRANSPORT		31	0.212903	1.3947	0.118474	0.265338	1	888	tags=61%, list=40%, signal=101%
GOBP_PROTEIN_PHOSPHORYLATION	GOBP_PROTEIN_PHOSPHORYLATION		259	0.0786062	1.3937	0.110664	0.265922	1	604	tags=34%, list=27%, signal=42%
GOBP_ENDOCYTOSIS	GOBP_ENDOCYTOSIS		102	0.118626	1.392	0.103792	0.267245	1	528	tags=35%, list=24%, signal=44%
GOBP_RETINA_DEVELOPMENT_IN_CAMERA_TYPE_EYE	GOBP_RETINA_DEVELOPMENT_IN_CAMERA_TYPE_EYE		11	0.342804	1.39152	0.115152	0.267226	1	1252	tags=91%, list=57%, signal=209%
GOBP_RECEPTOR_SIGNALING_PATHWAY_VIA_STAT	GOBP_RECEPTOR_SIGNALING_PATHWAY_VIA_STAT		17	0.282939	1.38998	0.111546	0.268325	1	288	tags=41%, list=13%, signal=47%
GOBP_REGULATION_OF_CELLULAR_KETONE_METABOLIC_PROCESS	GOBP_REGULATION_OF_CELLULAR_KETONE_METABOLIC_PROCESS		35	0.199434	1.3896	0.102459	0.268288	1	1709	tags=97%, list=77%, signal=424%
GOBP_DENDRITIC_CELL_DIFFERENTIATION	GOBP_DENDRITIC_CELL_DIFFERENTIATION		11	0.350756	1.3828	0.120654	0.275476	1	1034	tags=82%, list=47%, signal=153%
GOBP_CELLULAR_BIOGENIC_AMINE_METABOLIC_PROCESS	GOBP_CELLULAR_BIOGENIC_AMINE_METABOLIC_PROCESS		15	0.29469	1.38275	0.102119	0.275029	1	824	tags=67%, list=37%, signal=106%
GOBP_NEURAL_TUBE_DEVELOPMENT	GOBP_NEURAL_TUBE_DEVELOPMENT		26	0.228652	1.3821	0.0978474	0.275155	1	349	tags=38%, list=16%, signal=45%
GOBP_POSITIVE_REGULATION_OF_DNA_BINDING_TRANSCRIPTION_FACTOR_ACTIVITY	GOBP_POSITIVE_REGULATION_OF_DNA_BINDING_TRANSCRIPTION_FACTOR_ACTIVITY		49	0.166634	1.38205	0.123753	0.274672	1	585	tags=43%, list=27%, signal=57%
GOBP_POSITIVE_REGULATION_OF_MYELOID_LEUKOCYTE_DIFFERENTIATION	GOBP_POSITIVE_REGULATION_OF_MYELOID_LEUKOCYTE_DIFFERENTIATION		17	0.282186	1.38197	0.116232	0.274266	1	1198	tags=82%, list=54%, signal=179%
GOBP_OSTEOCLAST_DIFFERENTIATION	GOBP_OSTEOCLAST_DIFFERENTIATION		21	0.251585	1.38177	0.120482	0.273932	1	1025	tags=71%, list=46%, signal=132%
GOBP_REGULATION_OF_OSSIFICATION	GOBP_REGULATION_OF_OSSIFICATION		16	0.296861	1.3814	0.134576	0.273846	1	314	tags=44%, list=14%, signal=51%
GOBP_TOLL_LIKE_RECEPTOR_SIGNALING_PATHWAY	GOBP_TOLL_LIKE_RECEPTOR_SIGNALING_PATHWAY		25	0.227474	1.38131	0.103314	0.273431	1	650	tags=52%, list=29%, signal=73%
GOBP_SKIN_EPIDERMIS_DEVELOPMENT	GOBP_SKIN_EPIDERMIS_DEVELOPMENT		13	0.312603	1.38108	0.113872	0.27318	1	671	tags=62%, list=30%, signal=88%
GOBP_TRANSMEMBRANE_RECEPTOR_PROTEIN_SERINE_THREONINE_KINASE_SIGNALING_PATHWAY	GOBP_TRANSMEMBRANE_RECEPTOR_PROTEIN_SERINE_THREONINE_KINASE_SIGNALING_PATHWAY		50	0.16731	1.38045	0.11753	0.273368	1	1006	tags=62%, list=46%, signal=111%
GOBP_NERVOUS_SYSTEM_PROCESS	GOBP_NERVOUS_SYSTEM_PROCESS		92	0.128399	1.37832	0.122244	0.275316	1	351	tags=28%, list=16%, signal=32%
GOBP_TYPE_I_INTERFERON_PRODUCTION	GOBP_TYPE_I_INTERFERON_PRODUCTION		27	0.220268	1.37809	0.139216	0.275069	1	908	tags=63%, list=41%, signal=106%
GOBP_VITAMIN_METABOLIC_PROCESS	GOBP_VITAMIN_METABOLIC_PROCESS		17	0.283396	1.37396	0.121212	0.27911	1	287	tags=41%, list=13%, signal=47%
GOBP_CELLULAR_PROCESS_INVOLVED_IN_REPRODUCTION_IN_MULTICELLULAR_ORGANISM	GOBP_CELLULAR_PROCESS_INVOLVED_IN_REPRODUCTION_IN_MULTICELLULAR_ORGANISM		32	0.204634	1.37375	0.120792	0.278819	1	795	tags=56%, list=36%, signal=87%
GOBP_NEGATIVE_REGULATION_OF_PROTEIN_SERINE_THREONINE_KINASE_ACTIVITY	GOBP_NEGATIVE_REGULATION_OF_PROTEIN_SERINE_THREONINE_KINASE_ACTIVITY		20	0.253431	1.37283	0.13197	0.279342	1	548	tags=50%, list=25%, signal=66%
GOBP_PROTEIN_LOCALIZATION_TO_CYTOSKELETON	GOBP_PROTEIN_LOCALIZATION_TO_CYTOSKELETON		11	0.338455	1.37206	0.119835	0.279745	1	1061	tags=82%, list=48%, signal=157%
GOBP_REGULATION_OF_T_CELL_ACTIVATION	GOBP_REGULATION_OF_T_CELL_ACTIVATION		64	0.150006	1.37145	0.136106	0.27995	1	436	tags=34%, list=20%, signal=42%
GOBP_ICOSANOID_METABOLIC_PROCESS	GOBP_ICOSANOID_METABOLIC_PROCESS		23	0.239718	1.37102	0.116959	0.279921	1	243	tags=35%, list=11%, signal=39%
GOBP_REGULATION_OF_PHOSPHORUS_METABOLIC_PROCESS	GOBP_REGULATION_OF_PHOSPHORUS_METABOLIC_PROCESS		258	0.0795409	1.36736	0.103516	0.283493	1	853	tags=46%, list=39%, signal=66%
GOBP_NUCLEIC_ACID_PHOSPHODIESTER_BOND_HYDROLYSIS	GOBP_NUCLEIC_ACID_PHOSPHODIESTER_BOND_HYDROLYSIS		34	0.196918	1.36719	0.148855	0.283148	1	1388	tags=82%, list=63%, signal=219%
GOBP_DNA_PACKAGING	GOBP_DNA_PACKAGING		25	0.22696	1.36523	0.125	0.28473	1	1710	tags=100%, list=78%, signal=440%
GOBP_TRANSCRIPTION_BY_RNA_POLYMERASE_I	GOBP_TRANSCRIPTION_BY_RNA_POLYMERASE_I		10	0.351913	1.36443	0.120582	0.285146	1	991	tags=80%, list=45%, signal=145%
GOBP_REGULATION_OF_ADAPTIVE_IMMUNE_RESPONSE	GOBP_REGULATION_OF_ADAPTIVE_IMMUNE_RESPONSE		33	0.203629	1.36359	0.121807	0.285595	1	225	tags=30%, list=10%, signal=33%
GOBP_OLIGOSACCHARIDE_METABOLIC_PROCESS	GOBP_OLIGOSACCHARIDE_METABOLIC_PROCESS		10	0.356102	1.36165	0.131631	0.287321	1	1423	tags=100%, list=65%, signal=280%
GOBP_REGULATION_OF_INTRACELLULAR_SIGNAL_TRANSDUCTION	GOBP_REGULATION_OF_INTRACELLULAR_SIGNAL_TRANSDUCTION		267	0.076751	1.36096	0.123506	0.287597	1	916	tags=48%, list=42%, signal=73%
GOBP_ADAPTIVE_IMMUNE_RESPONSE	GOBP_ADAPTIVE_IMMUNE_RESPONSE		68	0.142574	1.36083	0.11412	0.287203	1	343	tags=29%, list=16%, signal=34%
GOBP_REGULATION_OF_CELLULAR_RESPONSE_TO_TRANSFORMING_GROWTH_FACTOR_BETA_STIMULUS	GOBP_REGULATION_OF_CELLULAR_RESPONSE_TO_TRANSFORMING_GROWTH_FACTOR_BETA_STIMULUS		28	0.211826	1.36054	0.129363	0.286997	1	877	tags=61%, list=40%, signal=100%
GOBP_PRODUCTION_OF_MOLECULAR_MEDIATOR_INVOLVED_IN_INFLAMMATORY_RESPONSE	GOBP_PRODUCTION_OF_MOLECULAR_MEDIATOR_INVOLVED_IN_INFLAMMATORY_RESPONSE		15	0.298281	1.35916	0.133333	0.288086	1	522	tags=53%, list=24%, signal=69%
GOBP_GLIAL_CELL_MIGRATION	GOBP_GLIAL_CELL_MIGRATION		10	0.349363	1.35899	0.128571	0.287767	1	776	tags=70%, list=35%, signal=107%
GOBP_DEVELOPMENTAL_PROCESS_INVOLVED_IN_REPRODUCTION	GOBP_DEVELOPMENTAL_PROCESS_INVOLVED_IN_REPRODUCTION		115	0.109317	1.35653	0.105882	0.290042	1	672	tags=41%, list=30%, signal=56%
GOBP_RESPONSE_TO_ALCOHOL	GOBP_RESPONSE_TO_ALCOHOL		36	0.193497	1.35462	0.136538	0.291698	1	437	tags=39%, list=20%, signal=48%
GOBP_INTRINSIC_APOPTOTIC_SIGNALING_PATHWAY_IN_RESPONSE_TO_DNA_DAMAGE_BY_P53_CLASS_MEDIATOR	GOBP_INTRINSIC_APOPTOTIC_SIGNALING_PATHWAY_IN_RESPONSE_TO_DNA_DAMAGE_BY_P53_CLASS_MEDIATOR		12	0.326117	1.35375	0.12474	0.292141	1	938	tags=75%, list=43%, signal=130%
GOBP_KERATINOCYTE_DIFFERENTIATION	GOBP_KERATINOCYTE_DIFFERENTIATION		26	0.223289	1.3536	0.129344	0.291817	1	191	tags=31%, list=9%, signal=33%
GOBP_REGULATION_OF_PROTEIN_PHOSPHORYLATION	GOBP_REGULATION_OF_PROTEIN_PHOSPHORYLATION		195	0.0879649	1.35254	0.133462	0.292529	1	614	tags=36%, list=28%, signal=45%
GOBP_INTERLEUKIN_6_PRODUCTION	GOBP_INTERLEUKIN_6_PRODUCTION		28	0.21727	1.35227	0.133745	0.292353	1	550	tags=46%, list=25%, signal=61%
GOBP_REGULATION_OF_TRANSPORT	GOBP_REGULATION_OF_TRANSPORT		247	0.0801822	1.35027	0.127413	0.294172	1	351	tags=23%, list=16%, signal=24%
GOBP_RIBOSOME_BIOGENESIS	GOBP_RIBOSOME_BIOGENESIS		18	0.263863	1.34365	0.110417	0.301476	1	1260	tags=83%, list=57%, signal=193%
GOBP_GROWTH	GOBP_GROWTH		113	0.109882	1.34155	0.139918	0.303488	1	1077	tags=59%, list=49%, signal=110%
GOBP_MOLTING_CYCLE	GOBP_MOLTING_CYCLE		17	0.268455	1.34146	0.150538	0.303045	1	709	tags=59%, list=32%, signal=86%
GOBP_AMINO_SUGAR_METABOLIC_PROCESS	GOBP_AMINO_SUGAR_METABOLIC_PROCESS		12	0.322015	1.34015	0.114173	0.30416	1	947	tags=75%, list=43%, signal=131%
GOBP_POSITIVE_REGULATION_OF_EPITHELIAL_CELL_MIGRATION	GOBP_POSITIVE_REGULATION_OF_EPITHELIAL_CELL_MIGRATION		33	0.194885	1.33843	0.134387	0.305708	1	244	tags=30%, list=11%, signal=34%
GOBP_POSITIVE_REGULATION_OF_PROTEIN_PHOSPHORYLATION	GOBP_POSITIVE_REGULATION_OF_PROTEIN_PHOSPHORYLATION		138	0.0988002	1.33786	0.134653	0.305827	1	546	tags=34%, list=25%, signal=42%
GOBP_POSITIVE_REGULATION_OF_GENE_EXPRESSION	GOBP_POSITIVE_REGULATION_OF_GENE_EXPRESSION		168	0.0917391	1.33639	0.147609	0.307107	1	1112	tags=59%, list=50%, signal=110%
GOBP_CARDIAC_MUSCLE_CELL_DIFFERENTIATION	GOBP_CARDIAC_MUSCLE_CELL_DIFFERENTIATION		10	0.346084	1.33565	0.139676	0.307503	1	342	tags=50%, list=16%, signal=59%
GOBP_TUMOR_NECROSIS_FACTOR_MEDIATED_SIGNALING_PATHWAY	GOBP_TUMOR_NECROSIS_FACTOR_MEDIATED_SIGNALING_PATHWAY		22	0.235431	1.33507	0.137931	0.307685	1	1390	tags=86%, list=63%, signal=231%
GOBP_NEGATIVE_REGULATION_OF_HYDROLASE_ACTIVITY	GOBP_NEGATIVE_REGULATION_OF_HYDROLASE_ACTIVITY		66	0.140612	1.3347	0.145038	0.30759	1	1503	tags=82%, list=68%, signal=249%
GOBP_NEGATIVE_REGULATION_OF_MOLECULAR_FUNCTION	GOBP_NEGATIVE_REGULATION_OF_MOLECULAR_FUNCTION		167	0.0901493	1.33421	0.142857	0.30764	1	938	tags=51%, list=43%, signal=82%
GOBP_CELLULAR_RESPONSE_TO_VASCULAR_ENDOTHELIAL_GROWTH_FACTOR_STIMULUS	GOBP_CELLULAR_RESPONSE_TO_VASCULAR_ENDOTHELIAL_GROWTH_FACTOR_STIMULUS		11	0.329302	1.33109	0.154	0.311021	1	680	tags=64%, list=31%, signal=92%
GOBP_CELLULAR_RESPONSE_TO_OXYGEN_LEVELS	GOBP_CELLULAR_RESPONSE_TO_OXYGEN_LEVELS		47	0.164517	1.33046	0.149712	0.311242	1	1709	tags=94%, list=77%, signal=407%
GOBP_POSITIVE_REGULATION_OF_BINDING	GOBP_POSITIVE_REGULATION_OF_BINDING		31	0.203708	1.32932	0.153374	0.312093	1	908	tags=61%, list=41%, signal=103%
GOBP_NEGATIVE_REGULATION_OF_CELL_DEATH	GOBP_NEGATIVE_REGULATION_OF_CELL_DEATH		159	0.0952275	1.32828	0.14664	0.312844	1	1025	tags=55%, list=46%, signal=96%
GOBP_CIRCULATORY_SYSTEM_PROCESS	GOBP_CIRCULATORY_SYSTEM_PROCESS		86	0.123036	1.32819	0.141104	0.312418	1	559	tags=37%, list=25%, signal=48%
GOBP_REGULATION_OF_MYELOID_CELL_DIFFERENTIATION	GOBP_REGULATION_OF_MYELOID_CELL_DIFFERENTIATION		56	0.152342	1.32751	0.154297	0.31268	1	1129	tags=66%, list=51%, signal=132%
GOBP_NEGATIVE_REGULATION_OF_PROTEIN_MODIFICATION_PROCESS	GOBP_NEGATIVE_REGULATION_OF_PROTEIN_MODIFICATION_PROCESS		92	0.120398	1.32442	0.122449	0.315857	1	1375	tags=74%, list=62%, signal=188%
GOBP_NEUTROPHIL_MIGRATION	GOBP_NEUTROPHIL_MIGRATION		26	0.224594	1.32374	0.138402	0.316213	1	273	tags=35%, list=12%, signal=39%
GOBP_MAINTENANCE_OF_CELL_NUMBER	GOBP_MAINTENANCE_OF_CELL_NUMBER		29	0.205503	1.32349	0.149225	0.315993	1	1073	tags=69%, list=49%, signal=133%
GOBP_REGULATION_OF_ENDOTHELIAL_CELL_DIFFERENTIATION	GOBP_REGULATION_OF_ENDOTHELIAL_CELL_DIFFERENTIATION		10	0.346084	1.32196	0.149284	0.31734	1	342	tags=50%, list=16%, signal=59%
GOBP_POSITIVE_REGULATION_OF_INFLAMMATORY_RESPONSE	GOBP_POSITIVE_REGULATION_OF_INFLAMMATORY_RESPONSE		22	0.241175	1.32196	0.140385	0.316798	1	475	tags=45%, list=22%, signal=57%
GOBP_REGULATION_OF_NEURON_DIFFERENTIATION	GOBP_REGULATION_OF_NEURON_DIFFERENTIATION		20	0.246661	1.32079	0.15019	0.317748	1	1004	tags=70%, list=46%, signal=127%
GOBP_ACTIN_NUCLEATION	GOBP_ACTIN_NUCLEATION		12	0.309632	1.31978	0.14751	0.318355	1	1158	tags=83%, list=52%, signal=174%
GOBP_REGULATION_OF_LEUKOCYTE_CHEMOTAXIS	GOBP_REGULATION_OF_LEUKOCYTE_CHEMOTAXIS		25	0.219	1.31878	0.153398	0.319015	1	492	tags=44%, list=22%, signal=56%
GOBP_NEGATIVE_REGULATION_OF_DEPHOSPHORYLATION	GOBP_NEGATIVE_REGULATION_OF_DEPHOSPHORYLATION		15	0.279751	1.31777	0.152	0.319766	1	1445	tags=93%, list=66%, signal=269%
GOBP_POSITIVE_REGULATION_OF_PEPTIDYL_TYROSINE_PHOSPHORYLATION	GOBP_POSITIVE_REGULATION_OF_PEPTIDYL_TYROSINE_PHOSPHORYLATION		26	0.218102	1.31747	0.144841	0.319558	1	372	tags=38%, list=17%, signal=46%
GOBP_MONOVALENT_INORGANIC_CATION_HOMEOSTASIS	GOBP_MONOVALENT_INORGANIC_CATION_HOMEOSTASIS		22	0.24001	1.31631	0.159923	0.320662	1	277	tags=36%, list=13%, signal=41%
GOBP_NEPHRON_EPITHELIUM_DEVELOPMENT	GOBP_NEPHRON_EPITHELIUM_DEVELOPMENT		11	0.316794	1.31565	0.136646	0.320924	1	908	tags=73%, list=41%, signal=123%
GOBP_AXON_EXTENSION	GOBP_AXON_EXTENSION		21	0.238662	1.31392	0.153226	0.322606	1	528	tags=48%, list=24%, signal=62%
GOBP_POSITIVE_REGULATION_OF_B_CELL_ACTIVATION	GOBP_POSITIVE_REGULATION_OF_B_CELL_ACTIVATION		15	0.281333	1.31157	0.15	0.324942	1	265	tags=40%, list=12%, signal=45%
GOBP_CELLULAR_RESPONSE_TO_DNA_DAMAGE_STIMULUS	GOBP_CELLULAR_RESPONSE_TO_DNA_DAMAGE_STIMULUS		107	0.109861	1.3114	0.146341	0.324628	1	1727	tags=89%, list=78%, signal=389%
GOBP_NEGATIVE_REGULATION_OF_CATABOLIC_PROCESS	GOBP_NEGATIVE_REGULATION_OF_CATABOLIC_PROCESS		55	0.151405	1.31106	0.165984	0.324564	1	1759	tags=95%, list=80%, signal=455%
GOBP_POSITIVE_REGULATION_OF_ERK1_AND_ERK2_CASCADE	GOBP_POSITIVE_REGULATION_OF_ERK1_AND_ERK2_CASCADE		30	0.205116	1.31081	0.158915	0.324352	1	288	tags=33%, list=13%, signal=38%
GOBP_EMBRYO_IMPLANTATION	GOBP_EMBRYO_IMPLANTATION		10	0.346084	1.30919	0.156126	0.325876	1	342	tags=50%, list=16%, signal=59%
GOBP_POSITIVE_REGULATION_OF_RESPONSE_TO_WOUNDING	GOBP_POSITIVE_REGULATION_OF_RESPONSE_TO_WOUNDING		13	0.301835	1.30782	0.162602	0.327074	1	1034	tags=77%, list=47%, signal=144%
GOBP_POSITIVE_REGULATION_OF_NOTCH_SIGNALING_PATHWAY	GOBP_POSITIVE_REGULATION_OF_NOTCH_SIGNALING_PATHWAY		11	0.336177	1.30775	0.154812	0.326598	1	1066	tags=82%, list=48%, signal=158%
GOBP_ORGANELLE_ASSEMBLY	GOBP_ORGANELLE_ASSEMBLY		99	0.114194	1.30772	0.133475	0.326094	1	1697	tags=88%, list=77%, signal=364%
GOBP_MULTI_ORGANISM_LOCALIZATION	GOBP_MULTI_ORGANISM_LOCALIZATION		16	0.267694	1.30721	0.160681	0.326111	1	1343	tags=88%, list=61%, signal=222%
GOBP_ENDOSOME_TO_LYSOSOME_TRANSPORT	GOBP_ENDOSOME_TO_LYSOSOME_TRANSPORT		12	0.315026	1.30698	0.155136	0.325871	1	1330	tags=92%, list=60%, signal=230%
GOBP_DEFENSE_RESPONSE_TO_BACTERIUM	GOBP_DEFENSE_RESPONSE_TO_BACTERIUM		36	0.187583	1.30611	0.17357	0.32649	1	266	tags=31%, list=12%, signal=34%
GOBP_REGULATION_OF_RNA_SPLICING	GOBP_REGULATION_OF_RNA_SPLICING		14	0.288908	1.30481	0.134298	0.327499	1	1099	tags=79%, list=50%, signal=156%
GOBP_SPECIFICATION_OF_SYMMETRY	GOBP_SPECIFICATION_OF_SYMMETRY		11	0.325161	1.30408	0.16	0.327811	1	288	tags=45%, list=13%, signal=52%
GOBP_SMOOTH_MUSCLE_CELL_DIFFERENTIATION	GOBP_SMOOTH_MUSCLE_CELL_DIFFERENTIATION		13	0.299519	1.30287	0.169388	0.328812	1	530	tags=54%, list=24%, signal=70%
GOBP_POSITIVE_REGULATION_OF_ORGANELLE_ORGANIZATION	GOBP_POSITIVE_REGULATION_OF_ORGANELLE_ORGANIZATION		93	0.116875	1.30272	0.135189	0.328501	1	1792	tags=92%, list=81%, signal=472%
GOBP_TISSUE_REMODELING	GOBP_TISSUE_REMODELING		19	0.249994	1.29782	0.173116	0.334151	1	265	tags=37%, list=12%, signal=42%
GOBP_TUBE_FORMATION	GOBP_TUBE_FORMATION		17	0.262274	1.29762	0.176221	0.333859	1	463	tags=47%, list=21%, signal=59%
GOBP_EMBRYO_DEVELOPMENT_ENDING_IN_BIRTH_OR_EGG_HATCHING	GOBP_EMBRYO_DEVELOPMENT_ENDING_IN_BIRTH_OR_EGG_HATCHING		87	0.120421	1.29686	0.175299	0.334227	1	1037	tags=59%, list=47%, signal=106%
GOBP_SYNAPTIC_SIGNALING	GOBP_SYNAPTIC_SIGNALING		68	0.135091	1.29676	0.182203	0.333799	1	359	tags=29%, list=16%, signal=34%
GOBP_RESPONSE_TO_OXYGEN_LEVELS	GOBP_RESPONSE_TO_OXYGEN_LEVELS		79	0.126695	1.29565	0.152091	0.334578	1	288	tags=25%, list=13%, signal=28%
GOBP_INTERLEUKIN_1_BETA_PRODUCTION	GOBP_INTERLEUKIN_1_BETA_PRODUCTION		22	0.233225	1.29446	0.179487	0.33561	1	1094	tags=73%, list=50%, signal=143%
GOBP_L_AMINO_ACID_TRANSPORT	GOBP_L_AMINO_ACID_TRANSPORT		14	0.297771	1.29438	0.171429	0.335164	1	922	tags=71%, list=42%, signal=122%
GOBP_MEMBRANE_INVAGINATION	GOBP_MEMBRANE_INVAGINATION		16	0.267123	1.29413	0.163022	0.334915	1	517	tags=50%, list=23%, signal=65%
GOBP_SPERMATID_DIFFERENTIATION	GOBP_SPERMATID_DIFFERENTIATION		16	0.271461	1.29177	0.185629	0.337315	1	1059	tags=75%, list=48%, signal=143%
GOBP_POSITIVE_REGULATION_OF_CELL_CELL_ADHESION	GOBP_POSITIVE_REGULATION_OF_CELL_CELL_ADHESION		53	0.154239	1.28927	0.150495	0.339976	1	541	tags=40%, list=25%, signal=51%
GOBP_INTERLEUKIN_2_PRODUCTION	GOBP_INTERLEUKIN_2_PRODUCTION		13	0.294188	1.28803	0.155039	0.341034	1	372	tags=46%, list=17%, signal=55%
GOBP_REGULATION_OF_MULTI_ORGANISM_PROCESS	GOBP_REGULATION_OF_MULTI_ORGANISM_PROCESS		11	0.314516	1.28654	0.173585	0.342452	1	913	tags=73%, list=41%, signal=123%
GOBP_SEXUAL_REPRODUCTION	GOBP_SEXUAL_REPRODUCTION		91	0.117346	1.28586	0.169291	0.342767	1	672	tags=42%, list=30%, signal=58%
GOBP_POSITIVE_REGULATION_OF_ALPHA_BETA_T_CELL_DIFFERENTIATION	GOBP_POSITIVE_REGULATION_OF_ALPHA_BETA_T_CELL_DIFFERENTIATION		11	0.319486	1.28541	0.160643	0.342783	1	501	tags=55%, list=23%, signal=70%
GOBP_CELL_RECOGNITION	GOBP_CELL_RECOGNITION		23	0.224561	1.28537	0.185417	0.34231	1	372	tags=39%, list=17%, signal=47%
GOBP_HEPATICOBILIARY_SYSTEM_DEVELOPMENT	GOBP_HEPATICOBILIARY_SYSTEM_DEVELOPMENT		28	0.200348	1.28406	0.173362	0.343336	1	902	tags=61%, list=41%, signal=101%
GOBP_RESPONSE_TO_DRUG	GOBP_RESPONSE_TO_DRUG		70	0.13241	1.28269	0.158103	0.344557	1	441	tags=33%, list=20%, signal=40%
GOBP_NEGATIVE_REGULATION_OF_AUTOPHAGY	GOBP_NEGATIVE_REGULATION_OF_AUTOPHAGY		17	0.264047	1.281	0.167715	0.346249	1	1627	tags=100%, list=74%, signal=378%
GOBP_UNSATURATED_FATTY_ACID_METABOLIC_PROCESS	GOBP_UNSATURATED_FATTY_ACID_METABOLIC_PROCESS		21	0.233628	1.28066	0.183633	0.346107	1	539	tags=48%, list=24%, signal=62%
GOBP_REGULATION_OF_VESICLE_MEDIATED_TRANSPORT	GOBP_REGULATION_OF_VESICLE_MEDIATED_TRANSPORT		90	0.115679	1.28061	0.170385	0.345615	1	1470	tags=78%, list=67%, signal=224%
GOBP_RESPONSE_TO_HYDROGEN_PEROXIDE	GOBP_RESPONSE_TO_HYDROGEN_PEROXIDE		38	0.179355	1.27966	0.173469	0.346327	1	539	tags=42%, list=24%, signal=55%
GOBP_REGULATION_OF_PLASMA_LIPOPROTEIN_PARTICLE_LEVELS	GOBP_REGULATION_OF_PLASMA_LIPOPROTEIN_PARTICLE_LEVELS		11	0.319238	1.27923	0.170974	0.346325	1	301	tags=45%, list=14%, signal=52%
GOBP_REGULATION_OF_ORGANELLE_ORGANIZATION	GOBP_REGULATION_OF_ORGANELLE_ORGANIZATION		176	0.0867219	1.27717	0.167347	0.348508	1	1678	tags=84%, list=76%, signal=323%
GOBP_PROTEIN_DNA_COMPLEX_SUBUNIT_ORGANIZATION	GOBP_PROTEIN_DNA_COMPLEX_SUBUNIT_ORGANIZATION		30	0.198499	1.27635	0.181308	0.348994	1	1626	tags=93%, list=74%, signal=350%
GOBP_REGULATION_OF_EPITHELIAL_CELL_DIFFERENTIATION	GOBP_REGULATION_OF_EPITHELIAL_CELL_DIFFERENTIATION		29	0.198787	1.27585	0.193798	0.349119	1	403	tags=38%, list=18%, signal=46%
GOBP_INTERFERON_GAMMA_MEDIATED_SIGNALING_PATHWAY	GOBP_INTERFERON_GAMMA_MEDIATED_SIGNALING_PATHWAY		16	0.263756	1.27341	0.181641	0.351758	1	938	tags=69%, list=43%, signal=119%
GOBP_LEUKOCYTE_PROLIFERATION	GOBP_LEUKOCYTE_PROLIFERATION		54	0.144878	1.27254	0.171598	0.352281	1	300	tags=28%, list=14%, signal=31%
GOBP_NEGATIVE_REGULATION_OF_MRNA_METABOLIC_PROCESS	GOBP_NEGATIVE_REGULATION_OF_MRNA_METABOLIC_PROCESS		11	0.315221	1.26861	0.172691	0.356725	1	1112	tags=82%, list=50%, signal=164%
GOBP_NEGATIVE_REGULATION_OF_HEMOPOIESIS	GOBP_NEGATIVE_REGULATION_OF_HEMOPOIESIS		16	0.258162	1.26724	0.179337	0.357893	1	123	tags=31%, list=6%, signal=33%
GOBP_GLOMERULUS_DEVELOPMENT	GOBP_GLOMERULUS_DEVELOPMENT		11	0.319528	1.26615	0.17782	0.358694	1	902	tags=73%, list=41%, signal=122%
GOBP_POSITIVE_REGULATION_OF_PROTEIN_POLYMERIZATION	GOBP_POSITIVE_REGULATION_OF_PROTEIN_POLYMERIZATION		26	0.206916	1.26505	0.172619	0.359574	1	1160	tags=73%, list=53%, signal=152%
GOBP_ENDODERM_DEVELOPMENT	GOBP_ENDODERM_DEVELOPMENT		14	0.281674	1.2641	0.192843	0.360263	1	327	tags=43%, list=15%, signal=50%
GOBP_GAMETE_GENERATION	GOBP_GAMETE_GENERATION		72	0.130324	1.26161	0.214286	0.362899	1	1069	tags=61%, list=48%, signal=115%
GOBP_CHROMATIN_REMODELING	GOBP_CHROMATIN_REMODELING		29	0.197266	1.26044	0.174853	0.363917	1	1167	tags=72%, list=53%, signal=152%
GOBP_LEUKOCYTE_CELL_CELL_ADHESION	GOBP_LEUKOCYTE_CELL_CELL_ADHESION		67	0.131433	1.2599	0.188	0.364092	1	541	tags=37%, list=25%, signal=48%
GOBP_REGULATION_OF_MUSCLE_SYSTEM_PROCESS	GOBP_REGULATION_OF_MUSCLE_SYSTEM_PROCESS		42	0.166557	1.25857	0.196319	0.365247	1	584	tags=43%, list=26%, signal=57%
GOBP_POSITIVE_REGULATION_OF_HEMOPOIESIS	GOBP_POSITIVE_REGULATION_OF_HEMOPOIESIS		38	0.170106	1.25567	0.195378	0.368577	1	501	tags=39%, list=23%, signal=50%
GOBP_CELL_CELL_JUNCTION_ORGANIZATION	GOBP_CELL_CELL_JUNCTION_ORGANIZATION		31	0.18993	1.25445	0.192843	0.369694	1	511	tags=42%, list=23%, signal=54%
GOBP_REGULATION_OF_HYDROLASE_ACTIVITY	GOBP_REGULATION_OF_HYDROLASE_ACTIVITY		202	0.0799045	1.25369	0.197581	0.370188	1	1062	tags=55%, list=48%, signal=97%
GOBP_GASTRULATION	GOBP_GASTRULATION		25	0.213737	1.25221	0.1893	0.371555	1	327	tags=36%, list=15%, signal=42%
GOBP_NUCLEOSOME_ORGANIZATION	GOBP_NUCLEOSOME_ORGANIZATION		21	0.226545	1.25103	0.179048	0.372462	1	1710	tags=100%, list=78%, signal=441%
GOBP_POSITIVE_REGULATION_OF_T_CELL_PROLIFERATION	GOBP_POSITIVE_REGULATION_OF_T_CELL_PROLIFERATION		17	0.253352	1.25092	0.173745	0.372035	1	223	tags=35%, list=10%, signal=39%
GOBP_DNA_TEMPLATED_TRANSCRIPTION_ELONGATION	GOBP_DNA_TEMPLATED_TRANSCRIPTION_ELONGATION		16	0.256621	1.25017	0.201681	0.372447	1	1643	tags=100%, list=74%, signal=389%
GOBP_REGULATION_OF_TRANS_SYNAPTIC_SIGNALING	GOBP_REGULATION_OF_TRANS_SYNAPTIC_SIGNALING		48	0.15263	1.24967	0.206413	0.372577	1	359	tags=31%, list=16%, signal=37%
GOBP_REGULATION_OF_B_CELL_ACTIVATION	GOBP_REGULATION_OF_B_CELL_ACTIVATION		27	0.201809	1.24853	0.215933	0.373496	1	458	tags=41%, list=21%, signal=51%
GOBP_VESICLE_ORGANIZATION	GOBP_VESICLE_ORGANIZATION		52	0.1499	1.24825	0.198413	0.373293	1	1670	tags=90%, list=76%, signal=363%
GOBP_POSITIVE_REGULATION_OF_CELL_ADHESION	GOBP_POSITIVE_REGULATION_OF_CELL_ADHESION		77	0.122208	1.24776	0.200389	0.373319	1	541	tags=36%, list=25%, signal=46%
GOBP_POSITIVE_REGULATION_OF_PHAGOCYTOSIS	GOBP_POSITIVE_REGULATION_OF_PHAGOCYTOSIS		19	0.236373	1.24539	0.185106	0.376021	1	527	tags=47%, list=24%, signal=62%
GOBP_REGULATION_OF_LIPID_BIOSYNTHETIC_PROCESS	GOBP_REGULATION_OF_LIPID_BIOSYNTHETIC_PROCESS		36	0.175576	1.24517	0.196721	0.375793	1	721	tags=50%, list=33%, signal=73%
GOBP_REGULATION_OF_LEUKOCYTE_DIFFERENTIATION	GOBP_REGULATION_OF_LEUKOCYTE_DIFFERENTIATION		57	0.144596	1.24435	0.197318	0.37643	1	501	tags=37%, list=23%, signal=46%
GOBP_FEMALE_GAMETE_GENERATION	GOBP_FEMALE_GAMETE_GENERATION		17	0.251337	1.24423	0.211382	0.376054	1	1006	tags=71%, list=46%, signal=129%
GOBP_MACROMOLECULE_DEACYLATION	GOBP_MACROMOLECULE_DEACYLATION		19	0.236565	1.24404	0.216769	0.375787	1	991	tags=68%, list=45%, signal=123%
GOBP_POSITIVE_REGULATION_OF_MOLECULAR_FUNCTION	GOBP_POSITIVE_REGULATION_OF_MOLECULAR_FUNCTION		275	0.0693188	1.24323	0.187856	0.37628	1	547	tags=31%, list=25%, signal=36%
GOBP_POSITIVE_REGULATION_OF_STRESS_ACTIVATED_PROTEIN_KINASE_SIGNALING_CASCADE	GOBP_POSITIVE_REGULATION_OF_STRESS_ACTIVATED_PROTEIN_KINASE_SIGNALING_CASCADE		20	0.233028	1.24283	0.179104	0.376215	1	372	tags=40%, list=17%, signal=48%
GOBP_REGULATION_OF_GLUCOSE_TRANSMEMBRANE_TRANSPORT	GOBP_REGULATION_OF_GLUCOSE_TRANSMEMBRANE_TRANSPORT		18	0.240301	1.24155	0.208333	0.377401	1	1189	tags=78%, list=54%, signal=167%
GOBP_ORGANIC_HYDROXY_COMPOUND_TRANSPORT	GOBP_ORGANIC_HYDROXY_COMPOUND_TRANSPORT		30	0.194608	1.24084	0.191532	0.377724	1	605	tags=47%, list=27%, signal=63%
GOBP_CARBOHYDRATE_TRANSMEMBRANE_TRANSPORT	GOBP_CARBOHYDRATE_TRANSMEMBRANE_TRANSPORT		24	0.212878	1.24059	0.213693	0.377516	1	1189	tags=75%, list=54%, signal=161%
GOBP_ORGANIC_CYCLIC_COMPOUND_CATABOLIC_PROCESS	GOBP_ORGANIC_CYCLIC_COMPOUND_CATABOLIC_PROCESS		110	0.10386	1.23985	0.187381	0.377935	1	1506	tags=78%, list=68%, signal=234%
GOBP_VIRAL_GENE_EXPRESSION	GOBP_VIRAL_GENE_EXPRESSION		36	0.174398	1.23864	0.197125	0.379114	1	1704	tags=94%, list=77%, signal=408%
GOBP_REGULATION_OF_BINDING	GOBP_REGULATION_OF_BINDING		66	0.131818	1.23642	0.2	0.381663	1	1221	tags=68%, list=55%, signal=148%
GOBP_POSITIVE_REGULATION_OF_WNT_SIGNALING_PATHWAY	GOBP_POSITIVE_REGULATION_OF_WNT_SIGNALING_PATHWAY		26	0.204587	1.23495	0.209901	0.382995	1	1759	tags=100%, list=80%, signal=488%
GOBP_RESPONSE_TO_INSULIN	GOBP_RESPONSE_TO_INSULIN		52	0.142704	1.23324	0.218391	0.384896	1	1134	tags=65%, list=51%, signal=131%
GOBP_REGULATION_OF_NEUROTRANSMITTER_TRANSPORT	GOBP_REGULATION_OF_NEUROTRANSMITTER_TRANSPORT		16	0.259989	1.2317	0.219124	0.386323	1	1222	tags=81%, list=55%, signal=181%
GOBP_IMMUNE_SYSTEM_DEVELOPMENT	GOBP_IMMUNE_SYSTEM_DEVELOPMENT		197	0.0785349	1.23036	0.202429	0.387599	1	1073	tags=56%, list=49%, signal=99%
GOBP_LYSOSOMAL_TRANSPORT	GOBP_LYSOSOMAL_TRANSPORT		22	0.218531	1.22959	0.192079	0.38812	1	725	tags=55%, list=33%, signal=80%
GOBP_L_ALPHA_AMINO_ACID_TRANSMEMBRANE_TRANSPORT	GOBP_L_ALPHA_AMINO_ACID_TRANSMEMBRANE_TRANSPORT		10	0.323862	1.22915	0.233471	0.388154	1	832	tags=70%, list=38%, signal=112%
GOBP_REGULATION_OF_STRESS_ACTIVATED_PROTEIN_KINASE_SIGNALING_CASCADE	GOBP_REGULATION_OF_STRESS_ACTIVATED_PROTEIN_KINASE_SIGNALING_CASCADE		28	0.190739	1.22695	0.210101	0.390688	1	529	tags=43%, list=24%, signal=56%
GOBP_POSITIVE_REGULATION_OF_LEUKOCYTE_CHEMOTAXIS	GOBP_POSITIVE_REGULATION_OF_LEUKOCYTE_CHEMOTAXIS		20	0.228591	1.22651	0.214894	0.390796	1	492	tags=45%, list=22%, signal=57%
GOBP_REGULATION_OF_SMALL_MOLECULE_METABOLIC_PROCESS	GOBP_REGULATION_OF_SMALL_MOLECULE_METABOLIC_PROCESS		81	0.120058	1.2232	0.189516	0.3949	1	1732	tags=90%, list=79%, signal=404%
GOBP_EXECUTION_PHASE_OF_APOPTOSIS	GOBP_EXECUTION_PHASE_OF_APOPTOSIS		12	0.293072	1.22225	0.208251	0.395666	1	1562	tags=100%, list=71%, signal=341%
GOBP_NCRNA_EXPORT_FROM_NUCLEUS	GOBP_NCRNA_EXPORT_FROM_NUCLEUS		11	0.301346	1.22189	0.223077	0.395544	1	1343	tags=91%, list=61%, signal=231%
GOBP_ADAPTIVE_IMMUNE_RESPONSE_BASED_ON_SOMATIC_RECOMBINATION_OF_IMMUNE_RECEPTORS_BUILT_FROM_IMMUNOGLOBULIN_SUPERFAMILY_DOMAINS	GOBP_ADAPTIVE_IMMUNE_RESPONSE_BASED_ON_SOMATIC_RECOMBINATION_OF_IMMUNE_RECEPTORS_BUILT_FROM_IMMUNOGLOBULIN_SUPERFAMILY_DOMAINS		45	0.158404	1.22015	0.209924	0.397432	1	343	tags=31%, list=16%, signal=36%
GOBP_REGULATION_OF_METAL_ION_TRANSPORT	GOBP_REGULATION_OF_METAL_ION_TRANSPORT		35	0.175192	1.21834	0.232742	0.399427	1	375	tags=34%, list=17%, signal=41%
GOBP_HINDBRAIN_DEVELOPMENT	GOBP_HINDBRAIN_DEVELOPMENT		16	0.253995	1.21813	0.233129	0.399132	1	270	tags=38%, list=12%, signal=42%
GOBP_POSITIVE_REGULATION_OF_PEPTIDASE_ACTIVITY	GOBP_POSITIVE_REGULATION_OF_PEPTIDASE_ACTIVITY		30	0.187347	1.21807	0.221277	0.398639	1	1062	tags=67%, list=48%, signal=127%
GOBP_TRNA_TRANSPORT	GOBP_TRNA_TRANSPORT		11	0.301346	1.2176	0.226415	0.398614	1	1343	tags=91%, list=61%, signal=231%
GOBP_INTRINSIC_APOPTOTIC_SIGNALING_PATHWAY_BY_P53_CLASS_MEDIATOR	GOBP_INTRINSIC_APOPTOTIC_SIGNALING_PATHWAY_BY_P53_CLASS_MEDIATOR		17	0.245586	1.21561	0.228846	0.400844	1	240	tags=35%, list=11%, signal=39%
GOBP_INTERLEUKIN_1_PRODUCTION	GOBP_INTERLEUKIN_1_PRODUCTION		26	0.198271	1.21476	0.213823	0.401534	1	1094	tags=69%, list=50%, signal=136%
GOBP_AUTOPHAGOSOME_ORGANIZATION	GOBP_AUTOPHAGOSOME_ORGANIZATION		22	0.21874	1.21466	0.217636	0.401077	1	1627	tags=95%, list=74%, signal=360%
GOBP_RESPONSE_TO_PEPTIDE_HORMONE	GOBP_RESPONSE_TO_PEPTIDE_HORMONE		69	0.127152	1.21399	0.229814	0.401499	1	1134	tags=64%, list=51%, signal=127%
GOBP_CELLULAR_RESPONSE_TO_INSULIN_STIMULUS	GOBP_CELLULAR_RESPONSE_TO_INSULIN_STIMULUS		40	0.163458	1.21359	0.233871	0.401489	1	1134	tags=68%, list=51%, signal=136%
GOBP_REGULATION_OF_MAP_KINASE_ACTIVITY	GOBP_REGULATION_OF_MAP_KINASE_ACTIVITY		51	0.145644	1.21272	0.245935	0.402204	1	680	tags=45%, list=31%, signal=64%
GOBP_POSITIVE_REGULATION_OF_NEURON_DEATH	GOBP_POSITIVE_REGULATION_OF_NEURON_DEATH		17	0.242657	1.21269	0.231884	0.40168	1	1025	tags=71%, list=46%, signal=131%
GOBP_POSITIVE_REGULATION_OF_LIPID_BIOSYNTHETIC_PROCESS	GOBP_POSITIVE_REGULATION_OF_LIPID_BIOSYNTHETIC_PROCESS		13	0.284752	1.21015	0.23062	0.40454	1	223	tags=38%, list=10%, signal=43%
GOBP_NEGATIVE_REGULATION_OF_CELLULAR_PROTEIN_LOCALIZATION	GOBP_NEGATIVE_REGULATION_OF_CELLULAR_PROTEIN_LOCALIZATION		20	0.224703	1.20989	0.220532	0.404315	1	1052	tags=70%, list=48%, signal=133%
GOBP_POSITIVE_REGULATION_OF_SMALL_MOLECULE_METABOLIC_PROCESS	GOBP_POSITIVE_REGULATION_OF_SMALL_MOLECULE_METABOLIC_PROCESS		30	0.184957	1.2085	0.205769	0.405822	1	1729	tags=97%, list=78%, signal=441%
GOBP_REPRODUCTIVE_SYSTEM_DEVELOPMENT	GOBP_REPRODUCTIVE_SYSTEM_DEVELOPMENT		69	0.125538	1.20182	0.249516	0.414849	1	530	tags=36%, list=24%, signal=46%
GOBP_REGULATION_OF_NEURON_PROJECTION_DEVELOPMENT	GOBP_REGULATION_OF_NEURON_PROJECTION_DEVELOPMENT		55	0.134703	1.2017	0.221116	0.414408	1	351	tags=29%, list=16%, signal=34%
GOBP_MORPHOGENESIS_OF_EMBRYONIC_EPITHELIUM	GOBP_MORPHOGENESIS_OF_EMBRYONIC_EPITHELIUM		17	0.240803	1.20112	0.233533	0.414644	1	510	tags=47%, list=23%, signal=61%
GOBP_MONOCYTE_CHEMOTAXIS	GOBP_MONOCYTE_CHEMOTAXIS		13	0.277176	1.19981	0.243956	0.416047	1	579	tags=54%, list=26%, signal=73%
GOBP_POSITIVE_REGULATION_OF_EPITHELIAL_CELL_PROLIFERATION	GOBP_POSITIVE_REGULATION_OF_EPITHELIAL_CELL_PROLIFERATION		27	0.19948	1.1996	0.248473	0.415721	1	1035	tags=67%, list=47%, signal=124%
GOBP_CYTOSKELETON_ORGANIZATION	GOBP_CYTOSKELETON_ORGANIZATION		206	0.0749854	1.19848	0.232604	0.416662	1	1284	tags=65%, list=58%, signal=141%
GOBP_REGULATION_OF_DEFENSE_RESPONSE	GOBP_REGULATION_OF_DEFENSE_RESPONSE		112	0.09934	1.19827	0.219608	0.416349	1	244	tags=21%, list=11%, signal=22%
GOBP_ADENYLATE_CYCLASE_MODULATING_G_PROTEIN_COUPLED_RECEPTOR_SIGNALING_PATHWAY	GOBP_ADENYLATE_CYCLASE_MODULATING_G_PROTEIN_COUPLED_RECEPTOR_SIGNALING_PATHWAY		22	0.208666	1.19823	0.228866	0.415818	1	546	tags=45%, list=25%, signal=60%
GOBP_POSITIVE_REGULATION_OF_INTERFERON_GAMMA_PRODUCTION	GOBP_POSITIVE_REGULATION_OF_INTERFERON_GAMMA_PRODUCTION		13	0.2837	1.19626	0.229126	0.418163	1	395	tags=46%, list=18%, signal=56%
GOBP_REGULATION_OF_SYNAPSE_STRUCTURE_OR_ACTIVITY	GOBP_REGULATION_OF_SYNAPSE_STRUCTURE_OR_ACTIVITY		24	0.203712	1.19583	0.238956	0.418248	1	106	tags=25%, list=5%, signal=26%
GOBP_GERM_CELL_DEVELOPMENT	GOBP_GERM_CELL_DEVELOPMENT		23	0.206537	1.19461	0.227723	0.419494	1	795	tags=57%, list=36%, signal=87%
GOBP_REGULATION_OF_FIBROBLAST_MIGRATION	GOBP_REGULATION_OF_FIBROBLAST_MIGRATION		10	0.317577	1.19341	0.242485	0.420652	1	184	tags=40%, list=8%, signal=43%
GOBP_NEGATIVE_REGULATION_OF_EXTRINSIC_APOPTOTIC_SIGNALING_PATHWAY	GOBP_NEGATIVE_REGULATION_OF_EXTRINSIC_APOPTOTIC_SIGNALING_PATHWAY		29	0.192609	1.19319	0.233333	0.420393	1	1025	tags=66%, list=46%, signal=121%
GOBP_REGULATION_OF_SODIUM_ION_TRANSPORT	GOBP_REGULATION_OF_SODIUM_ION_TRANSPORT		10	0.300364	1.1931	0.232465	0.419949	1	663	tags=60%, list=30%, signal=85%
GOBP_POSITIVE_REGULATION_OF_MYELOID_CELL_DIFFERENTIATION	GOBP_POSITIVE_REGULATION_OF_MYELOID_CELL_DIFFERENTIATION		24	0.208753	1.19237	0.246753	0.420349	1	1198	tags=75%, list=54%, signal=162%
GOBP_NEGATIVE_REGULATION_OF_PHOSPHORUS_METABOLIC_PROCESS	GOBP_NEGATIVE_REGULATION_OF_PHOSPHORUS_METABOLIC_PROCESS		86	0.11086	1.19235	0.235294	0.419789	1	1380	tags=73%, list=63%, signal=188%
GOBP_NEGATIVE_REGULATION_OF_G_PROTEIN_COUPLED_RECEPTOR_SIGNALING_PATHWAY	GOBP_NEGATIVE_REGULATION_OF_G_PROTEIN_COUPLED_RECEPTOR_SIGNALING_PATHWAY		11	0.298985	1.1923	0.260331	0.419281	1	546	tags=55%, list=25%, signal=72%
GOBP_CELLULAR_COMPONENT_ASSEMBLY_INVOLVED_IN_MORPHOGENESIS	GOBP_CELLULAR_COMPONENT_ASSEMBLY_INVOLVED_IN_MORPHOGENESIS		12	0.283121	1.19092	0.230019	0.420771	1	297	tags=42%, list=13%, signal=48%
GOBP_RETROGRADE_TRANSPORT_ENDOSOME_TO_GOLGI	GOBP_RETROGRADE_TRANSPORT_ENDOSOME_TO_GOLGI		20	0.228134	1.1909	0.247379	0.420218	1	1596	tags=95%, list=72%, signal=340%
GOBP_MACROPHAGE_ACTIVATION	GOBP_MACROPHAGE_ACTIVATION		21	0.218023	1.18924	0.243295	0.422101	1	363	tags=38%, list=16%, signal=45%
GOBP_REGULATION_OF_RECEPTOR_SIGNALING_PATHWAY_VIA_STAT	GOBP_REGULATION_OF_RECEPTOR_SIGNALING_PATHWAY_VIA_STAT		12	0.287223	1.18856	0.24375	0.422488	1	288	tags=42%, list=13%, signal=48%
GOBP_POSITIVE_REGULATION_OF_ANION_TRANSMEMBRANE_TRANSPORT	GOBP_POSITIVE_REGULATION_OF_ANION_TRANSMEMBRANE_TRANSPORT		14	0.257756	1.18787	0.252896	0.422855	1	537	tags=50%, list=24%, signal=66%
GOBP_CELL_MATURATION	GOBP_CELL_MATURATION		19	0.227733	1.18763	0.256513	0.422589	1	662	tags=53%, list=30%, signal=75%
GOBP_POSITIVE_REGULATION_OF_CYSTEINE_TYPE_ENDOPEPTIDASE_ACTIVITY	GOBP_POSITIVE_REGULATION_OF_CYSTEINE_TYPE_ENDOPEPTIDASE_ACTIVITY		25	0.202237	1.18687	0.249035	0.423139	1	1058	tags=68%, list=48%, signal=129%
GOBP_REGULATION_OF_SMOOTH_MUSCLE_CONTRACTION	GOBP_REGULATION_OF_SMOOTH_MUSCLE_CONTRACTION		12	0.28031	1.18541	0.25636	0.424715	1	487	tags=50%, list=22%, signal=64%
GOBP_INTRACELLULAR_RECEPTOR_SIGNALING_PATHWAY	GOBP_INTRACELLULAR_RECEPTOR_SIGNALING_PATHWAY		53	0.137448	1.18506	0.226263	0.424614	1	1035	tags=60%, list=47%, signal=111%
GOBP_HETEROCHROMATIN_ORGANIZATION	GOBP_HETEROCHROMATIN_ORGANIZATION		11	0.290164	1.18478	0.266537	0.424446	1	1167	tags=82%, list=53%, signal=173%
GOBP_MICROTUBULE_CYTOSKELETON_ORGANIZATION	GOBP_MICROTUBULE_CYTOSKELETON_ORGANIZATION		69	0.121788	1.18455	0.233068	0.424173	1	1657	tags=87%, list=75%, signal=338%
GOBP_POSITIVE_REGULATION_OF_DNA_REPAIR	GOBP_POSITIVE_REGULATION_OF_DNA_REPAIR		10	0.302095	1.18393	0.230303	0.424455	1	1321	tags=90%, list=60%, signal=223%
GOBP_REGULATION_OF_LYMPHOCYTE_MEDIATED_IMMUNITY	GOBP_REGULATION_OF_LYMPHOCYTE_MEDIATED_IMMUNITY		28	0.186541	1.18136	0.264	0.427598	1	223	tags=29%, list=10%, signal=31%
GOBP_NCRNA_TRANSCRIPTION	GOBP_NCRNA_TRANSCRIPTION		15	0.256504	1.18018	0.256214	0.428731	1	1643	tags=100%, list=74%, signal=389%
GOBP_MYD88_DEPENDENT_TOLL_LIKE_RECEPTOR_SIGNALING_PATHWAY	GOBP_MYD88_DEPENDENT_TOLL_LIKE_RECEPTOR_SIGNALING_PATHWAY		10	0.306284	1.17998	0.251497	0.428423	1	650	tags=60%, list=29%, signal=85%
GOBP_CELLULAR_RESPONSE_TO_ABIOTIC_STIMULUS	GOBP_CELLULAR_RESPONSE_TO_ABIOTIC_STIMULUS		49	0.141722	1.17964	0.233663	0.428304	1	1224	tags=69%, list=55%, signal=152%
GOBP_REGULATION_OF_PROTEIN_MODIFICATION_PROCESS	GOBP_REGULATION_OF_PROTEIN_MODIFICATION_PROCESS		251	0.0666755	1.17906	0.236084	0.428561	1	853	tags=45%, list=39%, signal=64%
GOBP_B_CELL_RECEPTOR_SIGNALING_PATHWAY	GOBP_B_CELL_RECEPTOR_SIGNALING_PATHWAY		16	0.24161	1.17848	0.266802	0.428898	1	435	tags=44%, list=20%, signal=54%
GOBP_POSITIVE_REGULATION_OF_NF_KAPPAB_TRANSCRIPTION_FACTOR_ACTIVITY	GOBP_POSITIVE_REGULATION_OF_NF_KAPPAB_TRANSCRIPTION_FACTOR_ACTIVITY		28	0.187	1.17685	0.264228	0.430694	1	1325	tags=79%, list=60%, signal=194%
GOBP_REGULATION_OF_LYMPHOCYTE_DIFFERENTIATION	GOBP_REGULATION_OF_LYMPHOCYTE_DIFFERENTIATION		33	0.173437	1.17274	0.253411	0.436251	1	558	tags=42%, list=25%, signal=56%
GOBP_DEVELOPMENTAL_GROWTH_INVOLVED_IN_MORPHOGENESIS	GOBP_DEVELOPMENTAL_GROWTH_INVOLVED_IN_MORPHOGENESIS		31	0.182113	1.17173	0.250509	0.437015	1	528	tags=42%, list=24%, signal=54%
GOBP_AMINOGLYCAN_BIOSYNTHETIC_PROCESS	GOBP_AMINOGLYCAN_BIOSYNTHETIC_PROCESS		19	0.222102	1.17169	0.250505	0.436472	1	326	tags=37%, list=15%, signal=43%
GOBP_BROWN_FAT_CELL_DIFFERENTIATION	GOBP_BROWN_FAT_CELL_DIFFERENTIATION		14	0.259776	1.16979	0.239837	0.438763	1	1478	tags=93%, list=67%, signal=280%
GOBP_REGULATION_OF_BIOMINERALIZATION	GOBP_REGULATION_OF_BIOMINERALIZATION		12	0.278031	1.16906	0.245283	0.439255	1	492	tags=50%, list=22%, signal=64%
GOBP_NEGATIVE_REGULATION_OF_TRANSPORT	GOBP_NEGATIVE_REGULATION_OF_TRANSPORT		64	0.125321	1.16678	0.270115	0.442141	1	351	tags=28%, list=16%, signal=32%
GOBP_CARBOHYDRATE_TRANSPORT	GOBP_CARBOHYDRATE_TRANSPORT		32	0.172119	1.16587	0.265504	0.442885	1	521	tags=41%, list=24%, signal=52%
GOBP_SMAD_PROTEIN_SIGNAL_TRANSDUCTION	GOBP_SMAD_PROTEIN_SIGNAL_TRANSDUCTION		11	0.295548	1.16526	0.256654	0.443199	1	353	tags=45%, list=16%, signal=54%
GOBP_FIBROBLAST_GROWTH_FACTOR_RECEPTOR_SIGNALING_PATHWAY	GOBP_FIBROBLAST_GROWTH_FACTOR_RECEPTOR_SIGNALING_PATHWAY		10	0.3051	1.16421	0.283613	0.444164	1	432	tags=50%, list=20%, signal=62%
GOBP_POSITIVE_REGULATION_OF_CELL_JUNCTION_ASSEMBLY	GOBP_POSITIVE_REGULATION_OF_CELL_JUNCTION_ASSEMBLY		13	0.260725	1.1638	0.27551	0.444261	1	106	tags=31%, list=5%, signal=32%
GOBP_NUCLEAR_TRANSCRIBED_MRNA_CATABOLIC_PROCESS_DEADENYLATION_DEPENDENT_DECAY	GOBP_NUCLEAR_TRANSCRIBED_MRNA_CATABOLIC_PROCESS_DEADENYLATION_DEPENDENT_DECAY		12	0.281222	1.16348	0.278689	0.44416	1	1588	tags=100%, list=72%, signal=355%
GOBP_ALCOHOL_CATABOLIC_PROCESS	GOBP_ALCOHOL_CATABOLIC_PROCESS		12	0.273169	1.16145	0.27907	0.446584	1	135	tags=33%, list=6%, signal=35%
GOBP_REGULATION_OF_TRANSMEMBRANE_RECEPTOR_PROTEIN_SERINE_THREONINE_KINASE_SIGNALING_PATHWAY	GOBP_REGULATION_OF_TRANSMEMBRANE_RECEPTOR_PROTEIN_SERINE_THREONINE_KINASE_SIGNALING_PATHWAY		37	0.160929	1.15968	0.270916	0.448624	1	902	tags=57%, list=41%, signal=94%
GOBP_GLAND_DEVELOPMENT	GOBP_GLAND_DEVELOPMENT		64	0.122564	1.15927	0.250482	0.448636	1	805	tags=48%, list=36%, signal=74%
GOBP_REGULATION_OF_CELL_SHAPE	GOBP_REGULATION_OF_CELL_SHAPE		26	0.192943	1.15803	0.271318	0.449877	1	342	tags=35%, list=16%, signal=40%
GOBP_RESPONSE_TO_BMP	GOBP_RESPONSE_TO_BMP		18	0.222832	1.15699	0.267223	0.450928	1	737	tags=56%, list=33%, signal=83%
GOBP_CELLULAR_COMPONENT_DISASSEMBLY	GOBP_CELLULAR_COMPONENT_DISASSEMBLY		91	0.104996	1.15578	0.283168	0.452137	1	1789	tags=91%, list=81%, signal=463%
GOBP_DEVELOPMENTAL_CELL_GROWTH	GOBP_DEVELOPMENTAL_CELL_GROWTH		29	0.17631	1.15398	0.276553	0.454144	1	528	tags=41%, list=24%, signal=54%
GOBP_REGULATION_OF_PROTEIN_AUTOPHOSPHORYLATION	GOBP_REGULATION_OF_PROTEIN_AUTOPHOSPHORYLATION		11	0.289418	1.15279	0.277344	0.455392	1	567	tags=55%, list=26%, signal=73%
GOBP_CELLULAR_RESPONSE_TO_HYDROGEN_PEROXIDE	GOBP_CELLULAR_RESPONSE_TO_HYDROGEN_PEROXIDE		20	0.218344	1.15249	0.265347	0.455256	1	735	tags=55%, list=33%, signal=82%
GOBP_REGULATION_OF_EXTRINSIC_APOPTOTIC_SIGNALING_PATHWAY	GOBP_REGULATION_OF_EXTRINSIC_APOPTOTIC_SIGNALING_PATHWAY		37	0.159197	1.15095	0.286517	0.456987	1	1025	tags=62%, list=46%, signal=114%
GOBP_REGULATION_OF_KERATINOCYTE_DIFFERENTIATION	GOBP_REGULATION_OF_KERATINOCYTE_DIFFERENTIATION		10	0.307924	1.15027	0.280255	0.457399	1	867	tags=70%, list=39%, signal=115%
GOBP_SKIN_DEVELOPMENT	GOBP_SKIN_DEVELOPMENT		43	0.151007	1.14989	0.26465	0.457359	1	288	tags=28%, list=13%, signal=31%
GOBP_TRANSFORMING_GROWTH_FACTOR_BETA_RECEPTOR_SIGNALING_PATHWAY	GOBP_TRANSFORMING_GROWTH_FACTOR_BETA_RECEPTOR_SIGNALING_PATHWAY		36	0.159242	1.14612	0.266667	0.462583	1	879	tags=56%, list=40%, signal=91%
GOBP_POSITIVE_REGULATION_OF_SECRETION	GOBP_POSITIVE_REGULATION_OF_SECRETION		40	0.157271	1.14495	0.261224	0.463671	1	265	tags=28%, list=12%, signal=31%
GOBP_T_CELL_DIFFERENTIATION	GOBP_T_CELL_DIFFERENTIATION		52	0.131937	1.14447	0.292829	0.463788	1	436	tags=33%, list=20%, signal=40%
GOBP_ENDOMEMBRANE_SYSTEM_ORGANIZATION	GOBP_ENDOMEMBRANE_SYSTEM_ORGANIZATION		66	0.119513	1.14169	0.254902	0.467707	1	1615	tags=85%, list=73%, signal=307%
GOBP_INTERFERON_GAMMA_PRODUCTION	GOBP_INTERFERON_GAMMA_PRODUCTION		20	0.214273	1.14098	0.295405	0.468177	1	413	tags=40%, list=19%, signal=49%
GOBP_POSITIVE_REGULATION_OF_CANONICAL_WNT_SIGNALING_PATHWAY	GOBP_POSITIVE_REGULATION_OF_CANONICAL_WNT_SIGNALING_PATHWAY		22	0.204212	1.13999	0.284848	0.46898	1	1759	tags=100%, list=80%, signal=489%
GOBP_RESPONSE_TO_REACTIVE_OXYGEN_SPECIES	GOBP_RESPONSE_TO_REACTIVE_OXYGEN_SPECIES		54	0.133261	1.1358	0.285714	0.474817	1	325	tags=28%, list=15%, signal=32%
GOBP_CHLORIDE_TRANSPORT	GOBP_CHLORIDE_TRANSPORT		13	0.260584	1.13567	0.298781	0.474395	1	276	tags=38%, list=13%, signal=44%
GOBP_REGULATION_OF_POTASSIUM_ION_TRANSPORT	GOBP_REGULATION_OF_POTASSIUM_ION_TRANSPORT		11	0.278981	1.13399	0.292089	0.476349	1	991	tags=73%, list=45%, signal=131%
GOBP_TRANSCRIPTION_ELONGATION_FROM_RNA_POLYMERASE_II_PROMOTER	GOBP_TRANSCRIPTION_ELONGATION_FROM_RNA_POLYMERASE_II_PROMOTER		13	0.25627	1.1336	0.290323	0.476317	1	1643	tags=100%, list=74%, signal=390%
GOBP_POSITIVE_REGULATION_OF_CATABOLIC_PROCESS	GOBP_POSITIVE_REGULATION_OF_CATABOLIC_PROCESS		82	0.108183	1.13329	0.283644	0.476182	1	1760	tags=90%, list=80%, signal=430%
GOBP_REGULATION_OF_SECRETION	GOBP_REGULATION_OF_SECRETION		89	0.103018	1.13286	0.29661	0.476228	1	351	tags=26%, list=16%, signal=29%
GOBP_BONE_DEVELOPMENT	GOBP_BONE_DEVELOPMENT		33	0.165893	1.13277	0.29207	0.475753	1	307	tags=30%, list=14%, signal=35%
GOBP_POSITIVE_REGULATION_OF_COLD_INDUCED_THERMOGENESIS	GOBP_POSITIVE_REGULATION_OF_COLD_INDUCED_THERMOGENESIS		18	0.219937	1.13116	0.295918	0.477682	1	1111	tags=72%, list=50%, signal=144%
GOBP_REGULATION_OF_T_CELL_DIFFERENTIATION	GOBP_REGULATION_OF_T_CELL_DIFFERENTIATION		28	0.177424	1.1311	0.296875	0.47715	1	558	tags=43%, list=25%, signal=57%
GOBP_T_CELL_ACTIVATION_INVOLVED_IN_IMMUNE_RESPONSE	GOBP_T_CELL_ACTIVATION_INVOLVED_IN_IMMUNE_RESPONSE		19	0.212596	1.13104	0.297521	0.476633	1	579	tags=47%, list=26%, signal=64%
GOBP_NEURON_DEVELOPMENT	GOBP_NEURON_DEVELOPMENT		136	0.0851236	1.13088	0.278106	0.476286	1	1088	tags=57%, list=49%, signal=106%
GOBP_DEVELOPMENTAL_GROWTH	GOBP_DEVELOPMENTAL_GROWTH		77	0.109691	1.1296	0.282655	0.477819	1	539	tags=35%, list=24%, signal=45%
GOBP_POSITIVE_REGULATION_OF_RESPONSE_TO_EXTERNAL_STIMULUS	GOBP_POSITIVE_REGULATION_OF_RESPONSE_TO_EXTERNAL_STIMULUS		92	0.101919	1.12761	0.312245	0.480496	1	383	tags=27%, list=17%, signal=32%
GOBP_REGULATION_OF_ATP_METABOLIC_PROCESS	GOBP_REGULATION_OF_ATP_METABOLIC_PROCESS		27	0.180392	1.12706	0.280808	0.480718	1	1240	tags=74%, list=56%, signal=167%
GOBP_ALPHA_BETA_T_CELL_DIFFERENTIATION	GOBP_ALPHA_BETA_T_CELL_DIFFERENTIATION		25	0.188739	1.12677	0.301181	0.480556	1	558	tags=44%, list=25%, signal=58%
GOBP_ENDOTHELIUM_DEVELOPMENT	GOBP_ENDOTHELIUM_DEVELOPMENT		19	0.214786	1.12611	0.306584	0.481041	1	342	tags=37%, list=16%, signal=43%
GOBP_REGULATION_OF_SUBSTRATE_ADHESION_DEPENDENT_CELL_SPREADING	GOBP_REGULATION_OF_SUBSTRATE_ADHESION_DEPENDENT_CELL_SPREADING		11	0.278981	1.12569	0.31384	0.481099	1	991	tags=73%, list=45%, signal=131%
GOBP_PEPTIDE_METABOLIC_PROCESS	GOBP_PEPTIDE_METABOLIC_PROCESS		104	0.0964375	1.1249	0.275247	0.481717	1	1472	tags=76%, list=67%, signal=218%
GOBP_STRIATED_MUSCLE_CELL_DIFFERENTIATION	GOBP_STRIATED_MUSCLE_CELL_DIFFERENTIATION		28	0.175849	1.12266	0.298419	0.484555	1	719	tags=50%, list=33%, signal=73%
GOBP_NEURAL_PRECURSOR_CELL_PROLIFERATION	GOBP_NEURAL_PRECURSOR_CELL_PROLIFERATION		20	0.206862	1.12262	0.307385	0.483995	1	1091	tags=70%, list=49%, signal=137%
GOBP_ACTOMYOSIN_STRUCTURE_ORGANIZATION	GOBP_ACTOMYOSIN_STRUCTURE_ORGANIZATION		25	0.187033	1.12206	0.292	0.484231	1	297	tags=32%, list=13%, signal=37%
GOBP_LIPID_MODIFICATION	GOBP_LIPID_MODIFICATION		49	0.139763	1.12142	0.327935	0.484645	1	733	tags=47%, list=33%, signal=69%
GOBP_MYOTUBE_DIFFERENTIATION	GOBP_MYOTUBE_DIFFERENTIATION		13	0.260023	1.12088	0.318091	0.484846	1	956	tags=69%, list=43%, signal=121%
GOBP_HEPARAN_SULFATE_PROTEOGLYCAN_METABOLIC_PROCESS	GOBP_HEPARAN_SULFATE_PROTEOGLYCAN_METABOLIC_PROCESS		10	0.285975	1.12056	0.287149	0.484721	1	474	tags=50%, list=21%, signal=63%
GOBP_BONE_MINERALIZATION	GOBP_BONE_MINERALIZATION		19	0.210815	1.12016	0.302974	0.484734	1	699	tags=53%, list=32%, signal=76%
GOBP_GLIAL_CELL_DEVELOPMENT	GOBP_GLIAL_CELL_DEVELOPMENT		13	0.253744	1.11624	0.291751	0.490228	1	291	tags=38%, list=13%, signal=44%
GOBP_POSITIVE_REGULATION_OF_IMMUNE_RESPONSE	GOBP_POSITIVE_REGULATION_OF_IMMUNE_RESPONSE		113	0.0914088	1.1159	0.317025	0.490117	1	530	tags=33%, list=24%, signal=41%
GOBP_REGULATION_OF_ION_TRANSPORT	GOBP_REGULATION_OF_ION_TRANSPORT		181	0.0729391	1.11564	0.307393	0.489877	1	351	tags=23%, list=16%, signal=25%
GOBP_INTERMEDIATE_FILAMENT_BASED_PROCESS	GOBP_INTERMEDIATE_FILAMENT_BASED_PROCESS		11	0.277614	1.11502	0.303846	0.490262	1	994	tags=73%, list=45%, signal=132%
GOBP_NON_CANONICAL_WNT_SIGNALING_PATHWAY	GOBP_NON_CANONICAL_WNT_SIGNALING_PATHWAY		25	0.18696	1.11474	0.328685	0.490079	1	1709	tags=96%, list=77%, signal=421%
GOBP_CARDIAC_MUSCLE_CELL_ACTION_POTENTIAL	GOBP_CARDIAC_MUSCLE_CELL_ACTION_POTENTIAL		14	0.2442	1.11419	0.311787	0.490307	1	1197	tags=79%, list=54%, signal=171%
GOBP_RESPONSE_TO_INTERLEUKIN_1	GOBP_RESPONSE_TO_INTERLEUKIN_1		41	0.148595	1.11092	0.309917	0.494948	1	861	tags=54%, list=39%, signal=86%
GOBP_POSITIVE_REGULATION_OF_LYMPHOCYTE_DIFFERENTIATION	GOBP_POSITIVE_REGULATION_OF_LYMPHOCYTE_DIFFERENTIATION		21	0.202942	1.10998	0.316505	0.495815	1	501	tags=43%, list=23%, signal=55%
GOBP_REGULATION_OF_DNA_METABOLIC_PROCESS	GOBP_REGULATION_OF_DNA_METABOLIC_PROCESS		43	0.143502	1.109	0.313278	0.496773	1	1792	tags=95%, list=81%, signal=498%
GOBP_INTRINSIC_APOPTOTIC_SIGNALING_PATHWAY_IN_RESPONSE_TO_ENDOPLASMIC_RETICULUM_STRESS	GOBP_INTRINSIC_APOPTOTIC_SIGNALING_PATHWAY_IN_RESPONSE_TO_ENDOPLASMIC_RETICULUM_STRESS		16	0.223801	1.10781	0.317073	0.498093	1	1577	tags=94%, list=71%, signal=326%
GOBP_HEART_GROWTH	GOBP_HEART_GROWTH		10	0.287887	1.10684	0.317814	0.498912	1	911	tags=70%, list=41%, signal=119%
GOBP_REGENERATION	GOBP_REGENERATION		29	0.171258	1.10634	0.315789	0.499135	1	539	tags=41%, list=24%, signal=54%
GOBP_CIRCADIAN_REGULATION_OF_GENE_EXPRESSION	GOBP_CIRCADIAN_REGULATION_OF_GENE_EXPRESSION		12	0.263674	1.10521	0.328923	0.500491	1	1075	tags=75%, list=49%, signal=145%
GOBP_RESPONSE_TO_IONIZING_RADIATION	GOBP_RESPONSE_TO_IONIZING_RADIATION		26	0.181016	1.1039	0.318087	0.501991	1	1471	tags=85%, list=67%, signal=251%
GOBP_POSITIVE_REGULATION_OF_PROTEIN_METABOLIC_PROCESS	GOBP_POSITIVE_REGULATION_OF_PROTEIN_METABOLIC_PROCESS		236	0.0644197	1.10234	0.320388	0.503871	1	1134	tags=57%, list=51%, signal=105%
GOBP_ENDODERM_FORMATION	GOBP_ENDODERM_FORMATION		10	0.284062	1.10103	0.314229	0.505305	1	1140	tags=80%, list=52%, signal=165%
GOBP_CALCIUM_ION_TRANSPORT	GOBP_CALCIUM_ION_TRANSPORT		51	0.136127	1.10078	0.344961	0.505086	1	614	tags=41%, list=28%, signal=56%
GOBP_ICOSANOID_BIOSYNTHETIC_PROCESS	GOBP_ICOSANOID_BIOSYNTHETIC_PROCESS		14	0.24811	1.10026	0.318533	0.50533	1	243	tags=36%, list=11%, signal=40%
GOBP_REGULATION_OF_TRANSCRIPTION_REGULATORY_REGION_DNA_BINDING	GOBP_REGULATION_OF_TRANSCRIPTION_REGULATORY_REGION_DNA_BINDING		12	0.256001	1.09846	0.312992	0.507613	1	908	tags=67%, list=41%, signal=113%
GOBP_NEGATIVE_REGULATION_OF_TRANSMEMBRANE_TRANSPORT	GOBP_NEGATIVE_REGULATION_OF_TRANSMEMBRANE_TRANSPORT		20	0.209561	1.09795	0.341847	0.507813	1	313	tags=35%, list=14%, signal=40%
GOBP_REGULATION_OF_PROTEASOMAL_PROTEIN_CATABOLIC_PROCESS	GOBP_REGULATION_OF_PROTEASOMAL_PROTEIN_CATABOLIC_PROCESS		34	0.157106	1.09785	0.358491	0.507366	1	1734	tags=94%, list=79%, signal=433%
GOBP_REGULATION_OF_LEUKOCYTE_MEDIATED_IMMUNITY	GOBP_REGULATION_OF_LEUKOCYTE_MEDIATED_IMMUNITY		41	0.145057	1.09742	0.356275	0.50743	1	223	tags=24%, list=10%, signal=27%
GOBP_IN_UTERO_EMBRYONIC_DEVELOPMENT	GOBP_IN_UTERO_EMBRYONIC_DEVELOPMENT		54	0.127375	1.09488	0.308448	0.510893	1	1073	tags=61%, list=49%, signal=116%
GOBP_GLAND_MORPHOGENESIS	GOBP_GLAND_MORPHOGENESIS		16	0.22403	1.09322	0.318087	0.51292	1	1025	tags=69%, list=46%, signal=127%
GOBP_REGULATION_OF_IMMUNE_EFFECTOR_PROCESS	GOBP_REGULATION_OF_IMMUNE_EFFECTOR_PROCESS		64	0.116392	1.09319	0.317554	0.512314	1	508	tags=34%, list=23%, signal=43%
GOBP_CENTRAL_NERVOUS_SYSTEM_NEURON_DIFFERENTIATION	GOBP_CENTRAL_NERVOUS_SYSTEM_NEURON_DIFFERENTIATION		19	0.209756	1.09073	0.337691	0.515609	1	353	tags=37%, list=16%, signal=43%
GOBP_POSITIVE_REGULATION_OF_TRANSFERASE_ACTIVITY	GOBP_POSITIVE_REGULATION_OF_TRANSFERASE_ACTIVITY		121	0.087413	1.09027	0.337255	0.515733	1	546	tags=33%, list=25%, signal=42%
GOBP_NEUROTRANSMITTER_TRANSPORT	GOBP_NEUROTRANSMITTER_TRANSPORT		28	0.173554	1.08985	0.337786	0.515784	1	724	tags=50%, list=33%, signal=73%
GOBP_POSITIVE_REGULATION_OF_MITOCHONDRION_ORGANIZATION	GOBP_POSITIVE_REGULATION_OF_MITOCHONDRION_ORGANIZATION		10	0.276412	1.08976	0.319527	0.515307	1	1598	tags=100%, list=72%, signal=361%
GOBP_REGULATION_OF_CATION_TRANSMEMBRANE_TRANSPORT	GOBP_REGULATION_OF_CATION_TRANSMEMBRANE_TRANSPORT		40	0.149561	1.08848	0.314286	0.516801	1	392	tags=33%, list=18%, signal=39%
GOBP_NEGATIVE_REGULATION_OF_ANION_TRANSPORT	GOBP_NEGATIVE_REGULATION_OF_ANION_TRANSPORT		29	0.171939	1.08794	0.325153	0.517103	1	1070	tags=66%, list=49%, signal=126%
GOBP_REGULATION_OF_MACROPHAGE_ACTIVATION	GOBP_REGULATION_OF_MACROPHAGE_ACTIVATION		13	0.248308	1.08721	0.341847	0.517586	1	812	tags=62%, list=37%, signal=97%
GOBP_TORC1_SIGNALING	GOBP_TORC1_SIGNALING		11	0.274011	1.08654	0.314852	0.51803	1	1403	tags=91%, list=64%, signal=248%
GOBP_TUMOR_NECROSIS_FACTOR_SUPERFAMILY_CYTOKINE_PRODUCTION	GOBP_TUMOR_NECROSIS_FACTOR_SUPERFAMILY_CYTOKINE_PRODUCTION		26	0.178617	1.08627	0.335306	0.517862	1	1052	tags=65%, list=48%, signal=124%
GOBP_SODIUM_ION_TRANSPORT	GOBP_SODIUM_ION_TRANSPORT		21	0.199826	1.08585	0.350282	0.5179	1	928	tags=62%, list=42%, signal=106%
GOBP_MAPK_CASCADE	GOBP_MAPK_CASCADE		131	0.0843889	1.0855	0.344358	0.517829	1	548	tags=33%, list=25%, signal=41%
GOBP_CELLULAR_KETONE_METABOLIC_PROCESS	GOBP_CELLULAR_KETONE_METABOLIC_PROCESS		43	0.145674	1.08494	0.332	0.518145	1	1736	tags=93%, list=79%, signal=428%
GOBP_REGULATION_OF_T_CELL_MEDIATED_IMMUNITY	GOBP_REGULATION_OF_T_CELL_MEDIATED_IMMUNITY		15	0.233379	1.08269	0.339251	0.52116	1	223	tags=33%, list=10%, signal=37%
GOBP_REGULATION_OF_HUMORAL_IMMUNE_RESPONSE	GOBP_REGULATION_OF_HUMORAL_IMMUNE_RESPONSE		10	0.285519	1.08245	0.331933	0.520963	1	475	tags=50%, list=22%, signal=63%
GOBP_DETECTION_OF_CHEMICAL_STIMULUS	GOBP_DETECTION_OF_CHEMICAL_STIMULUS		10	0.276867	1.08081	0.329854	0.523083	1	494	tags=50%, list=22%, signal=64%
GOBP_ORGAN_GROWTH	GOBP_ORGAN_GROWTH		19	0.20747	1.08075	0.338809	0.522551	1	358	tags=37%, list=16%, signal=44%
GOBP_SENSORY_PERCEPTION_OF_MECHANICAL_STIMULUS	GOBP_SENSORY_PERCEPTION_OF_MECHANICAL_STIMULUS		21	0.192111	1.08023	0.342967	0.522789	1	1260	tags=76%, list=57%, signal=176%
GOBP_REGULATION_OF_ANATOMICAL_STRUCTURE_SIZE	GOBP_REGULATION_OF_ANATOMICAL_STRUCTURE_SIZE		77	0.105744	1.07875	0.336032	0.524551	1	662	tags=40%, list=30%, signal=56%
GOBP_NEGATIVE_REGULATION_OF_PROTEIN_DEPHOSPHORYLATION	GOBP_NEGATIVE_REGULATION_OF_PROTEIN_DEPHOSPHORYLATION		12	0.26261	1.0765	0.35729	0.52739	1	1445	tags=92%, list=66%, signal=264%
GOBP_REGULATION_OF_ALPHA_BETA_T_CELL_ACTIVATION	GOBP_REGULATION_OF_ALPHA_BETA_T_CELL_ACTIVATION		20	0.198399	1.07493	0.341317	0.529294	1	558	tags=45%, list=25%, signal=60%
GOBP_ORGANIC_ACID_TRANSMEMBRANE_TRANSPORT	GOBP_ORGANIC_ACID_TRANSMEMBRANE_TRANSPORT		27	0.176347	1.07442	0.33908	0.529439	1	922	tags=59%, list=42%, signal=101%
GOBP_ALCOHOL_METABOLIC_PROCESS	GOBP_ALCOHOL_METABOLIC_PROCESS		68	0.112805	1.07382	0.346154	0.529852	1	212	tags=21%, list=10%, signal=22%
GOBP_NEGATIVE_REGULATION_OF_CELLULAR_AMIDE_METABOLIC_PROCESS	GOBP_NEGATIVE_REGULATION_OF_CELLULAR_AMIDE_METABOLIC_PROCESS		22	0.193057	1.07171	0.377734	0.53274	1	1282	tags=77%, list=58%, signal=183%
GOBP_LIPID_OXIDATION	GOBP_LIPID_OXIDATION		21	0.192917	1.0695	0.36255	0.535784	1	733	tags=52%, list=33%, signal=78%
GOBP_REGULATION_OF_TRANSCRIPTION_FROM_RNA_POLYMERASE_II_PROMOTER_IN_RESPONSE_TO_HYPOXIA	GOBP_REGULATION_OF_TRANSCRIPTION_FROM_RNA_POLYMERASE_II_PROMOTER_IN_RESPONSE_TO_HYPOXIA		21	0.19222	1.06608	0.358717	0.540758	1	1785	tags=100%, list=81%, signal=519%
GOBP_CANONICAL_WNT_SIGNALING_PATHWAY	GOBP_CANONICAL_WNT_SIGNALING_PATHWAY		51	0.126036	1.06287	0.356998	0.545261	1	679	tags=43%, list=31%, signal=61%
GOBP_POSITIVE_REGULATION_OF_MAP_KINASE_ACTIVITY	GOBP_POSITIVE_REGULATION_OF_MAP_KINASE_ACTIVITY		43	0.135804	1.06157	0.361702	0.546773	1	680	tags=44%, list=31%, signal=63%
GOBP_LYMPHOCYTE_ACTIVATION_INVOLVED_IN_IMMUNE_RESPONSE	GOBP_LYMPHOCYTE_ACTIVATION_INVOLVED_IN_IMMUNE_RESPONSE		34	0.150796	1.06077	0.374486	0.54744	1	1034	tags=62%, list=47%, signal=114%
GOBP_AMINOGLYCAN_CATABOLIC_PROCESS	GOBP_AMINOGLYCAN_CATABOLIC_PROCESS		13	0.247676	1.05967	0.377016	0.548636	1	474	tags=46%, list=21%, signal=58%
GOBP_PROTEIN_DEMETHYLATION	GOBP_PROTEIN_DEMETHYLATION		11	0.262125	1.05792	0.367188	0.550974	1	1028	tags=73%, list=47%, signal=136%
GOBP_DOUBLE_STRAND_BREAK_REPAIR	GOBP_DOUBLE_STRAND_BREAK_REPAIR		26	0.177558	1.05576	0.38716	0.55386	1	1224	tags=73%, list=55%, signal=162%
GOBP_APOPTOTIC_CELL_CLEARANCE	GOBP_APOPTOTIC_CELL_CLEARANCE		16	0.223345	1.05531	0.359223	0.553919	1	475	tags=44%, list=22%, signal=55%
GOBP_DNA_RECOMBINATION	GOBP_DNA_RECOMBINATION		33	0.153203	1.05486	0.36811	0.554075	1	1471	tags=82%, list=67%, signal=242%
GOBP_ORGANIC_ANION_TRANSPORT	GOBP_ORGANIC_ANION_TRANSPORT		54	0.12161	1.05468	0.366936	0.55371	1	922	tags=54%, list=42%, signal=90%
GOBP_POSITIVE_REGULATION_OF_RECEPTOR_SIGNALING_PATHWAY_VIA_STAT	GOBP_POSITIVE_REGULATION_OF_RECEPTOR_SIGNALING_PATHWAY_VIA_STAT		10	0.270219	1.05438	0.389002	0.553557	1	288	tags=40%, list=13%, signal=46%
GOBP_ENERGY_RESERVE_METABOLIC_PROCESS	GOBP_ENERGY_RESERVE_METABOLIC_PROCESS		15	0.228115	1.05403	0.373717	0.553486	1	1264	tags=80%, list=57%, signal=186%
GOBP_POSITIVE_REGULATION_OF_CELL_MATRIX_ADHESION	GOBP_POSITIVE_REGULATION_OF_CELL_MATRIX_ADHESION		12	0.246885	1.05392	0.405825	0.553018	1	928	tags=67%, list=42%, signal=114%
GOBP_INTERLEUKIN_1_MEDIATED_SIGNALING_PATHWAY	GOBP_INTERLEUKIN_1_MEDIATED_SIGNALING_PATHWAY		21	0.192677	1.05388	0.377551	0.552433	1	1784	tags=100%, list=81%, signal=518%
GOBP_POTASSIUM_ION_TRANSPORT	GOBP_POTASSIUM_ION_TRANSPORT		15	0.223551	1.05347	0.380658	0.552453	1	1274	tags=80%, list=58%, signal=188%
GOBP_NEGATIVE_REGULATION_OF_LEUKOCYTE_CELL_CELL_ADHESION	GOBP_NEGATIVE_REGULATION_OF_LEUKOCYTE_CELL_CELL_ADHESION		20	0.194922	1.0515	0.36701	0.555066	1	345	tags=35%, list=16%, signal=41%
GOBP_OLEFINIC_COMPOUND_METABOLIC_PROCESS	GOBP_OLEFINIC_COMPOUND_METABOLIC_PROCESS		19	0.201165	1.04901	0.402344	0.558561	1	604	tags=47%, list=27%, signal=65%
GOBP_POSITIVE_REGULATION_OF_TRANSMEMBRANE_RECEPTOR_PROTEIN_SERINE_THREONINE_KINASE_SIGNALING_PATHWAY	GOBP_POSITIVE_REGULATION_OF_TRANSMEMBRANE_RECEPTOR_PROTEIN_SERINE_THREONINE_KINASE_SIGNALING_PATHWAY		18	0.203433	1.04749	0.391919	0.560397	1	902	tags=61%, list=41%, signal=103%
GOBP_NEURON_PROJECTION_EXTENSION	GOBP_NEURON_PROJECTION_EXTENSION		27	0.169684	1.0423	0.387033	0.568386	1	528	tags=41%, list=24%, signal=53%
GOBP_STRIATED_MUSCLE_CELL_DEVELOPMENT	GOBP_STRIATED_MUSCLE_CELL_DEVELOPMENT		11	0.258024	1.04185	0.398693	0.568443	1	1037	tags=73%, list=47%, signal=137%
GOBP_ANOIKIS	GOBP_ANOIKIS		10	0.270219	1.04181	0.384783	0.567816	1	288	tags=40%, list=13%, signal=46%
GOBP_REGULATION_OF_CD4_POSITIVE_ALPHA_BETA_T_CELL_DIFFERENTIATION	GOBP_REGULATION_OF_CD4_POSITIVE_ALPHA_BETA_T_CELL_DIFFERENTIATION		12	0.247949	1.04162	0.374753	0.567452	1	558	tags=50%, list=25%, signal=67%
GOBP_REGULATION_OF_CELL_MORPHOGENESIS_INVOLVED_IN_DIFFERENTIATION	GOBP_REGULATION_OF_CELL_MORPHOGENESIS_INVOLVED_IN_DIFFERENTIATION		13	0.241783	1.04006	0.377593	0.569423	1	996	tags=69%, list=45%, signal=125%
GOBP_GLUTAMINE_FAMILY_AMINO_ACID_METABOLIC_PROCESS	GOBP_GLUTAMINE_FAMILY_AMINO_ACID_METABOLIC_PROCESS		11	0.263699	1.04	0.408644	0.568888	1	824	tags=64%, list=37%, signal=101%
GOBP_NEGATIVE_REGULATION_OF_INTRACELLULAR_TRANSPORT	GOBP_NEGATIVE_REGULATION_OF_INTRACELLULAR_TRANSPORT		11	0.251191	1.03827	0.392857	0.571201	1	1052	tags=73%, list=48%, signal=138%
GOBP_REGULATION_OF_TORC1_SIGNALING	GOBP_REGULATION_OF_TORC1_SIGNALING		10	0.264754	1.03773	0.370968	0.571444	1	1403	tags=90%, list=64%, signal=246%
GOBP_NEGATIVE_REGULATION_OF_TRANSMEMBRANE_RECEPTOR_PROTEIN_SERINE_THREONINE_KINASE_SIGNALING_PATHWAY	GOBP_NEGATIVE_REGULATION_OF_TRANSMEMBRANE_RECEPTOR_PROTEIN_SERINE_THREONINE_KINASE_SIGNALING_PATHWAY		21	0.191086	1.03667	0.394273	0.572527	1	737	tags=52%, list=33%, signal=78%
GOBP_CELL_GROWTH	GOBP_CELL_GROWTH		66	0.111102	1.0366	0.383838	0.571985	1	530	tags=35%, list=24%, signal=44%
GOBP_EPHRIN_RECEPTOR_SIGNALING_PATHWAY	GOBP_EPHRIN_RECEPTOR_SIGNALING_PATHWAY		20	0.190668	1.03638	0.407725	0.571721	1	244	tags=30%, list=11%, signal=33%
GOBP_NEGATIVE_REGULATION_OF_DNA_METABOLIC_PROCESS	GOBP_NEGATIVE_REGULATION_OF_DNA_METABOLIC_PROCESS		12	0.244682	1.0358	0.387295	0.571942	1	749	tags=58%, list=34%, signal=88%
GOBP_NUCLEUS_ORGANIZATION	GOBP_NUCLEUS_ORGANIZATION		20	0.192498	1.03527	0.384298	0.572164	1	1343	tags=80%, list=61%, signal=203%
GOBP_REGULATION_OF_TRANSFERASE_ACTIVITY	GOBP_REGULATION_OF_TRANSFERASE_ACTIVITY		165	0.0716434	1.03503	0.391129	0.571924	1	548	tags=32%, list=25%, signal=39%
GOBP_REGULATION_OF_BLOOD_CIRCULATION	GOBP_REGULATION_OF_BLOOD_CIRCULATION		36	0.145827	1.03397	0.418219	0.572996	1	663	tags=44%, list=30%, signal=63%
GOBP_REGULATION_OF_PROTEIN_POLYMERIZATION	GOBP_REGULATION_OF_PROTEIN_POLYMERIZATION		42	0.134341	1.03372	0.389583	0.572758	1	1284	tags=71%, list=58%, signal=168%
GOBP_POSITIVE_REGULATION_OF_WOUND_HEALING	GOBP_POSITIVE_REGULATION_OF_WOUND_HEALING		11	0.259391	1.03355	0.402439	0.572351	1	1034	tags=73%, list=47%, signal=136%
GOBP_NEGATIVE_REGULATION_OF_GROWTH	GOBP_NEGATIVE_REGULATION_OF_GROWTH		31	0.158724	1.03253	0.401691	0.573347	1	1077	tags=65%, list=49%, signal=124%
GOBP_POSITIVE_REGULATION_OF_REACTIVE_OXYGEN_SPECIES_METABOLIC_PROCESS	GOBP_POSITIVE_REGULATION_OF_REACTIVE_OXYGEN_SPECIES_METABOLIC_PROCESS		31	0.155684	1.02991	0.397727	0.577237	1	372	tags=32%, list=17%, signal=38%
GOBP_REACTIVE_OXYGEN_SPECIES_METABOLIC_PROCESS	GOBP_REACTIVE_OXYGEN_SPECIES_METABOLIC_PROCESS		65	0.109359	1.02966	0.4	0.577012	1	240	tags=22%, list=11%, signal=23%
GOBP_REGULATION_OF_MITOCHONDRION_ORGANIZATION	GOBP_REGULATION_OF_MITOCHONDRION_ORGANIZATION		26	0.166655	1.0282	0.382979	0.578826	1	1672	tags=92%, list=76%, signal=377%
GOBP_PROTEIN_POLYMERIZATION	GOBP_PROTEIN_POLYMERIZATION		45	0.131287	1.02708	0.413462	0.580137	1	1284	tags=71%, list=58%, signal=167%
GOBP_REGULATION_OF_NITRIC_OXIDE_METABOLIC_PROCESS	GOBP_REGULATION_OF_NITRIC_OXIDE_METABOLIC_PROCESS		18	0.20064	1.02671	0.399177	0.580065	1	663	tags=50%, list=30%, signal=71%
GOBP_SELECTIVE_AUTOPHAGY	GOBP_SELECTIVE_AUTOPHAGY		16	0.213299	1.02558	0.425847	0.581367	1	1600	tags=94%, list=73%, signal=339%
GOBP_POSITIVE_REGULATION_OF_ORGANELLE_ASSEMBLY	GOBP_POSITIVE_REGULATION_OF_ORGANELLE_ASSEMBLY		11	0.249658	1.02522	0.416834	0.581279	1	1657	tags=100%, list=75%, signal=400%
GOBP_SIGNAL_RELEASE	GOBP_SIGNAL_RELEASE		73	0.104156	1.02396	0.398438	0.5827	1	351	tags=26%, list=16%, signal=30%
GOBP_SKELETAL_SYSTEM_MORPHOGENESIS	GOBP_SKELETAL_SYSTEM_MORPHOGENESIS		24	0.176635	1.02062	0.416826	0.587808	1	257	tags=29%, list=12%, signal=33%
GOBP_CELL_AGING	GOBP_CELL_AGING		18	0.197745	1.0206	0.421756	0.587179	1	1037	tags=67%, list=47%, signal=125%
GOBP_POSITIVE_REGULATION_OF_NITRIC_OXIDE_METABOLIC_PROCESS	GOBP_POSITIVE_REGULATION_OF_NITRIC_OXIDE_METABOLIC_PROCESS		16	0.214669	1.01781	0.423762	0.591376	1	494	tags=44%, list=22%, signal=56%
GOBP_AUTOPHAGY_OF_MITOCHONDRION	GOBP_AUTOPHAGY_OF_MITOCHONDRION		13	0.234943	1.0178	0.414683	0.59071	1	1011	tags=69%, list=46%, signal=127%
GOBP_MATERNAL_PROCESS_INVOLVED_IN_FEMALE_PREGNANCY	GOBP_MATERNAL_PROCESS_INVOLVED_IN_FEMALE_PREGNANCY		10	0.263934	1.0163	0.419028	0.592578	1	743	tags=60%, list=34%, signal=90%
GOBP_POSITIVE_REGULATION_OF_SYNAPTIC_TRANSMISSION	GOBP_POSITIVE_REGULATION_OF_SYNAPTIC_TRANSMISSION		16	0.213356	1.01584	0.437751	0.592743	1	359	tags=38%, list=16%, signal=44%
GOBP_POSITIVE_REGULATION_OF_CHEMOTAXIS	GOBP_POSITIVE_REGULATION_OF_CHEMOTAXIS		26	0.163056	1.01519	0.39501	0.593178	1	492	tags=38%, list=22%, signal=49%
GOBP_POSITIVE_REGULATION_OF_MACROAUTOPHAGY	GOBP_POSITIVE_REGULATION_OF_MACROAUTOPHAGY		10	0.264117	1.01315	0.426829	0.596029	1	1625	tags=100%, list=74%, signal=378%
GOBP_CELL_CYCLE_ARREST	GOBP_CELL_CYCLE_ARREST		42	0.133439	1.01263	0.424	0.596341	1	288	tags=26%, list=13%, signal=30%
GOBP_POSITIVE_REGULATION_OF_ALPHA_BETA_T_CELL_ACTIVATION	GOBP_POSITIVE_REGULATION_OF_ALPHA_BETA_T_CELL_ACTIVATION		13	0.235364	1.01224	0.437113	0.596431	1	501	tags=46%, list=23%, signal=59%
GOBP_TRANSMEMBRANE_TRANSPORT	GOBP_TRANSMEMBRANE_TRANSPORT		212	0.0622386	1.01135	0.421471	0.597346	1	1904	tags=92%, list=86%, signal=607%
GOBP_REGULATION_OF_REPRODUCTIVE_PROCESS	GOBP_REGULATION_OF_REPRODUCTIVE_PROCESS		17	0.203907	1.01119	0.439163	0.596966	1	461	tags=41%, list=21%, signal=52%
GOBP_REGULATION_OF_BLOOD_PRESSURE	GOBP_REGULATION_OF_BLOOD_PRESSURE		28	0.161452	1.01083	0.438202	0.596878	1	514	tags=39%, list=23%, signal=51%
GOBP_MONOSACCHARIDE_BIOSYNTHETIC_PROCESS	GOBP_MONOSACCHARIDE_BIOSYNTHETIC_PROCESS		22	0.180403	1.01063	0.426036	0.596552	1	1811	tags=100%, list=82%, signal=553%
GOBP_RESPONSE_TO_EPIDERMAL_GROWTH_FACTOR	GOBP_RESPONSE_TO_EPIDERMAL_GROWTH_FACTOR		11	0.247091	1.00815	0.439689	0.599963	1	1061	tags=73%, list=48%, signal=139%
GOBP_STEROID_METABOLIC_PROCESS	GOBP_STEROID_METABOLIC_PROCESS		49	0.123906	1.0075	0.426615	0.60037	1	317	tags=27%, list=14%, signal=30%
GOBP_ANDROGEN_RECEPTOR_SIGNALING_PATHWAY	GOBP_ANDROGEN_RECEPTOR_SIGNALING_PATHWAY		13	0.231295	1.00743	0.431212	0.599814	1	1019	tags=69%, list=46%, signal=128%
GOBP_POSITIVE_REGULATION_OF_MRNA_METABOLIC_PROCESS	GOBP_POSITIVE_REGULATION_OF_MRNA_METABOLIC_PROCESS		11	0.253717	1.00554	0.414873	0.602373	1	1247	tags=82%, list=57%, signal=187%
GOBP_MONOCARBOXYLIC_ACID_BIOSYNTHETIC_PROCESS	GOBP_MONOCARBOXYLIC_ACID_BIOSYNTHETIC_PROCESS		37	0.140892	1.0043	0.42485	0.603875	1	230	tags=24%, list=10%, signal=27%
GOBP_REGULATION_OF_SYNAPTIC_VESICLE_EXOCYTOSIS	GOBP_REGULATION_OF_SYNAPTIC_VESICLE_EXOCYTOSIS		10	0.258106	1.0034	0.409274	0.604869	1	1197	tags=80%, list=54%, signal=174%
GOBP_NEGATIVE_REGULATION_OF_NEURON_PROJECTION_DEVELOPMENT	GOBP_NEGATIVE_REGULATION_OF_NEURON_PROJECTION_DEVELOPMENT		17	0.204472	1.003	0.423935	0.604888	1	330	tags=35%, list=15%, signal=41%
GOBP_POSITIVE_REGULATION_OF_CELLULAR_CARBOHYDRATE_METABOLIC_PROCESS	GOBP_POSITIVE_REGULATION_OF_CELLULAR_CARBOHYDRATE_METABOLIC_PROCESS		11	0.248499	1.00277	0.447205	0.604655	1	1459	tags=91%, list=66%, signal=267%
GOBP_NEURON_DEATH	GOBP_NEURON_DEATH		46	0.12494	1.00103	0.453155	0.606956	1	976	tags=57%, list=44%, signal=99%
GOBP_REGULATION_OF_ANTIGEN_RECEPTOR_MEDIATED_SIGNALING_PATHWAY	GOBP_REGULATION_OF_ANTIGEN_RECEPTOR_MEDIATED_SIGNALING_PATHWAY		12	0.238377	0.998987	0.432692	0.609824	1	579	tags=50%, list=26%, signal=67%
GOBP_PROTEIN_KINASE_B_SIGNALING	GOBP_PROTEIN_KINASE_B_SIGNALING		50	0.121763	0.996456	0.435052	0.613489	1	663	tags=42%, list=30%, signal=59%
GOBP_REGULATION_OF_MICROTUBULE_BASED_PROCESS	GOBP_REGULATION_OF_MICROTUBULE_BASED_PROCESS		24	0.17018	0.995583	0.457627	0.614289	1	1466	tags=83%, list=66%, signal=246%
GOBP_POSITIVE_REGULATION_OF_PROTEOLYSIS_INVOLVED_IN_CELLULAR_PROTEIN_CATABOLIC_PROCESS	GOBP_POSITIVE_REGULATION_OF_PROTEOLYSIS_INVOLVED_IN_CELLULAR_PROTEIN_CATABOLIC_PROCESS		21	0.182587	0.992701	0.433712	0.618559	1	1701	tags=95%, list=77%, signal=412%
GOBP_POSITIVE_REGULATION_OF_INTERLEUKIN_1_PRODUCTION	GOBP_POSITIVE_REGULATION_OF_INTERLEUKIN_1_PRODUCTION		16	0.20742	0.991934	0.460446	0.619192	1	372	tags=38%, list=17%, signal=45%
GOBP_T_CELL_MEDIATED_IMMUNITY	GOBP_T_CELL_MEDIATED_IMMUNITY		16	0.2125	0.990215	0.47505	0.621541	1	223	tags=31%, list=10%, signal=35%
GOBP_ENDOCHONDRAL_BONE_MORPHOGENESIS	GOBP_ENDOCHONDRAL_BONE_MORPHOGENESIS		11	0.247919	0.989762	0.459203	0.621655	1	257	tags=36%, list=12%, signal=41%
GOBP_SNRNA_TRANSCRIPTION	GOBP_SNRNA_TRANSCRIPTION		10	0.25592	0.989125	0.453094	0.622035	1	1643	tags=100%, list=74%, signal=390%
GOBP_PROSTANOID_METABOLIC_PROCESS	GOBP_PROSTANOID_METABOLIC_PROCESS		10	0.260474	0.988554	0.452333	0.622295	1	530	tags=50%, list=24%, signal=66%
GOBP_PLACENTA_DEVELOPMENT	GOBP_PLACENTA_DEVELOPMENT		29	0.151015	0.988042	0.472946	0.622533	1	507	tags=38%, list=23%, signal=49%
GOBP_PHOSPHATIDYLINOSITOL_3_KINASE_SIGNALING	GOBP_PHOSPHATIDYLINOSITOL_3_KINASE_SIGNALING		24	0.170218	0.98788	0.442623	0.622145	1	271	tags=29%, list=12%, signal=33%
GOBP_ESTABLISHMENT_OF_PROTEIN_LOCALIZATION_TO_PLASMA_MEMBRANE	GOBP_ESTABLISHMENT_OF_PROTEIN_LOCALIZATION_TO_PLASMA_MEMBRANE		10	0.257286	0.987871	0.453441	0.621476	1	1640	tags=100%, list=74%, signal=388%
GOBP_REGULATION_OF_DNA_TEMPLATED_TRANSCRIPTION_IN_RESPONSE_TO_STRESS	GOBP_REGULATION_OF_DNA_TEMPLATED_TRANSCRIPTION_IN_RESPONSE_TO_STRESS		29	0.157984	0.985207	0.464286	0.625421	1	1785	tags=97%, list=81%, signal=499%
GOBP_DEFENSE_RESPONSE_TO_GRAM_NEGATIVE_BACTERIUM	GOBP_DEFENSE_RESPONSE_TO_GRAM_NEGATIVE_BACTERIUM		11	0.243819	0.982698	0.435028	0.629114	1	266	tags=36%, list=12%, signal=41%
GOBP_CELL_PROJECTION_ORGANIZATION	GOBP_CELL_PROJECTION_ORGANIZATION		181	0.0646477	0.98203	0.464567	0.629561	1	1160	tags=59%, list=53%, signal=113%
GOBP_VACUOLAR_TRANSPORT	GOBP_VACUOLAR_TRANSPORT		30	0.149602	0.981363	0.43215	0.63003	1	850	tags=53%, list=39%, signal=86%
GOBP_REGULATION_OF_LIPID_CATABOLIC_PROCESS	GOBP_REGULATION_OF_LIPID_CATABOLIC_PROCESS		12	0.235187	0.980673	0.470825	0.630522	1	1689	tags=100%, list=77%, signal=424%
GOBP_RESPONSE_TO_ALKALOID	GOBP_RESPONSE_TO_ALKALOID		17	0.200548	0.978684	0.454902	0.633398	1	1766	tags=100%, list=80%, signal=497%
GOBP_REGULATION_OF_NUCLEOTIDE_METABOLIC_PROCESS	GOBP_REGULATION_OF_NUCLEOTIDE_METABOLIC_PROCESS		26	0.161891	0.977675	0.479208	0.634387	1	1343	tags=77%, list=61%, signal=194%
GOBP_ACTIVATED_T_CELL_PROLIFERATION	GOBP_ACTIVATED_T_CELL_PROLIFERATION		10	0.251275	0.977586	0.472393	0.63382	1	1212	tags=80%, list=55%, signal=177%
GOBP_POSITIVE_REGULATION_OF_INTERLEUKIN_6_PRODUCTION	GOBP_POSITIVE_REGULATION_OF_INTERLEUKIN_6_PRODUCTION		20	0.182479	0.977366	0.470711	0.633579	1	1034	tags=65%, list=47%, signal=121%
GOBP_REGULATION_OF_LEUKOCYTE_MIGRATION	GOBP_REGULATION_OF_LEUKOCYTE_MIGRATION		44	0.128353	0.974857	0.445585	0.637262	1	273	tags=25%, list=12%, signal=28%
GOBP_PROTEOGLYCAN_METABOLIC_PROCESS	GOBP_PROTEOGLYCAN_METABOLIC_PROCESS		17	0.197968	0.973599	0.465887	0.638768	1	474	tags=41%, list=21%, signal=52%
GOBP_POSITIVE_REGULATION_OF_NEURON_APOPTOTIC_PROCESS	GOBP_POSITIVE_REGULATION_OF_NEURON_APOPTOTIC_PROCESS		10	0.254007	0.973148	0.458167	0.638919	1	1206	tags=80%, list=55%, signal=176%
GOBP_CELLULAR_GLUCAN_METABOLIC_PROCESS	GOBP_CELLULAR_GLUCAN_METABOLIC_PROCESS		14	0.213634	0.973064	0.455969	0.638364	1	1264	tags=79%, list=57%, signal=183%
GOBP_REGULATION_OF_CALCIUM_MEDIATED_SIGNALING	GOBP_REGULATION_OF_CALCIUM_MEDIATED_SIGNALING		14	0.212135	0.971617	0.476923	0.64012	1	1740	tags=100%, list=79%, signal=470%
GOBP_REGULATION_OF_CELLULAR_RESPONSE_TO_INSULIN_STIMULUS	GOBP_REGULATION_OF_CELLULAR_RESPONSE_TO_INSULIN_STIMULUS		14	0.210766	0.971365	0.47012	0.639889	1	1743	tags=100%, list=79%, signal=473%
GOBP_POLYOL_BIOSYNTHETIC_PROCESS	GOBP_POLYOL_BIOSYNTHETIC_PROCESS		14	0.212917	0.971087	0.475104	0.639676	1	1108	tags=71%, list=50%, signal=143%
GOBP_REACTIVE_OXYGEN_SPECIES_BIOSYNTHETIC_PROCESS	GOBP_REACTIVE_OXYGEN_SPECIES_BIOSYNTHETIC_PROCESS		28	0.154303	0.971025	0.497967	0.639107	1	372	tags=32%, list=17%, signal=38%
GOBP_NEGATIVE_REGULATION_OF_NEURON_DEATH	GOBP_NEGATIVE_REGULATION_OF_NEURON_DEATH		23	0.16756	0.969525	0.456979	0.641025	1	976	tags=61%, list=44%, signal=108%
GOBP_REGULATION_OF_WNT_SIGNALING_PATHWAY	GOBP_REGULATION_OF_WNT_SIGNALING_PATHWAY		56	0.11294	0.967259	0.486598	0.644246	1	741	tags=45%, list=34%, signal=66%
GOBP_REGULATION_OF_INTRACELLULAR_TRANSPORT	GOBP_REGULATION_OF_INTRACELLULAR_TRANSPORT		56	0.110714	0.964552	0.478346	0.648371	1	1770	tags=91%, list=80%, signal=449%
GOBP_REGULATION_OF_HEART_RATE	GOBP_REGULATION_OF_HEART_RATE		18	0.192159	0.964471	0.477046	0.647823	1	559	tags=44%, list=25%, signal=59%
GOBP_REGULATION_OF_RESPONSE_TO_STRESS	GOBP_REGULATION_OF_RESPONSE_TO_STRESS		223	0.0598677	0.964459	0.466418	0.647155	1	1285	tags=64%, list=58%, signal=137%
GOBP_ESTABLISHMENT_OF_ENDOTHELIAL_BARRIER	GOBP_ESTABLISHMENT_OF_ENDOTHELIAL_BARRIER		10	0.245628	0.964264	0.485714	0.646786	1	342	tags=40%, list=16%, signal=47%
GOBP_NEGATIVE_REGULATION_OF_CELL_ACTIVATION	GOBP_NEGATIVE_REGULATION_OF_CELL_ACTIVATION		34	0.136659	0.961832	0.471933	0.650365	1	351	tags=29%, list=16%, signal=34%
GOBP_REGULATION_OF_ACTOMYOSIN_STRUCTURE_ORGANIZATION	GOBP_REGULATION_OF_ACTOMYOSIN_STRUCTURE_ORGANIZATION		13	0.224245	0.961553	0.483471	0.650155	1	186	tags=31%, list=8%, signal=33%
GOBP_NUCLEOSOME_ASSEMBLY	GOBP_NUCLEOSOME_ASSEMBLY		12	0.225615	0.957802	0.465726	0.656077	1	1710	tags=100%, list=78%, signal=442%
GOBP_OVULATION_CYCLE	GOBP_OVULATION_CYCLE		12	0.226983	0.957241	0.45614	0.656361	1	604	tags=50%, list=27%, signal=68%
GOBP_POSITIVE_REGULATION_OF_PROTEIN_MODIFICATION_PROCESS	GOBP_POSITIVE_REGULATION_OF_PROTEIN_MODIFICATION_PROCESS		166	0.0656095	0.957092	0.5	0.655943	1	915	tags=48%, list=41%, signal=75%
GOBP_GLUCOSE_METABOLIC_PROCESS	GOBP_GLUCOSE_METABOLIC_PROCESS		40	0.126824	0.957083	0.482072	0.655257	1	1820	tags=95%, list=83%, signal=533%
GOBP_PLASMA_MEMBRANE_ORGANIZATION	GOBP_PLASMA_MEMBRANE_ORGANIZATION		17	0.196249	0.956979	0.486274	0.65474	1	348	tags=35%, list=16%, signal=42%
GOBP_NEGATIVE_REGULATION_OF_DNA_BINDING	GOBP_NEGATIVE_REGULATION_OF_DNA_BINDING		12	0.223336	0.956533	0.490872	0.654848	1	612	tags=50%, list=28%, signal=69%
GOBP_INTRINSIC_APOPTOTIC_SIGNALING_PATHWAY	GOBP_INTRINSIC_APOPTOTIC_SIGNALING_PATHWAY		73	0.0962436	0.956197	0.489564	0.654688	1	247	tags=21%, list=11%, signal=22%
GOBP_RESPONSE_TO_OSMOTIC_STRESS	GOBP_RESPONSE_TO_OSMOTIC_STRESS		19	0.182201	0.956188	0.494908	0.654013	1	1226	tags=74%, list=56%, signal=164%
GOBP_CELLULAR_RESPONSE_TO_CORTICOSTEROID_STIMULUS	GOBP_CELLULAR_RESPONSE_TO_CORTICOSTEROID_STIMULUS		14	0.209919	0.956003	0.481836	0.653672	1	957	tags=64%, list=43%, signal=113%
GOBP_REGULATION_OF_BONE_MINERALIZATION	GOBP_REGULATION_OF_BONE_MINERALIZATION		11	0.232222	0.955581	0.490798	0.653739	1	492	tags=45%, list=22%, signal=58%
GOBP_ORGANIC_HYDROXY_COMPOUND_CATABOLIC_PROCESS	GOBP_ORGANIC_HYDROXY_COMPOUND_CATABOLIC_PROCESS		15	0.20642	0.955339	0.502058	0.653452	1	135	tags=27%, list=6%, signal=28%
GOBP_REGULATION_OF_PATTERN_RECOGNITION_RECEPTOR_SIGNALING_PATHWAY	GOBP_REGULATION_OF_PATTERN_RECOGNITION_RECEPTOR_SIGNALING_PATHWAY		14	0.213504	0.955122	0.480885	0.653114	1	634	tags=50%, list=29%, signal=70%
GOBP_NEGATIVE_REGULATION_OF_PHOSPHORYLATION	GOBP_NEGATIVE_REGULATION_OF_PHOSPHORYLATION		69	0.0974616	0.954535	0.504744	0.653543	1	590	tags=36%, list=27%, signal=48%
GOBP_NEGATIVE_REGULATION_OF_APOPTOTIC_SIGNALING_PATHWAY	GOBP_NEGATIVE_REGULATION_OF_APOPTOTIC_SIGNALING_PATHWAY		52	0.114528	0.954251	0.525253	0.653374	1	1025	tags=58%, list=46%, signal=105%
GOBP_CYTOKINE_PRODUCTION_INVOLVED_IN_IMMUNE_RESPONSE	GOBP_CYTOKINE_PRODUCTION_INVOLVED_IN_IMMUNE_RESPONSE		19	0.181912	0.953166	0.496982	0.654578	1	530	tags=42%, list=24%, signal=55%
GOBP_RESPONSE_TO_FATTY_ACID	GOBP_RESPONSE_TO_FATTY_ACID		13	0.218948	0.952667	0.526112	0.654758	1	537	tags=46%, list=24%, signal=61%
GOBP_REGULATION_OF_CELL_CYCLE	GOBP_REGULATION_OF_CELL_CYCLE		169	0.0659602	0.951033	0.514403	0.65693	1	1914	tags=93%, list=87%, signal=648%
GOBP_REGULATION_OF_PROTEIN_KINASE_ACTIVITY	GOBP_REGULATION_OF_PROTEIN_KINASE_ACTIVITY		132	0.0737267	0.950376	0.505725	0.657416	1	548	tags=32%, list=25%, signal=40%
GOBP_CELLULAR_RESPONSE_TO_OSMOTIC_STRESS	GOBP_CELLULAR_RESPONSE_TO_OSMOTIC_STRESS		10	0.245811	0.944948	0.508265	0.666366	1	1224	tags=80%, list=55%, signal=179%
GOBP_PEPTIDYL_TYROSINE_DEPHOSPHORYLATION	GOBP_PEPTIDYL_TYROSINE_DEPHOSPHORYLATION		15	0.20286	0.944816	0.500998	0.665883	1	584	tags=47%, list=26%, signal=63%
GOBP_REGULATION_OF_HEMOPOIESIS	GOBP_REGULATION_OF_HEMOPOIESIS		86	0.0862769	0.944279	0.501053	0.666156	1	1073	tags=57%, list=49%, signal=107%
GOBP_PROTEIN_AUTOUBIQUITINATION	GOBP_PROTEIN_AUTOUBIQUITINATION		11	0.234748	0.942291	0.509615	0.669008	1	687	tags=55%, list=31%, signal=79%
GOBP_CELLULAR_RESPONSE_TO_HORMONE_STIMULUS	GOBP_CELLULAR_RESPONSE_TO_HORMONE_STIMULUS		105	0.079767	0.942108	0.527721	0.668625	1	1134	tags=59%, list=51%, signal=116%
GOBP_AMINE_METABOLIC_PROCESS	GOBP_AMINE_METABOLIC_PROCESS		27	0.152635	0.942095	0.513627	0.66796	1	1709	tags=93%, list=77%, signal=406%
GOBP_INTERLEUKIN_8_PRODUCTION	GOBP_INTERLEUKIN_8_PRODUCTION		16	0.197317	0.940361	0.507634	0.670315	1	532	tags=44%, list=24%, signal=57%
GOBP_REGULATION_OF_PROTEIN_LOCALIZATION_TO_PLASMA_MEMBRANE	GOBP_REGULATION_OF_PROTEIN_LOCALIZATION_TO_PLASMA_MEMBRANE		22	0.166875	0.939024	0.530992	0.671833	1	1640	tags=91%, list=74%, signal=351%
GOBP_REGULATION_OF_INSULIN_RECEPTOR_SIGNALING_PATHWAY	GOBP_REGULATION_OF_INSULIN_RECEPTOR_SIGNALING_PATHWAY		14	0.210766	0.936928	0.528571	0.674875	1	1743	tags=100%, list=79%, signal=473%
GOBP_POSITIVE_REGULATION_OF_RESPONSE_TO_BIOTIC_STIMULUS	GOBP_POSITIVE_REGULATION_OF_RESPONSE_TO_BIOTIC_STIMULUS		46	0.118599	0.933068	0.515625	0.681037	1	1757	tags=91%, list=80%, signal=439%
GOBP_ANION_TRANSMEMBRANE_TRANSPORT	GOBP_ANION_TRANSMEMBRANE_TRANSPORT		86	0.0882514	0.932676	0.528376	0.681047	1	761	tags=43%, list=34%, signal=63%
GOBP_FORMATION_OF_PRIMARY_GERM_LAYER	GOBP_FORMATION_OF_PRIMARY_GERM_LAYER		18	0.186167	0.930576	0.530333	0.684	1	327	tags=33%, list=15%, signal=39%
GOBP_REGULATION_OF_PROTEIN_SERINE_THREONINE_KINASE_ACTIVITY	GOBP_REGULATION_OF_PROTEIN_SERINE_THREONINE_KINASE_ACTIVITY		83	0.0871806	0.930343	0.530572	0.683682	1	691	tags=40%, list=31%, signal=56%
GOBP_LONG_CHAIN_FATTY_ACID_TRANSPORT	GOBP_LONG_CHAIN_FATTY_ACID_TRANSPORT		12	0.215588	0.929923	0.534791	0.683661	1	1732	tags=100%, list=79%, signal=463%
GOBP_CELLULAR_RESPONSE_TO_REACTIVE_OXYGEN_SPECIES	GOBP_CELLULAR_RESPONSE_TO_REACTIVE_OXYGEN_SPECIES		36	0.132156	0.928116	0.534247	0.686045	1	325	tags=28%, list=15%, signal=32%
GOBP_POSITIVE_REGULATION_OF_GLUCOSE_METABOLIC_PROCESS	GOBP_POSITIVE_REGULATION_OF_GLUCOSE_METABOLIC_PROCESS		10	0.239253	0.925308	0.568789	0.69016	1	1459	tags=90%, list=66%, signal=265%
GOBP_POSITIVE_REGULATION_OF_LEUKOCYTE_MIGRATION	GOBP_POSITIVE_REGULATION_OF_LEUKOCYTE_MIGRATION		27	0.148709	0.924885	0.527831	0.690218	1	492	tags=37%, list=22%, signal=47%
GOBP_IMMUNE_EFFECTOR_PROCESS	GOBP_IMMUNE_EFFECTOR_PROCESS		231	0.0545498	0.920258	0.541401	0.697549	1	512	tags=28%, list=23%, signal=33%
GOBP_SULFUR_COMPOUND_TRANSPORT	GOBP_SULFUR_COMPOUND_TRANSPORT		13	0.21032	0.919941	0.528942	0.697382	1	1065	tags=69%, list=48%, signal=133%
GOBP_REGULATION_OF_MEMBRANE_POTENTIAL	GOBP_REGULATION_OF_MEMBRANE_POTENTIAL		48	0.113743	0.91942	0.539683	0.697533	1	351	tags=27%, list=16%, signal=32%
GOBP_REGULATION_OF_PRODUCTION_OF_MOLECULAR_MEDIATOR_OF_IMMUNE_RESPONSE	GOBP_REGULATION_OF_PRODUCTION_OF_MOLECULAR_MEDIATOR_OF_IMMUNE_RESPONSE		23	0.162262	0.9194	0.570888	0.696846	1	508	tags=39%, list=23%, signal=50%
GOBP_NEGATIVE_REGULATION_OF_CELL_PROJECTION_ORGANIZATION	GOBP_NEGATIVE_REGULATION_OF_CELL_PROJECTION_ORGANIZATION		19	0.175318	0.915856	0.564797	0.70246	1	80	tags=21%, list=4%, signal=22%
GOBP_POSITIVE_REGULATION_OF_TRANSMEMBRANE_TRANSPORT	GOBP_POSITIVE_REGULATION_OF_TRANSMEMBRANE_TRANSPORT		33	0.132034	0.915719	0.54918	0.701974	1	1517	tags=82%, list=69%, signal=258%
GOBP_REGULATION_OF_EXOCYTOSIS	GOBP_REGULATION_OF_EXOCYTOSIS		27	0.149831	0.915371	0.553571	0.701853	1	1470	tags=81%, list=67%, signal=241%
GOBP_FATTY_ACID_BIOSYNTHETIC_PROCESS	GOBP_FATTY_ACID_BIOSYNTHETIC_PROCESS		28	0.147153	0.915211	0.534	0.701433	1	230	tags=25%, list=10%, signal=28%
GOBP_DEFENSE_RESPONSE_TO_GRAM_POSITIVE_BACTERIUM	GOBP_DEFENSE_RESPONSE_TO_GRAM_POSITIVE_BACTERIUM		10	0.240801	0.914881	0.522682	0.701318	1	132	tags=30%, list=6%, signal=32%
GOBP_NEGATIVE_REGULATION_OF_TRANSFORMING_GROWTH_FACTOR_BETA_RECEPTOR_SIGNALING_PATHWAY	GOBP_NEGATIVE_REGULATION_OF_TRANSFORMING_GROWTH_FACTOR_BETA_RECEPTOR_SIGNALING_PATHWAY		16	0.193151	0.914491	0.541152	0.701304	1	679	tags=50%, list=31%, signal=72%
GOBP_MALE_GAMETE_GENERATION	GOBP_MALE_GAMETE_GENERATION		55	0.107933	0.913148	0.530864	0.702906	1	930	tags=53%, list=42%, signal=89%
GOBP_VESICLE_MEDIATED_TRANSPORT_IN_SYNAPSE	GOBP_VESICLE_MEDIATED_TRANSPORT_IN_SYNAPSE		21	0.167375	0.912938	0.564257	0.702546	1	1209	tags=71%, list=55%, signal=157%
GOBP_ANTERIOR_POSTERIOR_PATTERN_SPECIFICATION	GOBP_ANTERIOR_POSTERIOR_PATTERN_SPECIFICATION		18	0.179718	0.912125	0.530864	0.703247	1	96	tags=22%, list=4%, signal=23%
GOBP_RESPONSE_TO_CARBOHYDRATE	GOBP_RESPONSE_TO_CARBOHYDRATE		31	0.139132	0.910981	0.584	0.704562	1	408	tags=32%, list=18%, signal=39%
GOBP_NEURAL_TUBE_FORMATION	GOBP_NEURAL_TUBE_FORMATION		15	0.195497	0.91044	0.577083	0.704816	1	306	tags=33%, list=14%, signal=38%
GOBP_SYNAPSE_ORGANIZATION	GOBP_SYNAPSE_ORGANIZATION		44	0.119376	0.909611	0.568359	0.705617	1	142	tags=18%, list=6%, signal=19%
GOBP_NEGATIVE_REGULATION_OF_SMALL_MOLECULE_METABOLIC_PROCESS	GOBP_NEGATIVE_REGULATION_OF_SMALL_MOLECULE_METABOLIC_PROCESS		18	0.178296	0.908814	0.544379	0.706324	1	957	tags=61%, list=43%, signal=107%
GOBP_METAL_ION_TRANSPORT	GOBP_METAL_ION_TRANSPORT		61	0.101058	0.907866	0.56238	0.707335	1	614	tags=38%, list=28%, signal=51%
GOBP_NEGATIVE_REGULATION_OF_CELL_CYCLE	GOBP_NEGATIVE_REGULATION_OF_CELL_CYCLE		82	0.085917	0.907341	0.565737	0.707561	1	1888	tags=94%, list=86%, signal=627%
GOBP_EPITHELIAL_TUBE_FORMATION	GOBP_EPITHELIAL_TUBE_FORMATION		15	0.195497	0.905973	0.568665	0.709301	1	306	tags=33%, list=14%, signal=38%
GOBP_POSITIVE_REGULATION_OF_GTPASE_ACTIVITY	GOBP_POSITIVE_REGULATION_OF_GTPASE_ACTIVITY		72	0.0956862	0.9058	0.57002	0.708891	1	1051	tags=57%, list=48%, signal=105%
GOBP_REGULATION_OF_MYELOID_LEUKOCYTE_DIFFERENTIATION	GOBP_REGULATION_OF_MYELOID_LEUKOCYTE_DIFFERENTIATION		26	0.156281	0.905655	0.532129	0.708396	1	931	tags=58%, list=42%, signal=99%
GOBP_CELLULAR_EXTRAVASATION	GOBP_CELLULAR_EXTRAVASATION		10	0.237705	0.904352	0.558282	0.710002	1	1683	tags=100%, list=76%, signal=420%
GOBP_B_CELL_ACTIVATION	GOBP_B_CELL_ACTIVATION		58	0.103448	0.903688	0.544747	0.710523	1	1108	tags=60%, list=50%, signal=118%
GOBP_EYE_MORPHOGENESIS	GOBP_EYE_MORPHOGENESIS		13	0.207268	0.902533	0.542744	0.711858	1	902	tags=62%, list=41%, signal=103%
GOBP_PROTEIN_MATURATION	GOBP_PROTEIN_MATURATION		49	0.108323	0.899685	0.584493	0.716179	1	1206	tags=65%, list=55%, signal=141%
GOBP_NEGATIVE_REGULATION_OF_RNA_CATABOLIC_PROCESS	GOBP_NEGATIVE_REGULATION_OF_RNA_CATABOLIC_PROCESS		11	0.223856	0.899259	0.554455	0.716206	1	1112	tags=73%, list=50%, signal=146%
GOBP_PRIMARY_NEURAL_TUBE_FORMATION	GOBP_PRIMARY_NEURAL_TUBE_FORMATION		15	0.195497	0.899131	0.57393	0.715711	1	306	tags=33%, list=14%, signal=38%
GOBP_POSITIVE_REGULATION_OF_PROTEIN_BINDING	GOBP_POSITIVE_REGULATION_OF_PROTEIN_BINDING		14	0.20073	0.89753	0.543021	0.717766	1	662	tags=50%, list=30%, signal=71%
GOBP_POST_EMBRYONIC_DEVELOPMENT	GOBP_POST_EMBRYONIC_DEVELOPMENT		13	0.205163	0.895956	0.578035	0.719811	1	1246	tags=77%, list=56%, signal=176%
GOBP_SMALL_GTPASE_MEDIATED_SIGNAL_TRANSDUCTION	GOBP_SMALL_GTPASE_MEDIATED_SIGNAL_TRANSDUCTION		86	0.0825252	0.894932	0.565476	0.720877	1	1004	tags=53%, list=46%, signal=94%
GOBP_NEGATIVE_REGULATION_OF_TRANSFERASE_ACTIVITY	GOBP_NEGATIVE_REGULATION_OF_TRANSFERASE_ACTIVITY		48	0.109476	0.894773	0.5625	0.720462	1	590	tags=38%, list=27%, signal=50%
GOBP_TISSUE_HOMEOSTASIS	GOBP_TISSUE_HOMEOSTASIS		35	0.130026	0.894464	0.553571	0.72032	1	347	tags=29%, list=16%, signal=33%
GOBP_POSITIVE_REGULATION_OF_ENDOTHELIAL_CELL_PROLIFERATION	GOBP_POSITIVE_REGULATION_OF_ENDOTHELIAL_CELL_PROLIFERATION		17	0.178808	0.894032	0.593511	0.720396	1	1035	tags=65%, list=47%, signal=121%
GOBP_POSITIVE_REGULATION_OF_CALCIUM_ION_TRANSPORT	GOBP_POSITIVE_REGULATION_OF_CALCIUM_ION_TRANSPORT		19	0.174187	0.89245	0.584711	0.722324	1	663	tags=47%, list=30%, signal=67%
GOBP_REGULATION_OF_PROTEIN_LOCALIZATION_TO_CELL_PERIPHERY	GOBP_REGULATION_OF_PROTEIN_LOCALIZATION_TO_CELL_PERIPHERY		27	0.146278	0.892442	0.574949	0.721621	1	579	tags=41%, list=26%, signal=55%
GOBP_NEGATIVE_REGULATION_OF_CELL_GROWTH	GOBP_NEGATIVE_REGULATION_OF_CELL_GROWTH		26	0.145625	0.892307	0.592381	0.72115	1	530	tags=38%, list=24%, signal=50%
GOBP_SENSORY_ORGAN_MORPHOGENESIS	GOBP_SENSORY_ORGAN_MORPHOGENESIS		25	0.152389	0.890643	0.600414	0.723177	1	902	tags=56%, list=41%, signal=94%
GOBP_TRIGLYCERIDE_METABOLIC_PROCESS	GOBP_TRIGLYCERIDE_METABOLIC_PROCESS		14	0.197862	0.88978	0.583804	0.723962	1	1141	tags=71%, list=52%, signal=147%
GOBP_RESPONSE_TO_ACID_CHEMICAL	GOBP_RESPONSE_TO_ACID_CHEMICAL		19	0.172406	0.88942	0.575875	0.723881	1	783	tags=53%, list=35%, signal=81%
GOBP_PEPTIDYL_THREONINE_MODIFICATION	GOBP_PEPTIDYL_THREONINE_MODIFICATION		19	0.168965	0.885962	0.602941	0.729189	1	210	tags=26%, list=10%, signal=29%
GOBP_PEPTIDYL_AMINO_ACID_MODIFICATION	GOBP_PEPTIDYL_AMINO_ACID_MODIFICATION		199	0.0559924	0.8839	0.585774	0.732066	1	1882	tags=90%, list=85%, signal=560%
GOBP_REGULATION_OF_JUN_KINASE_ACTIVITY	GOBP_REGULATION_OF_JUN_KINASE_ACTIVITY		13	0.198885	0.882871	0.59252	0.733161	1	581	tags=46%, list=26%, signal=62%
GOBP_REGULATION_OF_PROTEIN_BINDING	GOBP_REGULATION_OF_PROTEIN_BINDING		34	0.127505	0.881548	0.589251	0.734636	1	306	tags=26%, list=14%, signal=30%
GOBP_REGULATION_OF_CELLULAR_COMPONENT_SIZE	GOBP_REGULATION_OF_CELLULAR_COMPONENT_SIZE		59	0.0980872	0.880323	0.600807	0.736074	1	1284	tags=68%, list=58%, signal=158%
GOBP_SIGNAL_TRANSDUCTION_BY_P53_CLASS_MEDIATOR	GOBP_SIGNAL_TRANSDUCTION_BY_P53_CLASS_MEDIATOR		40	0.120683	0.879204	0.604124	0.737258	1	1723	tags=90%, list=78%, signal=404%
GOBP_NEGATIVE_REGULATION_OF_ION_TRANSPORT	GOBP_NEGATIVE_REGULATION_OF_ION_TRANSPORT		40	0.117567	0.878656	0.616352	0.737518	1	351	tags=28%, list=16%, signal=32%
GOBP_LIPID_IMPORT_INTO_CELL	GOBP_LIPID_IMPORT_INTO_CELL		11	0.216525	0.878469	0.594142	0.737109	1	727	tags=55%, list=33%, signal=81%
GOBP_PROTEIN_ACETYLATION	GOBP_PROTEIN_ACETYLATION		28	0.139479	0.877275	0.598826	0.738523	1	877	tags=54%, list=40%, signal=88%
GOBP_REGULATION_OF_INTRACELLULAR_STEROID_HORMONE_RECEPTOR_SIGNALING_PATHWAY	GOBP_REGULATION_OF_INTRACELLULAR_STEROID_HORMONE_RECEPTOR_SIGNALING_PATHWAY		18	0.173675	0.874018	0.597786	0.74346	1	1825	tags=100%, list=83%, signal=574%
GOBP_MAMMARY_GLAND_EPITHELIUM_DEVELOPMENT	GOBP_MAMMARY_GLAND_EPITHELIUM_DEVELOPMENT		10	0.226321	0.872145	0.646	0.746076	1	605	tags=50%, list=27%, signal=69%
GOBP_LEARNING	GOBP_LEARNING		16	0.178196	0.872008	0.620155	0.745597	1	436	tags=38%, list=20%, signal=46%
GOBP_POSITIVE_REGULATION_OF_ACTIN_FILAMENT_POLYMERIZATION	GOBP_POSITIVE_REGULATION_OF_ACTIN_FILAMENT_POLYMERIZATION		19	0.168941	0.871866	0.604508	0.745084	1	1255	tags=74%, list=57%, signal=169%
GOBP_SECOND_MESSENGER_MEDIATED_SIGNALING	GOBP_SECOND_MESSENGER_MEDIATED_SIGNALING		47	0.10929	0.870144	0.602386	0.747341	1	1265	tags=68%, list=57%, signal=156%
GOBP_B_CELL_ACTIVATION_INVOLVED_IN_IMMUNE_RESPONSE	GOBP_B_CELL_ACTIVATION_INVOLVED_IN_IMMUNE_RESPONSE		16	0.18613	0.869547	0.62173	0.747653	1	1108	tags=69%, list=50%, signal=137%
GOBP_REGULATION_OF_CATION_CHANNEL_ACTIVITY	GOBP_REGULATION_OF_CATION_CHANNEL_ACTIVITY		21	0.156674	0.867797	0.628742	0.750029	1	392	tags=33%, list=18%, signal=40%
GOBP_REGULATION_OF_MYELOID_LEUKOCYTE_MEDIATED_IMMUNITY	GOBP_REGULATION_OF_MYELOID_LEUKOCYTE_MEDIATED_IMMUNITY		14	0.192909	0.866522	0.632444	0.751502	1	1467	tags=86%, list=67%, signal=254%
GOBP_POSITIVE_REGULATION_OF_RESPONSE_TO_DNA_DAMAGE_STIMULUS	GOBP_POSITIVE_REGULATION_OF_RESPONSE_TO_DNA_DAMAGE_STIMULUS		14	0.18763	0.866474	0.615694	0.750869	1	1321	tags=79%, list=60%, signal=195%
GOBP_CD4_POSITIVE_ALPHA_BETA_T_CELL_DIFFERENTIATION	GOBP_CD4_POSITIVE_ALPHA_BETA_T_CELL_DIFFERENTIATION		19	0.169109	0.865205	0.629412	0.752417	1	558	tags=42%, list=25%, signal=56%
GOBP_CELLULAR_CARBOHYDRATE_METABOLIC_PROCESS	GOBP_CELLULAR_CARBOHYDRATE_METABOLIC_PROCESS		51	0.102543	0.864401	0.623047	0.75303	1	1811	tags=92%, list=82%, signal=503%
GOBP_POSITIVE_REGULATION_OF_HYDROLASE_ACTIVITY	GOBP_POSITIVE_REGULATION_OF_HYDROLASE_ACTIVITY		130	0.0683118	0.863389	0.612205	0.754064	1	1062	tags=55%, list=48%, signal=99%
GOBP_VESICLE_MEDIATED_TRANSPORT_TO_THE_PLASMA_MEMBRANE	GOBP_VESICLE_MEDIATED_TRANSPORT_TO_THE_PLASMA_MEMBRANE		12	0.201231	0.862686	0.636905	0.754526	1	1212	tags=75%, list=55%, signal=166%
GOBP_POSITIVE_REGULATION_OF_MITOTIC_CELL_CYCLE	GOBP_POSITIVE_REGULATION_OF_MITOTIC_CELL_CYCLE		18	0.166159	0.862093	0.617284	0.754836	1	861	tags=56%, list=39%, signal=90%
GOBP_REGULATION_OF_STEROID_METABOLIC_PROCESS	GOBP_REGULATION_OF_STEROID_METABOLIC_PROCESS		24	0.147342	0.859904	0.619231	0.757812	1	1332	tags=75%, list=60%, signal=187%
GOBP_REGULATION_OF_HEART_CONTRACTION	GOBP_REGULATION_OF_HEART_CONTRACTION		30	0.13223	0.859574	0.62572	0.757697	1	1329	tags=73%, list=60%, signal=182%
GOBP_POSITIVE_REGULATION_OF_UBIQUITIN_DEPENDENT_PROTEIN_CATABOLIC_PROCESS	GOBP_POSITIVE_REGULATION_OF_UBIQUITIN_DEPENDENT_PROTEIN_CATABOLIC_PROCESS		17	0.170962	0.858803	0.623301	0.758275	1	1701	tags=94%, list=77%, signal=408%
GOBP_POSITIVE_REGULATION_OF_CELL_CYCLE_ARREST	GOBP_POSITIVE_REGULATION_OF_CELL_CYCLE_ARREST		13	0.199621	0.858569	0.635394	0.757942	1	240	tags=31%, list=11%, signal=34%
GOBP_REGULATION_OF_CELL_PROJECTION_ORGANIZATION	GOBP_REGULATION_OF_CELL_PROJECTION_ORGANIZATION		79	0.0839478	0.857473	0.634952	0.759094	1	351	tags=24%, list=16%, signal=28%
GOBP_ORGANELLE_FISSION	GOBP_ORGANELLE_FISSION		53	0.101026	0.85697	0.629938	0.759218	1	1821	tags=92%, list=83%, signal=517%
GOBP_POSITIVE_REGULATION_OF_ANION_TRANSPORT	GOBP_POSITIVE_REGULATION_OF_ANION_TRANSPORT		80	0.0838899	0.855539	0.644711	0.76093	1	317	tags=23%, list=14%, signal=25%
GOBP_POSITIVE_REGULATION_OF_TRANSPORT	GOBP_POSITIVE_REGULATION_OF_TRANSPORT		138	0.0655398	0.854697	0.630952	0.761575	1	375	tags=23%, list=17%, signal=26%
GOBP_POSITIVE_REGULATION_OF_JUN_KINASE_ACTIVITY	GOBP_POSITIVE_REGULATION_OF_JUN_KINASE_ACTIVITY		13	0.198885	0.854435	0.622568	0.761346	1	581	tags=46%, list=26%, signal=62%
GOBP_POSITIVE_REGULATION_OF_TYPE_I_INTERFERON_PRODUCTION	GOBP_POSITIVE_REGULATION_OF_TYPE_I_INTERFERON_PRODUCTION		18	0.167022	0.854159	0.641762	0.761061	1	1717	tags=94%, list=78%, signal=423%
GOBP_FILOPODIUM_ASSEMBLY	GOBP_FILOPODIUM_ASSEMBLY		10	0.219581	0.853669	0.638723	0.761129	1	1061	tags=70%, list=48%, signal=134%
GOBP_DEMETHYLATION	GOBP_DEMETHYLATION		19	0.166558	0.851446	0.625	0.763988	1	1028	tags=63%, list=47%, signal=117%
GOBP_NEGATIVE_REGULATION_OF_LIPID_METABOLIC_PROCESS	GOBP_NEGATIVE_REGULATION_OF_LIPID_METABOLIC_PROCESS		21	0.153994	0.851	0.643137	0.764035	1	713	tags=48%, list=32%, signal=70%
GOBP_POSITIVE_CHEMOTAXIS	GOBP_POSITIVE_CHEMOTAXIS		11	0.209194	0.850849	0.639216	0.763567	1	342	tags=36%, list=16%, signal=43%
GOBP_APOPTOTIC_MITOCHONDRIAL_CHANGES	GOBP_APOPTOTIC_MITOCHONDRIAL_CHANGES		18	0.167022	0.848739	0.650206	0.766421	1	1717	tags=94%, list=78%, signal=423%
GOBP_AMINOGLYCAN_METABOLIC_PROCESS	GOBP_AMINOGLYCAN_METABOLIC_PROCESS		33	0.126456	0.846885	0.634981	0.768797	1	259	tags=24%, list=12%, signal=27%
GOBP_RECEPTOR_INTERNALIZATION	GOBP_RECEPTOR_INTERNALIZATION		17	0.174213	0.846514	0.659574	0.76872	1	526	tags=41%, list=24%, signal=54%
GOBP_EMBRYONIC_SKELETAL_SYSTEM_DEVELOPMENT	GOBP_EMBRYONIC_SKELETAL_SYSTEM_DEVELOPMENT		13	0.194044	0.846162	0.631687	0.768567	1	931	tags=62%, list=42%, signal=106%
GOBP_PEPTIDYL_LYSINE_ACETYLATION	GOBP_PEPTIDYL_LYSINE_ACETYLATION		24	0.145241	0.842321	0.671937	0.774281	1	877	tags=54%, list=40%, signal=89%
GOBP_ACTIN_FILAMENT_BASED_PROCESS	GOBP_ACTIN_FILAMENT_BASED_PROCESS		138	0.0627786	0.842238	0.64833	0.773671	1	1164	tags=59%, list=53%, signal=116%
GOBP_TRANSCRIPTION_BY_RNA_POLYMERASE_III	GOBP_TRANSCRIPTION_BY_RNA_POLYMERASE_III		11	0.210023	0.841607	0.653923	0.774064	1	1744	tags=100%, list=79%, signal=475%
GOBP_NEGATIVE_REGULATION_OF_PROTEOLYSIS_INVOLVED_IN_CELLULAR_PROTEIN_CATABOLIC_PROCESS	GOBP_NEGATIVE_REGULATION_OF_PROTEOLYSIS_INVOLVED_IN_CELLULAR_PROTEIN_CATABOLIC_PROCESS		10	0.214481	0.837387	0.68107	0.780511	1	1734	tags=100%, list=79%, signal=465%
GOBP_INNATE_IMMUNE_RESPONSE	GOBP_INNATE_IMMUNE_RESPONSE		141	0.063318	0.83614	0.662055	0.78179	1	541	tags=30%, list=25%, signal=38%
GOBP_CELL_CELL_JUNCTION_ASSEMBLY	GOBP_CELL_CELL_JUNCTION_ASSEMBLY		20	0.157914	0.833647	0.672381	0.785298	1	1198	tags=70%, list=54%, signal=152%
GOBP_DENDRITE_MORPHOGENESIS	GOBP_DENDRITE_MORPHOGENESIS		16	0.175913	0.832907	0.660417	0.785777	1	441	tags=38%, list=20%, signal=47%
GOBP_NEGATIVE_REGULATION_OF_KINASE_ACTIVITY	GOBP_NEGATIVE_REGULATION_OF_KINASE_ACTIVITY		43	0.10871	0.832548	0.648703	0.785675	1	636	tags=40%, list=29%, signal=54%
GOBP_T_CELL_DIFFERENTIATION_IN_THYMUS	GOBP_T_CELL_DIFFERENTIATION_IN_THYMUS		14	0.184437	0.830241	0.680894	0.78881	1	225	tags=29%, list=10%, signal=32%
GOBP_JNK_CASCADE	GOBP_JNK_CASCADE		31	0.126021	0.829685	0.670707	0.788979	1	650	tags=42%, list=29%, signal=59%
GOBP_BONE_MORPHOGENESIS	GOBP_BONE_MORPHOGENESIS		13	0.191869	0.828513	0.661191	0.790174	1	257	tags=31%, list=12%, signal=35%
GOBP_POSITIVE_REGULATION_OF_PROTEASOMAL_UBIQUITIN_DEPENDENT_PROTEIN_CATABOLIC_PROCESS	GOBP_POSITIVE_REGULATION_OF_PROTEASOMAL_UBIQUITIN_DEPENDENT_PROTEIN_CATABOLIC_PROCESS		15	0.176145	0.828044	0.662722	0.790217	1	1672	tags=93%, list=76%, signal=383%
GOBP_CELLULAR_RESPONSE_TO_STEROID_HORMONE_STIMULUS	GOBP_CELLULAR_RESPONSE_TO_STEROID_HORMONE_STIMULUS		48	0.102352	0.825428	0.65567	0.79391	1	1019	tags=56%, list=46%, signal=102%
GOBP_TRNA_PROCESSING	GOBP_TRNA_PROCESSING		12	0.198952	0.825332	0.665996	0.793344	1	1217	tags=75%, list=55%, signal=166%
GOBP_CHONDROCYTE_DIFFERENTIATION	GOBP_CHONDROCYTE_DIFFERENTIATION		14	0.181244	0.824774	0.655769	0.793583	1	232	tags=29%, list=11%, signal=32%
GOBP_RESPONSE_TO_CADMIUM_ION	GOBP_RESPONSE_TO_CADMIUM_ION		16	0.170491	0.824511	0.672549	0.793229	1	315	tags=31%, list=14%, signal=36%
GOBP_NEGATIVE_REGULATION_OF_MAPK_CASCADE	GOBP_NEGATIVE_REGULATION_OF_MAPK_CASCADE		21	0.15164	0.824158	0.697628	0.793095	1	403	tags=33%, list=18%, signal=40%
GOBP_MACROPHAGE_DIFFERENTIATION	GOBP_MACROPHAGE_DIFFERENTIATION		12	0.193634	0.821811	0.688109	0.796252	1	861	tags=58%, list=39%, signal=95%
GOBP_POSITIVE_REGULATION_OF_ION_TRANSPORT	GOBP_POSITIVE_REGULATION_OF_ION_TRANSPORT		104	0.0707202	0.819646	0.673597	0.799072	1	317	tags=21%, list=14%, signal=24%
GOBP_INSULIN_RECEPTOR_SIGNALING_PATHWAY	GOBP_INSULIN_RECEPTOR_SIGNALING_PATHWAY		25	0.138359	0.819531	0.687873	0.798503	1	1815	tags=96%, list=82%, signal=535%
GOBP_REGULATION_OF_MONONUCLEAR_CELL_MIGRATION	GOBP_REGULATION_OF_MONONUCLEAR_CELL_MIGRATION		21	0.151313	0.818584	0.682281	0.7993	1	1034	tags=62%, list=47%, signal=115%
GOBP_REGULATION_OF_AMYLOID_PRECURSOR_PROTEIN_CATABOLIC_PROCESS	GOBP_REGULATION_OF_AMYLOID_PRECURSOR_PROTEIN_CATABOLIC_PROCESS		10	0.216667	0.816975	0.69574	0.801194	1	185	tags=30%, list=8%, signal=33%
GOBP_NEGATIVE_REGULATION_OF_WNT_SIGNALING_PATHWAY	GOBP_NEGATIVE_REGULATION_OF_WNT_SIGNALING_PATHWAY		36	0.115617	0.814912	0.677551	0.803937	1	1709	tags=89%, list=77%, signal=388%
GOBP_REGULATION_OF_ACTIN_FILAMENT_BUNDLE_ASSEMBLY	GOBP_REGULATION_OF_ACTIN_FILAMENT_BUNDLE_ASSEMBLY		14	0.182351	0.813706	0.679405	0.80516	1	72	tags=21%, list=3%, signal=22%
GOBP_INOSITOL_LIPID_MEDIATED_SIGNALING	GOBP_INOSITOL_LIPID_MEDIATED_SIGNALING		28	0.128329	0.812026	0.682731	0.80717	1	271	tags=25%, list=12%, signal=28%
GOBP_POSITIVE_REGULATION_OF_CATALYTIC_ACTIVITY	GOBP_POSITIVE_REGULATION_OF_CATALYTIC_ACTIVITY		229	0.0492785	0.812021	0.678363	0.80643	1	547	tags=29%, list=25%, signal=35%
GOBP_CELLULAR_RESPONSE_TO_UV	GOBP_CELLULAR_RESPONSE_TO_UV		16	0.165696	0.810167	0.687129	0.80879	1	877	tags=56%, list=40%, signal=93%
GOBP_NEGATIVE_REGULATION_OF_CATION_TRANSMEMBRANE_TRANSPORT	GOBP_NEGATIVE_REGULATION_OF_CATION_TRANSMEMBRANE_TRANSPORT		12	0.192039	0.809722	0.696429	0.808782	1	313	tags=33%, list=14%, signal=39%
GOBP_REGULATION_OF_AUTOPHAGOSOME_ASSEMBLY	GOBP_REGULATION_OF_AUTOPHAGOSOME_ASSEMBLY		13	0.186187	0.809295	0.698603	0.80877	1	1627	tags=92%, list=74%, signal=350%
GOBP_REGULATION_OF_NEURAL_PRECURSOR_CELL_PROLIFERATION	GOBP_REGULATION_OF_NEURAL_PRECURSOR_CELL_PROLIFERATION		13	0.187169	0.80928	0.722846	0.808041	1	437	tags=38%, list=20%, signal=48%
GOBP_ACTIVATION_OF_PROTEIN_KINASE_ACTIVITY	GOBP_ACTIVATION_OF_PROTEIN_KINASE_ACTIVITY		58	0.0902203	0.808754	0.69863	0.808142	1	680	tags=40%, list=31%, signal=56%
GOBP_REGULATION_OF_CARBOHYDRATE_METABOLIC_PROCESS	GOBP_REGULATION_OF_CARBOHYDRATE_METABOLIC_PROCESS		40	0.10928	0.80843	0.687619	0.807894	1	1858	tags=95%, list=84%, signal=591%
GOBP_REGULATION_OF_VACUOLE_ORGANIZATION	GOBP_REGULATION_OF_VACUOLE_ORGANIZATION		13	0.186187	0.808176	0.704453	0.807546	1	1627	tags=92%, list=74%, signal=350%
GOBP_POSITIVE_REGULATION_OF_DEFENSE_RESPONSE	GOBP_POSITIVE_REGULATION_OF_DEFENSE_RESPONSE		64	0.0857697	0.807542	0.712551	0.807865	1	1780	tags=89%, list=81%, signal=448%
GOBP_INTERLEUKIN_10_PRODUCTION	GOBP_INTERLEUKIN_10_PRODUCTION		11	0.202154	0.806972	0.713996	0.80802	1	558	tags=45%, list=25%, signal=61%
GOBP_POSITIVE_REGULATION_OF_CELL_SUBSTRATE_ADHESION	GOBP_POSITIVE_REGULATION_OF_CELL_SUBSTRATE_ADHESION		22	0.142649	0.805628	0.665347	0.809336	1	991	tags=59%, list=45%, signal=106%
GOBP_REGULATION_OF_CD4_POSITIVE_ALPHA_BETA_T_CELL_ACTIVATION	GOBP_REGULATION_OF_CD4_POSITIVE_ALPHA_BETA_T_CELL_ACTIVATION		14	0.17629	0.804712	0.716904	0.810109	1	558	tags=43%, list=25%, signal=57%
GOBP_TISSUE_REGENERATION	GOBP_TISSUE_REGENERATION		11	0.203562	0.802073	0.717229	0.813628	1	956	tags=64%, list=43%, signal=112%
GOBP_PHOSPHATIDYLCHOLINE_METABOLIC_PROCESS	GOBP_PHOSPHATIDYLCHOLINE_METABOLIC_PROCESS		14	0.177724	0.800453	0.716567	0.815549	1	870	tags=57%, list=39%, signal=94%
GOBP_REGULATION_OF_REGULATED_SECRETORY_PATHWAY	GOBP_REGULATION_OF_REGULATED_SECRETORY_PATHWAY		21	0.145451	0.799362	0.720306	0.816443	1	1467	tags=81%, list=67%, signal=239%
GOBP_POSITIVE_REGULATION_OF_PROTEIN_KINASE_B_SIGNALING	GOBP_POSITIVE_REGULATION_OF_PROTEIN_KINASE_B_SIGNALING		26	0.133098	0.79846	0.709804	0.81713	1	727	tags=46%, list=33%, signal=68%
GOBP_REGULATION_OF_CIRCADIAN_RHYTHM	GOBP_REGULATION_OF_CIRCADIAN_RHYTHM		14	0.175639	0.797561	0.69084	0.817763	1	1820	tags=100%, list=83%, signal=568%
GOBP_GLUCOSE_IMPORT	GOBP_GLUCOSE_IMPORT		14	0.17792	0.795682	0.687008	0.820016	1	1815	tags=100%, list=82%, signal=561%
GOBP_TELENCEPHALON_DEVELOPMENT	GOBP_TELENCEPHALON_DEVELOPMENT		25	0.134379	0.794644	0.71173	0.820868	1	1206	tags=68%, list=55%, signal=148%
GOBP_RELEASE_OF_CYTOCHROME_C_FROM_MITOCHONDRIA	GOBP_RELEASE_OF_CYTOCHROME_C_FROM_MITOCHONDRIA		11	0.200828	0.791395	0.73706	0.825338	1	962	tags=64%, list=44%, signal=112%
GOBP_MAMMARY_GLAND_DEVELOPMENT	GOBP_MAMMARY_GLAND_DEVELOPMENT		21	0.144884	0.78861	0.710059	0.828948	1	943	tags=57%, list=43%, signal=99%
GOBP_MUSCLE_CONTRACTION	GOBP_MUSCLE_CONTRACTION		57	0.0908623	0.787963	0.719335	0.829164	1	1197	tags=63%, list=54%, signal=135%
GOBP_STRESS_FIBER_ASSEMBLY	GOBP_STRESS_FIBER_ASSEMBLY		15	0.168051	0.787594	0.728953	0.828998	1	72	tags=20%, list=3%, signal=21%
GOBP_REGULATION_OF_B_CELL_PROLIFERATION	GOBP_REGULATION_OF_B_CELL_PROLIFERATION		13	0.177593	0.787358	0.764133	0.828604	1	458	tags=38%, list=21%, signal=48%
GOBP_REGULATION_OF_SMALL_GTPASE_MEDIATED_SIGNAL_TRANSDUCTION	GOBP_REGULATION_OF_SMALL_GTPASE_MEDIATED_SIGNAL_TRANSDUCTION		53	0.0938489	0.787096	0.7249	0.828224	1	1004	tags=55%, list=46%, signal=98%
GOBP_POSITIVE_REGULATION_OF_REACTIVE_OXYGEN_SPECIES_BIOSYNTHETIC_PROCESS	GOBP_POSITIVE_REGULATION_OF_REACTIVE_OXYGEN_SPECIES_BIOSYNTHETIC_PROCESS		19	0.14798	0.786302	0.757764	0.828744	1	372	tags=32%, list=17%, signal=38%
GOBP_SIGNAL_TRANSDUCTION_IN_RESPONSE_TO_DNA_DAMAGE	GOBP_SIGNAL_TRANSDUCTION_IN_RESPONSE_TO_DNA_DAMAGE		21	0.140939	0.785436	0.742126	0.829313	1	1792	tags=95%, list=81%, signal=503%
GOBP_REGULATION_OF_LYMPHOCYTE_APOPTOTIC_PROCESS	GOBP_REGULATION_OF_LYMPHOCYTE_APOPTOTIC_PROCESS		11	0.195361	0.784935	0.71345	0.829382	1	974	tags=64%, list=44%, signal=113%
GOBP_REGULATION_OF_EPITHELIAL_CELL_APOPTOTIC_PROCESS	GOBP_REGULATION_OF_EPITHELIAL_CELL_APOPTOTIC_PROCESS		14	0.172836	0.78452	0.747012	0.82928	1	408	tags=36%, list=18%, signal=44%
GOBP_RESPONSE_TO_ACTIVITY	GOBP_RESPONSE_TO_ACTIVITY		10	0.204372	0.783206	0.751606	0.830531	1	212	tags=30%, list=10%, signal=33%
GOBP_LOCALIZATION_WITHIN_MEMBRANE	GOBP_LOCALIZATION_WITHIN_MEMBRANE		11	0.193166	0.783004	0.737805	0.830101	1	1781	tags=100%, list=81%, signal=516%
GOBP_INORGANIC_ION_TRANSMEMBRANE_TRANSPORT	GOBP_INORGANIC_ION_TRANSMEMBRANE_TRANSPORT		108	0.0655827	0.78232	0.748515	0.830438	1	1904	tags=93%, list=86%, signal=643%
GOBP_SOMATIC_STEM_CELL_POPULATION_MAINTENANCE	GOBP_SOMATIC_STEM_CELL_POPULATION_MAINTENANCE		13	0.182188	0.782165	0.727447	0.829921	1	957	tags=62%, list=43%, signal=108%
GOBP_POSITIVE_REGULATION_OF_OXIDOREDUCTASE_ACTIVITY	GOBP_POSITIVE_REGULATION_OF_OXIDOREDUCTASE_ACTIVITY		10	0.199362	0.781145	0.742072	0.830767	1	223	tags=30%, list=10%, signal=33%
GOBP_REGULATION_OF_STEROID_BIOSYNTHETIC_PROCESS	GOBP_REGULATION_OF_STEROID_BIOSYNTHETIC_PROCESS		20	0.147072	0.779782	0.738	0.832075	1	1332	tags=75%, list=60%, signal=188%
GOBP_RESPONSE_TO_UV	GOBP_RESPONSE_TO_UV		24	0.131263	0.778906	0.741874	0.832667	1	1459	tags=79%, list=66%, signal=231%
GOBP_BETA_CATENIN_TCF_COMPLEX_ASSEMBLY	GOBP_BETA_CATENIN_TCF_COMPLEX_ASSEMBLY		10	0.200455	0.776775	0.726899	0.835225	1	1103	tags=70%, list=50%, signal=139%
GOBP_CATION_TRANSMEMBRANE_TRANSPORT	GOBP_CATION_TRANSMEMBRANE_TRANSPORT		105	0.0655788	0.776549	0.737452	0.834791	1	1584	tags=78%, list=72%, signal=264%
GOBP_NEURON_APOPTOTIC_PROCESS	GOBP_NEURON_APOPTOTIC_PROCESS		29	0.122725	0.775678	0.752964	0.835391	1	1025	tags=59%, list=46%, signal=108%
GOBP_CELLULAR_RESPONSE_TO_DRUG	GOBP_CELLULAR_RESPONSE_TO_DRUG		12	0.180492	0.774552	0.732558	0.836371	1	1809	tags=100%, list=82%, signal=553%
GOBP_LOCOMOTORY_BEHAVIOR	GOBP_LOCOMOTORY_BEHAVIOR		17	0.1586	0.773818	0.716567	0.836722	1	1209	tags=71%, list=55%, signal=155%
GOBP_HEART_PROCESS	GOBP_HEART_PROCESS		36	0.109754	0.77308	0.728916	0.83712	1	680	tags=42%, list=31%, signal=59%
GOBP_REGULATION_OF_GLUCOSE_METABOLIC_PROCESS	GOBP_REGULATION_OF_GLUCOSE_METABOLIC_PROCESS		22	0.134491	0.772363	0.708911	0.837453	1	1811	tags=95%, list=82%, signal=528%
GOBP_ACTIVATION_OF_CYSTEINE_TYPE_ENDOPEPTIDASE_ACTIVITY_INVOLVED_IN_APOPTOTIC_PROCESS	GOBP_ACTIVATION_OF_CYSTEINE_TYPE_ENDOPEPTIDASE_ACTIVITY_INVOLVED_IN_APOPTOTIC_PROCESS		12	0.179809	0.765807	0.772152	0.846706	1	156	tags=25%, list=7%, signal=27%
GOBP_DEFENSE_RESPONSE_TO_OTHER_ORGANISM	GOBP_DEFENSE_RESPONSE_TO_OTHER_ORGANISM		170	0.0524674	0.765566	0.769674	0.846353	1	541	tags=29%, list=25%, signal=36%
GOBP_POSITIVE_REGULATION_OF_CELLULAR_PROTEIN_CATABOLIC_PROCESS	GOBP_POSITIVE_REGULATION_OF_CELLULAR_PROTEIN_CATABOLIC_PROCESS		26	0.126288	0.764884	0.77264	0.846631	1	1760	tags=92%, list=80%, signal=451%
GOBP_T_CELL_DIFFERENTIATION_INVOLVED_IN_IMMUNE_RESPONSE	GOBP_T_CELL_DIFFERENTIATION_INVOLVED_IN_IMMUNE_RESPONSE		15	0.165921	0.764228	0.749027	0.846908	1	812	tags=53%, list=37%, signal=84%
GOBP_NEGATIVE_REGULATION_OF_PROTEIN_CONTAINING_COMPLEX_ASSEMBLY	GOBP_NEGATIVE_REGULATION_OF_PROTEIN_CONTAINING_COMPLEX_ASSEMBLY		26	0.123536	0.763744	0.763566	0.84683	1	1766	tags=92%, list=80%, signal=457%
GOBP_EPITHELIAL_CELL_APOPTOTIC_PROCESS	GOBP_EPITHELIAL_CELL_APOPTOTIC_PROCESS		16	0.16113	0.763627	0.771654	0.846271	1	887	tags=56%, list=40%, signal=93%
GOBP_FOREBRAIN_DEVELOPMENT	GOBP_FOREBRAIN_DEVELOPMENT		44	0.0982256	0.763393	0.759596	0.8459	1	288	tags=23%, list=13%, signal=26%
GOBP_IMPORT_INTO_CELL	GOBP_IMPORT_INTO_CELL		33	0.110781	0.76125	0.766393	0.848366	1	761	tags=45%, list=34%, signal=68%
GOBP_CELLULAR_RESPONSE_TO_CHEMICAL_STRESS	GOBP_CELLULAR_RESPONSE_TO_CHEMICAL_STRESS		79	0.0742711	0.757927	0.756436	0.852663	1	1321	tags=67%, list=60%, signal=161%
GOBP_POSITIVE_REGULATION_OF_CELL_CYCLE	GOBP_POSITIVE_REGULATION_OF_CELL_CYCLE		59	0.0853773	0.756423	0.787755	0.854125	1	900	tags=49%, list=41%, signal=81%
GOBP_POSITIVE_REGULATION_OF_CELL_CYCLE_PROCESS	GOBP_POSITIVE_REGULATION_OF_CELL_CYCLE_PROCESS		44	0.0972374	0.755496	0.756286	0.854756	1	240	tags=20%, list=11%, signal=22%
GOBP_REGULATION_OF_CALCIUM_ION_TRANSMEMBRANE_TRANSPORT	GOBP_REGULATION_OF_CALCIUM_ION_TRANSMEMBRANE_TRANSPORT		19	0.146608	0.754381	0.781705	0.855611	1	375	tags=32%, list=17%, signal=38%
GOBP_POSITIVE_REGULATION_OF_CELLULAR_COMPONENT_ORGANIZATION	GOBP_POSITIVE_REGULATION_OF_CELLULAR_COMPONENT_ORGANIZATION		173	0.051844	0.753133	0.787276	0.85665	1	1207	tags=60%, list=55%, signal=121%
GOBP_POSITIVE_REGULATION_OF_PROTEIN_CATABOLIC_PROCESS	GOBP_POSITIVE_REGULATION_OF_PROTEIN_CATABOLIC_PROCESS		38	0.101573	0.752741	0.778	0.856461	1	1114	tags=61%, list=50%, signal=120%
GOBP_LYSOSOME_LOCALIZATION	GOBP_LYSOSOME_LOCALIZATION		15	0.157402	0.750974	0.777533	0.85829	1	1566	tags=87%, list=71%, signal=297%
GOBP_POSITIVE_REGULATION_OF_PRODUCTION_OF_MOLECULAR_MEDIATOR_OF_IMMUNE_RESPONSE	GOBP_POSITIVE_REGULATION_OF_PRODUCTION_OF_MOLECULAR_MEDIATOR_OF_IMMUNE_RESPONSE		10	0.202641	0.750052	0.754132	0.858915	1	1760	tags=100%, list=80%, signal=492%
GOBP_REGULATION_OF_GLUCOSE_IMPORT	GOBP_REGULATION_OF_GLUCOSE_IMPORT		12	0.177758	0.747766	0.779352	0.861536	1	1815	tags=100%, list=82%, signal=561%
GOBP_REGULATION_OF_CELLULAR_CARBOHYDRATE_METABOLIC_PROCESS	GOBP_REGULATION_OF_CELLULAR_CARBOHYDRATE_METABOLIC_PROCESS		26	0.120254	0.745549	0.762906	0.864043	1	1858	tags=96%, list=84%, signal=602%
GOBP_NEGATIVE_REGULATION_OF_LYMPHOCYTE_ACTIVATION	GOBP_NEGATIVE_REGULATION_OF_LYMPHOCYTE_ACTIVATION		25	0.124567	0.745384	0.786	0.863559	1	345	tags=28%, list=16%, signal=33%
GOBP_POSITIVE_REGULATION_OF_CELL_MORPHOGENESIS_INVOLVED_IN_DIFFERENTIATION	GOBP_POSITIVE_REGULATION_OF_CELL_MORPHOGENESIS_INVOLVED_IN_DIFFERENTIATION		11	0.185339	0.738648	0.8	0.872597	1	996	tags=64%, list=45%, signal=115%
GOBP_POSITIVE_REGULATION_OF_CATION_TRANSMEMBRANE_TRANSPORT	GOBP_POSITIVE_REGULATION_OF_CATION_TRANSMEMBRANE_TRANSPORT		18	0.146405	0.73727	0.764591	0.873815	1	1517	tags=83%, list=69%, signal=265%
GOBP_CELL_CELL_SIGNALING_BY_WNT	GOBP_CELL_CELL_SIGNALING_BY_WNT		75	0.0747443	0.737164	0.82881	0.873211	1	1781	tags=88%, list=81%, signal=441%
GOBP_REGULATION_OF_NEUROTRANSMITTER_LEVELS	GOBP_REGULATION_OF_NEUROTRANSMITTER_LEVELS		27	0.11723	0.7357	0.812877	0.874509	1	724	tags=44%, list=33%, signal=65%
GOBP_PROTEIN_AUTOPHOSPHORYLATION	GOBP_PROTEIN_AUTOPHOSPHORYLATION		46	0.0922705	0.734242	0.806	0.875842	1	567	tags=35%, list=26%, signal=46%
GOBP_REGULATION_OF_OXIDOREDUCTASE_ACTIVITY	GOBP_REGULATION_OF_OXIDOREDUCTASE_ACTIVITY		18	0.142088	0.733035	0.807692	0.876803	1	546	tags=39%, list=25%, signal=51%
GOBP_CELLULAR_RESPONSE_TO_IONIZING_RADIATION	GOBP_CELLULAR_RESPONSE_TO_IONIZING_RADIATION		12	0.173883	0.73196	0.815891	0.877516	1	1272	tags=75%, list=58%, signal=176%
GOBP_MONONUCLEAR_CELL_MIGRATION	GOBP_MONONUCLEAR_CELL_MIGRATION		30	0.111366	0.730024	0.816532	0.879413	1	492	tags=33%, list=22%, signal=42%
GOBP_REGULATION_OF_PEPTIDYL_SERINE_PHOSPHORYLATION	GOBP_REGULATION_OF_PEPTIDYL_SERINE_PHOSPHORYLATION		23	0.127885	0.729086	0.827324	0.879946	1	1734	tags=91%, list=79%, signal=422%
GOBP_PEPTIDYL_SERINE_MODIFICATION	GOBP_PEPTIDYL_SERINE_MODIFICATION		48	0.0913462	0.729063	0.808511	0.87921	1	1870	tags=94%, list=85%, signal=602%
GOBP_ACTION_POTENTIAL	GOBP_ACTION_POTENTIAL		19	0.142372	0.728583	0.786151	0.879103	1	1197	tags=68%, list=54%, signal=148%
GOBP_ANTIGEN_PROCESSING_AND_PRESENTATION_OF_PEPTIDE_OR_POLYSACCHARIDE_ANTIGEN_VIA_MHC_CLASS_II	GOBP_ANTIGEN_PROCESSING_AND_PRESENTATION_OF_PEPTIDE_OR_POLYSACCHARIDE_ANTIGEN_VIA_MHC_CLASS_II		10	0.185975	0.726214	0.807767	0.88153	1	1576	tags=90%, list=71%, signal=314%
GOBP_REGULATION_OF_REACTIVE_OXYGEN_SPECIES_METABOLIC_PROCESS	GOBP_REGULATION_OF_REACTIVE_OXYGEN_SPECIES_METABOLIC_PROCESS		46	0.0898551	0.72425	0.818737	0.883411	1	812	tags=46%, list=37%, signal=71%
GOBP_REGULATION_OF_LAMELLIPODIUM_ORGANIZATION	GOBP_REGULATION_OF_LAMELLIPODIUM_ORGANIZATION		10	0.18816	0.724146	0.794	0.882799	1	1130	tags=70%, list=51%, signal=143%
GOBP_PALLIUM_DEVELOPMENT	GOBP_PALLIUM_DEVELOPMENT		19	0.138257	0.724103	0.817647	0.882092	1	1206	tags=68%, list=55%, signal=150%
GOBP_REGULATION_OF_PROTEIN_MATURATION	GOBP_REGULATION_OF_PROTEIN_MATURATION		15	0.156671	0.722971	0.824597	0.882826	1	244	tags=27%, list=11%, signal=30%
GOBP_CATION_TRANSPORT	GOBP_CATION_TRANSPORT		140	0.0538376	0.722831	0.803607	0.882278	1	392	tags=23%, list=18%, signal=26%
GOBP_REGULATION_OF_TRANSPORTER_ACTIVITY	GOBP_REGULATION_OF_TRANSPORTER_ACTIVITY		32	0.106515	0.722566	0.832994	0.881876	1	1353	tags=72%, list=61%, signal=183%
GOBP_CARBOHYDRATE_DERIVATIVE_CATABOLIC_PROCESS	GOBP_CARBOHYDRATE_DERIVATIVE_CATABOLIC_PROCESS		36	0.103815	0.722409	0.818898	0.881348	1	938	tags=53%, list=43%, signal=90%
GOBP_REGULATION_OF_LEUKOCYTE_APOPTOTIC_PROCESS	GOBP_REGULATION_OF_LEUKOCYTE_APOPTOTIC_PROCESS		17	0.147395	0.720985	0.814664	0.882453	1	974	tags=59%, list=44%, signal=105%
GOBP_STEROID_BIOSYNTHETIC_PROCESS	GOBP_STEROID_BIOSYNTHETIC_PROCESS		32	0.107406	0.713538	0.84658	0.891665	1	317	tags=25%, list=14%, signal=29%
GOBP_CALCIUM_ION_TRANSMEMBRANE_TRANSPORT	GOBP_CALCIUM_ION_TRANSMEMBRANE_TRANSPORT		37	0.101529	0.711212	0.791423	0.893945	1	375	tags=27%, list=17%, signal=32%
GOBP_AMYLOID_PRECURSOR_PROTEIN_CATABOLIC_PROCESS	GOBP_AMYLOID_PRECURSOR_PROTEIN_CATABOLIC_PROCESS		12	0.166591	0.710974	0.825203	0.893484	1	185	tags=25%, list=8%, signal=27%
GOBP_EXTRINSIC_APOPTOTIC_SIGNALING_PATHWAY	GOBP_EXTRINSIC_APOPTOTIC_SIGNALING_PATHWAY		47	0.0900141	0.710327	0.823194	0.893604	1	1025	tags=55%, list=46%, signal=101%
GOBP_DNA_DAMAGE_RESPONSE_SIGNAL_TRANSDUCTION_BY_P53_CLASS_MEDIATOR	GOBP_DNA_DAMAGE_RESPONSE_SIGNAL_TRANSDUCTION_BY_P53_CLASS_MEDIATOR		19	0.135754	0.708019	0.832335	0.895773	1	1792	tags=95%, list=81%, signal=500%
GOBP_POSITIVE_REGULATION_OF_GLUCOSE_TRANSMEMBRANE_TRANSPORT	GOBP_POSITIVE_REGULATION_OF_GLUCOSE_TRANSMEMBRANE_TRANSPORT		11	0.177677	0.707888	0.826172	0.895204	1	1815	tags=100%, list=82%, signal=561%
GOBP_INOSITOL_PHOSPHATE_MEDIATED_SIGNALING	GOBP_INOSITOL_PHOSPHATE_MEDIATED_SIGNALING		11	0.173783	0.707422	0.831984	0.895002	1	1623	tags=91%, list=74%, signal=342%
GOBP_CARDIAC_MUSCLE_CONTRACTION	GOBP_CARDIAC_MUSCLE_CONTRACTION		22	0.125624	0.705253	0.848723	0.897076	1	1329	tags=73%, list=60%, signal=181%
GOBP_CARDIAC_CONDUCTION	GOBP_CARDIAC_CONDUCTION		22	0.125874	0.704868	0.812245	0.896783	1	1529	tags=82%, list=69%, signal=264%
GOBP_REGULATION_OF_ORGAN_GROWTH	GOBP_REGULATION_OF_ORGAN_GROWTH		12	0.171528	0.704804	0.810345	0.896087	1	358	tags=33%, list=16%, signal=40%
GOBP_NUCLEOSIDE_PHOSPHATE_CATABOLIC_PROCESS	GOBP_NUCLEOSIDE_PHOSPHATE_CATABOLIC_PROCESS		15	0.147786	0.703356	0.861344	0.897169	1	1440	tags=80%, list=65%, signal=229%
GOBP_REGULATION_OF_PHOSPHATIDYLINOSITOL_3_KINASE_SIGNALING	GOBP_REGULATION_OF_PHOSPHATIDYLINOSITOL_3_KINASE_SIGNALING		20	0.133028	0.702967	0.826087	0.896898	1	370	tags=30%, list=17%, signal=36%
GOBP_REGULATION_OF_ANION_TRANSPORT	GOBP_REGULATION_OF_ANION_TRANSPORT		129	0.0550735	0.701428	0.834275	0.898207	1	1817	tags=88%, list=82%, signal=468%
GOBP_PROTEOGLYCAN_BIOSYNTHETIC_PROCESS	GOBP_PROTEOGLYCAN_BIOSYNTHETIC_PROCESS		11	0.179126	0.700953	0.831349	0.898066	1	408	tags=36%, list=18%, signal=44%
GOBP_RETINA_HOMEOSTASIS	GOBP_RETINA_HOMEOSTASIS		10	0.181694	0.700053	0.865878	0.898434	1	703	tags=50%, list=32%, signal=73%
GOBP_LEUKOCYTE_APOPTOTIC_PROCESS	GOBP_LEUKOCYTE_APOPTOTIC_PROCESS		22	0.125791	0.697713	0.84413	0.900645	1	727	tags=45%, list=33%, signal=67%
GOBP_TRNA_METABOLIC_PROCESS	GOBP_TRNA_METABOLIC_PROCESS		15	0.146843	0.694739	0.845679	0.903549	1	1295	tags=73%, list=59%, signal=176%
GOBP_CD4_POSITIVE_ALPHA_BETA_T_CELL_ACTIVATION	GOBP_CD4_POSITIVE_ALPHA_BETA_T_CELL_ACTIVATION		21	0.128778	0.689273	0.860082	0.909434	1	558	tags=38%, list=25%, signal=51%
GOBP_REGULATION_OF_LIPID_KINASE_ACTIVITY	GOBP_REGULATION_OF_LIPID_KINASE_ACTIVITY		12	0.166059	0.689098	0.870293	0.908905	1	370	tags=33%, list=17%, signal=40%
GOBP_POSITIVE_REGULATION_OF_NUCLEAR_DIVISION	GOBP_POSITIVE_REGULATION_OF_NUCLEAR_DIVISION		11	0.172044	0.688782	0.875984	0.908534	1	223	tags=27%, list=10%, signal=30%
GOBP_POSITIVE_REGULATION_OF_TUMOR_NECROSIS_FACTOR_SUPERFAMILY_CYTOKINE_PRODUCTION	GOBP_POSITIVE_REGULATION_OF_TUMOR_NECROSIS_FACTOR_SUPERFAMILY_CYTOKINE_PRODUCTION		20	0.132113	0.688272	0.840081	0.908392	1	372	tags=30%, list=17%, signal=36%
GOBP_BEHAVIOR	GOBP_BEHAVIOR		62	0.0751083	0.686277	0.875244	0.910041	1	514	tags=31%, list=23%, signal=39%
GOBP_REGULATION_OF_PROTEIN_LOCALIZATION_TO_MEMBRANE	GOBP_REGULATION_OF_PROTEIN_LOCALIZATION_TO_MEMBRANE		32	0.102173	0.684954	0.88641	0.91091	1	1845	tags=94%, list=84%, signal=565%
GOBP_POSITIVE_REGULATION_OF_MITOTIC_NUCLEAR_DIVISION	GOBP_POSITIVE_REGULATION_OF_MITOTIC_NUCLEAR_DIVISION		11	0.172044	0.683764	0.853061	0.911547	1	223	tags=27%, list=10%, signal=30%
GOBP_POSITIVE_REGULATION_OF_CARBOHYDRATE_METABOLIC_PROCESS	GOBP_POSITIVE_REGULATION_OF_CARBOHYDRATE_METABOLIC_PROCESS		15	0.150129	0.683178	0.815939	0.911508	1	1729	tags=93%, list=78%, signal=429%
GOBP_REGULATION_OF_TOLL_LIKE_RECEPTOR_SIGNALING_PATHWAY	GOBP_REGULATION_OF_TOLL_LIKE_RECEPTOR_SIGNALING_PATHWAY		11	0.16753	0.681838	0.842105	0.912277	1	634	tags=45%, list=29%, signal=63%
GOBP_FC_RECEPTOR_MEDIATED_STIMULATORY_SIGNALING_PATHWAY	GOBP_FC_RECEPTOR_MEDIATED_STIMULATORY_SIGNALING_PATHWAY		20	0.125755	0.681201	0.875752	0.912245	1	1158	tags=65%, list=52%, signal=136%
GOBP_NUCLEOBASE_CONTAINING_SMALL_MOLECULE_BIOSYNTHETIC_PROCESS	GOBP_NUCLEOBASE_CONTAINING_SMALL_MOLECULE_BIOSYNTHETIC_PROCESS		15	0.147786	0.679357	0.856828	0.913653	1	1440	tags=80%, list=65%, signal=229%
GOBP_REGULATION_OF_JNK_CASCADE	GOBP_REGULATION_OF_JNK_CASCADE		19	0.129281	0.675906	0.869141	0.916875	1	529	tags=37%, list=24%, signal=48%
GOBP_NEGATIVE_REGULATION_OF_LIPID_BIOSYNTHETIC_PROCESS	GOBP_NEGATIVE_REGULATION_OF_LIPID_BIOSYNTHETIC_PROCESS		11	0.166618	0.668988	0.858283	0.924036	1	636	tags=45%, list=29%, signal=64%
GOBP_ENDOTHELIAL_CELL_DEVELOPMENT	GOBP_ENDOTHELIAL_CELL_DEVELOPMENT		13	0.15311	0.665808	0.883495	0.926604	1	342	tags=31%, list=16%, signal=36%
GOBP_REGULATION_OF_NITRIC_OXIDE_SYNTHASE_ACTIVITY	GOBP_REGULATION_OF_NITRIC_OXIDE_SYNTHASE_ACTIVITY		13	0.149006	0.665629	0.858546	0.926012	1	351	tags=31%, list=16%, signal=36%
GOBP_NEGATIVE_REGULATION_OF_INTRACELLULAR_SIGNAL_TRANSDUCTION	GOBP_NEGATIVE_REGULATION_OF_INTRACELLULAR_SIGNAL_TRANSDUCTION		84	0.062183	0.652532	0.903689	0.939471	1	865	tags=45%, list=39%, signal=72%
GOBP_REGULATION_OF_MAST_CELL_ACTIVATION	GOBP_REGULATION_OF_MAST_CELL_ACTIVATION		10	0.170036	0.651189	0.876768	0.940075	1	508	tags=40%, list=23%, signal=52%
GOBP_REGULATION_OF_ATPASE_ACTIVITY	GOBP_REGULATION_OF_ATPASE_ACTIVITY		11	0.159868	0.650923	0.886194	0.939567	1	1453	tags=82%, list=66%, signal=239%
GOBP_REGULATION_OF_GTPASE_ACTIVITY	GOBP_REGULATION_OF_GTPASE_ACTIVITY		88	0.0595867	0.646878	0.904665	0.943026	1	1051	tags=53%, list=48%, signal=98%
GOBP_BODY_FLUID_SECRETION	GOBP_BODY_FLUID_SECRETION		12	0.15626	0.646632	0.921971	0.942493	1	943	tags=58%, list=43%, signal=101%
GOBP_CELL_SURFACE_RECEPTOR_SIGNALING_PATHWAY_INVOLVED_IN_CELL_CELL_SIGNALING	GOBP_CELL_SURFACE_RECEPTOR_SIGNALING_PATHWAY_INVOLVED_IN_CELL_CELL_SIGNALING		83	0.0620059	0.644309	0.902778	0.943983	1	1781	tags=87%, list=81%, signal=433%
GOBP_REGULATION_OF_TOR_SIGNALING	GOBP_REGULATION_OF_TOR_SIGNALING		17	0.129256	0.643324	0.879917	0.944232	1	1403	tags=76%, list=64%, signal=208%
GOBP_REGULATION_OF_SYNAPTIC_PLASTICITY	GOBP_REGULATION_OF_SYNAPTIC_PLASTICITY		17	0.131943	0.641552	0.925344	0.945236	1	359	tags=29%, list=16%, signal=35%
GOBP_DENDRITE_DEVELOPMENT	GOBP_DENDRITE_DEVELOPMENT		27	0.104618	0.640166	0.918489	0.94575	1	1160	tags=63%, list=53%, signal=131%
GOBP_RESPONSE_TO_RADIATION	GOBP_RESPONSE_TO_RADIATION		63	0.0693732	0.635814	0.923364	0.949183	1	1321	tags=67%, list=60%, signal=161%
GOBP_LABYRINTHINE_LAYER_DEVELOPMENT	GOBP_LABYRINTHINE_LAYER_DEVELOPMENT		10	0.165938	0.63522	0.896761	0.948955	1	1620	tags=90%, list=73%, signal=337%
GOBP_REGULATION_OF_REACTIVE_OXYGEN_SPECIES_BIOSYNTHETIC_PROCESS	GOBP_REGULATION_OF_REACTIVE_OXYGEN_SPECIES_BIOSYNTHETIC_PROCESS		23	0.110877	0.635086	0.916667	0.948299	1	812	tags=48%, list=37%, signal=75%
GOBP_PROTEIN_LOCALIZATION_TO_PLASMA_MEMBRANE	GOBP_PROTEIN_LOCALIZATION_TO_PLASMA_MEMBRANE		49	0.0783212	0.630594	0.918699	0.951576	1	1901	tags=94%, list=86%, signal=664%
GOBP_CARDIAC_MUSCLE_CELL_CONTRACTION	GOBP_CARDIAC_MUSCLE_CELL_CONTRACTION		14	0.141293	0.62942	0.912134	0.951829	1	1265	tags=71%, list=57%, signal=166%
GOBP_NEGATIVE_REGULATION_OF_BINDING	GOBP_NEGATIVE_REGULATION_OF_BINDING		29	0.0994409	0.628927	0.921811	0.951526	1	315	tags=24%, list=14%, signal=28%
GOBP_TOR_SIGNALING	GOBP_TOR_SIGNALING		22	0.112013	0.628162	0.928429	0.951386	1	1459	tags=77%, list=66%, signal=226%
GOBP_POSITIVE_REGULATION_OF_RECEPTOR_MEDIATED_ENDOCYTOSIS	GOBP_POSITIVE_REGULATION_OF_RECEPTOR_MEDIATED_ENDOCYTOSIS		10	0.16184	0.626717	0.904167	0.95191	1	526	tags=40%, list=24%, signal=52%
GOBP_MEMBRANE_PROTEIN_PROTEOLYSIS	GOBP_MEMBRANE_PROTEIN_PROTEOLYSIS		10	0.164026	0.623962	0.927235	0.953625	1	1183	tags=70%, list=54%, signal=150%
GOBP_POSITIVE_REGULATION_OF_INTERLEUKIN_8_PRODUCTION	GOBP_POSITIVE_REGULATION_OF_INTERLEUKIN_8_PRODUCTION		10	0.159107	0.62255	0.935421	0.954017	1	532	tags=40%, list=24%, signal=52%
GOBP_NEUROTRANSMITTER_SECRETION	GOBP_NEUROTRANSMITTER_SECRETION		21	0.113349	0.6198	0.906694	0.955602	1	1222	tags=67%, list=55%, signal=148%
GOBP_REGULATION_OF_CARDIAC_MUSCLE_CONTRACTION	GOBP_REGULATION_OF_CARDIAC_MUSCLE_CONTRACTION		15	0.131325	0.617682	0.943396	0.956557	1	1329	tags=73%, list=60%, signal=183%
GOBP_POSITIVE_REGULATION_OF_DEPHOSPHORYLATION	GOBP_POSITIVE_REGULATION_OF_DEPHOSPHORYLATION		12	0.152233	0.615444	0.94027	0.957555	1	1871	tags=100%, list=85%, signal=655%
GOBP_REGULATION_OF_RELEASE_OF_CYTOCHROME_C_FROM_MITOCHONDRIA	GOBP_REGULATION_OF_RELEASE_OF_CYTOCHROME_C_FROM_MITOCHONDRIA		10	0.164208	0.615416	0.892857	0.956789	1	962	tags=60%, list=44%, signal=106%
GOBP_REGULATION_OF_STRIATED_MUSCLE_CONTRACTION	GOBP_REGULATION_OF_STRIATED_MUSCLE_CONTRACTION		15	0.131325	0.609392	0.915114	0.960851	1	1329	tags=73%, list=60%, signal=183%
GOBP_POSITIVE_REGULATION_OF_MONONUCLEAR_CELL_MIGRATION	GOBP_POSITIVE_REGULATION_OF_MONONUCLEAR_CELL_MIGRATION		15	0.131721	0.608348	0.933868	0.960892	1	1034	tags=60%, list=47%, signal=112%
GOBP_POSITIVE_REGULATION_OF_JNK_CASCADE	GOBP_POSITIVE_REGULATION_OF_JNK_CASCADE		12	0.145928	0.607825	0.938614	0.960551	1	1701	tags=92%, list=77%, signal=398%
GOBP_POLYSACCHARIDE_METABOLIC_PROCESS	GOBP_POLYSACCHARIDE_METABOLIC_PROCESS		22	0.109474	0.607342	0.91129	0.96014	1	1264	tags=68%, list=57%, signal=158%
GOBP_ENDOCRINE_SYSTEM_DEVELOPMENT	GOBP_ENDOCRINE_SYSTEM_DEVELOPMENT		11	0.152454	0.606174	0.93279	0.96031	1	266	tags=27%, list=12%, signal=31%
GOBP_POSITIVE_REGULATION_OF_BLOOD_VESSEL_ENDOTHELIAL_CELL_MIGRATION	GOBP_POSITIVE_REGULATION_OF_BLOOD_VESSEL_ENDOTHELIAL_CELL_MIGRATION		17	0.119985	0.604411	0.945833	0.960842	1	1034	tags=59%, list=47%, signal=110%
GOBP_CEREBRAL_CORTEX_DEVELOPMENT	GOBP_CEREBRAL_CORTEX_DEVELOPMENT		11	0.145827	0.602397	0.947047	0.961568	1	80	tags=18%, list=4%, signal=19%
GOBP_APOPTOTIC_SIGNALING_PATHWAY	GOBP_APOPTOTIC_SIGNALING_PATHWAY		121	0.046824	0.588004	0.943867	0.971004	1	266	tags=17%, list=12%, signal=18%
GOBP_ERYTHROCYTE_HOMEOSTASIS	GOBP_ERYTHROCYTE_HOMEOSTASIS		24	0.0988772	0.587069	0.939638	0.970839	1	59	tags=13%, list=3%, signal=13%
GOBP_AMYLOID_BETA_METABOLIC_PROCESS	GOBP_AMYLOID_BETA_METABOLIC_PROCESS		14	0.1308	0.58592	0.945233	0.970846	1	185	tags=21%, list=8%, signal=23%
GOBP_CARBOHYDRATE_HOMEOSTASIS	GOBP_CARBOHYDRATE_HOMEOSTASIS		38	0.0791173	0.585275	0.953157	0.970496	1	408	tags=26%, list=18%, signal=32%
GOBP_RECEPTOR_METABOLIC_PROCESS	GOBP_RECEPTOR_METABOLIC_PROCESS		24	0.100405	0.58166	0.94902	0.972095	1	1894	tags=96%, list=86%, signal=670%
GOBP_INTEGRATED_STRESS_RESPONSE_SIGNALING	GOBP_INTEGRATED_STRESS_RESPONSE_SIGNALING		11	0.14504	0.580317	0.939689	0.972191	1	1285	tags=73%, list=58%, signal=173%
GOBP_LYMPHOCYTE_APOPTOTIC_PROCESS	GOBP_LYMPHOCYTE_APOPTOTIC_PROCESS		14	0.130279	0.578188	0.960861	0.972802	1	974	tags=57%, list=44%, signal=102%
GOBP_ORGANELLE_FUSION	GOBP_ORGANELLE_FUSION		17	0.116142	0.578149	0.935091	0.972035	1	1821	tags=94%, list=83%, signal=535%
GOBP_RESPONSE_TO_COLD	GOBP_RESPONSE_TO_COLD		12	0.138636	0.576899	0.934132	0.972049	1	614	tags=42%, list=28%, signal=57%
GOBP_CALCIUM_MEDIATED_SIGNALING	GOBP_CALCIUM_MEDIATED_SIGNALING		42	0.0753895	0.576849	0.962049	0.971291	1	1254	tags=64%, list=57%, signal=146%
GOBP_CELLULAR_AMINO_ACID_CATABOLIC_PROCESS	GOBP_CELLULAR_AMINO_ACID_CATABOLIC_PROCESS		13	0.128661	0.564367	0.971717	0.977764	1	735	tags=46%, list=33%, signal=69%
GOBP_REGULATION_OF_RHO_PROTEIN_SIGNAL_TRANSDUCTION	GOBP_REGULATION_OF_RHO_PROTEIN_SIGNAL_TRANSDUCTION		11	0.136509	0.56166	0.97053	0.978452	1	301	tags=27%, list=14%, signal=31%
GOBP_POSITIVE_REGULATION_OF_PEPTIDYL_SERINE_PHOSPHORYLATION	GOBP_POSITIVE_REGULATION_OF_PEPTIDYL_SERINE_PHOSPHORYLATION		18	0.111111	0.553157	0.96371	0.981987	1	1104	tags=61%, list=50%, signal=121%
GOBP_LEUKOCYTE_HOMEOSTASIS	GOBP_LEUKOCYTE_HOMEOSTASIS		16	0.11524	0.552535	0.982107	0.981494	1	436	tags=31%, list=20%, signal=39%
GOBP_NEURON_PROJECTION_ORGANIZATION	GOBP_NEURON_PROJECTION_ORGANIZATION		12	0.133698	0.549871	0.980315	0.982004	1	441	tags=33%, list=20%, signal=41%
GOBP_NEGATIVE_REGULATION_OF_I_KAPPAB_KINASE_NF_KAPPAB_SIGNALING	GOBP_NEGATIVE_REGULATION_OF_I_KAPPAB_KINASE_NF_KAPPAB_SIGNALING		13	0.124873	0.542176	0.98419	0.984804	1	913	tags=54%, list=41%, signal=91%
GOBP_T_CELL_SELECTION	GOBP_T_CELL_SELECTION		13	0.12603	0.542156	0.983806	0.984018	1	62	tags=15%, list=3%, signal=16%
GOBP_ORGANELLE_MEMBRANE_FUSION	GOBP_ORGANELLE_MEMBRANE_FUSION		16	0.112386	0.539543	0.982107	0.984427	1	1821	tags=94%, list=83%, signal=533%
GOBP_RESPONSE_TO_GAMMA_RADIATION	GOBP_RESPONSE_TO_GAMMA_RADIATION		10	0.138069	0.529086	0.98004	0.987777	1	1240	tags=70%, list=56%, signal=159%
GOBP_MEMBRANE_FUSION	GOBP_MEMBRANE_FUSION		22	0.0964452	0.524639	0.969819	0.988582	1	390	tags=27%, list=18%, signal=33%
GOBP_ORGANOPHOSPHATE_CATABOLIC_PROCESS	GOBP_ORGANOPHOSPHATE_CATABOLIC_PROCESS		26	0.0858151	0.512605	0.985356	0.991681	1	321	tags=23%, list=15%, signal=27%
GOBP_SYNAPTIC_VESICLE_EXOCYTOSIS	GOBP_SYNAPTIC_VESICLE_EXOCYTOSIS		12	0.124278	0.51188	0.987097	0.991082	1	1197	tags=67%, list=54%, signal=145%
GOBP_REGULATION_OF_MONOOXYGENASE_ACTIVITY	GOBP_REGULATION_OF_MONOOXYGENASE_ACTIVITY		15	0.107835	0.503704	0.982659	0.992625	1	351	tags=27%, list=16%, signal=31%
GOBP_REGULATION_OF_LYMPHOCYTE_MIGRATION	GOBP_REGULATION_OF_LYMPHOCYTE_MIGRATION		13	0.11691	0.50353	0.97546	0.991869	1	82	tags=15%, list=4%, signal=16%
GOBP_REGULATION_OF_RAS_PROTEIN_SIGNAL_TRANSDUCTION	GOBP_REGULATION_OF_RAS_PROTEIN_SIGNAL_TRANSDUCTION		28	0.0811689	0.498922	0.983158	0.992221	1	1004	tags=54%, list=46%, signal=97%
GOBP_REGULATION_OF_RECEPTOR_MEDIATED_ENDOCYTOSIS	GOBP_REGULATION_OF_RECEPTOR_MEDIATED_ENDOCYTOSIS		16	0.103881	0.492647	0.98998	0.992794	1	1426	tags=75%, list=65%, signal=211%
GOBP_EMBRYONIC_PLACENTA_DEVELOPMENT	GOBP_EMBRYONIC_PLACENTA_DEVELOPMENT		16	0.102911	0.491477	0.992188	0.992271	1	463	tags=31%, list=21%, signal=39%
GOBP_REGULATION_OF_CARBOHYDRATE_BIOSYNTHETIC_PROCESS	GOBP_REGULATION_OF_CARBOHYDRATE_BIOSYNTHETIC_PROCESS		14	0.10786	0.488878	0.997938	0.992032	1	1811	tags=93%, list=82%, signal=515%
GOBP_RESPONSE_TO_ESTRADIOL	GOBP_RESPONSE_TO_ESTRADIOL		26	0.0761115	0.462081	0.998081	0.995416	1	427	tags=27%, list=19%, signal=33%

## Sheet: GO_TET2_DOWN
NAME	GS<br> follow link to MSigDB	GS DETAILS	SIZE	ES	NES	NOM p-val	FDR q-val	FWER p-val	RANK AT MAX	LEADING EDGE
GOBP_OXIDATIVE_PHOSPHORYLATION	GOBP_OXIDATIVE_PHOSPHORYLATION	Details ...	40	-0.424146	-3.18593	0	0	0	1178	tags=95%, list=53%, signal=200%
GOBP_ATP_SYNTHESIS_COUPLED_ELECTRON_TRANSPORT	GOBP_ATP_SYNTHESIS_COUPLED_ELECTRON_TRANSPORT	Details ...	30	-0.472886	-3.08972	0	0.0003353	0.001	1178	tags=100%, list=53%, signal=212%
GOBP_PROTEIN_FOLDING	GOBP_PROTEIN_FOLDING	Details ...	51	-0.349984	-2.93397	0	0.000679014	0.003	1150	tags=86%, list=52%, signal=176%
GOBP_ATP_METABOLIC_PROCESS	GOBP_ATP_METABOLIC_PROCESS	Details ...	79	-0.284033	-2.89796	0	0.000671514	0.004	1184	tags=81%, list=54%, signal=169%
GOBP_ELECTRON_TRANSPORT_CHAIN	GOBP_ELECTRON_TRANSPORT_CHAIN	Details ...	40	-0.373223	-2.79058	0	0.00172965	0.013	1178	tags=90%, list=53%, signal=190%
GOBP_GENERATION_OF_PRECURSOR_METABOLITES_AND_ENERGY	GOBP_GENERATION_OF_PRECURSOR_METABOLITES_AND_ENERGY	Details ...	108	-0.24421	-2.78116	0	0.00188319	0.017	1184	tags=77%, list=54%, signal=158%
GOBP_CELLULAR_RESPIRATION	GOBP_CELLULAR_RESPIRATION	Details ...	44	-0.359999	-2.76572	0	0.00171058	0.018	1178	tags=89%, list=53%, signal=186%
GOBP_MITOCHONDRIAL_ELECTRON_TRANSPORT_NADH_TO_UBIQUINONE	GOBP_MITOCHONDRIAL_ELECTRON_TRANSPORT_NADH_TO_UBIQUINONE	Details ...	18	-0.518942	-2.66695	0	0.0036699	0.044	949	tags=94%, list=43%, signal=164%
GOBP_ENERGY_DERIVATION_BY_OXIDATION_OF_ORGANIC_COMPOUNDS	GOBP_ENERGY_DERIVATION_BY_OXIDATION_OF_ORGANIC_COMPOUNDS	Details ...	59	-0.287709	-2.57144	0	0.00607475	0.078	1178	tags=81%, list=53%, signal=170%
GOBP_RESPIRATORY_ELECTRON_TRANSPORT_CHAIN	GOBP_RESPIRATORY_ELECTRON_TRANSPORT_CHAIN	Details ...	33	-0.381249	-2.53837	0	0.00712191	0.103	1178	tags=91%, list=53%, signal=192%
GOBP_INTRACELLULAR_PROTEIN_TRANSPORT	GOBP_INTRACELLULAR_PROTEIN_TRANSPORT	Details ...	196	-0.160255	-2.51165	0	0.00849138	0.129	1581	tags=86%, list=72%, signal=277%
GOBP_AEROBIC_RESPIRATION	GOBP_AEROBIC_RESPIRATION	Details ...	23	-0.438846	-2.50474	0	0.00806102	0.134	1249	tags=100%, list=57%, signal=228%
GOBP_INTRACELLULAR_TRANSPORT	GOBP_INTRACELLULAR_TRANSPORT	Details ...	286	-0.13321	-2.49789	0	0.00800832	0.143	1581	tags=83%, list=72%, signal=256%
GOBP_PROTEIN_LOCALIZATION_TO_ORGANELLE	GOBP_PROTEIN_LOCALIZATION_TO_ORGANELLE	Details ...	161	-0.172349	-2.48208	0	0.00829417	0.157	1512	tags=84%, list=69%, signal=249%
GOBP_CARBOHYDRATE_DERIVATIVE_METABOLIC_PROCESS	GOBP_CARBOHYDRATE_DERIVATIVE_METABOLIC_PROCESS	Details ...	201	-0.155097	-2.4591	0.002	0.00894697	0.18	1468	tags=81%, list=67%, signal=219%
GOBP_PROTEIN_CONTAINING_COMPLEX_SUBUNIT_ORGANIZATION	GOBP_PROTEIN_CONTAINING_COMPLEX_SUBUNIT_ORGANIZATION	Details ...	264	-0.134838	-2.44886	0	0.0090563	0.195	1402	tags=75%, list=64%, signal=182%
GOBP_ESTABLISHMENT_OF_PROTEIN_LOCALIZATION_TO_ORGANELLE	GOBP_ESTABLISHMENT_OF_PROTEIN_LOCALIZATION_TO_ORGANELLE	Details ...	105	-0.200798	-2.41283	0	0.0114584	0.256	1512	tags=88%, list=69%, signal=265%
GOBP_CELLULAR_MACROMOLECULE_LOCALIZATION	GOBP_CELLULAR_MACROMOLECULE_LOCALIZATION	Details ...	325	-0.119962	-2.33995	0	0.0187195	0.403	1513	tags=79%, list=69%, signal=214%
GOBP_ORGANONITROGEN_COMPOUND_BIOSYNTHETIC_PROCESS	GOBP_ORGANONITROGEN_COMPOUND_BIOSYNTHETIC_PROCESS	Details ...	236	-0.134952	-2.32136	0.0020202	0.0201277	0.445	1184	tags=66%, list=54%, signal=127%
GOBP_MITOTIC_CELL_CYCLE	GOBP_MITOTIC_CELL_CYCLE	Details ...	142	-0.16984	-2.29383	0	0.0237839	0.513	1437	tags=81%, list=65%, signal=217%
GOBP_BIOLOGICAL_PROCESS_INVOLVED_IN_SYMBIOTIC_INTERACTION	GOBP_BIOLOGICAL_PROCESS_INVOLVED_IN_SYMBIOTIC_INTERACTION		172	-0.150728	-2.22097	0.0021322	0.038095	0.706	1490	tags=81%, list=68%, signal=231%
GOBP_PROTEIN_TARGETING	GOBP_PROTEIN_TARGETING		72	-0.228574	-2.21093	0	0.0389969	0.728	1229	tags=78%, list=56%, signal=170%
GOBP_MITOCHONDRION_ORGANIZATION	GOBP_MITOCHONDRION_ORGANIZATION		89	-0.194944	-2.1837	0.00204918	0.0447969	0.783	1249	tags=75%, list=57%, signal=167%
GOBP_POST_TRANSLATIONAL_PROTEIN_MODIFICATION	GOBP_POST_TRANSLATIONAL_PROTEIN_MODIFICATION		50	-0.258664	-2.17776	0.00585938	0.0446485	0.792	1164	tags=78%, list=53%, signal=161%
GOBP_CARBOHYDRATE_DERIVATIVE_BIOSYNTHETIC_PROCESS	GOBP_CARBOHYDRATE_DERIVATIVE_BIOSYNTHETIC_PROCESS		104	-0.180991	-2.15579	0	0.0489117	0.829	1169	tags=70%, list=53%, signal=142%
GOBP_ANAPHASE_PROMOTING_COMPLEX_DEPENDENT_CATABOLIC_PROCESS	GOBP_ANAPHASE_PROMOTING_COMPLEX_DEPENDENT_CATABOLIC_PROCESS		14	-0.475821	-2.15465	0.00203666	0.0474648	0.833	1164	tags=100%, list=53%, signal=210%
GOBP_POSITIVE_REGULATION_OF_LIPASE_ACTIVITY	GOBP_POSITIVE_REGULATION_OF_LIPASE_ACTIVITY		11	-0.519983	-2.14261	0.00414079	0.0493094	0.859	464	tags=73%, list=21%, signal=92%
GOBP_NADH_DEHYDROGENASE_COMPLEX_ASSEMBLY	GOBP_NADH_DEHYDROGENASE_COMPLEX_ASSEMBLY		16	-0.448516	-2.12956	0	0.051503	0.874	949	tags=88%, list=43%, signal=152%
GOBP_MITOCHONDRIAL_RESPIRATORY_CHAIN_COMPLEX_ASSEMBLY	GOBP_MITOCHONDRIAL_RESPIRATORY_CHAIN_COMPLEX_ASSEMBLY		17	-0.437643	-2.1229	0.00202429	0.0518004	0.887	1249	tags=100%, list=57%, signal=229%
GOBP_ESTABLISHMENT_OF_PROTEIN_LOCALIZATION_TO_MEMBRANE	GOBP_ESTABLISHMENT_OF_PROTEIN_LOCALIZATION_TO_MEMBRANE		55	-0.238451	-2.10622	0.00193424	0.0561064	0.92	1293	tags=82%, list=59%, signal=193%
GOBP_SCF_DEPENDENT_PROTEASOMAL_UBIQUITIN_DEPENDENT_PROTEIN_CATABOLIC_PROCESS	GOBP_SCF_DEPENDENT_PROTEASOMAL_UBIQUITIN_DEPENDENT_PROTEIN_CATABOLIC_PROCESS		14	-0.475821	-2.10146	0.00203666	0.0560168	0.928	1164	tags=100%, list=53%, signal=210%
GOBP_REGULATION_OF_HEMATOPOIETIC_STEM_CELL_DIFFERENTIATION	GOBP_REGULATION_OF_HEMATOPOIETIC_STEM_CELL_DIFFERENTIATION		14	-0.460766	-2.09978	0	0.0548287	0.929	1197	tags=100%, list=54%, signal=217%
GOBP_MACROMOLECULE_CATABOLIC_PROCESS	GOBP_MACROMOLECULE_CATABOLIC_PROCESS		219	-0.129332	-2.08553	0	0.0584807	0.945	1396	tags=75%, list=63%, signal=184%
GOBP_TRANSLATIONAL_INITIATION	GOBP_TRANSLATIONAL_INITIATION		26	-0.352505	-2.081	0.00835073	0.0584613	0.952	1184	tags=88%, list=54%, signal=189%
GOBP_ESTABLISHMENT_OF_PROTEIN_LOCALIZATION_TO_ENDOPLASMIC_RETICULUM	GOBP_ESTABLISHMENT_OF_PROTEIN_LOCALIZATION_TO_ENDOPLASMIC_RETICULUM		18	-0.401026	-2.07329	0.00744879	0.0595708	0.961	1207	tags=94%, list=55%, signal=207%
GOBP_CHROMOSOME_ORGANIZATION	GOBP_CHROMOSOME_ORGANIZATION		180	-0.138149	-2.0593	0.00779727	0.062752	0.968	1682	tags=89%, list=76%, signal=344%
GOBP_HEMATOPOIETIC_STEM_CELL_DIFFERENTIATION	GOBP_HEMATOPOIETIC_STEM_CELL_DIFFERENTIATION		17	-0.402118	-2.04831	0.0020202	0.0652128	0.975	1197	tags=94%, list=54%, signal=204%
GOBP_CELLULAR_MACROMOLECULE_CATABOLIC_PROCESS	GOBP_CELLULAR_MACROMOLECULE_CATABOLIC_PROCESS		183	-0.132744	-2.04308	0.00392157	0.065407	0.978	1396	tags=75%, list=63%, signal=188%
GOBP_MAINTENANCE_OF_LOCATION_IN_CELL	GOBP_MAINTENANCE_OF_LOCATION_IN_CELL		44	-0.258914	-2.03709	0.00595238	0.0664768	0.983	1196	tags=80%, list=54%, signal=170%
GOBP_RENAL_SYSTEM_PROCESS	GOBP_RENAL_SYSTEM_PROCESS		14	-0.453337	-2.02714	0.00847458	0.0689519	0.986	583	tags=71%, list=26%, signal=96%
GOBP_LIPOPROTEIN_BIOSYNTHETIC_PROCESS	GOBP_LIPOPROTEIN_BIOSYNTHETIC_PROCESS		19	-0.394099	-2.01163	0.00831601	0.0743848	0.992	1229	tags=95%, list=56%, signal=212%
GOBP_CELL_DIVISION	GOBP_CELL_DIVISION		73	-0.205473	-2.01124	0.00400802	0.0728191	0.992	1255	tags=77%, list=57%, signal=172%
GOBP_PROTEIN_TARGETING_TO_MEMBRANE	GOBP_PROTEIN_TARGETING_TO_MEMBRANE		31	-0.301624	-1.99837	0.00630252	0.0771489	0.995	1124	tags=81%, list=51%, signal=162%
GOBP_MAINTENANCE_OF_PROTEIN_LOCATION	GOBP_MAINTENANCE_OF_PROTEIN_LOCATION		25	-0.335864	-1.99723	0.00592885	0.0757275	0.995	1298	tags=92%, list=59%, signal=221%
GOBP_RNA_SPLICING_VIA_TRANSESTERIFICATION_REACTIONS	GOBP_RNA_SPLICING_VIA_TRANSESTERIFICATION_REACTIONS		35	-0.283266	-1.99587	0.00202429	0.0746529	0.995	1529	tags=97%, list=69%, signal=312%
GOBP_RNA_CATABOLIC_PROCESS	GOBP_RNA_CATABOLIC_PROCESS		69	-0.200444	-1.97688	0.0139442	0.0817227	0.997	1395	tags=83%, list=63%, signal=218%
GOBP_COTRANSLATIONAL_PROTEIN_TARGETING_TO_MEMBRANE	GOBP_COTRANSLATIONAL_PROTEIN_TARGETING_TO_MEMBRANE		15	-0.427172	-1.96166	0.00392157	0.0874826	1	1124	tags=93%, list=51%, signal=189%
GOBP_ESTABLISHMENT_OF_PROTEIN_LOCALIZATION	GOBP_ESTABLISHMENT_OF_PROTEIN_LOCALIZATION		323	-0.100691	-1.96139	0.0114068	0.0856879	1	1512	tags=77%, list=69%, signal=209%
GOBP_O_GLYCAN_PROCESSING	GOBP_O_GLYCAN_PROCESSING		14	-0.433524	-1.95722	0.00785855	0.0861094	1	784	tags=79%, list=36%, signal=121%
GOBP_CELL_CYCLE_PHASE_TRANSITION	GOBP_CELL_CYCLE_PHASE_TRANSITION		87	-0.181831	-1.95455	0.00409836	0.0859221	1	1416	tags=82%, list=64%, signal=219%
GOBP_REGULATION_OF_MRNA_METABOLIC_PROCESS	GOBP_REGULATION_OF_MRNA_METABOLIC_PROCESS		50	-0.234416	-1.92965	0.00409836	0.0976407	1	1481	tags=90%, list=67%, signal=268%
GOBP_SMALL_MOLECULE_METABOLIC_PROCESS	GOBP_SMALL_MOLECULE_METABOLIC_PROCESS		296	-0.101963	-1.92925	0.00199601	0.0959677	1	1185	tags=63%, list=54%, signal=117%
GOBP_INNER_MITOCHONDRIAL_MEMBRANE_ORGANIZATION	GOBP_INNER_MITOCHONDRIAL_MEMBRANE_ORGANIZATION		12	-0.473564	-1.91689	0.010352	0.101701	1	1168	tags=100%, list=53%, signal=211%
GOBP_MITOCHONDRIAL_TRANSMEMBRANE_TRANSPORT	GOBP_MITOCHONDRIAL_TRANSMEMBRANE_TRANSPORT		18	-0.378783	-1.91097	0.00396825	0.103164	1	888	tags=78%, list=40%, signal=129%
GOBP_GLYCOSYLATION	GOBP_GLYCOSYLATION		43	-0.251911	-1.91042	0.0100806	0.101688	1	1303	tags=84%, list=59%, signal=201%
GOBP_REGULATION_OF_PHOSPHOLIPASE_ACTIVITY	GOBP_REGULATION_OF_PHOSPHOLIPASE_ACTIVITY		12	-0.459283	-1.90991	0.00819672	0.100279	1	464	tags=67%, list=21%, signal=84%
GOBP_PROTEIN_POLYUBIQUITINATION	GOBP_PROTEIN_POLYUBIQUITINATION		46	-0.238647	-1.8967	0.00968992	0.105728	1	1164	tags=76%, list=53%, signal=158%
GOBP_RESPONSE_TO_TOPOLOGICALLY_INCORRECT_PROTEIN	GOBP_RESPONSE_TO_TOPOLOGICALLY_INCORRECT_PROTEIN		57	-0.215669	-1.89243	0.0140845	0.106093	1	1163	tags=74%, list=53%, signal=152%
GOBP_PROTEIN_MODIFICATION_BY_SMALL_PROTEIN_CONJUGATION_OR_REMOVAL	GOBP_PROTEIN_MODIFICATION_BY_SMALL_PROTEIN_CONJUGATION_OR_REMOVAL		157	-0.1312	-1.89032	0.010142	0.105401	1	1615	tags=85%, list=73%, signal=296%
GOBP_PROTEIN_O_LINKED_GLYCOSYLATION	GOBP_PROTEIN_O_LINKED_GLYCOSYLATION		20	-0.348216	-1.87914	0.00580271	0.109863	1	784	tags=70%, list=36%, signal=108%
GOBP_PROTEIN_CONTAINING_COMPLEX_DISASSEMBLY	GOBP_PROTEIN_CONTAINING_COMPLEX_DISASSEMBLY		46	-0.233937	-1.87752	0.0123457	0.108937	1	1366	tags=85%, list=62%, signal=218%
GOBP_POSITIVE_REGULATION_OF_CELLULAR_PROTEIN_LOCALIZATION	GOBP_POSITIVE_REGULATION_OF_CELLULAR_PROTEIN_LOCALIZATION		46	-0.236775	-1.86536	0.0162602	0.114992	1	1216	tags=78%, list=55%, signal=171%
GOBP_CARBOHYDRATE_METABOLIC_PROCESS	GOBP_CARBOHYDRATE_METABOLIC_PROCESS		112	-0.151376	-1.84265	0.00378788	0.12777	1	1437	tags=79%, list=65%, signal=216%
GOBP_ORGANOPHOSPHATE_METABOLIC_PROCESS	GOBP_ORGANOPHOSPHATE_METABOLIC_PROCESS		167	-0.128433	-1.83923	0.0201207	0.128039	1	1496	tags=80%, list=68%, signal=229%
GOBP_CELLULAR_PROTEIN_CONTAINING_COMPLEX_ASSEMBLY	GOBP_CELLULAR_PROTEIN_CONTAINING_COMPLEX_ASSEMBLY		142	-0.137986	-1.83636	0.0157791	0.128124	1	1394	tags=76%, list=63%, signal=193%
GOBP_ORGANOPHOSPHATE_BIOSYNTHETIC_PROCESS	GOBP_ORGANOPHOSPHATE_BIOSYNTHETIC_PROCESS		81	-0.174298	-1.83311	0.0160966	0.12847	1	720	tags=49%, list=33%, signal=71%
GOBP_MODIFICATION_DEPENDENT_MACROMOLECULE_CATABOLIC_PROCESS	GOBP_MODIFICATION_DEPENDENT_MACROMOLECULE_CATABOLIC_PROCESS		99	-0.160571	-1.83055	0.00980392	0.128505	1	1579	tags=87%, list=72%, signal=292%
GOBP_CELLULAR_PROTEIN_COMPLEX_DISASSEMBLY	GOBP_CELLULAR_PROTEIN_COMPLEX_DISASSEMBLY		24	-0.312672	-1.83055	0.0177866	0.126626	1	1249	tags=88%, list=57%, signal=200%
GOBP_CHROMATIN_ORGANIZATION	GOBP_CHROMATIN_ORGANIZATION		128	-0.138941	-1.81574	0.016129	0.135393	1	1677	tags=89%, list=76%, signal=350%
GOBP_REGULATION_OF_LIPASE_ACTIVITY	GOBP_REGULATION_OF_LIPASE_ACTIVITY		13	-0.407906	-1.79193	0.0116732	0.152096	1	464	tags=62%, list=21%, signal=77%
GOBP_IRE1_MEDIATED_UNFOLDED_PROTEIN_RESPONSE	GOBP_IRE1_MEDIATED_UNFOLDED_PROTEIN_RESPONSE		16	-0.372146	-1.78988	0.0113852	0.15151	1	1392	tags=100%, list=63%, signal=269%
GOBP_MITOCHONDRIAL_TRANSPORT	GOBP_MITOCHONDRIAL_TRANSPORT		40	-0.243006	-1.78538	0.014433	0.152789	1	1074	tags=73%, list=49%, signal=139%
GOBP_PROTON_TRANSMEMBRANE_TRANSPORT	GOBP_PROTON_TRANSMEMBRANE_TRANSPORT		31	-0.276559	-1.78432	0.0160966	0.151601	1	1392	tags=90%, list=63%, signal=241%
GOBP_LIPOPROTEIN_METABOLIC_PROCESS	GOBP_LIPOPROTEIN_METABOLIC_PROCESS		23	-0.304069	-1.78318	0.0166667	0.150456	1	680	tags=61%, list=31%, signal=87%
GOBP_DNA_REPLICATION	GOBP_DNA_REPLICATION		31	-0.274794	-1.77448	0.0226843	0.155654	1	1467	tags=94%, list=67%, signal=275%
GOBP_ENDOPLASMIC_RETICULUM_TO_GOLGI_VESICLE_MEDIATED_TRANSPORT	GOBP_ENDOPLASMIC_RETICULUM_TO_GOLGI_VESICLE_MEDIATED_TRANSPORT		31	-0.270597	-1.75127	0.0213178	0.173908	1	978	tags=71%, list=44%, signal=126%
GOBP_NEGATIVE_REGULATION_OF_SUPRAMOLECULAR_FIBER_ORGANIZATION	GOBP_NEGATIVE_REGULATION_OF_SUPRAMOLECULAR_FIBER_ORGANIZATION		29	-0.278666	-1.74866	0.0167015	0.174106	1	1220	tags=83%, list=55%, signal=183%
GOBP_PROTEIN_LOCALIZATION_TO_ENDOPLASMIC_RETICULUM	GOBP_PROTEIN_LOCALIZATION_TO_ENDOPLASMIC_RETICULUM		25	-0.296671	-1.74695	0.0306122	0.173502	1	1207	tags=84%, list=55%, signal=183%
GOBP_PROTEIN_PHOSPHOPANTETHEINYLATION	GOBP_PROTEIN_PHOSPHOPANTETHEINYLATION		53	-0.204217	-1.73598	0.024	0.181392	1	810	tags=57%, list=37%, signal=87%
GOBP_PROTEIN_MODIFICATION_BY_SMALL_PROTEIN_REMOVAL	GOBP_PROTEIN_MODIFICATION_BY_SMALL_PROTEIN_REMOVAL		38	-0.237935	-1.73499	0.0223124	0.180152	1	1517	tags=92%, list=69%, signal=290%
GOBP_MAINTENANCE_OF_PROTEIN_LOCATION_IN_CELL	GOBP_MAINTENANCE_OF_PROTEIN_LOCATION_IN_CELL		17	-0.355978	-1.73085	0.0322581	0.181949	1	1298	tags=94%, list=59%, signal=227%
GOBP_GLYCOPROTEIN_BIOSYNTHETIC_PROCESS	GOBP_GLYCOPROTEIN_BIOSYNTHETIC_PROCESS		58	-0.190667	-1.72902	0.0152672	0.181438	1	1303	tags=78%, list=59%, signal=185%
GOBP_TRANSPORT_ALONG_MICROTUBULE	GOBP_TRANSPORT_ALONG_MICROTUBULE		18	-0.338564	-1.72784	0.0153846	0.18031	1	976	tags=78%, list=44%, signal=138%
GOBP_RETROGRADE_VESICLE_MEDIATED_TRANSPORT_GOLGI_TO_ENDOPLASMIC_RETICULUM	GOBP_RETROGRADE_VESICLE_MEDIATED_TRANSPORT_GOLGI_TO_ENDOPLASMIC_RETICULUM		17	-0.354365	-1.72677	0.0246679	0.179048	1	1042	tags=82%, list=47%, signal=155%
GOBP_CELLULAR_PROTEIN_CATABOLIC_PROCESS	GOBP_CELLULAR_PROTEIN_CATABOLIC_PROCESS		118	-0.139603	-1.72651	0.0210728	0.177176	1	1579	tags=85%, list=72%, signal=282%
GOBP_MICROTUBULE_BASED_MOVEMENT	GOBP_MICROTUBULE_BASED_MOVEMENT		26	-0.281228	-1.71832	0.00772201	0.182675	1	1000	tags=73%, list=45%, signal=132%
GOBP_MICROTUBULE_BASED_TRANSPORT	GOBP_MICROTUBULE_BASED_TRANSPORT		18	-0.338564	-1.71367	0.0342052	0.184815	1	976	tags=78%, list=44%, signal=138%
GOBP_ESTABLISHMENT_OF_TISSUE_POLARITY	GOBP_ESTABLISHMENT_OF_TISSUE_POLARITY		16	-0.350342	-1.70767	0.0173745	0.188074	1	1164	tags=88%, list=53%, signal=184%
GOBP_CELLULAR_RESPONSE_TO_TOPOLOGICALLY_INCORRECT_PROTEIN	GOBP_CELLULAR_RESPONSE_TO_TOPOLOGICALLY_INCORRECT_PROTEIN		45	-0.218345	-1.69864	0.0321932	0.194582	1	1392	tags=84%, list=63%, signal=224%
GOBP_HYDROGEN_PEROXIDE_METABOLIC_PROCESS	GOBP_HYDROGEN_PEROXIDE_METABOLIC_PROCESS		15	-0.36869	-1.69528	0.0383877	0.19557	1	958	tags=80%, list=43%, signal=140%
GOBP_PROTEIN_STABILIZATION	GOBP_PROTEIN_STABILIZATION		34	-0.247454	-1.68816	0.0311891	0.200367	1	1410	tags=88%, list=64%, signal=241%
GOBP_CARBOHYDRATE_DERIVATIVE_TRANSPORT	GOBP_CARBOHYDRATE_DERIVATIVE_TRANSPORT		14	-0.370242	-1.68644	0.0462185	0.199795	1	450	tags=57%, list=20%, signal=71%
GOBP_CELL_CYCLE	GOBP_CELL_CYCLE		264	-0.0933472	-1.68307	0.0235294	0.200953	1	1516	tags=77%, list=69%, signal=216%
GOBP_MITOCHONDRIAL_MEMBRANE_ORGANIZATION	GOBP_MITOCHONDRIAL_MEMBRANE_ORGANIZATION		25	-0.277414	-1.67916	0.0373281	0.202683	1	1249	tags=84%, list=57%, signal=191%
GOBP_PROTEIN_TARGETING_TO_MITOCHONDRION	GOBP_PROTEIN_TARGETING_TO_MITOCHONDRION		14	-0.37311	-1.67603	0.0434783	0.203507	1	1074	tags=86%, list=49%, signal=166%
GOBP_NEGATIVE_REGULATION_OF_MITOTIC_CELL_CYCLE	GOBP_NEGATIVE_REGULATION_OF_MITOTIC_CELL_CYCLE		42	-0.225662	-1.676	0.0256917	0.201428	1	1351	tags=83%, list=61%, signal=211%
GOBP_MIDBRAIN_DEVELOPMENT	GOBP_MIDBRAIN_DEVELOPMENT		11	-0.413667	-1.67598	0.0314961	0.199351	1	1299	tags=100%, list=59%, signal=242%
GOBP_GLYCOPROTEIN_METABOLIC_PROCESS	GOBP_GLYCOPROTEIN_METABOLIC_PROCESS		77	-0.168465	-1.67549	0.0284553	0.197805	1	1304	tags=75%, list=59%, signal=178%
GOBP_CELL_CYCLE_G2_M_PHASE_TRANSITION	GOBP_CELL_CYCLE_G2_M_PHASE_TRANSITION		40	-0.22133	-1.67051	0.0314961	0.200835	1	1507	tags=90%, list=68%, signal=279%
GOBP_PROTEIN_N_LINKED_GLYCOSYLATION	GOBP_PROTEIN_N_LINKED_GLYCOSYLATION		19	-0.322263	-1.66498	0.0309917	0.204653	1	1270	tags=89%, list=58%, signal=209%
GOBP_PROTEIN_TRANSMEMBRANE_TRANSPORT	GOBP_PROTEIN_TRANSMEMBRANE_TRANSPORT		12	-0.39213	-1.66404	0.0325048	0.203648	1	979	tags=83%, list=44%, signal=149%
GOBP_REGULATION_OF_PROTEIN_STABILITY	GOBP_REGULATION_OF_PROTEIN_STABILITY		57	-0.190778	-1.65552	0.0349515	0.210812	1	1410	tags=82%, list=64%, signal=223%
GOBP_MITOTIC_SPINDLE_ORGANIZATION	GOBP_MITOTIC_SPINDLE_ORGANIZATION		13	-0.375741	-1.65548	0.0331384	0.208784	1	1383	tags=100%, list=63%, signal=266%
GOBP_OVARIAN_FOLLICLE_DEVELOPMENT	GOBP_OVARIAN_FOLLICLE_DEVELOPMENT		12	-0.386888	-1.63862	0.0363636	0.224771	1	439	tags=58%, list=20%, signal=72%
GOBP_PROTEIN_CATABOLIC_PROCESS	GOBP_PROTEIN_CATABOLIC_PROCESS		140	-0.120924	-1.63715	0.045082	0.224135	1	1579	tags=83%, list=72%, signal=273%
GOBP_PHOSPHATIDYLINOSITOL_BIOSYNTHETIC_PROCESS	GOBP_PHOSPHATIDYLINOSITOL_BIOSYNTHETIC_PROCESS		18	-0.32145	-1.63128	0.0452675	0.228447	1	1136	tags=83%, list=51%, signal=170%
GOBP_ENDOPLASMIC_RETICULUM_UNFOLDED_PROTEIN_RESPONSE	GOBP_ENDOPLASMIC_RETICULUM_UNFOLDED_PROTEIN_RESPONSE		36	-0.234383	-1.61703	0.0481928	0.242141	1	1392	tags=86%, list=63%, signal=230%
GOBP_DEVELOPMENT_OF_PRIMARY_SEXUAL_CHARACTERISTICS	GOBP_DEVELOPMENT_OF_PRIMARY_SEXUAL_CHARACTERISTICS		35	-0.232809	-1.61316	0.0352941	0.244238	1	441	tags=43%, list=20%, signal=53%
GOBP_VESICLE_LOCALIZATION	GOBP_VESICLE_LOCALIZATION		28	-0.250721	-1.61079	0.0499002	0.244532	1	1267	tags=82%, list=57%, signal=191%
GOBP_VESICLE_TARGETING_TO_FROM_OR_WITHIN_GOLGI	GOBP_VESICLE_TARGETING_TO_FROM_OR_WITHIN_GOLGI		15	-0.342249	-1.60823	0.0338983	0.245159	1	1163	tags=87%, list=53%, signal=182%
GOBP_NUCLEOSIDE_DIPHOSPHATE_METABOLIC_PROCESS	GOBP_NUCLEOSIDE_DIPHOSPHATE_METABOLIC_PROCESS		35	-0.227953	-1.60776	0.0456349	0.243491	1	1460	tags=89%, list=66%, signal=258%
GOBP_FATTY_ACID_DERIVATIVE_METABOLIC_PROCESS	GOBP_FATTY_ACID_DERIVATIVE_METABOLIC_PROCESS		15	-0.34806	-1.60664	0.0476191	0.242619	1	562	tags=60%, list=25%, signal=80%
GOBP_RESPIRATORY_BURST	GOBP_RESPIRATORY_BURST		11	-0.391054	-1.59479	0.0499002	0.254487	1	747	tags=73%, list=34%, signal=109%
GOBP_RESPONSE_TO_ANTIBIOTIC	GOBP_RESPONSE_TO_ANTIBIOTIC		11	-0.404017	-1.5919	0.0461538	0.255671	1	518	tags=64%, list=23%, signal=83%
GOBP_LONG_CHAIN_FATTY_ACID_METABOLIC_PROCESS	GOBP_LONG_CHAIN_FATTY_ACID_METABOLIC_PROCESS		21	-0.288569	-1.59067	0.0414847	0.254997	1	526	tags=52%, list=24%, signal=68%
GOBP_SPINDLE_ORGANIZATION	GOBP_SPINDLE_ORGANIZATION		16	-0.326598	-1.59011	0.0564972	0.253431	1	1216	tags=88%, list=55%, signal=194%
GOBP_REGULATION_OF_TRANSLATIONAL_INITIATION	GOBP_REGULATION_OF_TRANSLATIONAL_INITIATION		15	-0.334094	-1.58923	0.061144	0.252267	1	1475	tags=100%, list=67%, signal=300%
GOBP_PHOSPHOLIPID_METABOLIC_PROCESS	GOBP_PHOSPHOLIPID_METABOLIC_PROCESS		69	-0.167545	-1.58644	0.0555556	0.253542	1	698	tags=48%, list=32%, signal=68%
GOBP_NUCLEAR_TRANSCRIBED_MRNA_CATABOLIC_PROCESS	GOBP_NUCLEAR_TRANSCRIBED_MRNA_CATABOLIC_PROCESS		31	-0.242462	-1.58523	0.0384615	0.252897	1	1395	tags=87%, list=63%, signal=234%
GOBP_VESICLE_TARGETING	GOBP_VESICLE_TARGETING		18	-0.317591	-1.58475	0.0429688	0.251299	1	1267	tags=89%, list=57%, signal=207%
GOBP_REGULATION_OF_MRNA_CATABOLIC_PROCESS	GOBP_REGULATION_OF_MRNA_CATABOLIC_PROCESS		37	-0.217562	-1.57986	0.050813	0.255011	1	1437	tags=86%, list=65%, signal=244%
GOBP_PHOSPHATIDYLINOSITOL_METABOLIC_PROCESS	GOBP_PHOSPHATIDYLINOSITOL_METABOLIC_PROCESS		27	-0.249877	-1.57699	0.0551331	0.256599	1	1254	tags=81%, list=57%, signal=187%
GOBP_REGULATION_OF_STEM_CELL_DIFFERENTIATION	GOBP_REGULATION_OF_STEM_CELL_DIFFERENTIATION		17	-0.318625	-1.57675	0.052	0.254789	1	1250	tags=88%, list=57%, signal=202%
GOBP_PROTEIN_DEGLYCOSYLATION	GOBP_PROTEIN_DEGLYCOSYLATION		10	-0.411202	-1.5747	0.0383142	0.255075	1	1304	tags=100%, list=59%, signal=243%
GOBP_NUCLEOTIDE_PHOSPHORYLATION	GOBP_NUCLEOTIDE_PHOSPHORYLATION		30	-0.241912	-1.57339	0.0546559	0.254566	1	1460	tags=90%, list=66%, signal=263%
GOBP_DNA_DEPENDENT_DNA_REPLICATION	GOBP_DNA_DEPENDENT_DNA_REPLICATION		13	-0.358694	-1.57303	0.0543933	0.252905	1	1081	tags=85%, list=49%, signal=165%
GOBP_CELLULAR_RESPONSE_TO_TOXIC_SUBSTANCE	GOBP_CELLULAR_RESPONSE_TO_TOXIC_SUBSTANCE		26	-0.256351	-1.57004	0.038	0.25456	1	630	tags=54%, list=29%, signal=74%
GOBP_MALE_SEX_DIFFERENTIATION	GOBP_MALE_SEX_DIFFERENTIATION		24	-0.265926	-1.56374	0.0562249	0.259924	1	248	tags=38%, list=11%, signal=42%
GOBP_GLYCOLIPID_BIOSYNTHETIC_PROCESS	GOBP_GLYCOLIPID_BIOSYNTHETIC_PROCESS		13	-0.354449	-1.56176	0.0514851	0.260309	1	1260	tags=92%, list=57%, signal=214%
GOBP_MORPHOGENESIS_OF_A_POLARIZED_EPITHELIUM	GOBP_MORPHOGENESIS_OF_A_POLARIZED_EPITHELIUM		20	-0.29602	-1.56036	0.0466926	0.259868	1	1229	tags=85%, list=56%, signal=190%
GOBP_REGULATION_OF_CELL_CYCLE_G2_M_PHASE_TRANSITION	GOBP_REGULATION_OF_CELL_CYCLE_G2_M_PHASE_TRANSITION		31	-0.235106	-1.559	0.05	0.259462	1	1411	tags=87%, list=64%, signal=238%
GOBP_FATTY_ACID_DERIVATIVE_BIOSYNTHETIC_PROCESS	GOBP_FATTY_ACID_DERIVATIVE_BIOSYNTHETIC_PROCESS		11	-0.383972	-1.55891	0.0564516	0.257582	1	562	tags=64%, list=25%, signal=85%
GOBP_PHOSPHOLIPID_BIOSYNTHETIC_PROCESS	GOBP_PHOSPHOLIPID_BIOSYNTHETIC_PROCESS		43	-0.199561	-1.55145	0.0506073	0.264351	1	698	tags=51%, list=32%, signal=73%
GOBP_NEGATIVE_REGULATION_OF_CELL_CYCLE_G2_M_PHASE_TRANSITION	GOBP_NEGATIVE_REGULATION_OF_CELL_CYCLE_G2_M_PHASE_TRANSITION		19	-0.301639	-1.54908	0.0567515	0.265274	1	1199	tags=84%, list=54%, signal=183%
GOBP_MESODERM_MORPHOGENESIS	GOBP_MESODERM_MORPHOGENESIS		10	-0.395082	-1.54754	0.0608519	0.265109	1	457	tags=60%, list=21%, signal=75%
GOBP_PLATELET_AGGREGATION	GOBP_PLATELET_AGGREGATION		15	-0.325848	-1.54754	0.0666667	0.26316	1	1346	tags=93%, list=61%, signal=238%
GOBP_PROTEIN_LOCALIZATION_TO_CHROMOSOME	GOBP_PROTEIN_LOCALIZATION_TO_CHROMOSOME		12	-0.370556	-1.5466	0.0613497	0.262303	1	1394	tags=100%, list=63%, signal=270%
GOBP_CYTOSKELETON_DEPENDENT_INTRACELLULAR_TRANSPORT	GOBP_CYTOSKELETON_DEPENDENT_INTRACELLULAR_TRANSPORT		26	-0.253317	-1.54091	0.0746269	0.266947	1	976	tags=69%, list=44%, signal=123%
GOBP_PROTEIN_DEPOLYMERIZATION	GOBP_PROTEIN_DEPOLYMERIZATION		19	-0.292037	-1.53979	0.0518234	0.26623	1	1220	tags=84%, list=55%, signal=187%
GOBP_RNA_DEPENDENT_DNA_BIOSYNTHETIC_PROCESS	GOBP_RNA_DEPENDENT_DNA_BIOSYNTHETIC_PROCESS		15	-0.327582	-1.52985	0.0701403	0.276234	1	901	tags=73%, list=41%, signal=123%
GOBP_ORGANIC_ACID_METABOLIC_PROCESS	GOBP_ORGANIC_ACID_METABOLIC_PROCESS		174	-0.102747	-1.52569	0.0569745	0.279436	1	1022	tags=56%, list=46%, signal=96%
GOBP_PROTEIN_LOCALIZATION_TO_MEMBRANE	GOBP_PROTEIN_LOCALIZATION_TO_MEMBRANE		100	-0.130228	-1.52266	0.0428571	0.28122	1	1293	tags=71%, list=59%, signal=164%
GOBP_MICROTUBULE_CYTOSKELETON_ORGANIZATION_INVOLVED_IN_MITOSIS	GOBP_MICROTUBULE_CYTOSKELETON_ORGANIZATION_INVOLVED_IN_MITOSIS		16	-0.313299	-1.52072	0.0585774	0.281798	1	1383	tags=94%, list=63%, signal=249%
GOBP_CARBOHYDRATE_CATABOLIC_PROCESS	GOBP_CARBOHYDRATE_CATABOLIC_PROCESS		50	-0.182764	-1.5151	0.0660194	0.287071	1	1460	tags=84%, list=66%, signal=243%
GOBP_CARBOHYDRATE_BIOSYNTHETIC_PROCESS	GOBP_CARBOHYDRATE_BIOSYNTHETIC_PROCESS		38	-0.206836	-1.51496	0.0673267	0.28532	1	1120	tags=71%, list=51%, signal=142%
GOBP_GLYCEROPHOSPHOLIPID_METABOLIC_PROCESS	GOBP_GLYCEROPHOSPHOLIPID_METABOLIC_PROCESS		56	-0.170515	-1.509	0.0653465	0.291619	1	698	tags=48%, list=32%, signal=69%
GOBP_HEMATOPOIETIC_PROGENITOR_CELL_DIFFERENTIATION	GOBP_HEMATOPOIETIC_PROGENITOR_CELL_DIFFERENTIATION		28	-0.243474	-1.50874	0.0813008	0.289875	1	1204	tags=79%, list=55%, signal=171%
GOBP_COPII_COATED_VESICLE_BUDDING	GOBP_COPII_COATED_VESICLE_BUDDING		14	-0.332508	-1.50675	0.0938776	0.290475	1	1163	tags=86%, list=53%, signal=180%
GOBP_INNER_EAR_MORPHOGENESIS	GOBP_INNER_EAR_MORPHOGENESIS		10	-0.390255	-1.49852	0.0635246	0.299196	1	247	tags=50%, list=11%, signal=56%
GOBP_METAL_ION_HOMEOSTASIS	GOBP_METAL_ION_HOMEOSTASIS		97	-0.133473	-1.49512	0.0708502	0.301691	1	470	tags=34%, list=21%, signal=41%
GOBP_DETOXIFICATION	GOBP_DETOXIFICATION		27	-0.237333	-1.48088	0.0632411	0.318736	1	546	tags=48%, list=25%, signal=63%
GOBP_POSITIVE_REGULATION_OF_PROTEIN_LOCALIZATION_TO_NUCLEUS	GOBP_POSITIVE_REGULATION_OF_PROTEIN_LOCALIZATION_TO_NUCLEUS		22	-0.270105	-1.47985	0.0836735	0.318059	1	1216	tags=82%, list=55%, signal=180%
GOBP_NUCLEOBASE_CONTAINING_SMALL_MOLECULE_METABOLIC_PROCESS	GOBP_NUCLEOBASE_CONTAINING_SMALL_MOLECULE_METABOLIC_PROCESS		104	-0.123399	-1.47885	0.06917	0.317257	1	1184	tags=65%, list=54%, signal=134%
GOBP_GOLGI_VESICLE_TRANSPORT	GOBP_GOLGI_VESICLE_TRANSPORT		56	-0.170548	-1.47738	0.0761523	0.317223	1	1407	tags=80%, list=64%, signal=216%
GOBP_NUCLEAR_TRANSCRIBED_MRNA_CATABOLIC_PROCESS_NONSENSE_MEDIATED_DECAY	GOBP_NUCLEAR_TRANSCRIBED_MRNA_CATABOLIC_PROCESS_NONSENSE_MEDIATED_DECAY		15	-0.314864	-1.4721	0.0909091	0.322587	1	1223	tags=87%, list=55%, signal=193%
GOBP_ANTIGEN_PROCESSING_AND_PRESENTATION_OF_PEPTIDE_ANTIGEN_VIA_MHC_CLASS_I	GOBP_ANTIGEN_PROCESSING_AND_PRESENTATION_OF_PEPTIDE_ANTIGEN_VIA_MHC_CLASS_I		23	-0.258101	-1.46159	0.0755102	0.335395	1	1164	tags=78%, list=53%, signal=164%
GOBP_PYRUVATE_METABOLIC_PROCESS	GOBP_PYRUVATE_METABOLIC_PROCESS		36	-0.203047	-1.45824	0.0941884	0.338174	1	1460	tags=86%, list=66%, signal=250%
GOBP_REGULATION_OF_MITOTIC_CELL_CYCLE	GOBP_REGULATION_OF_MITOTIC_CELL_CYCLE		81	-0.141542	-1.45783	0.068	0.33661	1	1416	tags=78%, list=64%, signal=209%
GOBP_REGULATION_OF_CELL_CYCLE_PHASE_TRANSITION	GOBP_REGULATION_OF_CELL_CYCLE_PHASE_TRANSITION		64	-0.160087	-1.45721	0.0816327	0.335445	1	1416	tags=80%, list=64%, signal=216%
GOBP_PROTEIN_LOCALIZATION_TO_MITOCHONDRION	GOBP_PROTEIN_LOCALIZATION_TO_MITOCHONDRION		24	-0.243813	-1.45685	0.0855513	0.333863	1	1675	tags=100%, list=76%, signal=411%
GOBP_POSITIVE_REGULATION_OF_CELL_KILLING	GOBP_POSITIVE_REGULATION_OF_CELL_KILLING		10	-0.378506	-1.44584	0.0985916	0.347768	1	714	tags=70%, list=32%, signal=103%
GOBP_DEVELOPMENT_OF_PRIMARY_FEMALE_SEXUAL_CHARACTERISTICS	GOBP_DEVELOPMENT_OF_PRIMARY_FEMALE_SEXUAL_CHARACTERISTICS		20	-0.269899	-1.44288	0.0871287	0.349854	1	514	tags=50%, list=23%, signal=65%
GOBP_RIBONUCLEOPROTEIN_COMPLEX_SUBUNIT_ORGANIZATION	GOBP_RIBONUCLEOPROTEIN_COMPLEX_SUBUNIT_ORGANIZATION		24	-0.247594	-1.44222	0.0992063	0.348711	1	1391	tags=88%, list=63%, signal=234%
GOBP_ESTABLISHMENT_OF_PROTEIN_LOCALIZATION_TO_CHROMOSOME	GOBP_ESTABLISHMENT_OF_PROTEIN_LOCALIZATION_TO_CHROMOSOME		10	-0.370219	-1.44206	0.0814664	0.346833	1	1394	tags=100%, list=63%, signal=270%
GOBP_NEGATIVE_REGULATION_OF_CELL_CYCLE_PHASE_TRANSITION	GOBP_NEGATIVE_REGULATION_OF_CELL_CYCLE_PHASE_TRANSITION		38	-0.197174	-1.43628	0.0836653	0.352941	1	1199	tags=74%, list=54%, signal=159%
GOBP_ACTIN_POLYMERIZATION_OR_DEPOLYMERIZATION	GOBP_ACTIN_POLYMERIZATION_OR_DEPOLYMERIZATION		42	-0.189112	-1.43547	0.088015	0.352024	1	1220	tags=74%, list=55%, signal=162%
GOBP_PIGMENT_METABOLIC_PROCESS	GOBP_PIGMENT_METABOLIC_PROCESS		12	-0.340854	-1.43211	0.0836735	0.354476	1	540	tags=58%, list=24%, signal=77%
GOBP_PEPTIDYL_ASPARAGINE_MODIFICATION	GOBP_PEPTIDYL_ASPARAGINE_MODIFICATION		13	-0.32495	-1.43188	0.110075	0.352768	1	1155	tags=85%, list=52%, signal=177%
GOBP_NEGATIVE_REGULATION_OF_CELL_CYCLE_PROCESS	GOBP_NEGATIVE_REGULATION_OF_CELL_CYCLE_PROCESS		43	-0.186122	-1.42915	0.0977444	0.354841	1	1394	tags=81%, list=63%, signal=217%
GOBP_MODULATION_OF_PROCESS_OF_OTHER_ORGANISM_INVOLVED_IN_SYMBIOTIC_INTERACTION	GOBP_MODULATION_OF_PROCESS_OF_OTHER_ORGANISM_INVOLVED_IN_SYMBIOTIC_INTERACTION		22	-0.250791	-1.42084	0.0956175	0.36492	1	1559	tags=95%, list=71%, signal=322%
GOBP_SPHINGOLIPID_METABOLIC_PROCESS	GOBP_SPHINGOLIPID_METABOLIC_PROCESS		28	-0.226289	-1.41075	0.104536	0.378265	1	296	tags=36%, list=13%, signal=41%
GOBP_POSITIVE_REGULATION_OF_PEPTIDE_HORMONE_SECRETION	GOBP_POSITIVE_REGULATION_OF_PEPTIDE_HORMONE_SECRETION		14	-0.318496	-1.40988	0.110454	0.377502	1	721	tags=64%, list=33%, signal=95%
GOBP_ESTABLISHMENT_OF_PROTEIN_LOCALIZATION_TO_MITOCHONDRIAL_MEMBRANE	GOBP_ESTABLISHMENT_OF_PROTEIN_LOCALIZATION_TO_MITOCHONDRIAL_MEMBRANE		11	-0.345082	-1.40838	0.096	0.377724	1	1249	tags=91%, list=57%, signal=209%
GOBP_INOSITOL_PHOSPHATE_METABOLIC_PROCESS	GOBP_INOSITOL_PHOSPHATE_METABOLIC_PROCESS		11	-0.342804	-1.40315	0.109195	0.383776	1	1254	tags=91%, list=57%, signal=210%
GOBP_DICARBOXYLIC_ACID_METABOLIC_PROCESS	GOBP_DICARBOXYLIC_ACID_METABOLIC_PROCESS		15	-0.295208	-1.40297	0.106	0.38191	1	1119	tags=80%, list=51%, signal=161%
GOBP_REGULATION_OF_SYNAPSE_ASSEMBLY	GOBP_REGULATION_OF_SYNAPSE_ASSEMBLY		10	-0.362477	-1.40087	0.128257	0.38309	1	308	tags=50%, list=14%, signal=58%
GOBP_TELOMERE_ORGANIZATION	GOBP_TELOMERE_ORGANIZATION		25	-0.237542	-1.39637	0.117761	0.387986	1	983	tags=68%, list=45%, signal=121%
GOBP_CELLULAR_MODIFIED_AMINO_ACID_METABOLIC_PROCESS	GOBP_CELLULAR_MODIFIED_AMINO_ACID_METABOLIC_PROCESS		25	-0.237561	-1.39606	0.121673	0.386263	1	630	tags=52%, list=29%, signal=72%
GOBP_REGULATION_OF_MITOCHONDRIAL_MEMBRANE_POTENTIAL	GOBP_REGULATION_OF_MITOCHONDRIAL_MEMBRANE_POTENTIAL		15	-0.298828	-1.39412	0.115063	0.387119	1	964	tags=73%, list=44%, signal=129%
GOBP_REGULATION_OF_OXIDATIVE_STRESS_INDUCED_INTRINSIC_APOPTOTIC_SIGNALING_PATHWAY	GOBP_REGULATION_OF_OXIDATIVE_STRESS_INDUCED_INTRINSIC_APOPTOTIC_SIGNALING_PATHWAY		10	-0.363024	-1.39249	0.120163	0.387627	1	748	tags=70%, list=34%, signal=105%
GOBP_SEX_DIFFERENTIATION	GOBP_SEX_DIFFERENTIATION		39	-0.188492	-1.39202	0.101796	0.386193	1	441	tags=38%, list=20%, signal=47%
GOBP_REGULATION_OF_PROTEIN_CONTAINING_COMPLEX_DISASSEMBLY	GOBP_REGULATION_OF_PROTEIN_CONTAINING_COMPLEX_DISASSEMBLY		19	-0.256829	-1.39052	0.108607	0.386518	1	1297	tags=84%, list=59%, signal=203%
GOBP_PURINE_CONTAINING_COMPOUND_METABOLIC_PROCESS	GOBP_PURINE_CONTAINING_COMPOUND_METABOLIC_PROCESS		74	-0.142716	-1.3888	0.12218	0.387273	1	1545	tags=84%, list=70%, signal=270%
GOBP_TRANSITION_METAL_ION_TRANSPORT	GOBP_TRANSITION_METAL_ION_TRANSPORT		24	-0.239192	-1.38785	0.1258	0.386707	1	674	tags=54%, list=31%, signal=77%
GOBP_IRON_ION_TRANSPORT	GOBP_IRON_ION_TRANSPORT		15	-0.296942	-1.38709	0.113006	0.385856	1	674	tags=60%, list=31%, signal=86%
GOBP_REGULATION_OF_HEMATOPOIETIC_PROGENITOR_CELL_DIFFERENTIATION	GOBP_REGULATION_OF_HEMATOPOIETIC_PROGENITOR_CELL_DIFFERENTIATION		17	-0.283557	-1.38627	0.123529	0.385047	1	1197	tags=82%, list=54%, signal=179%
GOBP_NEGATIVE_REGULATION_OF_CYTOSKELETON_ORGANIZATION	GOBP_NEGATIVE_REGULATION_OF_CYTOSKELETON_ORGANIZATION		24	-0.241712	-1.38473	0.112224	0.385255	1	1220	tags=79%, list=55%, signal=175%
GOBP_REGULATION_OF_EXTRINSIC_APOPTOTIC_SIGNALING_PATHWAY_IN_ABSENCE_OF_LIGAND	GOBP_REGULATION_OF_EXTRINSIC_APOPTOTIC_SIGNALING_PATHWAY_IN_ABSENCE_OF_LIGAND		10	-0.363024	-1.37973	0.128713	0.390936	1	748	tags=70%, list=34%, signal=105%
GOBP_TELOMERE_MAINTENANCE_VIA_TELOMERE_LENGTHENING	GOBP_TELOMERE_MAINTENANCE_VIA_TELOMERE_LENGTHENING		14	-0.308264	-1.37932	0.125506	0.389477	1	901	tags=71%, list=41%, signal=120%
GOBP_PEPTIDE_SECRETION	GOBP_PEPTIDE_SECRETION		67	-0.144209	-1.37687	0.11002	0.391199	1	812	tags=51%, list=37%, signal=78%
GOBP_FIBROBLAST_MIGRATION	GOBP_FIBROBLAST_MIGRATION		12	-0.324521	-1.37493	0.128834	0.392213	1	392	tags=50%, list=18%, signal=60%
GOBP_SIGNAL_TRANSDUCTION_IN_ABSENCE_OF_LIGAND	GOBP_SIGNAL_TRANSDUCTION_IN_ABSENCE_OF_LIGAND		14	-0.306178	-1.37217	0.147475	0.394569	1	748	tags=64%, list=34%, signal=97%
GOBP_PROTEIN_IMPORT	GOBP_PROTEIN_IMPORT		36	-0.196595	-1.37091	0.12024	0.394527	1	1474	tags=86%, list=67%, signal=255%
GOBP_MAINTENANCE_OF_PROTEIN_LOCALIZATION_IN_ORGANELLE	GOBP_MAINTENANCE_OF_PROTEIN_LOCALIZATION_IN_ORGANELLE		11	-0.340319	-1.36927	0.120163	0.395139	1	1460	tags=100%, list=66%, signal=294%
GOBP_ANTIGEN_PROCESSING_AND_PRESENTATION_OF_EXOGENOUS_PEPTIDE_ANTIGEN_VIA_MHC_CLASS_I	GOBP_ANTIGEN_PROCESSING_AND_PRESENTATION_OF_EXOGENOUS_PEPTIDE_ANTIGEN_VIA_MHC_CLASS_I		19	-0.264554	-1.369	0.126252	0.393564	1	1164	tags=79%, list=53%, signal=166%
GOBP_ACTIVATION_OF_INNATE_IMMUNE_RESPONSE	GOBP_ACTIVATION_OF_INNATE_IMMUNE_RESPONSE		27	-0.22331	-1.36499	0.128049	0.397622	1	1557	tags=93%, list=71%, signal=311%
GOBP_HOMOTYPIC_CELL_CELL_ADHESION	GOBP_HOMOTYPIC_CELL_CELL_ADHESION		20	-0.258051	-1.36497	0.144578	0.395655	1	209	tags=35%, list=9%, signal=38%
GOBP_MONOSACCHARIDE_METABOLIC_PROCESS	GOBP_MONOSACCHARIDE_METABOLIC_PROCESS		49	-0.167655	-1.36382	0.146	0.39549	1	1035	tags=63%, list=47%, signal=117%
GOBP_PEPTIDE_BIOSYNTHETIC_PROCESS	GOBP_PEPTIDE_BIOSYNTHETIC_PROCESS		74	-0.134425	-1.36015	0.127413	0.399485	1	1354	tags=74%, list=61%, signal=186%
GOBP_PROTEIN_CONTAINING_COMPLEX_LOCALIZATION	GOBP_PROTEIN_CONTAINING_COMPLEX_LOCALIZATION		36	-0.188095	-1.35531	0.117296	0.405305	1	1615	tags=92%, list=73%, signal=337%
GOBP_PROTEIN_LOCALIZATION_TO_CELL_SURFACE	GOBP_PROTEIN_LOCALIZATION_TO_CELL_SURFACE		14	-0.300378	-1.35499	0.127016	0.403843	1	1391	tags=93%, list=63%, signal=250%
GOBP_IRON_ION_HOMEOSTASIS	GOBP_IRON_ION_HOMEOSTASIS		22	-0.242799	-1.35493	0.131827	0.401916	1	674	tags=55%, list=31%, signal=78%
GOBP_CELLULAR_AMINO_ACID_METABOLIC_PROCESS	GOBP_CELLULAR_AMINO_ACID_METABOLIC_PROCESS		43	-0.173865	-1.3508	0.123106	0.406531	1	1164	tags=70%, list=53%, signal=145%
GOBP_INTRINSIC_APOPTOTIC_SIGNALING_PATHWAY_IN_RESPONSE_TO_OXIDATIVE_STRESS	GOBP_INTRINSIC_APOPTOTIC_SIGNALING_PATHWAY_IN_RESPONSE_TO_OXIDATIVE_STRESS		14	-0.304614	-1.35035	0.134269	0.405389	1	909	tags=71%, list=41%, signal=121%
GOBP_POSITIVE_REGULATION_OF_PEPTIDE_SECRETION	GOBP_POSITIVE_REGULATION_OF_PEPTIDE_SECRETION		24	-0.230446	-1.34938	0.118908	0.404939	1	785	tags=58%, list=36%, signal=90%
GOBP_LEUKOTRIENE_METABOLIC_PROCESS	GOBP_LEUKOTRIENE_METABOLIC_PROCESS		10	-0.351548	-1.34931	0.137014	0.403067	1	332	tags=50%, list=15%, signal=59%
GOBP_REGULATION_OF_CELL_KILLING	GOBP_REGULATION_OF_CELL_KILLING		17	-0.267084	-1.34849	0.13447	0.402493	1	714	tags=59%, list=32%, signal=86%
GOBP_RESPONSE_TO_ENDOPLASMIC_RETICULUM_STRESS	GOBP_RESPONSE_TO_ENDOPLASMIC_RETICULUM_STRESS		67	-0.141488	-1.34803	0.120408	0.40122	1	1180	tags=67%, list=53%, signal=140%
GOBP_MICROTUBULE_BASED_PROCESS	GOBP_MICROTUBULE_BASED_PROCESS		90	-0.123293	-1.34263	0.128906	0.408111	1	1701	tags=89%, list=77%, signal=372%
GOBP_THIOESTER_METABOLIC_PROCESS	GOBP_THIOESTER_METABOLIC_PROCESS		16	-0.275742	-1.33562	0.144554	0.417378	1	638	tags=56%, list=29%, signal=79%
GOBP_GLYCEROLIPID_METABOLIC_PROCESS	GOBP_GLYCEROLIPID_METABOLIC_PROCESS		68	-0.14168	-1.3343	0.149312	0.417485	1	1677	tags=90%, list=76%, signal=363%
GOBP_RIBOSE_PHOSPHATE_BIOSYNTHETIC_PROCESS	GOBP_RIBOSE_PHOSPHATE_BIOSYNTHETIC_PROCESS		24	-0.222961	-1.33204	0.145349	0.419215	1	1169	tags=75%, list=53%, signal=158%
GOBP_CELLULAR_OXIDANT_DETOXIFICATION	GOBP_CELLULAR_OXIDANT_DETOXIFICATION		21	-0.242454	-1.33125	0.149712	0.418495	1	1152	tags=76%, list=52%, signal=158%
GOBP_STEROL_BIOSYNTHETIC_PROCESS	GOBP_STEROL_BIOSYNTHETIC_PROCESS		13	-0.31127	-1.33071	0.150713	0.417369	1	1185	tags=85%, list=54%, signal=182%
GOBP_PROTEIN_LOCALIZATION_TO_NUCLEUS	GOBP_PROTEIN_LOCALIZATION_TO_NUCLEUS		54	-0.154499	-1.32789	0.143737	0.42017	1	1466	tags=81%, list=66%, signal=237%
GOBP_CHAPERONE_MEDIATED_PROTEIN_FOLDING	GOBP_CHAPERONE_MEDIATED_PROTEIN_FOLDING		15	-0.286079	-1.32486	0.140039	0.42299	1	1139	tags=80%, list=52%, signal=164%
GOBP_ORGANOPHOSPHATE_ESTER_TRANSPORT	GOBP_ORGANOPHOSPHATE_ESTER_TRANSPORT		15	-0.287296	-1.32356	0.148454	0.423121	1	401	tags=47%, list=18%, signal=57%
GOBP_ORGANONITROGEN_COMPOUND_CATABOLIC_PROCESS	GOBP_ORGANONITROGEN_COMPOUND_CATABOLIC_PROCESS		201	-0.0838501	-1.32344	0.133475	0.421318	1	1545	tags=78%, list=70%, signal=235%
GOBP_REGULATION_OF_MICROTUBULE_CYTOSKELETON_ORGANIZATION	GOBP_REGULATION_OF_MICROTUBULE_CYTOSKELETON_ORGANIZATION		18	-0.264574	-1.32241	0.157692	0.421045	1	1383	tags=89%, list=63%, signal=236%
GOBP_NUCLEOSIDE_BISPHOSPHATE_BIOSYNTHETIC_PROCESS	GOBP_NUCLEOSIDE_BISPHOSPHATE_BIOSYNTHETIC_PROCESS		10	-0.334973	-1.3173	0.14	0.427594	1	589	tags=60%, list=27%, signal=81%
GOBP_CELL_KILLING	GOBP_CELL_KILLING		24	-0.226856	-1.31106	0.147303	0.435823	1	609	tags=50%, list=28%, signal=68%
GOBP_SEQUESTERING_OF_CALCIUM_ION	GOBP_SEQUESTERING_OF_CALCIUM_ION		22	-0.235639	-1.3095	0.154455	0.436503	1	1191	tags=77%, list=54%, signal=166%
GOBP_MONOCARBOXYLIC_ACID_CATABOLIC_PROCESS	GOBP_MONOCARBOXYLIC_ACID_CATABOLIC_PROCESS		25	-0.214984	-1.30915	0.170297	0.435191	1	591	tags=48%, list=27%, signal=65%
GOBP_FC_RECEPTOR_SIGNALING_PATHWAY	GOBP_FC_RECEPTOR_SIGNALING_PATHWAY		43	-0.172478	-1.30468	0.157895	0.440671	1	1167	tags=70%, list=53%, signal=145%
GOBP_MONOSACCHARIDE_CATABOLIC_PROCESS	GOBP_MONOSACCHARIDE_CATABOLIC_PROCESS		12	-0.309252	-1.30389	0.166348	0.44016	1	977	tags=75%, list=44%, signal=134%
GOBP_RNA_PHOSPHODIESTER_BOND_HYDROLYSIS	GOBP_RNA_PHOSPHODIESTER_BOND_HYDROLYSIS		18	-0.25909	-1.30255	0.144016	0.440455	1	1395	tags=89%, list=63%, signal=240%
GOBP_PHOSPHATIDYLINOSITOL_PHOSPHORYLATION	GOBP_PHOSPHATIDYLINOSITOL_PHOSPHORYLATION		10	-0.333515	-1.29983	0.116466	0.443121	1	1254	tags=90%, list=57%, signal=208%
GOBP_NEGATIVE_REGULATION_OF_PROTEIN_POLYMERIZATION	GOBP_NEGATIVE_REGULATION_OF_PROTEIN_POLYMERIZATION		13	-0.29531	-1.29958	0.192	0.441584	1	1220	tags=85%, list=55%, signal=188%
GOBP_INNATE_IMMUNE_RESPONSE_ACTIVATING_SIGNAL_TRANSDUCTION	GOBP_INNATE_IMMUNE_RESPONSE_ACTIVATING_SIGNAL_TRANSDUCTION		20	-0.246889	-1.29948	0.143763	0.439814	1	1557	tags=95%, list=71%, signal=320%
GOBP_REGULATION_OF_CELLULAR_AMINO_ACID_METABOLIC_PROCESS	GOBP_REGULATION_OF_CELLULAR_AMINO_ACID_METABOLIC_PROCESS		12	-0.307809	-1.29589	0.174168	0.443843	1	1164	tags=83%, list=53%, signal=175%
GOBP_REGULATION_OF_PROTEIN_DEPHOSPHORYLATION	GOBP_REGULATION_OF_PROTEIN_DEPHOSPHORYLATION		24	-0.217728	-1.29388	0.173228	0.44532	1	1640	tags=96%, list=74%, signal=369%
GOBP_POSITIVE_REGULATION_OF_DNA_BIOSYNTHETIC_PROCESS	GOBP_POSITIVE_REGULATION_OF_DNA_BIOSYNTHETIC_PROCESS		13	-0.292855	-1.2786	0.172619	0.470117	1	886	tags=69%, list=40%, signal=115%
GOBP_NEGATIVE_REGULATION_OF_RESPONSE_TO_ENDOPLASMIC_RETICULUM_STRESS	GOBP_NEGATIVE_REGULATION_OF_RESPONSE_TO_ENDOPLASMIC_RETICULUM_STRESS		12	-0.301732	-1.27823	0.157258	0.46876	1	1545	tags=100%, list=70%, signal=332%
GOBP_RESPONSE_TO_ETHANOL	GOBP_RESPONSE_TO_ETHANOL		17	-0.255771	-1.27609	0.18	0.47046	1	609	tags=53%, list=28%, signal=73%
GOBP_CELLULAR_AMINO_ACID_BIOSYNTHETIC_PROCESS	GOBP_CELLULAR_AMINO_ACID_BIOSYNTHETIC_PROCESS		12	-0.299833	-1.27458	0.177419	0.471005	1	630	tags=58%, list=29%, signal=81%
GOBP_REGULATION_OF_PROTEIN_CATABOLIC_PROCESS	GOBP_REGULATION_OF_PROTEIN_CATABOLIC_PROCESS		62	-0.138466	-1.27223	0.188017	0.473143	1	1412	tags=77%, list=64%, signal=209%
GOBP_POSITIVE_REGULATION_OF_CYCLIN_DEPENDENT_PROTEIN_KINASE_ACTIVITY	GOBP_POSITIVE_REGULATION_OF_CYCLIN_DEPENDENT_PROTEIN_KINASE_ACTIVITY		10	-0.331148	-1.27184	0.190184	0.471803	1	818	tags=70%, list=37%, signal=111%
GOBP_EXOCYTOSIS	GOBP_EXOCYTOSIS		187	-0.0825235	-1.27053	0.184713	0.472204	1	1250	tags=64%, list=57%, signal=136%
GOBP_ESTABLISHMENT_OR_MAINTENANCE_OF_CELL_POLARITY	GOBP_ESTABLISHMENT_OR_MAINTENANCE_OF_CELL_POLARITY		25	-0.215516	-1.26848	0.17234	0.473913	1	1384	tags=84%, list=63%, signal=223%
GOBP_VESICLE_BUDDING_FROM_MEMBRANE	GOBP_VESICLE_BUDDING_FROM_MEMBRANE		17	-0.254105	-1.26841	0.177388	0.472057	1	1521	tags=94%, list=69%, signal=301%
GOBP_MEMBRANE_DOCKING	GOBP_MEMBRANE_DOCKING		16	-0.267637	-1.26152	0.195918	0.482445	1	1483	tags=94%, list=67%, signal=284%
GOBP_RESPONSE_TO_METAL_ION	GOBP_RESPONSE_TO_METAL_ION		58	-0.14302	-1.25944	0.188797	0.484009	1	1025	tags=60%, list=46%, signal=110%
GOBP_GOLGI_ORGANIZATION	GOBP_GOLGI_ORGANIZATION		20	-0.233623	-1.25813	0.212062	0.484273	1	1586	tags=95%, list=72%, signal=335%
GOBP_FEMALE_SEX_DIFFERENTIATION	GOBP_FEMALE_SEX_DIFFERENTIATION		22	-0.224234	-1.25812	0.182752	0.482319	1	514	tags=45%, list=23%, signal=59%
GOBP_REGULATION_OF_PEPTIDE_TRANSPORT	GOBP_REGULATION_OF_PEPTIDE_TRANSPORT		93	-0.113689	-1.2579	0.193878	0.480746	1	1184	tags=65%, list=54%, signal=133%
GOBP_MEMBRANE_LIPID_BIOSYNTHETIC_PROCESS	GOBP_MEMBRANE_LIPID_BIOSYNTHETIC_PROCESS		30	-0.188082	-1.25058	0.182	0.491691	1	1283	tags=77%, list=58%, signal=181%
GOBP_DNA_INTEGRITY_CHECKPOINT	GOBP_DNA_INTEGRITY_CHECKPOINT		18	-0.245074	-1.24944	0.207039	0.491698	1	1058	tags=72%, list=48%, signal=138%
GOBP_LIPOSACCHARIDE_METABOLIC_PROCESS	GOBP_LIPOSACCHARIDE_METABOLIC_PROCESS		21	-0.230576	-1.24651	0.20625	0.494985	1	1283	tags=81%, list=58%, signal=192%
GOBP_REGULATION_OF_PROTEIN_LOCALIZATION	GOBP_REGULATION_OF_PROTEIN_LOCALIZATION		147	-0.0934837	-1.24003	0.200401	0.504971	1	874	tags=48%, list=40%, signal=75%
GOBP_REGULATION_OF_PEPTIDE_SECRETION	GOBP_REGULATION_OF_PEPTIDE_SECRETION		48	-0.156607	-1.23901	0.184049	0.504855	1	812	tags=52%, list=37%, signal=81%
GOBP_METENCEPHALON_DEVELOPMENT	GOBP_METENCEPHALON_DEVELOPMENT		10	-0.315392	-1.23694	0.218569	0.506466	1	632	tags=60%, list=29%, signal=84%
GOBP_CELL_CYCLE_PROCESS	GOBP_CELL_CYCLE_PROCESS		182	-0.0811688	-1.23205	0.2	0.513428	1	1570	tags=79%, list=71%, signal=250%
GOBP_REGULATION_OF_MUSCLE_CONTRACTION	GOBP_REGULATION_OF_MUSCLE_CONTRACTION		30	-0.188358	-1.2297	0.210417	0.515603	1	400	tags=37%, list=18%, signal=44%
GOBP_REGULATION_OF_CELLULAR_PROTEIN_LOCALIZATION	GOBP_REGULATION_OF_CELLULAR_PROTEIN_LOCALIZATION		96	-0.110199	-1.22935	0.220619	0.514178	1	1400	tags=74%, list=63%, signal=194%
GOBP_NUCLEAR_TRANSPORT	GOBP_NUCLEAR_TRANSPORT		55	-0.139943	-1.22616	0.220039	0.517889	1	1545	tags=84%, list=70%, signal=272%
GOBP_TRANSITION_METAL_ION_HOMEOSTASIS	GOBP_TRANSITION_METAL_ION_HOMEOSTASIS		28	-0.197429	-1.22591	0.214859	0.516294	1	674	tags=50%, list=31%, signal=71%
GOBP_NEGATIVE_REGULATION_OF_VIRAL_GENOME_REPLICATION	GOBP_NEGATIVE_REGULATION_OF_VIRAL_GENOME_REPLICATION		15	-0.262163	-1.22573	0.200765	0.514622	1	309	tags=40%, list=14%, signal=46%
GOBP_REGULATION_OF_PHOSPHOPROTEIN_PHOSPHATASE_ACTIVITY	GOBP_REGULATION_OF_PHOSPHOPROTEIN_PHOSPHATASE_ACTIVITY		22	-0.213703	-1.22516	0.214859	0.513772	1	1640	tags=95%, list=74%, signal=368%
GOBP_AMIDE_BIOSYNTHETIC_PROCESS	GOBP_AMIDE_BIOSYNTHETIC_PROCESS		99	-0.108724	-1.22453	0.202479	0.512873	1	1354	tags=72%, list=61%, signal=177%
GOBP_REGULATION_OF_ACTIN_FILAMENT_LENGTH	GOBP_REGULATION_OF_ACTIN_FILAMENT_LENGTH		36	-0.172453	-1.22425	0.207819	0.511424	1	1220	tags=72%, list=55%, signal=159%
GOBP_REGULATION_OF_PEPTIDYL_TYROSINE_PHOSPHORYLATION	GOBP_REGULATION_OF_PEPTIDYL_TYROSINE_PHOSPHORYLATION		36	-0.173221	-1.22357	0.215726	0.51076	1	483	tags=39%, list=22%, signal=49%
GOBP_ANTIGEN_PROCESSING_AND_PRESENTATION_OF_PEPTIDE_ANTIGEN	GOBP_ANTIGEN_PROCESSING_AND_PRESENTATION_OF_PEPTIDE_ANTIGEN		31	-0.18508	-1.21796	0.227273	0.519065	1	1164	tags=71%, list=53%, signal=148%
GOBP_REGULATION_OF_RESPONSE_TO_OXIDATIVE_STRESS	GOBP_REGULATION_OF_RESPONSE_TO_OXIDATIVE_STRESS		20	-0.225984	-1.21533	0.2251	0.521934	1	1713	tags=100%, list=78%, signal=443%
GOBP_POSITIVE_REGULATION_OF_ESTABLISHMENT_OF_PROTEIN_LOCALIZATION	GOBP_POSITIVE_REGULATION_OF_ESTABLISHMENT_OF_PROTEIN_LOCALIZATION		60	-0.136269	-1.21502	0.254202	0.520587	1	1216	tags=68%, list=55%, signal=148%
GOBP_POLYSACCHARIDE_BIOSYNTHETIC_PROCESS	GOBP_POLYSACCHARIDE_BIOSYNTHETIC_PROCESS		13	-0.27907	-1.21485	0.227006	0.518925	1	1595	tags=100%, list=72%, signal=359%
GOBP_CELL_CYCLE_CHECKPOINT	GOBP_CELL_CYCLE_CHECKPOINT		21	-0.220944	-1.21484	0.219067	0.517004	1	1199	tags=76%, list=54%, signal=165%
GOBP_UBIQUITIN_DEPENDENT_ERAD_PATHWAY	GOBP_UBIQUITIN_DEPENDENT_ERAD_PATHWAY		16	-0.253082	-1.21122	0.235529	0.521754	1	1377	tags=88%, list=62%, signal=231%
GOBP_ESTABLISHMENT_OF_ORGANELLE_LOCALIZATION	GOBP_ESTABLISHMENT_OF_ORGANELLE_LOCALIZATION		58	-0.136599	-1.2108	0.232	0.520601	1	1267	tags=71%, list=57%, signal=162%
GOBP_NEGATIVE_REGULATION_OF_MYELOID_CELL_DIFFERENTIATION	GOBP_NEGATIVE_REGULATION_OF_MYELOID_CELL_DIFFERENTIATION		15	-0.259029	-1.21068	0.224528	0.518852	1	610	tags=53%, list=28%, signal=73%
GOBP_NEGATIVE_REGULATION_OF_PROTEIN_CATABOLIC_PROCESS	GOBP_NEGATIVE_REGULATION_OF_PROTEIN_CATABOLIC_PROCESS		16	-0.248973	-1.20994	0.24165	0.518296	1	1386	tags=88%, list=63%, signal=234%
GOBP_GLUTATHIONE_METABOLIC_PROCESS	GOBP_GLUTATHIONE_METABOLIC_PROCESS		10	-0.316302	-1.20955	0.222449	0.51716	1	630	tags=60%, list=29%, signal=84%
GOBP_POSITIVE_REGULATION_OF_HORMONE_SECRETION	GOBP_POSITIVE_REGULATION_OF_HORMONE_SECRETION		20	-0.226441	-1.20815	0.211111	0.517842	1	609	tags=50%, list=28%, signal=68%
GOBP_REGULATION_OF_CELLULAR_LOCALIZATION	GOBP_REGULATION_OF_CELLULAR_LOCALIZATION		132	-0.0909602	-1.20093	0.234043	0.529142	1	1400	tags=72%, list=63%, signal=185%
GOBP_REGULATION_OF_G_PROTEIN_COUPLED_RECEPTOR_SIGNALING_PATHWAY	GOBP_REGULATION_OF_G_PROTEIN_COUPLED_RECEPTOR_SIGNALING_PATHWAY		23	-0.207154	-1.19982	0.231225	0.529224	1	412	tags=39%, list=19%, signal=48%
GOBP_REGULATION_OF_DNA_REPLICATION	GOBP_REGULATION_OF_DNA_REPLICATION		10	-0.31184	-1.19914	0.231557	0.528532	1	1081	tags=80%, list=49%, signal=156%
GOBP_PHOSPHOLIPID_TRANSPORT	GOBP_PHOSPHOLIPID_TRANSPORT		11	-0.300559	-1.19839	0.224033	0.528099	1	344	tags=45%, list=16%, signal=54%
GOBP_MEMBRANE_ORGANIZATION	GOBP_MEMBRANE_ORGANIZATION		138	-0.0912455	-1.19764	0.212181	0.527581	1	1251	tags=65%, list=57%, signal=141%
GOBP_SULFUR_COMPOUND_METABOLIC_PROCESS	GOBP_SULFUR_COMPOUND_METABOLIC_PROCESS		51	-0.14599	-1.19744	0.262295	0.526018	1	638	tags=43%, list=29%, signal=59%
GOBP_NADH_METABOLIC_PROCESS	GOBP_NADH_METABOLIC_PROCESS		10	-0.307377	-1.19399	0.242857	0.530302	1	1532	tags=100%, list=69%, signal=326%
GOBP_MEGAKARYOCYTE_DIFFERENTIATION	GOBP_MEGAKARYOCYTE_DIFFERENTIATION		25	-0.202678	-1.19251	0.251418	0.531083	1	1412	tags=84%, list=64%, signal=231%
GOBP_ACTIN_CYTOSKELETON_REORGANIZATION	GOBP_ACTIN_CYTOSKELETON_REORGANIZATION		18	-0.234207	-1.19237	0.25969	0.529447	1	469	tags=44%, list=21%, signal=56%
GOBP_LYMPHOCYTE_MEDIATED_IMMUNITY	GOBP_LYMPHOCYTE_MEDIATED_IMMUNITY		38	-0.161828	-1.18865	0.227545	0.534335	1	579	tags=42%, list=26%, signal=56%
GOBP_REGULATION_OF_PROTEIN_MODIFICATION_BY_SMALL_PROTEIN_CONJUGATION_OR_REMOVAL	GOBP_REGULATION_OF_PROTEIN_MODIFICATION_BY_SMALL_PROTEIN_CONJUGATION_OR_REMOVAL		36	-0.165387	-1.18617	0.252372	0.537235	1	1603	tags=89%, list=73%, signal=320%
GOBP_RESPONSE_TO_TOXIC_SUBSTANCE	GOBP_RESPONSE_TO_TOXIC_SUBSTANCE		43	-0.152437	-1.18387	0.248954	0.539674	1	133	tags=21%, list=6%, signal=22%
GOBP_ACTIN_FILAMENT_DEPOLYMERIZATION	GOBP_ACTIN_FILAMENT_DEPOLYMERIZATION		12	-0.282285	-1.18088	0.242171	0.5434	1	1220	tags=83%, list=55%, signal=185%
GOBP_MITOTIC_DNA_INTEGRITY_CHECKPOINT	GOBP_MITOTIC_DNA_INTEGRITY_CHECKPOINT		13	-0.270511	-1.17777	0.238	0.547302	1	935	tags=69%, list=42%, signal=119%
GOBP_PROTEIN_LOCALIZATION_TO_VACUOLE	GOBP_PROTEIN_LOCALIZATION_TO_VACUOLE		11	-0.285194	-1.1693	0.246988	0.56122	1	1581	tags=100%, list=72%, signal=351%
GOBP_MITOTIC_NUCLEAR_DIVISION	GOBP_MITOTIC_NUCLEAR_DIVISION		38	-0.160832	-1.16906	0.256121	0.55968	1	1510	tags=84%, list=68%, signal=262%
GOBP_REGULATION_OF_PHOSPHATASE_ACTIVITY	GOBP_REGULATION_OF_PHOSPHATASE_ACTIVITY		27	-0.18595	-1.16886	0.250505	0.558154	1	1475	tags=85%, list=67%, signal=254%
GOBP_CHROMOSOME_SEGREGATION	GOBP_CHROMOSOME_SEGREGATION		31	-0.175944	-1.16823	0.27621	0.557409	1	1682	tags=94%, list=76%, signal=388%
GOBP_MEMBRANE_LIPID_METABOLIC_PROCESS	GOBP_MEMBRANE_LIPID_METABOLIC_PROCESS		39	-0.157609	-1.16385	0.257545	0.563747	1	1017	tags=62%, list=46%, signal=112%
GOBP_ION_HOMEOSTASIS	GOBP_ION_HOMEOSTASIS		112	-0.095835	-1.16345	0.261317	0.562557	1	470	tags=30%, list=21%, signal=37%
GOBP_COMPLEMENT_ACTIVATION	GOBP_COMPLEMENT_ACTIVATION		10	-0.29918	-1.16132	0.25636	0.564734	1	447	tags=50%, list=20%, signal=62%
GOBP_FC_EPSILON_RECEPTOR_SIGNALING_PATHWAY	GOBP_FC_EPSILON_RECEPTOR_SIGNALING_PATHWAY		25	-0.195011	-1.16078	0.264228	0.563702	1	1164	tags=72%, list=53%, signal=151%
GOBP_REGULATION_OF_CELL_CYCLE_G1_S_PHASE_TRANSITION	GOBP_REGULATION_OF_CELL_CYCLE_G1_S_PHASE_TRANSITION		30	-0.179044	-1.16053	0.261663	0.562247	1	935	tags=60%, list=42%, signal=103%
GOBP_SISTER_CHROMATID_SEGREGATION	GOBP_SISTER_CHROMATID_SEGREGATION		22	-0.203297	-1.15837	0.256098	0.564386	1	1763	tags=100%, list=80%, signal=493%
GOBP_RESPONSE_TO_VIRUS	GOBP_RESPONSE_TO_VIRUS		51	-0.137846	-1.1576	0.26378	0.563959	1	223	tags=24%, list=10%, signal=26%
GOBP_PROTEIN_LOCALIZATION_TO_SYNAPSE	GOBP_PROTEIN_LOCALIZATION_TO_SYNAPSE		11	-0.290329	-1.15363	0.288306	0.569515	1	567	tags=55%, list=26%, signal=73%
GOBP_DNA_GEOMETRIC_CHANGE	GOBP_DNA_GEOMETRIC_CHANGE		19	-0.221669	-1.153	0.294455	0.568833	1	1490	tags=89%, list=68%, signal=273%
GOBP_POSITIVE_REGULATION_OF_PROTEIN_KINASE_ACTIVITY	GOBP_POSITIVE_REGULATION_OF_PROTEIN_KINASE_ACTIVITY		97	-0.102653	-1.15245	0.279923	0.567981	1	535	tags=34%, list=24%, signal=43%
GOBP_REGULATION_OF_GENERATION_OF_PRECURSOR_METABOLITES_AND_ENERGY	GOBP_REGULATION_OF_GENERATION_OF_PRECURSOR_METABOLITES_AND_ENERGY		31	-0.179473	-1.15206	0.285441	0.566812	1	1532	tags=87%, list=69%, signal=281%
GOBP_NEGATIVE_REGULATION_OF_PROTEIN_CONTAINING_COMPLEX_DISASSEMBLY	GOBP_NEGATIVE_REGULATION_OF_PROTEIN_CONTAINING_COMPLEX_DISASSEMBLY		15	-0.24911	-1.15195	0.266	0.565136	1	1220	tags=80%, list=55%, signal=178%
GOBP_POSITIVE_REGULATION_OF_VIRAL_PROCESS	GOBP_POSITIVE_REGULATION_OF_VIRAL_PROCESS		15	-0.250084	-1.14964	0.272727	0.567637	1	1512	tags=93%, list=69%, signal=295%
GOBP_REGULATION_OF_INTRACELLULAR_PROTEIN_TRANSPORT	GOBP_REGULATION_OF_INTRACELLULAR_PROTEIN_TRANSPORT		41	-0.151389	-1.14908	0.255533	0.566819	1	1395	tags=78%, list=63%, signal=208%
GOBP_RIBONUCLEOSIDE_TRIPHOSPHATE_METABOLIC_PROCESS	GOBP_RIBONUCLEOSIDE_TRIPHOSPHATE_METABOLIC_PROCESS		13	-0.264478	-1.14852	0.278106	0.566024	1	1627	tags=100%, list=74%, signal=379%
GOBP_TETRAPYRROLE_METABOLIC_PROCESS	GOBP_TETRAPYRROLE_METABOLIC_PROCESS		14	-0.257299	-1.14753	0.265263	0.566	1	540	tags=50%, list=24%, signal=66%
GOBP_LIPID_METABOLIC_PROCESS	GOBP_LIPID_METABOLIC_PROCESS		214	-0.0697275	-1.14573	0.278119	0.567687	1	594	tags=33%, list=27%, signal=41%
GOBP_PEPTIDE_HORMONE_SECRETION	GOBP_PEPTIDE_HORMONE_SECRETION		39	-0.156307	-1.14247	0.262055	0.571992	1	737	tags=49%, list=33%, signal=72%
GOBP_CELLULAR_CARBOHYDRATE_CATABOLIC_PROCESS	GOBP_CELLULAR_CARBOHYDRATE_CATABOLIC_PROCESS		14	-0.256061	-1.14203	0.273279	0.571007	1	1173	tags=79%, list=53%, signal=167%
GOBP_REGULATION_OF_SIGNAL_TRANSDUCTION_BY_P53_CLASS_MEDIATOR	GOBP_REGULATION_OF_SIGNAL_TRANSDUCTION_BY_P53_CLASS_MEDIATOR		25	-0.191563	-1.14151	0.287449	0.570091	1	1348	tags=80%, list=61%, signal=203%
GOBP_PROTEIN_EXIT_FROM_ENDOPLASMIC_RETICULUM	GOBP_PROTEIN_EXIT_FROM_ENDOPLASMIC_RETICULUM		11	-0.285194	-1.13777	0.298805	0.575409	1	1581	tags=100%, list=72%, signal=351%
GOBP_PROTEIN_DEPHOSPHORYLATION	GOBP_PROTEIN_DEPHOSPHORYLATION		51	-0.133861	-1.13663	0.269841	0.575617	1	1659	tags=88%, list=75%, signal=348%
GOBP_REGULATION_OF_PROTEIN_LOCALIZATION_TO_NUCLEUS	GOBP_REGULATION_OF_PROTEIN_LOCALIZATION_TO_NUCLEUS		29	-0.175677	-1.13596	0.26694	0.575074	1	1216	tags=72%, list=55%, signal=159%
GOBP_POSITIVE_REGULATION_OF_TRANSLATION	GOBP_POSITIVE_REGULATION_OF_TRANSLATION		17	-0.229651	-1.13596	0.285429	0.573249	1	1315	tags=82%, list=60%, signal=202%
GOBP_PEROXISOME_ORGANIZATION	GOBP_PEROXISOME_ORGANIZATION		14	-0.245633	-1.13431	0.275794	0.574546	1	1511	tags=93%, list=68%, signal=293%
GOBP_ENTRY_INTO_HOST	GOBP_ENTRY_INTO_HOST		27	-0.183179	-1.1334	0.291829	0.574442	1	664	tags=48%, list=30%, signal=68%
GOBP_REGULATION_OF_MEGAKARYOCYTE_DIFFERENTIATION	GOBP_REGULATION_OF_MEGAKARYOCYTE_DIFFERENTIATION		20	-0.212306	-1.13248	0.282744	0.574271	1	1412	tags=85%, list=64%, signal=234%
GOBP_NEGATIVE_REGULATION_OF_ORGANELLE_ORGANIZATION	GOBP_NEGATIVE_REGULATION_OF_ORGANELLE_ORGANIZATION		44	-0.144521	-1.13039	0.268398	0.576485	1	1694	tags=91%, list=77%, signal=384%
GOBP_DIVALENT_INORGANIC_CATION_HOMEOSTASIS	GOBP_DIVALENT_INORGANIC_CATION_HOMEOSTASIS		68	-0.115859	-1.13023	0.290795	0.574992	1	467	tags=32%, list=21%, signal=40%
GOBP_MYELOID_CELL_DEVELOPMENT	GOBP_MYELOID_CELL_DEVELOPMENT		16	-0.238356	-1.12896	0.317172	0.575684	1	582	tags=50%, list=26%, signal=67%
GOBP_REGULATION_OF_CELLULAR_RESPONSE_TO_HEAT	GOBP_REGULATION_OF_CELLULAR_RESPONSE_TO_HEAT		23	-0.198849	-1.12803	0.295635	0.575649	1	1677	tags=96%, list=76%, signal=395%
GOBP_PORPHYRIN_CONTAINING_COMPOUND_METABOLIC_PROCESS	GOBP_PORPHYRIN_CONTAINING_COMPOUND_METABOLIC_PROCESS		12	-0.266864	-1.12673	0.279693	0.576291	1	1070	tags=75%, list=49%, signal=145%
GOBP_DEFENSE_RESPONSE_TO_VIRUS	GOBP_DEFENSE_RESPONSE_TO_VIRUS		34	-0.16664	-1.12435	0.297297	0.57895	1	223	tags=26%, list=10%, signal=29%
GOBP_EAR_MORPHOGENESIS	GOBP_EAR_MORPHOGENESIS		14	-0.247198	-1.12424	0.310417	0.577403	1	247	tags=36%, list=11%, signal=40%
GOBP_CELL_CYCLE_G1_S_PHASE_TRANSITION	GOBP_CELL_CYCLE_G1_S_PHASE_TRANSITION		45	-0.141498	-1.12321	0.294949	0.577438	1	1411	tags=78%, list=64%, signal=211%
GOBP_REGULATION_OF_CARBOHYDRATE_CATABOLIC_PROCESS	GOBP_REGULATION_OF_CARBOHYDRATE_CATABOLIC_PROCESS		24	-0.187061	-1.11881	0.29128	0.58392	1	1615	tags=92%, list=73%, signal=338%
GOBP_GLUCOSE_CATABOLIC_PROCESS	GOBP_GLUCOSE_CATABOLIC_PROCESS		10	-0.287887	-1.11747	0.298651	0.584602	1	913	tags=70%, list=41%, signal=119%
GOBP_VIRAL_GENOME_REPLICATION	GOBP_VIRAL_GENOME_REPLICATION		27	-0.182211	-1.11613	0.292776	0.585441	1	421	tags=37%, list=19%, signal=45%
GOBP_REGULATION_OF_TELOMERE_MAINTENANCE	GOBP_REGULATION_OF_TELOMERE_MAINTENANCE		11	-0.276952	-1.11581	0.314402	0.584284	1	1198	tags=82%, list=54%, signal=178%
GOBP_POSITIVE_REGULATION_OF_INTRACELLULAR_PROTEIN_TRANSPORT	GOBP_POSITIVE_REGULATION_OF_INTRACELLULAR_PROTEIN_TRANSPORT		29	-0.175677	-1.11322	0.295181	0.587554	1	1216	tags=72%, list=55%, signal=159%
GOBP_REGULATION_OF_ERYTHROCYTE_DIFFERENTIATION	GOBP_REGULATION_OF_ERYTHROCYTE_DIFFERENTIATION		10	-0.290528	-1.10283	0.323136	0.605526	1	466	tags=50%, list=21%, signal=63%
GOBP_ORGANELLE_LOCALIZATION	GOBP_ORGANELLE_LOCALIZATION		83	-0.103661	-1.10043	0.309717	0.608275	1	1163	tags=63%, list=53%, signal=128%
GOBP_ORGANIC_HYDROXY_COMPOUND_BIOSYNTHETIC_PROCESS	GOBP_ORGANIC_HYDROXY_COMPOUND_BIOSYNTHETIC_PROCESS		43	-0.142567	-1.10012	0.337736	0.607038	1	1283	tags=72%, list=58%, signal=169%
GOBP_REGULATION_OF_CELLULAR_PROTEIN_CATABOLIC_PROCESS	GOBP_REGULATION_OF_CELLULAR_PROTEIN_CATABOLIC_PROCESS		45	-0.141036	-1.09702	0.320717	0.611142	1	1412	tags=78%, list=64%, signal=212%
GOBP_DIOL_METABOLIC_PROCESS	GOBP_DIOL_METABOLIC_PROCESS		10	-0.280692	-1.09553	0.34188	0.612269	1	267	tags=40%, list=12%, signal=45%
GOBP_MITOTIC_SISTER_CHROMATID_SEGREGATION	GOBP_MITOTIC_SISTER_CHROMATID_SEGREGATION		20	-0.203111	-1.09322	0.324841	0.614886	1	1763	tags=100%, list=80%, signal=493%
GOBP_CHEMICAL_HOMEOSTASIS	GOBP_CHEMICAL_HOMEOSTASIS		163	-0.0778688	-1.09278	0.314629	0.613873	1	478	tags=29%, list=22%, signal=34%
GOBP_NUCLEOSIDE_TRIPHOSPHATE_BIOSYNTHETIC_PROCESS	GOBP_NUCLEOSIDE_TRIPHOSPHATE_BIOSYNTHETIC_PROCESS		12	-0.264357	-1.0919	0.311195	0.613713	1	1627	tags=100%, list=74%, signal=379%
GOBP_POSITIVE_REGULATION_OF_INSULIN_SECRETION	GOBP_POSITIVE_REGULATION_OF_INSULIN_SECRETION		12	-0.258356	-1.08859	0.319066	0.618195	1	721	tags=58%, list=33%, signal=86%
GOBP_REGULATION_OF_SYSTEMIC_ARTERIAL_BLOOD_PRESSURE	GOBP_REGULATION_OF_SYSTEMIC_ARTERIAL_BLOOD_PRESSURE		12	-0.258888	-1.08699	0.340164	0.619591	1	536	tags=50%, list=24%, signal=66%
GOBP_CELLULAR_LIPID_METABOLIC_PROCESS	GOBP_CELLULAR_LIPID_METABOLIC_PROCESS		159	-0.0751491	-1.08683	0.330677	0.618097	1	638	tags=36%, list=29%, signal=47%
GOBP_RIBONUCLEOSIDE_TRIPHOSPHATE_BIOSYNTHETIC_PROCESS	GOBP_RIBONUCLEOSIDE_TRIPHOSPHATE_BIOSYNTHETIC_PROCESS		11	-0.264237	-1.08512	0.325866	0.619423	1	1627	tags=100%, list=74%, signal=379%
GOBP_REGULATION_OF_ANIMAL_ORGAN_MORPHOGENESIS	GOBP_REGULATION_OF_ANIMAL_ORGAN_MORPHOGENESIS		22	-0.193848	-1.08406	0.325397	0.619712	1	1182	tags=73%, list=54%, signal=155%
GOBP_REGULATION_OF_CELLULAR_AMINE_METABOLIC_PROCESS	GOBP_REGULATION_OF_CELLULAR_AMINE_METABOLIC_PROCESS		13	-0.243467	-1.08376	0.346516	0.618502	1	1164	tags=77%, list=53%, signal=162%
GOBP_MAINTENANCE_OF_LOCATION	GOBP_MAINTENANCE_OF_LOCATION		70	-0.109858	-1.08339	0.363458	0.617432	1	1216	tags=66%, list=55%, signal=142%
GOBP_CELL_CELL_RECOGNITION	GOBP_CELL_CELL_RECOGNITION		11	-0.261006	-1.08311	0.339181	0.616199	1	1233	tags=82%, list=56%, signal=185%
GOBP_NEGATIVE_REGULATION_OF_CELL_CYCLE_G1_S_PHASE_TRANSITION	GOBP_NEGATIVE_REGULATION_OF_CELL_CYCLE_G1_S_PHASE_TRANSITION		19	-0.209997	-1.08076	0.353755	0.619047	1	935	tags=63%, list=42%, signal=109%
GOBP_REGULATION_OF_PROTEIN_TYROSINE_KINASE_ACTIVITY	GOBP_REGULATION_OF_PROTEIN_TYROSINE_KINASE_ACTIVITY		13	-0.24494	-1.07794	0.363273	0.622914	1	482	tags=46%, list=22%, signal=59%
GOBP_REGULATION_OF_DNA_BIOSYNTHETIC_PROCESS	GOBP_REGULATION_OF_DNA_BIOSYNTHETIC_PROCESS		18	-0.21166	-1.07725	0.356589	0.622501	1	886	tags=61%, list=40%, signal=101%
GOBP_MODULATION_OF_PROCESS_OF_OTHER_ORGANISM	GOBP_MODULATION_OF_PROCESS_OF_OTHER_ORGANISM		26	-0.180487	-1.07681	0.344697	0.621626	1	1559	tags=88%, list=71%, signal=298%
GOBP_POSTSYNAPSE_ORGANIZATION	GOBP_POSTSYNAPSE_ORGANIZATION		19	-0.207566	-1.07646	0.343874	0.620565	1	592	tags=47%, list=27%, signal=64%
GOBP_REGULATION_OF_DEPHOSPHORYLATION	GOBP_REGULATION_OF_DEPHOSPHORYLATION		31	-0.162536	-1.07024	0.377691	0.630779	1	1640	tags=90%, list=74%, signal=347%
GOBP_ATP_BIOSYNTHETIC_PROCESS	GOBP_ATP_BIOSYNTHETIC_PROCESS		11	-0.264237	-1.06973	0.35283	0.62998	1	1627	tags=100%, list=74%, signal=379%
GOBP_MODULATION_BY_HOST_OF_SYMBIONT_PROCESS	GOBP_MODULATION_BY_HOST_OF_SYMBIONT_PROCESS		15	-0.228632	-1.06784	0.364173	0.631995	1	1559	tags=93%, list=71%, signal=316%
GOBP_ORGANIC_HYDROXY_COMPOUND_METABOLIC_PROCESS	GOBP_ORGANIC_HYDROXY_COMPOUND_METABOLIC_PROCESS		90	-0.0965869	-1.06775	0.350101	0.630363	1	630	tags=38%, list=29%, signal=51%
GOBP_CENTRAL_NERVOUS_SYSTEM_NEURON_DEVELOPMENT	GOBP_CENTRAL_NERVOUS_SYSTEM_NEURON_DEVELOPMENT		10	-0.283242	-1.06722	0.35041	0.629634	1	482	tags=50%, list=22%, signal=64%
GOBP_PURINE_CONTAINING_COMPOUND_BIOSYNTHETIC_PROCESS	GOBP_PURINE_CONTAINING_COMPOUND_BIOSYNTHETIC_PROCESS		24	-0.180836	-1.06281	0.359684	0.636414	1	1169	tags=71%, list=53%, signal=149%
GOBP_ATP_DEPENDENT_CHROMATIN_REMODELING	GOBP_ATP_DEPENDENT_CHROMATIN_REMODELING		10	-0.282058	-1.06265	0.37037	0.634945	1	1367	tags=90%, list=62%, signal=236%
GOBP_ACTIVATION_OF_GTPASE_ACTIVITY	GOBP_ACTIVATION_OF_GTPASE_ACTIVITY		22	-0.188645	-1.0608	0.350598	0.636827	1	692	tags=50%, list=31%, signal=72%
GOBP_POSITIVE_REGULATION_OF_PROTEIN_SERINE_THREONINE_KINASE_ACTIVITY	GOBP_POSITIVE_REGULATION_OF_PROTEIN_SERINE_THREONINE_KINASE_ACTIVITY		62	-0.116574	-1.06069	0.375242	0.635298	1	605	tags=39%, list=27%, signal=52%
GOBP_ALPHA_AMINO_ACID_BIOSYNTHETIC_PROCESS	GOBP_ALPHA_AMINO_ACID_BIOSYNTHETIC_PROCESS		11	-0.261628	-1.06056	0.368201	0.633789	1	630	tags=55%, list=29%, signal=76%
GOBP_NEGATIVE_REGULATION_OF_ESTABLISHMENT_OF_PROTEIN_LOCALIZATION	GOBP_NEGATIVE_REGULATION_OF_ESTABLISHMENT_OF_PROTEIN_LOCALIZATION		16	-0.222546	-1.05778	0.365759	0.637406	1	1306	tags=81%, list=59%, signal=198%
GOBP_REGULATION_OF_NUCLEAR_DIVISION	GOBP_REGULATION_OF_NUCLEAR_DIVISION		16	-0.215068	-1.0568	0.382643	0.637566	1	633	tags=50%, list=29%, signal=70%
GOBP_REGULATION_OF_CELL_CYCLE_PROCESS	GOBP_REGULATION_OF_CELL_CYCLE_PROCESS		103	-0.0909704	-1.05478	0.373444	0.639738	1	1416	tags=73%, list=64%, signal=194%
GOBP_SUPEROXIDE_METABOLIC_PROCESS	GOBP_SUPEROXIDE_METABOLIC_PROCESS		14	-0.235076	-1.05474	0.355102	0.638072	1	116	tags=29%, list=5%, signal=30%
GOBP_PLATELET_ACTIVATION	GOBP_PLATELET_ACTIVATION		33	-0.155113	-1.05443	0.362869	0.636907	1	1402	tags=79%, list=64%, signal=213%
GOBP_FATTY_ACID_CATABOLIC_PROCESS	GOBP_FATTY_ACID_CATABOLIC_PROCESS		20	-0.197941	-1.05391	0.382353	0.636228	1	561	tags=45%, list=25%, signal=60%
GOBP_SENSORY_PERCEPTION_OF_PAIN	GOBP_SENSORY_PERCEPTION_OF_PAIN		11	-0.263864	-1.05366	0.365112	0.634993	1	224	tags=36%, list=10%, signal=40%
GOBP_SULFUR_COMPOUND_BIOSYNTHETIC_PROCESS	GOBP_SULFUR_COMPOUND_BIOSYNTHETIC_PROCESS		28	-0.164109	-1.04893	0.368313	0.642372	1	589	tags=43%, list=27%, signal=58%
GOBP_POSITIVE_REGULATION_OF_CELLULAR_AMIDE_METABOLIC_PROCESS	GOBP_POSITIVE_REGULATION_OF_CELLULAR_AMIDE_METABOLIC_PROCESS		25	-0.172545	-1.04875	0.383838	0.641013	1	1213	tags=72%, list=55%, signal=158%
GOBP_PROTEIN_ACYLATION	GOBP_PROTEIN_ACYLATION		38	-0.144324	-1.04572	0.379098	0.645199	1	675	tags=45%, list=31%, signal=63%
GOBP_NUCLEOSIDE_BISPHOSPHATE_METABOLIC_PROCESS	GOBP_NUCLEOSIDE_BISPHOSPHATE_METABOLIC_PROCESS		21	-0.189234	-1.04346	0.410788	0.647941	1	638	tags=48%, list=29%, signal=66%
GOBP_ACTIN_FILAMENT_ORGANIZATION	GOBP_ACTIN_FILAMENT_ORGANIZATION		72	-0.103574	-1.04025	0.376321	0.652413	1	1220	tags=65%, list=55%, signal=141%
GOBP_REGULATION_OF_PEPTIDE_HORMONE_SECRETION	GOBP_REGULATION_OF_PEPTIDE_HORMONE_SECRETION		31	-0.159733	-1.03785	0.382114	0.655429	1	721	tags=48%, list=33%, signal=71%
GOBP_SECRETION	GOBP_SECRETION		276	-0.0572088	-1.0377	0.412916	0.653987	1	538	tags=29%, list=24%, signal=34%
GOBP_PEPTIDYL_CYSTEINE_MODIFICATION	GOBP_PEPTIDYL_CYSTEINE_MODIFICATION		11	-0.262829	-1.03721	0.396917	0.65325	1	1229	tags=82%, list=56%, signal=184%
GOBP_REGULATION_OF_RELEASE_OF_SEQUESTERED_CALCIUM_ION_INTO_CYTOSOL	GOBP_REGULATION_OF_RELEASE_OF_SEQUESTERED_CALCIUM_ION_INTO_CYTOSOL		13	-0.236311	-1.03513	0.391051	0.655726	1	1010	tags=69%, list=46%, signal=127%
GOBP_PLATELET_DEGRANULATION	GOBP_PLATELET_DEGRANULATION		22	-0.186397	-1.03439	0.396484	0.655389	1	1098	tags=68%, list=50%, signal=134%
GOBP_MONOCARBOXYLIC_ACID_METABOLIC_PROCESS	GOBP_MONOCARBOXYLIC_ACID_METABOLIC_PROCESS		117	-0.0822624	-1.03339	0.366053	0.655497	1	1017	tags=54%, list=46%, signal=95%
GOBP_ARACHIDONIC_ACID_METABOLIC_PROCESS	GOBP_ARACHIDONIC_ACID_METABOLIC_PROCESS		10	-0.263206	-1.03042	0.391949	0.659472	1	526	tags=50%, list=24%, signal=65%
GOBP_POSITIVE_REGULATION_OF_PROTEIN_IMPORT	GOBP_POSITIVE_REGULATION_OF_PROTEIN_IMPORT		11	-0.246221	-1.02793	0.423935	0.662501	1	1466	tags=91%, list=66%, signal=270%
GOBP_LAMELLIPODIUM_ASSEMBLY	GOBP_LAMELLIPODIUM_ASSEMBLY		14	-0.227972	-1.02665	0.410609	0.663226	1	1077	tags=71%, list=49%, signal=139%
GOBP_MITOTIC_G1_S_TRANSITION_CHECKPOINT	GOBP_MITOTIC_G1_S_TRANSITION_CHECKPOINT		12	-0.244607	-1.02223	0.419483	0.670296	1	935	tags=67%, list=42%, signal=115%
GOBP_ANATOMICAL_STRUCTURE_HOMEOSTASIS	GOBP_ANATOMICAL_STRUCTURE_HOMEOSTASIS		63	-0.110393	-1.02211	0.4	0.668804	1	1025	tags=57%, list=46%, signal=104%
GOBP_MULTICELLULAR_ORGANISM_GROWTH	GOBP_MULTICELLULAR_ORGANISM_GROWTH		16	-0.211587	-1.02095	0.426587	0.669412	1	1330	tags=81%, list=60%, signal=203%
GOBP_GLYCOSYL_COMPOUND_CATABOLIC_PROCESS	GOBP_GLYCOSYL_COMPOUND_CATABOLIC_PROCESS		11	-0.249534	-1.01953	0.4	0.670423	1	456	tags=45%, list=21%, signal=57%
GOBP_PROTEIN_LOCALIZATION_TO_CELL_JUNCTION	GOBP_PROTEIN_LOCALIZATION_TO_CELL_JUNCTION		17	-0.209658	-1.01904	0.418367	0.669696	1	1229	tags=76%, list=56%, signal=171%
GOBP_IMPORT_INTO_NUCLEUS	GOBP_IMPORT_INTO_NUCLEUS		32	-0.150586	-1.01823	0.408284	0.669575	1	1466	tags=81%, list=66%, signal=239%
GOBP_REGULATION_OF_OXIDATIVE_STRESS_INDUCED_CELL_DEATH	GOBP_REGULATION_OF_OXIDATIVE_STRESS_INDUCED_CELL_DEATH		14	-0.225365	-1.01784	0.411417	0.668605	1	1713	tags=100%, list=78%, signal=445%
GOBP_CELLULAR_RESPONSE_TO_INORGANIC_SUBSTANCE	GOBP_CELLULAR_RESPONSE_TO_INORGANIC_SUBSTANCE		33	-0.150427	-1.01632	0.398374	0.669837	1	610	tags=42%, list=28%, signal=58%
GOBP_PROTEIN_INSERTION_INTO_MEMBRANE	GOBP_PROTEIN_INSERTION_INTO_MEMBRANE		11	-0.253717	-1.01553	0.4	0.669625	1	1249	tags=82%, list=57%, signal=188%
GOBP_MITOTIC_CELL_CYCLE_CHECKPOINT	GOBP_MITOTIC_CELL_CYCLE_CHECKPOINT		16	-0.211587	-1.01287	0.433468	0.673046	1	1330	tags=81%, list=60%, signal=203%
GOBP_RESPONSE_TO_INORGANIC_SUBSTANCE	GOBP_RESPONSE_TO_INORGANIC_SUBSTANCE		91	-0.0923025	-1.00924	0.415663	0.67839	1	630	tags=37%, list=29%, signal=50%
GOBP_LEUKOCYTE_MEDIATED_CYTOTOXICITY	GOBP_LEUKOCYTE_MEDIATED_CYTOTOXICITY		15	-0.211562	-1.00874	0.423237	0.67767	1	714	tags=53%, list=32%, signal=78%
GOBP_HYALURONAN_METABOLIC_PROCESS	GOBP_HYALURONAN_METABOLIC_PROCESS		11	-0.249534	-1.00819	0.439834	0.677009	1	456	tags=45%, list=21%, signal=57%
GOBP_STEROL_METABOLIC_PROCESS	GOBP_STEROL_METABOLIC_PROCESS		26	-0.163338	-1.00562	0.409259	0.680446	1	154	tags=23%, list=7%, signal=25%
GOBP_NEGATIVE_REGULATION_OF_VIRAL_PROCESS	GOBP_NEGATIVE_REGULATION_OF_VIRAL_PROCESS		21	-0.181868	-1.00524	0.433269	0.679485	1	444	tags=38%, list=20%, signal=47%
GOBP_PRODUCTION_OF_MOLECULAR_MEDIATOR_OF_IMMUNE_RESPONSE	GOBP_PRODUCTION_OF_MOLECULAR_MEDIATOR_OF_IMMUNE_RESPONSE		32	-0.147769	-1.0044	0.427699	0.67942	1	507	tags=38%, list=23%, signal=48%
GOBP_ALPHA_AMINO_ACID_METABOLIC_PROCESS	GOBP_ALPHA_AMINO_ACID_METABOLIC_PROCESS		25	-0.169427	-1.00353	0.439604	0.679496	1	1661	tags=92%, list=75%, signal=368%
GOBP_CELLULAR_TRANSITION_METAL_ION_HOMEOSTASIS	GOBP_CELLULAR_TRANSITION_METAL_ION_HOMEOSTASIS		21	-0.184178	-1.00253	0.4375	0.679821	1	544	tags=43%, list=25%, signal=56%
GOBP_POSITIVE_REGULATION_OF_INTRINSIC_APOPTOTIC_SIGNALING_PATHWAY	GOBP_POSITIVE_REGULATION_OF_INTRINSIC_APOPTOTIC_SIGNALING_PATHWAY		12	-0.241568	-1.00155	0.441815	0.679992	1	1677	tags=100%, list=76%, signal=415%
GOBP_RECOMBINATIONAL_REPAIR	GOBP_RECOMBINATIONAL_REPAIR		12	-0.239289	-1.00006	0.452242	0.681052	1	1682	tags=100%, list=76%, signal=419%
GOBP_REGULATION_OF_CALCIUM_ION_TRANSMEMBRANE_TRANSPORTER_ACTIVITY	GOBP_REGULATION_OF_CALCIUM_ION_TRANSMEMBRANE_TRANSPORTER_ACTIVITY		14	-0.217935	-0.999819	0.445312	0.679887	1	1099	tags=71%, list=50%, signal=141%
GOBP_PEROXISOMAL_TRANSPORT	GOBP_PEROXISOMAL_TRANSPORT		12	-0.23344	-0.999281	0.449304	0.679217	1	1511	tags=92%, list=68%, signal=289%
GOBP_ALCOHOL_BIOSYNTHETIC_PROCESS	GOBP_ALCOHOL_BIOSYNTHETIC_PROCESS		30	-0.154289	-0.998206	0.438923	0.679684	1	1283	tags=73%, list=58%, signal=173%
GOBP_NEGATIVE_REGULATION_OF_CELLULAR_PROTEIN_CATABOLIC_PROCESS	GOBP_NEGATIVE_REGULATION_OF_CELLULAR_PROTEIN_CATABOLIC_PROCESS		12	-0.236022	-0.99812	0.441176	0.678193	1	770	tags=58%, list=35%, signal=89%
GOBP_REGULATION_OF_RESPONSE_TO_ENDOPLASMIC_RETICULUM_STRESS	GOBP_REGULATION_OF_RESPONSE_TO_ENDOPLASMIC_RETICULUM_STRESS		19	-0.189252	-0.992635	0.441815	0.686841	1	1677	tags=95%, list=76%, signal=392%
GOBP_MYELOID_LEUKOCYTE_MEDIATED_IMMUNITY	GOBP_MYELOID_LEUKOCYTE_MEDIATED_IMMUNITY		141	-0.0733364	-0.98889	0.473077	0.692419	1	1242	tags=63%, list=56%, signal=135%
GOBP_DE_NOVO_PROTEIN_FOLDING	GOBP_DE_NOVO_PROTEIN_FOLDING		12	-0.235415	-0.987326	0.464135	0.693787	1	1139	tags=75%, list=52%, signal=154%
GOBP_ORGANIC_ACID_BIOSYNTHETIC_PROCESS	GOBP_ORGANIC_ACID_BIOSYNTHETIC_PROCESS		55	-0.116521	-0.986302	0.479079	0.694025	1	352	tags=27%, list=16%, signal=32%
GOBP_REGULATION_OF_RESPONSE_TO_DNA_DAMAGE_STIMULUS	GOBP_REGULATION_OF_RESPONSE_TO_DNA_DAMAGE_STIMULUS		26	-0.16542	-0.983539	0.4375	0.697721	1	1507	tags=85%, list=68%, signal=264%
GOBP_NUCLEAR_CHROMOSOME_SEGREGATION	GOBP_NUCLEAR_CHROMOSOME_SEGREGATION		26	-0.164749	-0.983305	0.480695	0.696481	1	1763	tags=96%, list=80%, signal=473%
GOBP_ACTIN_MEDIATED_CELL_CONTRACTION	GOBP_ACTIN_MEDIATED_CELL_CONTRACTION		21	-0.177923	-0.982424	0.459245	0.696485	1	1293	tags=76%, list=59%, signal=182%
GOBP_POSITIVE_REGULATION_OF_PROTEIN_MODIFICATION_BY_SMALL_PROTEIN_CONJUGATION_OR_REMOVAL	GOBP_POSITIVE_REGULATION_OF_PROTEIN_MODIFICATION_BY_SMALL_PROTEIN_CONJUGATION_OR_REMOVAL		18	-0.192972	-0.981107	0.448864	0.697361	1	1172	tags=72%, list=53%, signal=153%
GOBP_REGULATION_OF_BODY_FLUID_LEVELS	GOBP_REGULATION_OF_BODY_FLUID_LEVELS		82	-0.0915897	-0.980011	0.481625	0.697808	1	210	tags=18%, list=10%, signal=19%
GOBP_REGULATION_OF_CALCIUM_ION_TRANSPORT_INTO_CYTOSOL	GOBP_REGULATION_OF_CALCIUM_ION_TRANSPORT_INTO_CYTOSOL		15	-0.21071	-0.978644	0.466151	0.698813	1	1010	tags=67%, list=46%, signal=122%
GOBP_UNSATURATED_FATTY_ACID_BIOSYNTHETIC_PROCESS	GOBP_UNSATURATED_FATTY_ACID_BIOSYNTHETIC_PROCESS		13	-0.226841	-0.978268	0.454357	0.697881	1	352	tags=38%, list=16%, signal=45%
GOBP_MICROTUBULE_ORGANIZING_CENTER_ORGANIZATION	GOBP_MICROTUBULE_ORGANIZING_CENTER_ORGANIZATION		16	-0.204566	-0.977058	0.492986	0.698508	1	1759	tags=100%, list=80%, signal=490%
GOBP_REGULATION_OF_PROTEIN_TARGETING	GOBP_REGULATION_OF_PROTEIN_TARGETING		11	-0.242079	-0.975206	0.452242	0.700421	1	1074	tags=73%, list=49%, signal=141%
GOBP_MAST_CELL_ACTIVATION_INVOLVED_IN_IMMUNE_RESPONSE	GOBP_MAST_CELL_ACTIVATION_INVOLVED_IN_IMMUNE_RESPONSE		11	-0.240257	-0.974152	0.434442	0.700865	1	1078	tags=73%, list=49%, signal=142%
GOBP_ESTABLISHMENT_OF_CELL_POLARITY	GOBP_ESTABLISHMENT_OF_CELL_POLARITY		13	-0.220527	-0.972906	0.474104	0.701602	1	1384	tags=85%, list=63%, signal=226%
GOBP_ORGANIC_ACID_CATABOLIC_PROCESS	GOBP_ORGANIC_ACID_CATABOLIC_PROCESS		40	-0.134995	-0.972089	0.493069	0.701589	1	591	tags=40%, list=27%, signal=54%
GOBP_POSITIVE_REGULATION_OF_INTRACELLULAR_TRANSPORT	GOBP_POSITIVE_REGULATION_OF_INTRACELLULAR_TRANSPORT		35	-0.141765	-0.971548	0.444676	0.700901	1	1395	tags=77%, list=63%, signal=207%
GOBP_HORMONE_MEDIATED_SIGNALING_PATHWAY	GOBP_HORMONE_MEDIATED_SIGNALING_PATHWAY		38	-0.135997	-0.970385	0.480932	0.701575	1	635	tags=42%, list=29%, signal=58%
GOBP_LIPID_PHOSPHORYLATION	GOBP_LIPID_PHOSPHORYLATION		13	-0.225999	-0.967991	0.483301	0.704655	1	1372	tags=85%, list=62%, signal=222%
GOBP_REGULATION_OF_MICROTUBULE_POLYMERIZATION_OR_DEPOLYMERIZATION	GOBP_REGULATION_OF_MICROTUBULE_POLYMERIZATION_OR_DEPOLYMERIZATION		13	-0.220983	-0.965444	0.493097	0.707807	1	1383	tags=85%, list=63%, signal=225%
GOBP_REGULATION_OF_NUCLEOCYTOPLASMIC_TRANSPORT	GOBP_REGULATION_OF_NUCLEOCYTOPLASMIC_TRANSPORT		24	-0.164222	-0.964946	0.465306	0.707086	1	1481	tags=83%, list=67%, signal=251%
GOBP_PROTEIN_HOMOOLIGOMERIZATION	GOBP_PROTEIN_HOMOOLIGOMERIZATION		17	-0.19332	-0.961635	0.490982	0.711721	1	1135	tags=71%, list=51%, signal=144%
GOBP_POSITIVE_REGULATION_OF_ENDOCYTOSIS	GOBP_POSITIVE_REGULATION_OF_ENDOCYTOSIS		17	-0.197055	-0.960375	0.531373	0.712629	1	478	tags=41%, list=22%, signal=52%
GOBP_REGULATION_OF_CELLULAR_RESPONSE_TO_STRESS	GOBP_REGULATION_OF_CELLULAR_RESPONSE_TO_STRESS		118	-0.075427	-0.959369	0.495727	0.712958	1	1713	tags=85%, list=78%, signal=359%
GOBP_MICROTUBULE_POLYMERIZATION_OR_DEPOLYMERIZATION	GOBP_MICROTUBULE_POLYMERIZATION_OR_DEPOLYMERIZATION		13	-0.220983	-0.95927	0.481328	0.711484	1	1383	tags=85%, list=63%, signal=225%
GOBP_LYMPHOCYTE_CHEMOTAXIS	GOBP_LYMPHOCYTE_CHEMOTAXIS		12	-0.22364	-0.95827	0.509091	0.711691	1	981	tags=67%, list=44%, signal=119%
GOBP_NUCLEOTIDE_EXCISION_REPAIR	GOBP_NUCLEOTIDE_EXCISION_REPAIR		12	-0.232148	-0.955505	0.527344	0.715307	1	1330	tags=83%, list=60%, signal=209%
GOBP_SMALL_MOLECULE_CATABOLIC_PROCESS	GOBP_SMALL_MOLECULE_CATABOLIC_PROCESS		77	-0.0948009	-0.955163	0.527607	0.714301	1	630	tags=38%, list=29%, signal=51%
GOBP_REGULATION_OF_CYTOSKELETON_ORGANIZATION	GOBP_REGULATION_OF_CYTOSKELETON_ORGANIZATION		81	-0.0927988	-0.954386	0.489796	0.71414	1	1220	tags=64%, list=55%, signal=138%
GOBP_MUCOPOLYSACCHARIDE_METABOLIC_PROCESS	GOBP_MUCOPOLYSACCHARIDE_METABOLIC_PROCESS		26	-0.156175	-0.95415	0.490798	0.712965	1	509	tags=38%, list=23%, signal=49%
GOBP_RESPONSE_TO_CALCIUM_ION	GOBP_RESPONSE_TO_CALCIUM_ION		22	-0.173909	-0.953962	0.518	0.711667	1	1025	tags=64%, list=46%, signal=118%
GOBP_CYTOSOLIC_CALCIUM_ION_TRANSPORT	GOBP_CYTOSOLIC_CALCIUM_ION_TRANSPORT		26	-0.154693	-0.951649	0.482618	0.714496	1	1191	tags=69%, list=54%, signal=149%
GOBP_ANTIGEN_PROCESSING_AND_PRESENTATION	GOBP_ANTIGEN_PROCESSING_AND_PRESENTATION		35	-0.136158	-0.951529	0.51417	0.71308	1	1029	tags=60%, list=47%, signal=111%
GOBP_ACTIVATION_OF_MAPK_ACTIVITY	GOBP_ACTIVATION_OF_MAPK_ACTIVITY		27	-0.156052	-0.950556	0.495968	0.713333	1	478	tags=37%, list=22%, signal=47%
GOBP_CELLULAR_AMIDE_METABOLIC_PROCESS	GOBP_CELLULAR_AMIDE_METABOLIC_PROCESS		151	-0.0707755	-0.950142	0.528	0.712484	1	1185	tags=60%, list=54%, signal=121%
GOBP_ACTIN_FILAMENT_BASED_MOVEMENT	GOBP_ACTIN_FILAMENT_BASED_MOVEMENT		24	-0.166132	-0.950134	0.488565	0.710891	1	1293	tags=75%, list=59%, signal=179%
GOBP_REGULATION_OF_SUPRAMOLECULAR_FIBER_ORGANIZATION	GOBP_REGULATION_OF_SUPRAMOLECULAR_FIBER_ORGANIZATION		68	-0.0974798	-0.949082	0.502846	0.711209	1	1220	tags=65%, list=55%, signal=140%
GOBP_NEGATIVE_REGULATION_OF_ACTIN_FILAMENT_POLYMERIZATION	GOBP_NEGATIVE_REGULATION_OF_ACTIN_FILAMENT_POLYMERIZATION		10	-0.248543	-0.949075	0.495984	0.709613	1	1220	tags=80%, list=55%, signal=178%
GOBP_REGULATION_OF_UBIQUITIN_DEPENDENT_PROTEIN_CATABOLIC_PROCESS	GOBP_REGULATION_OF_UBIQUITIN_DEPENDENT_PROTEIN_CATABOLIC_PROCESS		29	-0.152377	-0.94867	0.523139	0.708819	1	1571	tags=86%, list=71%, signal=296%
GOBP_BIOLOGICAL_PROCESS_INVOLVED_IN_INTERACTION_WITH_SYMBIONT	GOBP_BIOLOGICAL_PROCESS_INVOLVED_IN_INTERACTION_WITH_SYMBIONT		23	-0.16503	-0.945048	0.5	0.714066	1	1559	tags=87%, list=71%, signal=293%
GOBP_MEIOTIC_CELL_CYCLE	GOBP_MEIOTIC_CELL_CYCLE		21	-0.177879	-0.944598	0.525458	0.713335	1	1083	tags=67%, list=49%, signal=130%
GOBP_GLYCEROLIPID_BIOSYNTHETIC_PROCESS	GOBP_GLYCEROLIPID_BIOSYNTHETIC_PROCESS		41	-0.125399	-0.943985	0.51277	0.712894	1	698	tags=44%, list=32%, signal=63%
GOBP_CELLULAR_IRON_ION_HOMEOSTASIS	GOBP_CELLULAR_IRON_ION_HOMEOSTASIS		16	-0.196347	-0.938927	0.520958	0.720524	1	674	tags=50%, list=31%, signal=71%
GOBP_REGULATION_OF_LEUKOCYTE_MEDIATED_CYTOTOXICITY	GOBP_REGULATION_OF_LEUKOCYTE_MEDIATED_CYTOTOXICITY		13	-0.216528	-0.938867	0.524272	0.719039	1	714	tags=54%, list=32%, signal=79%
GOBP_LIPID_CATABOLIC_PROCESS	GOBP_LIPID_CATABOLIC_PROCESS		51	-0.11408	-0.938729	0.539652	0.717718	1	577	tags=37%, list=26%, signal=49%
GOBP_PYRIMIDINE_CONTAINING_COMPOUND_CATABOLIC_PROCESS	GOBP_PYRIMIDINE_CONTAINING_COMPOUND_CATABOLIC_PROCESS		11	-0.226051	-0.935949	0.536489	0.721319	1	307	tags=36%, list=14%, signal=42%
GOBP_REGULATION_OF_HORMONE_SECRETION	GOBP_REGULATION_OF_HORMONE_SECRETION		39	-0.130205	-0.935635	0.509921	0.720291	1	737	tags=46%, list=33%, signal=68%
GOBP_DNA_BIOSYNTHETIC_PROCESS	GOBP_DNA_BIOSYNTHETIC_PROCESS		31	-0.14241	-0.935595	0.516949	0.718782	1	901	tags=55%, list=41%, signal=91%
GOBP_POSITIVE_REGULATION_OF_CALCIUM_ION_TRANSMEMBRANE_TRANSPORT	GOBP_POSITIVE_REGULATION_OF_CALCIUM_ION_TRANSMEMBRANE_TRANSPORT		11	-0.23069	-0.934905	0.534483	0.718487	1	1099	tags=73%, list=50%, signal=144%
GOBP_REGULATION_OF_PROTEIN_DEPOLYMERIZATION	GOBP_REGULATION_OF_PROTEIN_DEPOLYMERIZATION		13	-0.217931	-0.934535	0.499006	0.717582	1	1220	tags=77%, list=55%, signal=171%
GOBP_CELLULAR_CARBOHYDRATE_BIOSYNTHETIC_PROCESS	GOBP_CELLULAR_CARBOHYDRATE_BIOSYNTHETIC_PROCESS		14	-0.208355	-0.932625	0.506876	0.719481	1	1120	tags=71%, list=51%, signal=144%
GOBP_REGULATION_OF_VIRAL_LIFE_CYCLE	GOBP_REGULATION_OF_VIRAL_LIFE_CYCLE		28	-0.147776	-0.930438	0.510978	0.721906	1	467	tags=36%, list=21%, signal=45%
GOBP_RESPONSE_TO_OXIDATIVE_STRESS	GOBP_RESPONSE_TO_OXIDATIVE_STRESS		97	-0.083623	-0.926949	0.517241	0.726893	1	234	tags=19%, list=11%, signal=20%
GOBP_CELLULAR_ION_HOMEOSTASIS	GOBP_CELLULAR_ION_HOMEOSTASIS		96	-0.0826619	-0.92646	0.546559	0.72619	1	470	tags=29%, list=21%, signal=35%
GOBP_REGULATION_OF_POSTSYNAPSE_ORGANIZATION	GOBP_REGULATION_OF_POSTSYNAPSE_ORGANIZATION		10	-0.240255	-0.925066	0.523715	0.727308	1	797	tags=60%, list=36%, signal=94%
GOBP_REGULATION_OF_CYTOSOLIC_CALCIUM_ION_CONCENTRATION	GOBP_REGULATION_OF_CYTOSOLIC_CALCIUM_ION_CONCENTRATION		46	-0.117291	-0.923319	0.528689	0.728924	1	467	tags=33%, list=21%, signal=41%
GOBP_LAMELLIPODIUM_ORGANIZATION	GOBP_LAMELLIPODIUM_ORGANIZATION		22	-0.164211	-0.921429	0.534247	0.731061	1	1347	tags=77%, list=61%, signal=196%
GOBP_ER_NUCLEUS_SIGNALING_PATHWAY	GOBP_ER_NUCLEUS_SIGNALING_PATHWAY		15	-0.193823	-0.921132	0.533066	0.730019	1	1047	tags=67%, list=47%, signal=126%
GOBP_NEGATIVE_REGULATION_OF_LEUKOCYTE_PROLIFERATION	GOBP_NEGATIVE_REGULATION_OF_LEUKOCYTE_PROLIFERATION		12	-0.214524	-0.920377	0.558882	0.729848	1	1001	tags=67%, list=45%, signal=121%
GOBP_PEPTIDYL_PROLINE_MODIFICATION	GOBP_PEPTIDYL_PROLINE_MODIFICATION		13	-0.208496	-0.919743	0.516129	0.729559	1	1071	tags=69%, list=49%, signal=134%
GOBP_POSITIVE_REGULATION_OF_CALCIUM_ION_TRANSPORT_INTO_CYTOSOL	GOBP_POSITIVE_REGULATION_OF_CALCIUM_ION_TRANSPORT_INTO_CYTOSOL		10	-0.243716	-0.919159	0.55336	0.729048	1	1010	tags=70%, list=46%, signal=129%
GOBP_BONE_CELL_DEVELOPMENT	GOBP_BONE_CELL_DEVELOPMENT		10	-0.237705	-0.917334	0.544204	0.730838	1	582	tags=50%, list=26%, signal=68%
GOBP_POSITIVE_REGULATION_OF_LEUKOCYTE_MEDIATED_IMMUNITY	GOBP_POSITIVE_REGULATION_OF_LEUKOCYTE_MEDIATED_IMMUNITY		20	-0.169991	-0.916343	0.566929	0.731139	1	953	tags=60%, list=43%, signal=105%
GOBP_GLYCOSYL_COMPOUND_METABOLIC_PROCESS	GOBP_GLYCOSYL_COMPOUND_METABOLIC_PROCESS		18	-0.17728	-0.914179	0.552301	0.733521	1	471	tags=39%, list=21%, signal=49%
GOBP_COAGULATION	GOBP_COAGULATION		62	-0.101664	-0.913243	0.564	0.73362	1	210	tags=19%, list=10%, signal=21%
GOBP_BIOLOGICAL_PROCESS_INVOLVED_IN_INTERACTION_WITH_HOST	GOBP_BIOLOGICAL_PROCESS_INVOLVED_IN_INTERACTION_WITH_HOST		38	-0.122621	-0.910408	0.582031	0.737381	1	664	tags=42%, list=30%, signal=59%
GOBP_REGULATION_OF_CYCLIN_DEPENDENT_PROTEIN_KINASE_ACTIVITY	GOBP_REGULATION_OF_CYCLIN_DEPENDENT_PROTEIN_KINASE_ACTIVITY		19	-0.179819	-0.910114	0.533081	0.736398	1	1001	tags=63%, list=45%, signal=115%
GOBP_SUPRAMOLECULAR_FIBER_ORGANIZATION	GOBP_SUPRAMOLECULAR_FIBER_ORGANIZATION		111	-0.0763938	-0.908846	0.546512	0.737052	1	1252	tags=64%, list=57%, signal=140%
GOBP_CELLULAR_LIPID_CATABOLIC_PROCESS	GOBP_CELLULAR_LIPID_CATABOLIC_PROCESS		37	-0.126649	-0.908782	0.567347	0.735627	1	561	tags=38%, list=25%, signal=50%
GOBP_DETECTION_OF_STIMULUS	GOBP_DETECTION_OF_STIMULUS		30	-0.135968	-0.906155	0.538153	0.738953	1	514	tags=37%, list=23%, signal=47%
GOBP_CELLULAR_HOMEOSTASIS	GOBP_CELLULAR_HOMEOSTASIS		134	-0.0699879	-0.904593	0.584	0.740241	1	1173	tags=60%, list=53%, signal=120%
GOBP_HORMONE_TRANSPORT	GOBP_HORMONE_TRANSPORT		50	-0.108831	-0.900215	0.559322	0.746668	1	737	tags=44%, list=33%, signal=65%
GOBP_NEUTRAL_LIPID_METABOLIC_PROCESS	GOBP_NEUTRAL_LIPID_METABOLIC_PROCESS		20	-0.166834	-0.897669	0.575875	0.749752	1	1732	tags=95%, list=79%, signal=438%
GOBP_NUCLEOSIDE_PHOSPHATE_BIOSYNTHETIC_PROCESS	GOBP_NUCLEOSIDE_PHOSPHATE_BIOSYNTHETIC_PROCESS		30	-0.139093	-0.897523	0.582822	0.748448	1	1169	tags=67%, list=53%, signal=140%
GOBP_POSITIVE_REGULATION_OF_DNA_METABOLIC_PROCESS	GOBP_POSITIVE_REGULATION_OF_DNA_METABOLIC_PROCESS		28	-0.140529	-0.897045	0.563126	0.747761	1	1507	tags=82%, list=68%, signal=256%
GOBP_INSULIN_SECRETION	GOBP_INSULIN_SECRETION		35	-0.125498	-0.885137	0.615854	0.767831	1	737	tags=46%, list=33%, signal=68%
GOBP_MESODERM_DEVELOPMENT	GOBP_MESODERM_DEVELOPMENT		17	-0.177331	-0.885097	0.600423	0.766311	1	1170	tags=71%, list=53%, signal=149%
GOBP_NEGATIVE_REGULATION_OF_OXIDATIVE_STRESS_INDUCED_CELL_DEATH	GOBP_NEGATIVE_REGULATION_OF_OXIDATIVE_STRESS_INDUCED_CELL_DEATH		10	-0.23133	-0.884008	0.587174	0.766702	1	1699	tags=100%, list=77%, signal=433%
GOBP_MODULATION_BY_SYMBIONT_OF_ENTRY_INTO_HOST	GOBP_MODULATION_BY_SYMBIONT_OF_ENTRY_INTO_HOST		10	-0.234062	-0.883409	0.604	0.766184	1	590	tags=50%, list=27%, signal=68%
GOBP_IMMUNOGLOBULIN_PRODUCTION_INVOLVED_IN_IMMUNOGLOBULIN_MEDIATED_IMMUNE_RESPONSE	GOBP_IMMUNOGLOBULIN_PRODUCTION_INVOLVED_IN_IMMUNOGLOBULIN_MEDIATED_IMMUNE_RESPONSE		10	-0.230146	-0.88165	0.6	0.767855	1	1481	tags=90%, list=67%, signal=273%
GOBP_VIRAL_LIFE_CYCLE	GOBP_VIRAL_LIFE_CYCLE		62	-0.0963078	-0.880901	0.607692	0.767611	1	1111	tags=60%, list=50%, signal=117%
GOBP_POLYOL_METABOLIC_PROCESS	GOBP_POLYOL_METABOLIC_PROCESS		27	-0.141247	-0.87955	0.608247	0.768546	1	1409	tags=78%, list=64%, signal=213%
GOBP_REGULATION_OF_PROTEIN_IMPORT	GOBP_REGULATION_OF_PROTEIN_IMPORT		14	-0.198188	-0.879548	0.581854	0.766977	1	1615	tags=93%, list=73%, signal=344%
GOBP_VASCULAR_TRANSPORT	GOBP_VASCULAR_TRANSPORT		18	-0.174081	-0.878915	0.612576	0.766605	1	478	tags=39%, list=22%, signal=49%
GOBP_NEGATIVE_REGULATION_OF_PROTEIN_KINASE_B_SIGNALING	GOBP_NEGATIVE_REGULATION_OF_PROTEIN_KINASE_B_SIGNALING		13	-0.201024	-0.87789	0.580517	0.766827	1	748	tags=54%, list=34%, signal=81%
GOBP_ERAD_PATHWAY	GOBP_ERAD_PATHWAY		19	-0.16716	-0.877004	0.608607	0.766798	1	1377	tags=79%, list=62%, signal=208%
GOBP_REGULATION_OF_INTRINSIC_APOPTOTIC_SIGNALING_PATHWAY	GOBP_REGULATION_OF_INTRINSIC_APOPTOTIC_SIGNALING_PATHWAY		39	-0.120313	-0.874871	0.597959	0.769007	1	815	tags=49%, list=37%, signal=76%
GOBP_CELL_DEATH_IN_RESPONSE_TO_OXIDATIVE_STRESS	GOBP_CELL_DEATH_IN_RESPONSE_TO_OXIDATIVE_STRESS		18	-0.169764	-0.874573	0.596838	0.768044	1	1713	tags=94%, list=78%, signal=419%
GOBP_REGULATION_OF_PROTEASOMAL_UBIQUITIN_DEPENDENT_PROTEIN_CATABOLIC_PROCESS	GOBP_REGULATION_OF_PROTEASOMAL_UBIQUITIN_DEPENDENT_PROTEIN_CATABOLIC_PROCESS		27	-0.141893	-0.871358	0.60396	0.772229	1	1571	tags=85%, list=71%, signal=292%
GOBP_NEGATIVE_REGULATION_OF_CANONICAL_WNT_SIGNALING_PATHWAY	GOBP_NEGATIVE_REGULATION_OF_CANONICAL_WNT_SIGNALING_PATHWAY		31	-0.132414	-0.87067	0.63113	0.771909	1	1919	tags=100%, list=87%, signal=758%
GOBP_ALPHA_BETA_T_CELL_ACTIVATION	GOBP_ALPHA_BETA_T_CELL_ACTIVATION		30	-0.134865	-0.870379	0.625969	0.770911	1	737	tags=47%, list=33%, signal=69%
GOBP_SINGLE_FERTILIZATION	GOBP_SINGLE_FERTILIZATION		19	-0.168291	-0.868281	0.590099	0.773079	1	794	tags=53%, list=36%, signal=82%
GOBP_CILIUM_ORGANIZATION	GOBP_CILIUM_ORGANIZATION		35	-0.123656	-0.867234	0.634195	0.773401	1	741	tags=46%, list=34%, signal=68%
GOBP_RIBONUCLEOSIDE_METABOLIC_PROCESS	GOBP_RIBONUCLEOSIDE_METABOLIC_PROCESS		10	-0.225774	-0.867155	0.583004	0.77199	1	167	tags=30%, list=8%, signal=32%
GOBP_REGULATION_OF_VIRAL_GENOME_REPLICATION	GOBP_REGULATION_OF_VIRAL_GENOME_REPLICATION		21	-0.158505	-0.863967	0.608247	0.77631	1	390	tags=33%, list=18%, signal=40%
GOBP_POSITIVE_REGULATION_OF_TRANSPORTER_ACTIVITY	GOBP_POSITIVE_REGULATION_OF_TRANSPORTER_ACTIVITY		13	-0.195728	-0.863833	0.617476	0.774973	1	1099	tags=69%, list=50%, signal=137%
GOBP_EMBRYONIC_APPENDAGE_MORPHOGENESIS	GOBP_EMBRYONIC_APPENDAGE_MORPHOGENESIS		19	-0.165259	-0.862641	0.617647	0.775497	1	104	tags=21%, list=5%, signal=22%
GOBP_ORGANELLE_DISASSEMBLY	GOBP_ORGANELLE_DISASSEMBLY		16	-0.175856	-0.860813	0.639535	0.777149	1	1684	tags=94%, list=76%, signal=393%
GOBP_RESPONSE_TO_MONOSACCHARIDE	GOBP_RESPONSE_TO_MONOSACCHARIDE		27	-0.137185	-0.860783	0.612648	0.775657	1	274	tags=26%, list=12%, signal=29%
GOBP_SPHINGOLIPID_BIOSYNTHETIC_PROCESS	GOBP_SPHINGOLIPID_BIOSYNTHETIC_PROCESS		21	-0.153449	-0.857713	0.653846	0.779473	1	296	tags=29%, list=13%, signal=33%
GOBP_NEGATIVE_REGULATION_OF_PROTEIN_MODIFICATION_BY_SMALL_PROTEIN_CONJUGATION_OR_REMOVAL	GOBP_NEGATIVE_REGULATION_OF_PROTEIN_MODIFICATION_BY_SMALL_PROTEIN_CONJUGATION_OR_REMOVAL		13	-0.201691	-0.857436	0.634195	0.77844	1	1595	tags=92%, list=72%, signal=331%
GOBP_NEGATIVE_REGULATION_OF_TRANSPORTER_ACTIVITY	GOBP_NEGATIVE_REGULATION_OF_TRANSPORTER_ACTIVITY		10	-0.220128	-0.856435	0.641548	0.778679	1	400	tags=40%, list=18%, signal=49%
GOBP_REGULATION_OF_MITOTIC_NUCLEAR_DIVISION	GOBP_REGULATION_OF_MITOTIC_NUCLEAR_DIVISION		15	-0.181409	-0.856282	0.618474	0.777466	1	633	tags=47%, list=29%, signal=65%
GOBP_PYRIMIDINE_CONTAINING_COMPOUND_METABOLIC_PROCESS	GOBP_PYRIMIDINE_CONTAINING_COMPOUND_METABOLIC_PROCESS		16	-0.177283	-0.853312	0.655391	0.781184	1	440	tags=38%, list=20%, signal=47%
GOBP_POSITIVE_REGULATION_OF_PROTEIN_LOCALIZATION_TO_MEMBRANE	GOBP_POSITIVE_REGULATION_OF_PROTEIN_LOCALIZATION_TO_MEMBRANE		17	-0.171849	-0.853142	0.630975	0.779991	1	1182	tags=71%, list=54%, signal=151%
GOBP_DEPHOSPHORYLATION	GOBP_DEPHOSPHORYLATION		73	-0.0854992	-0.848443	0.662083	0.786646	1	1662	tags=84%, list=75%, signal=328%
GOBP_NUCLEOBASE_CONTAINING_SMALL_MOLECULE_CATABOLIC_PROCESS	GOBP_NUCLEOBASE_CONTAINING_SMALL_MOLECULE_CATABOLIC_PROCESS		12	-0.195685	-0.847525	0.669922	0.786734	1	307	tags=33%, list=14%, signal=39%
GOBP_CELL_REDOX_HOMEOSTASIS	GOBP_CELL_REDOX_HOMEOSTASIS		11	-0.206544	-0.84517	0.638672	0.78927	1	1152	tags=73%, list=52%, signal=151%
GOBP_CELLULAR_RESPONSE_TO_CALCIUM_ION	GOBP_CELLULAR_RESPONSE_TO_CALCIUM_ION		12	-0.203586	-0.84275	0.633397	0.791941	1	1025	tags=67%, list=46%, signal=124%
GOBP_REGULATION_OF_ORGANELLE_ASSEMBLY	GOBP_REGULATION_OF_ORGANELLE_ASSEMBLY		32	-0.124483	-0.84253	0.653697	0.790805	1	1247	tags=69%, list=57%, signal=156%
GOBP_LIMBIC_SYSTEM_DEVELOPMENT	GOBP_LIMBIC_SYSTEM_DEVELOPMENT		14	-0.185545	-0.839733	0.642857	0.794082	1	1170	tags=71%, list=53%, signal=151%
GOBP_RNA_MODIFICATION	GOBP_RNA_MODIFICATION		16	-0.176027	-0.832866	0.639216	0.804402	1	167	tags=25%, list=8%, signal=27%
GOBP_APPENDAGE_MORPHOGENESIS	GOBP_APPENDAGE_MORPHOGENESIS		19	-0.165259	-0.832848	0.657534	0.802889	1	104	tags=21%, list=5%, signal=22%
GOBP_LEUKOCYTE_MEDIATED_IMMUNITY	GOBP_LEUKOCYTE_MEDIATED_IMMUNITY		171	-0.055899	-0.832323	0.661224	0.80222	1	1087	tags=54%, list=49%, signal=99%
GOBP_POSITIVE_REGULATION_OF_IMMUNE_EFFECTOR_PROCESS	GOBP_POSITIVE_REGULATION_OF_IMMUNE_EFFECTOR_PROCESS		35	-0.121379	-0.828179	0.68008	0.807869	1	872	tags=51%, list=40%, signal=84%
GOBP_POST_GOLGI_VESICLE_MEDIATED_TRANSPORT	GOBP_POST_GOLGI_VESICLE_MEDIATED_TRANSPORT		12	-0.197053	-0.826984	0.668651	0.808383	1	1407	tags=83%, list=64%, signal=229%
GOBP_REGULATION_OF_RESPONSE_TO_BIOTIC_STIMULUS	GOBP_REGULATION_OF_RESPONSE_TO_BIOTIC_STIMULUS		67	-0.08838	-0.822579	0.682377	0.814278	1	1557	tags=79%, list=71%, signal=261%
GOBP_B_CELL_MEDIATED_IMMUNITY	GOBP_B_CELL_MEDIATED_IMMUNITY		18	-0.160827	-0.819405	0.697095	0.818151	1	507	tags=39%, list=23%, signal=50%
GOBP_REGULATION_OF_CELL_CYCLE_ARREST	GOBP_REGULATION_OF_CELL_CYCLE_ARREST		19	-0.156908	-0.818723	0.681159	0.817688	1	935	tags=58%, list=42%, signal=100%
GOBP_REGULATION_OF_PROTEIN_ACETYLATION	GOBP_REGULATION_OF_PROTEIN_ACETYLATION		12	-0.195533	-0.816925	0.705179	0.819143	1	675	tags=50%, list=31%, signal=72%
GOBP_APPENDAGE_DEVELOPMENT	GOBP_APPENDAGE_DEVELOPMENT		21	-0.145167	-0.814521	0.702259	0.821635	1	104	tags=19%, list=5%, signal=20%
GOBP_MAST_CELL_ACTIVATION	GOBP_MAST_CELL_ACTIVATION		15	-0.172372	-0.813155	0.701493	0.822248	1	1094	tags=67%, list=50%, signal=131%
[truncated: 97 more rows]
