# Supplementary material for: Loss of TET2 in human hematopoietic stem cells alters the development and function of neutrophils
Source: Cell Stem Cell. 2023 Jun 1;30(6):781–799.e9. doi: 10.1016/j.stem.2023.05.004 (PMC12356769; doi:10.1016/j.stem.2023.05.004)
Supplement: Table S6. NET clearance dynamics, related to Figures 6 and S6 [file mmc7.xlsx]

## Sheet: NET_halflife
NO plasma					Plasma #A					Plasma #B					DNaseI
Q1, median, Q3 life for value = 0.5 Control					Q1, median, Q3 life for value = 0.5 Control					Q1, median, Q3 life for value = 0.5 Control					Q1, median, Q3 life for value = 0.5 Control
Q1	420 mn = 7 h 0 mn				Q1	75 mn = 1 h 15 mn				Q1	90 mn = 1 h 30 mn				Q1	204 mn = 3 h 24 mn
Median	585 mn = 9 h 45 mn				Median	210 mn = 3 h 30 mn				Median	195 mn = 3 h 15 mn				Median	288 mn = 4 h 48 mn
Q3	780 mn = 13 h 0 mn				Q3	495 mn = 8 h 15 mn				Q3	525 mn = 8 h 45 mn				Q3	408 mn = 6 h 48 mn
Q1, median, Q3 life for value = 0.5 TET2-mutant					Q1, median, Q3 life for value = 0.5 TET2-mutant					Q1, median, Q3 life for value = 0.5 TET2-mutant					Q1, median, Q3 life for value = 0.5 TET2-mutant
Q1	495 mn = 8 h 15 mn				Q1	180 mn = 3 h 0 mn				Q1	225 mn = 3 h 45 mn				Q1	300 mn = 5 h 0 mn
Median	720 mn = 12 h 0 mn				Median	390 mn = 6 h 30 mn				Median	390 mn = 6 h 30 mn				Median	408 mn = 6 h 48 mn
Q3	975 mn = 16 h 15 mn				Q3	735 mn = 12 h 15 mn				Q3	690 mn = 11 h 30 mn				Q3	540 mn = 9 h 0 mn
NO plasma					Plasma #A					Plasma #B					DNaseI
Q1, median, Q3 life for value = 0.2 Control					Q1, median, Q3 life for value = 0.2 Control					Q1, median, Q3 life for value = 0.2 Control					Q1, median, Q3 life for value = 0.2 Control
Q1	1080 mn = 18 h 0 mn				Q1	165 mn = 2 h 45 mn				Q1	165 mn = 2 h 45 mn				Q1	504 mn = 8 h 24 mn
Median	1485 mn = 24 h 45 mn				Median	480 mn = 8 h 0 mn				Median	360 mn = 6 h 0 mn				Median	732 mn = 12 h 12 mn
Q3	1815 mn = 30 h 15 mn				Q3	1095 mn = 18 h 15 mn				Q3	1155 mn = 19 h 15 mn				Q3	1020 mn = 17 h 0 mn
Q1, median, Q3 life for value = 0.2 TET2-mutant					Q1, median, Q3 life for value = 0.2 TET2-mutant					Q1, median, Q3 life for value = 0.2 TET2-mutant					Q1, median, Q3 life for value = 0.2 TET2-mutant
Q1	1350 mn = 22 h 30 mn				Q1	510 mn = 8 h 30 mn				Q1	480 mn = 8 h 0 mn				Q1	756 mn = 12 h 36 mn
Median	1620 mn = 27 h 0 mn				Median	870 mn = 14 h 30 mn				Median	795 mn = 13 h 15 mn				Median	948 mn = 15 h 48 mn
Q3	1875 mn = 31 h 15 mn				Q3	1485 mn = 24 h 45 mn				Q3	1590 mn = 26 h 30 mn				Q3	1140 mn = 19 h 0 mn
