# Supplementary material for: Loss of TET2 in human hematopoietic stem cells alters the development and function of neutrophils
Source: Cell Stem Cell. 2023 Jun 1;30(6):781–799.e9. doi: 10.1016/j.stem.2023.05.004 (PMC12356769; doi:10.1016/j.stem.2023.05.004)
Supplement: Table S7. Granule complexity and percentage of neutrophils in humans with TET2 mutations, related to Figures 7 and S7 [file mmc8.xlsx]

## Sheet: UCLH
Age and Sex	Diagnosis	TET2 mutations and VAFs
73M	MDS/MPD	TET2 p.Met977AspfsTer6 (VAF 48%) and TET2 p.Ser1497Ter (VAF 47%)
83M	CMML	TET2 Asp1640GlufsTer55 (VAF42%) AND TET2 Gln1021Ter (VAF 41%)
71F	MDS-MLD	TET2 p.Gln622ArgfsTer17 (VAF 43%) and TET2 p.Gln674ProfsTer7 (VAF 37%)
78M	MDS-MLD	TET2 p.asp1821GlufsTer12 (VAF 39%) and TET2 p.Cys1273ProfsTer91 (VAF 33%)
77F	MDS-ULD	TET2 Leu615AlafsTer23 (VAF 68%)
73F	CCUS	TET2 p.Ile1105TyrfsTer25 (VAF 35%) and TET2 p.Gln1903Ter (VAF 32%)
73F	MDS-MLD	TET2 Lys1004Ter (VAF 49%)
75F	MDS-MLD	TET2 Ser1607Ter VAF 48%
64M	CMML	TET2 Leu703Ter (VAF 48%
85M	CCUS	TET2 p.Ser471LeufsTer14 (VAF 43%)
89M	MDS/MPD	TET2 Gln440LysfsTer7 (VAF 41%)
85M	CCUS	TET2 (S271*, VAF 38%)
73M	CCUS	TET2 p.Gln916Ter (VAF 32%)
66F	CCUS	TET2 p.Gln591Ter (VAF 31%)
86M	CCUS	TET2 Asn598ProfsTer4 (VAF 29%)
77M	MDS-MLD	TET2 p.Gln341ArgfsTer6 (VAF 26%)
51M	MDS-MLD	TET2 p.Gly128Asp (VAF 14%) & p.Leu371Ter (VAF 10%)
77M	MDS-ULD	TET2 p.Arg1404Ter (VAF 23%)
78F	CHIP	TET2 p.Ser424LysfsTer19 (VAF 14%) and TET2 p.Lys1439AsnfsTer9 (VAF 6%)
82F	CCUS	TET2 p.Ser1586TyrfsTer28 (VAF 19%)
68M	CCUS	TET2 p.Tyr1645LeufsTer16 (VAF 12%)
63M	CCUS	TET2 p.Phe519LeufsTer14 (VAF 6%)

## Sheet: Manchester
Group		Age	Sex	Diagnosis	Mutations	Cytogenetics
Control	YHB1	30	F	NA	NA
	YHB2	30	F	NA	NA
	YHB3	26	F	NA	NA
	YHB4	21	M	NA	NA
	YHB5	32	M	NA	NA
	YHB6	26	M	NA	NA
	YHB7	24	M	NA	NA
	OHB9	71	F	NA	NA
	OHB1	61	M	NA	NA
	OHB11	64	F	NA	NA
	OHB12	63	F	NA	NA
	OHB13	52	M	NA	NA
CMML	BC1216	65	M	CMML-1 (MDS)	TET2	Normal
	BC612	74	M	CMML-1 (MDS)	SRSF2, TET2	Normal
	BC1172	67	M	CMML-1 (MDS)	SRSF2, TET2	Normal
	BC986	70	F	CMML-1 (MPN)	TET2, KRAS, NRAS, CBL	45,X,-X
	BC1223	73	F	CMML-1 (MDS)	SRSF2, TET2, EZH2	Normal
	BC830	69	M	CMML-1 (MPN)	TET2, NRAS, CBL	45,X,-Y
	BC999	71	M	CMML-1 (MPN)	TET2, U2AF1, CBL	45,X,-Y
	BC1188	80	F	CMML-1 (MPN)	SRSF2, TET2, KRAS	Normal
	BC1242	75	F	CMML-1 (MPN)	TET2, NRAS	Normal
	BC1115	78	M	CMML-1 (MPN)	SRSF2, TET2, RUNX1, NRAS	Normal
	BC1239	71	F	CMML-1 (MPN)	TET2, ASXL1, NRAS	Normal
	BC1238	75	M	CMML-1 (MPN)	SRSF2, TET2, ASXL1, RUNX1, NRAS, KIT	47,XY,+8
